# Supplementary material for: A Compact, Low-Cost, and Low-Power Turbidity Sensor for Continuous In Situ Stormwater Monitoring
Source: Sensors (Basel). 2024 Jun 17;24(12):3926. doi: 10.3390/s24123926 (PMC11207302; doi:10.3390/s24123926)
Supplement: Supplementary file 1 [file sensors-24-03926-s001.zip]

Archive with 54 entries (43 files):
- supplementary material/cad/
- supplementary material/cad/Turb_14_full parts.stl
- supplementary material/code/
- supplementary material/code/turbidity_sensor_firmware.ino
- supplementary material/design files/
- supplementary material/design files/Turbidity Sensor v1.5/
- supplementary material/design files/Turbidity Sensor v1.5/fp-info-cache
- supplementary material/design files/Turbidity Sensor v1.5/sym-lib-table
- supplementary material/design files/Turbidity Sensor v1.5/Turbidity PCB_v1.5 BoM.xlsx
- supplementary material/design files/Turbidity Sensor v1.5/Turbidity Sensor v1.5 gerber.zip
- supplementary material/design files/Turbidity Sensor v1.5/Turbidity Sensor v1.5 gerber/
- supplementary material/design files/Turbidity Sensor v1.5/Turbidity Sensor v1.5 gerber/Turbidity sensro v1.5-B_Cu.gbr
- supplementary material/design files/Turbidity Sensor v1.5/Turbidity Sensor v1.5 gerber/Turbidity sensro v1.5-B_Mask.gbr
- supplementary material/design files/Turbidity Sensor v1.5/Turbidity Sensor v1.5 gerber/Turbidity sensro v1.5-B_Paste.gbr
- supplementary material/design files/Turbidity Sensor v1.5/Turbidity Sensor v1.5 gerber/Turbidity sensro v1.5-B_SilkS.gbr
- supplementary material/design files/Turbidity Sensor v1.5/Turbidity Sensor v1.5 gerber/Turbidity sensro v1.5-bottom-pos.csv
- supplementary material/design files/Turbidity Sensor v1.5/Turbidity Sensor v1.5 gerber/Turbidity sensro v1.5-Edge_Cuts.gbr
- supplementary material/design files/Turbidity Sensor v1.5/Turbidity Sensor v1.5 gerber/Turbidity sensro v1.5-F_Cu.gbr
- supplementary material/design files/Turbidity Sensor v1.5/Turbidity Sensor v1.5 gerber/Turbidity sensro v1.5-F_Mask.gbr
- supplementary material/design files/Turbidity Sensor v1.5/Turbidity Sensor v1.5 gerber/Turbidity sensro v1.5-F_Paste.gbr
- supplementary material/design files/Turbidity Sensor v1.5/Turbidity Sensor v1.5 gerber/Turbidity sensro v1.5-F_SilkS.gbr
- supplementary material/design files/Turbidity Sensor v1.5/Turbidity Sensor v1.5 gerber/Turbidity sensro v1.5-NPTH.drl
- supplementary material/design files/Turbidity Sensor v1.5/Turbidity Sensor v1.5 gerber/Turbidity sensro v1.5-PTH.drl
- supplementary material/design files/Turbidity Sensor v1.5/Turbidity Sensor v1.5 gerber/Turbidity sensro v1.5-top-pos.csv
- supplementary material/design files/Turbidity Sensor v1.5/Turbidity Sensor v1.5.zip
- supplementary material/design files/Turbidity Sensor v1.5/Turbidity Sensor_v1.5.net
- supplementary material/design files/Turbidity Sensor v1.5/Turbidity Sensor_v1.5.pro
- supplementary material/design files/Turbidity Sensor v1.5/Turbidity Sensor_v1.5.sch
- supplementary material/design files/Turbidity Sensor v1.5/Turbidity Sensor_v1.5.sch-bak
- supplementary material/design files/Turbidity Sensor v1.5/Turbidity Sensor_v1.5-cache.lib
- supplementary material/design files/Turbidity Sensor v1.5/Turbidity Sensor_v1.5-rescue.dcm
- supplementary material/design files/Turbidity Sensor v1.5/Turbidity Sensor_v1.5-rescue.lib
- supplementary material/design files/Turbidity Sensor v1.5/Turbidity sensro v1.5.cmp
- supplementary material/design files/Turbidity Sensor v1.5/Turbidity sensro v1.5.kicad_pcb
- supplementary material/design files/Turbidity Sensor v1.5/Turbidity sensro v1.5.kicad_pcb-bak
- supplementary material/design files/Turbidity Sensor v1.5/Turbidity sensro v1.5.pro
- supplementary material/raw data/
- supplementary material/raw data/field/
- supplementary material/raw data/field/Calibration info/
- supplementary material/raw data/field/Calibration info/Inlet calibration.xlsx
- supplementary material/raw data/field/Calibration info/Outlet calibration.xlsx
- supplementary material/raw data/field/Inlet raw data/
- supplementary material/raw data/field/Inlet raw data/TROUPS_INLET.csv
- supplementary material/raw data/field/Inlet raw data/TROUPS_INTLET_A.csv
- supplementary material/raw data/field/Inlet raw data/TURB_INFLOW.csv
- supplementary material/raw data/field/Outlet raw data/
- supplementary material/raw data/field/Outlet raw data/GreenSpan_Inlet_raw.xlsx
- supplementary material/raw data/field/Outlet raw data/GreenSpan_Outlet_raw.xlsx
- supplementary material/raw data/field/Outlet raw data/TROUPS_OUTLET.csv
- supplementary material/raw data/field/Outlet raw data/TROUPS_OUTLET_A.csv
- supplementary material/raw data/lab/
- supplementary material/raw data/lab/Turbidity sensor calibration_20 sensors.xlsx
- supplementary material/README.txt
- supplementary material/Turbidity PCB_v1.5 BoM.xlsx
