# Supplementary material for: A Compact, Low-Cost, and Low-Power Turbidity Sensor for Continuous In Situ Stormwater Monitoring
Source: Sensors (Basel). 2024 Jun 17;24(12):3926. doi: 10.3390/s24123926 (PMC11207302; doi:10.3390/s24123926)
Supplement: Supplementary file 1 [file sensors-24-03926-s001.zip › supplementary material/design files/Turbidity Sensor v1.5/sym-lib-table]

(sym_lib_table
  (lib (name Turbidity-Sensor_v1.5-rescue)(type Legacy)(uri "${KIPRJMOD}/Turbidity Sensor_v1.5-rescue.lib")(options "")(descr ""))
)
