# Supplementary material for: A Compact, Low-Cost, and Low-Power Turbidity Sensor for Continuous In Situ Stormwater Monitoring
Source: Sensors (Basel). 2024 Jun 17;24(12):3926. doi: 10.3390/s24123926 (PMC11207302; doi:10.3390/s24123926)
Supplement: Supplementary file 1 [file sensors-24-03926-s001.zip › supplementary material/design files/Turbidity Sensor v1.5/Turbidity Sensor v1.5 gerber/Turbidity sensro v1.5-B_Cu.gbr]

G04 #@! TF.GenerationSoftware,KiCad,Pcbnew,(5.1.5)-3*
G04 #@! TF.CreationDate,2020-08-25T20:26:21+10:00*
G04 #@! TF.ProjectId,Turbidity sensro v1.5,54757262-6964-4697-9479-2073656e7372,rev?*
G04 #@! TF.SameCoordinates,Original*
G04 #@! TF.FileFunction,Copper,L2,Bot*
G04 #@! TF.FilePolarity,Positive*
%FSLAX46Y46*%
G04 Gerber Fmt 4.6, Leading zero omitted, Abs format (unit mm)*
G04 Created by KiCad (PCBNEW (5.1.5)-3) date 2020-08-25 20:26:21*
%MOMM*%
%LPD*%
G04 APERTURE LIST*
%ADD10C,1.300000*%
%ADD11R,1.300000X1.300000*%
%ADD12O,1.700000X1.700000*%
%ADD13R,1.700000X1.700000*%
%ADD14R,1.800000X1.800000*%
%ADD15C,1.800000*%
%ADD16R,0.800000X0.900000*%
%ADD17C,0.100000*%
%ADD18C,0.800000*%
%ADD19C,0.400000*%
%ADD20C,0.250000*%
%ADD21C,0.700000*%
G04 APERTURE END LIST*
D10*
X136017000Y-58420000D03*
D11*
X136017000Y-60960000D03*
D12*
X132660000Y-64100000D03*
D13*
X135200000Y-64100000D03*
D14*
X114300000Y-60960000D03*
D15*
X114300000Y-58420000D03*
D16*
X127878800Y-63008000D03*
X129778800Y-63008000D03*
X128828800Y-65008000D03*
D13*
X118719600Y-55753000D03*
X116179600Y-55753000D03*
X118719600Y-58724800D03*
X118745000Y-61341000D03*
X121208800Y-55753000D03*
G04 #@! TA.AperFunction,SMDPad,CuDef*
D17*
G36*
X120754560Y-63749160D02*
G01*
X120754560Y-64149160D01*
X120684560Y-64149160D01*
X120504560Y-63969160D01*
X120504560Y-63749160D01*
X120754560Y-63749160D01*
G37*
G04 #@! TD.AperFunction*
G04 #@! TA.AperFunction,SMDPad,CuDef*
G36*
X120754560Y-64579160D02*
G01*
X120754560Y-65049160D01*
X120504560Y-65049160D01*
X120504560Y-64829160D01*
X120754560Y-64579160D01*
G37*
G04 #@! TD.AperFunction*
G04 #@! TA.AperFunction,SMDPad,CuDef*
G36*
X120304560Y-64738571D02*
G01*
X119965149Y-64399160D01*
X120304560Y-64059749D01*
X120643971Y-64399160D01*
X120304560Y-64738571D01*
G37*
G04 #@! TD.AperFunction*
G04 #@! TA.AperFunction,SMDPad,CuDef*
G36*
X119924560Y-64649160D02*
G01*
X120104560Y-64829160D01*
X120104560Y-65049160D01*
X119854560Y-65049160D01*
X119854560Y-64649160D01*
X119924560Y-64649160D01*
G37*
G04 #@! TD.AperFunction*
G04 #@! TA.AperFunction,SMDPad,CuDef*
G36*
X120104560Y-63749160D02*
G01*
X120104560Y-63969160D01*
X119924560Y-64149160D01*
X119854560Y-64149160D01*
X119854560Y-63749160D01*
X120104560Y-63749160D01*
G37*
G04 #@! TD.AperFunction*
G04 #@! TA.AperFunction,SMDPad,CuDef*
G36*
X122729209Y-59281209D02*
G01*
X122743527Y-59283333D01*
X122757568Y-59286850D01*
X122771197Y-59291727D01*
X122784282Y-59297916D01*
X122796698Y-59305357D01*
X122808324Y-59313980D01*
X122819049Y-59323701D01*
X123027645Y-59532297D01*
X123037366Y-59543022D01*
X123045989Y-59554648D01*
X123053430Y-59567064D01*
X123059619Y-59580149D01*
X123064496Y-59593778D01*
X123068013Y-59607819D01*
X123070137Y-59622137D01*
X123070847Y-59636595D01*
X123070137Y-59651053D01*
X123068013Y-59665371D01*
X123064496Y-59679412D01*
X123059619Y-59693041D01*
X123053430Y-59706126D01*
X123045989Y-59718542D01*
X123037366Y-59730168D01*
X123027645Y-59740893D01*
X122783693Y-59984845D01*
X122772968Y-59994566D01*
X122761342Y-60003189D01*
X122748926Y-60010630D01*
X122735841Y-60016819D01*
X122722212Y-60021696D01*
X122708171Y-60025213D01*
X122693853Y-60027337D01*
X122679395Y-60028047D01*
X122664937Y-60027337D01*
X122650619Y-60025213D01*
X122636578Y-60021696D01*
X122622949Y-60016819D01*
X122609864Y-60010630D01*
X122597448Y-60003189D01*
X122585822Y-59994566D01*
X122575097Y-59984845D01*
X122366501Y-59776249D01*
X122356780Y-59765524D01*
X122348157Y-59753898D01*
X122340716Y-59741482D01*
X122334527Y-59728397D01*
X122329650Y-59714768D01*
X122326133Y-59700727D01*
X122324009Y-59686409D01*
X122323299Y-59671951D01*
X122324009Y-59657493D01*
X122326133Y-59643175D01*
X122329650Y-59629134D01*
X122334527Y-59615505D01*
X122340716Y-59602420D01*
X122348157Y-59590004D01*
X122356780Y-59578378D01*
X122366501Y-59567653D01*
X122610453Y-59323701D01*
X122621178Y-59313980D01*
X122632804Y-59305357D01*
X122645220Y-59297916D01*
X122658305Y-59291727D01*
X122671934Y-59286850D01*
X122685975Y-59283333D01*
X122700293Y-59281209D01*
X122714751Y-59280499D01*
X122729209Y-59281209D01*
G37*
G04 #@! TD.AperFunction*
G04 #@! TA.AperFunction,SMDPad,CuDef*
G36*
X122043315Y-58595315D02*
G01*
X122057633Y-58597439D01*
X122071674Y-58600956D01*
X122085303Y-58605833D01*
X122098388Y-58612022D01*
X122110804Y-58619463D01*
X122122430Y-58628086D01*
X122133155Y-58637807D01*
X122341751Y-58846403D01*
X122351472Y-58857128D01*
X122360095Y-58868754D01*
X122367536Y-58881170D01*
X122373725Y-58894255D01*
X122378602Y-58907884D01*
X122382119Y-58921925D01*
X122384243Y-58936243D01*
X122384953Y-58950701D01*
X122384243Y-58965159D01*
X122382119Y-58979477D01*
X122378602Y-58993518D01*
X122373725Y-59007147D01*
X122367536Y-59020232D01*
X122360095Y-59032648D01*
X122351472Y-59044274D01*
X122341751Y-59054999D01*
X122097799Y-59298951D01*
X122087074Y-59308672D01*
X122075448Y-59317295D01*
X122063032Y-59324736D01*
X122049947Y-59330925D01*
X122036318Y-59335802D01*
X122022277Y-59339319D01*
X122007959Y-59341443D01*
X121993501Y-59342153D01*
X121979043Y-59341443D01*
X121964725Y-59339319D01*
X121950684Y-59335802D01*
X121937055Y-59330925D01*
X121923970Y-59324736D01*
X121911554Y-59317295D01*
X121899928Y-59308672D01*
X121889203Y-59298951D01*
X121680607Y-59090355D01*
X121670886Y-59079630D01*
X121662263Y-59068004D01*
X121654822Y-59055588D01*
X121648633Y-59042503D01*
X121643756Y-59028874D01*
X121640239Y-59014833D01*
X121638115Y-59000515D01*
X121637405Y-58986057D01*
X121638115Y-58971599D01*
X121640239Y-58957281D01*
X121643756Y-58943240D01*
X121648633Y-58929611D01*
X121654822Y-58916526D01*
X121662263Y-58904110D01*
X121670886Y-58892484D01*
X121680607Y-58881759D01*
X121924559Y-58637807D01*
X121935284Y-58628086D01*
X121946910Y-58619463D01*
X121959326Y-58612022D01*
X121972411Y-58605833D01*
X121986040Y-58600956D01*
X122000081Y-58597439D01*
X122014399Y-58595315D01*
X122028857Y-58594605D01*
X122043315Y-58595315D01*
G37*
G04 #@! TD.AperFunction*
G04 #@! TA.AperFunction,SMDPad,CuDef*
G36*
X123431958Y-63380710D02*
G01*
X123446276Y-63382834D01*
X123460317Y-63386351D01*
X123473946Y-63391228D01*
X123487031Y-63397417D01*
X123499447Y-63404858D01*
X123511073Y-63413481D01*
X123521798Y-63423202D01*
X123531519Y-63433927D01*
X123540142Y-63445553D01*
X123547583Y-63457969D01*
X123553772Y-63471054D01*
X123558649Y-63484683D01*
X123562166Y-63498724D01*
X123564290Y-63513042D01*
X123565000Y-63527500D01*
X123565000Y-63872500D01*
X123564290Y-63886958D01*
X123562166Y-63901276D01*
X123558649Y-63915317D01*
X123553772Y-63928946D01*
X123547583Y-63942031D01*
X123540142Y-63954447D01*
X123531519Y-63966073D01*
X123521798Y-63976798D01*
X123511073Y-63986519D01*
X123499447Y-63995142D01*
X123487031Y-64002583D01*
X123473946Y-64008772D01*
X123460317Y-64013649D01*
X123446276Y-64017166D01*
X123431958Y-64019290D01*
X123417500Y-64020000D01*
X123122500Y-64020000D01*
X123108042Y-64019290D01*
X123093724Y-64017166D01*
X123079683Y-64013649D01*
X123066054Y-64008772D01*
X123052969Y-64002583D01*
X123040553Y-63995142D01*
X123028927Y-63986519D01*
X123018202Y-63976798D01*
X123008481Y-63966073D01*
X122999858Y-63954447D01*
X122992417Y-63942031D01*
X122986228Y-63928946D01*
X122981351Y-63915317D01*
X122977834Y-63901276D01*
X122975710Y-63886958D01*
X122975000Y-63872500D01*
X122975000Y-63527500D01*
X122975710Y-63513042D01*
X122977834Y-63498724D01*
X122981351Y-63484683D01*
X122986228Y-63471054D01*
X122992417Y-63457969D01*
X122999858Y-63445553D01*
X123008481Y-63433927D01*
X123018202Y-63423202D01*
X123028927Y-63413481D01*
X123040553Y-63404858D01*
X123052969Y-63397417D01*
X123066054Y-63391228D01*
X123079683Y-63386351D01*
X123093724Y-63382834D01*
X123108042Y-63380710D01*
X123122500Y-63380000D01*
X123417500Y-63380000D01*
X123431958Y-63380710D01*
G37*
G04 #@! TD.AperFunction*
G04 #@! TA.AperFunction,SMDPad,CuDef*
G36*
X122461958Y-63380710D02*
G01*
X122476276Y-63382834D01*
X122490317Y-63386351D01*
X122503946Y-63391228D01*
X122517031Y-63397417D01*
X122529447Y-63404858D01*
X122541073Y-63413481D01*
X122551798Y-63423202D01*
X122561519Y-63433927D01*
X122570142Y-63445553D01*
X122577583Y-63457969D01*
X122583772Y-63471054D01*
X122588649Y-63484683D01*
X122592166Y-63498724D01*
X122594290Y-63513042D01*
X122595000Y-63527500D01*
X122595000Y-63872500D01*
X122594290Y-63886958D01*
X122592166Y-63901276D01*
X122588649Y-63915317D01*
X122583772Y-63928946D01*
X122577583Y-63942031D01*
X122570142Y-63954447D01*
X122561519Y-63966073D01*
X122551798Y-63976798D01*
X122541073Y-63986519D01*
X122529447Y-63995142D01*
X122517031Y-64002583D01*
X122503946Y-64008772D01*
X122490317Y-64013649D01*
X122476276Y-64017166D01*
X122461958Y-64019290D01*
X122447500Y-64020000D01*
X122152500Y-64020000D01*
X122138042Y-64019290D01*
X122123724Y-64017166D01*
X122109683Y-64013649D01*
X122096054Y-64008772D01*
X122082969Y-64002583D01*
X122070553Y-63995142D01*
X122058927Y-63986519D01*
X122048202Y-63976798D01*
X122038481Y-63966073D01*
X122029858Y-63954447D01*
X122022417Y-63942031D01*
X122016228Y-63928946D01*
X122011351Y-63915317D01*
X122007834Y-63901276D01*
X122005710Y-63886958D01*
X122005000Y-63872500D01*
X122005000Y-63527500D01*
X122005710Y-63513042D01*
X122007834Y-63498724D01*
X122011351Y-63484683D01*
X122016228Y-63471054D01*
X122022417Y-63457969D01*
X122029858Y-63445553D01*
X122038481Y-63433927D01*
X122048202Y-63423202D01*
X122058927Y-63413481D01*
X122070553Y-63404858D01*
X122082969Y-63397417D01*
X122096054Y-63391228D01*
X122109683Y-63386351D01*
X122123724Y-63382834D01*
X122138042Y-63380710D01*
X122152500Y-63380000D01*
X122447500Y-63380000D01*
X122461958Y-63380710D01*
G37*
G04 #@! TD.AperFunction*
G04 #@! TA.AperFunction,SMDPad,CuDef*
G36*
X128353358Y-60539110D02*
G01*
X128367676Y-60541234D01*
X128381717Y-60544751D01*
X128395346Y-60549628D01*
X128408431Y-60555817D01*
X128420847Y-60563258D01*
X128432473Y-60571881D01*
X128443198Y-60581602D01*
X128452919Y-60592327D01*
X128461542Y-60603953D01*
X128468983Y-60616369D01*
X128475172Y-60629454D01*
X128480049Y-60643083D01*
X128483566Y-60657124D01*
X128485690Y-60671442D01*
X128486400Y-60685900D01*
X128486400Y-61030900D01*
X128485690Y-61045358D01*
X128483566Y-61059676D01*
X128480049Y-61073717D01*
X128475172Y-61087346D01*
X128468983Y-61100431D01*
X128461542Y-61112847D01*
X128452919Y-61124473D01*
X128443198Y-61135198D01*
X128432473Y-61144919D01*
X128420847Y-61153542D01*
X128408431Y-61160983D01*
X128395346Y-61167172D01*
X128381717Y-61172049D01*
X128367676Y-61175566D01*
X128353358Y-61177690D01*
X128338900Y-61178400D01*
X128043900Y-61178400D01*
X128029442Y-61177690D01*
X128015124Y-61175566D01*
X128001083Y-61172049D01*
X127987454Y-61167172D01*
X127974369Y-61160983D01*
X127961953Y-61153542D01*
X127950327Y-61144919D01*
X127939602Y-61135198D01*
X127929881Y-61124473D01*
X127921258Y-61112847D01*
X127913817Y-61100431D01*
X127907628Y-61087346D01*
X127902751Y-61073717D01*
X127899234Y-61059676D01*
X127897110Y-61045358D01*
X127896400Y-61030900D01*
X127896400Y-60685900D01*
X127897110Y-60671442D01*
X127899234Y-60657124D01*
X127902751Y-60643083D01*
X127907628Y-60629454D01*
X127913817Y-60616369D01*
X127921258Y-60603953D01*
X127929881Y-60592327D01*
X127939602Y-60581602D01*
X127950327Y-60571881D01*
X127961953Y-60563258D01*
X127974369Y-60555817D01*
X127987454Y-60549628D01*
X128001083Y-60544751D01*
X128015124Y-60541234D01*
X128029442Y-60539110D01*
X128043900Y-60538400D01*
X128338900Y-60538400D01*
X128353358Y-60539110D01*
G37*
G04 #@! TD.AperFunction*
G04 #@! TA.AperFunction,SMDPad,CuDef*
G36*
X129323358Y-60539110D02*
G01*
X129337676Y-60541234D01*
X129351717Y-60544751D01*
X129365346Y-60549628D01*
X129378431Y-60555817D01*
X129390847Y-60563258D01*
X129402473Y-60571881D01*
X129413198Y-60581602D01*
X129422919Y-60592327D01*
X129431542Y-60603953D01*
X129438983Y-60616369D01*
X129445172Y-60629454D01*
X129450049Y-60643083D01*
X129453566Y-60657124D01*
X129455690Y-60671442D01*
X129456400Y-60685900D01*
X129456400Y-61030900D01*
X129455690Y-61045358D01*
X129453566Y-61059676D01*
X129450049Y-61073717D01*
X129445172Y-61087346D01*
X129438983Y-61100431D01*
X129431542Y-61112847D01*
X129422919Y-61124473D01*
X129413198Y-61135198D01*
X129402473Y-61144919D01*
X129390847Y-61153542D01*
X129378431Y-61160983D01*
X129365346Y-61167172D01*
X129351717Y-61172049D01*
X129337676Y-61175566D01*
X129323358Y-61177690D01*
X129308900Y-61178400D01*
X129013900Y-61178400D01*
X128999442Y-61177690D01*
X128985124Y-61175566D01*
X128971083Y-61172049D01*
X128957454Y-61167172D01*
X128944369Y-61160983D01*
X128931953Y-61153542D01*
X128920327Y-61144919D01*
X128909602Y-61135198D01*
X128899881Y-61124473D01*
X128891258Y-61112847D01*
X128883817Y-61100431D01*
X128877628Y-61087346D01*
X128872751Y-61073717D01*
X128869234Y-61059676D01*
X128867110Y-61045358D01*
X128866400Y-61030900D01*
X128866400Y-60685900D01*
X128867110Y-60671442D01*
X128869234Y-60657124D01*
X128872751Y-60643083D01*
X128877628Y-60629454D01*
X128883817Y-60616369D01*
X128891258Y-60603953D01*
X128899881Y-60592327D01*
X128909602Y-60581602D01*
X128920327Y-60571881D01*
X128931953Y-60563258D01*
X128944369Y-60555817D01*
X128957454Y-60549628D01*
X128971083Y-60544751D01*
X128985124Y-60541234D01*
X128999442Y-60539110D01*
X129013900Y-60538400D01*
X129308900Y-60538400D01*
X129323358Y-60539110D01*
G37*
G04 #@! TD.AperFunction*
G04 #@! TA.AperFunction,SMDPad,CuDef*
G36*
X125896574Y-63627142D02*
G01*
X125910892Y-63629266D01*
X125924933Y-63632783D01*
X125938562Y-63637660D01*
X125951647Y-63643849D01*
X125964063Y-63651290D01*
X125975689Y-63659913D01*
X125986414Y-63669634D01*
X126230366Y-63913586D01*
X126240087Y-63924311D01*
X126248710Y-63935937D01*
X126256151Y-63948353D01*
X126262340Y-63961438D01*
X126267217Y-63975067D01*
X126270734Y-63989108D01*
X126272858Y-64003426D01*
X126273568Y-64017884D01*
X126272858Y-64032342D01*
X126270734Y-64046660D01*
X126267217Y-64060701D01*
X126262340Y-64074330D01*
X126256151Y-64087415D01*
X126248710Y-64099831D01*
X126240087Y-64111457D01*
X126230366Y-64122182D01*
X126021770Y-64330778D01*
X126011045Y-64340499D01*
X125999419Y-64349122D01*
X125987003Y-64356563D01*
X125973918Y-64362752D01*
X125960289Y-64367629D01*
X125946248Y-64371146D01*
X125931930Y-64373270D01*
X125917472Y-64373980D01*
X125903014Y-64373270D01*
X125888696Y-64371146D01*
X125874655Y-64367629D01*
X125861026Y-64362752D01*
X125847941Y-64356563D01*
X125835525Y-64349122D01*
X125823899Y-64340499D01*
X125813174Y-64330778D01*
X125569222Y-64086826D01*
X125559501Y-64076101D01*
X125550878Y-64064475D01*
X125543437Y-64052059D01*
X125537248Y-64038974D01*
X125532371Y-64025345D01*
X125528854Y-64011304D01*
X125526730Y-63996986D01*
X125526020Y-63982528D01*
X125526730Y-63968070D01*
X125528854Y-63953752D01*
X125532371Y-63939711D01*
X125537248Y-63926082D01*
X125543437Y-63912997D01*
X125550878Y-63900581D01*
X125559501Y-63888955D01*
X125569222Y-63878230D01*
X125777818Y-63669634D01*
X125788543Y-63659913D01*
X125800169Y-63651290D01*
X125812585Y-63643849D01*
X125825670Y-63637660D01*
X125839299Y-63632783D01*
X125853340Y-63629266D01*
X125867658Y-63627142D01*
X125882116Y-63626432D01*
X125896574Y-63627142D01*
G37*
G04 #@! TD.AperFunction*
G04 #@! TA.AperFunction,SMDPad,CuDef*
G36*
X125210680Y-64313036D02*
G01*
X125224998Y-64315160D01*
X125239039Y-64318677D01*
X125252668Y-64323554D01*
X125265753Y-64329743D01*
X125278169Y-64337184D01*
X125289795Y-64345807D01*
X125300520Y-64355528D01*
X125544472Y-64599480D01*
X125554193Y-64610205D01*
X125562816Y-64621831D01*
X125570257Y-64634247D01*
X125576446Y-64647332D01*
X125581323Y-64660961D01*
X125584840Y-64675002D01*
X125586964Y-64689320D01*
X125587674Y-64703778D01*
X125586964Y-64718236D01*
X125584840Y-64732554D01*
X125581323Y-64746595D01*
X125576446Y-64760224D01*
X125570257Y-64773309D01*
X125562816Y-64785725D01*
X125554193Y-64797351D01*
X125544472Y-64808076D01*
X125335876Y-65016672D01*
X125325151Y-65026393D01*
X125313525Y-65035016D01*
X125301109Y-65042457D01*
X125288024Y-65048646D01*
X125274395Y-65053523D01*
X125260354Y-65057040D01*
X125246036Y-65059164D01*
X125231578Y-65059874D01*
X125217120Y-65059164D01*
X125202802Y-65057040D01*
X125188761Y-65053523D01*
X125175132Y-65048646D01*
X125162047Y-65042457D01*
X125149631Y-65035016D01*
X125138005Y-65026393D01*
X125127280Y-65016672D01*
X124883328Y-64772720D01*
X124873607Y-64761995D01*
X124864984Y-64750369D01*
X124857543Y-64737953D01*
X124851354Y-64724868D01*
X124846477Y-64711239D01*
X124842960Y-64697198D01*
X124840836Y-64682880D01*
X124840126Y-64668422D01*
X124840836Y-64653964D01*
X124842960Y-64639646D01*
X124846477Y-64625605D01*
X124851354Y-64611976D01*
X124857543Y-64598891D01*
X124864984Y-64586475D01*
X124873607Y-64574849D01*
X124883328Y-64564124D01*
X125091924Y-64355528D01*
X125102649Y-64345807D01*
X125114275Y-64337184D01*
X125126691Y-64329743D01*
X125139776Y-64323554D01*
X125153405Y-64318677D01*
X125167446Y-64315160D01*
X125181764Y-64313036D01*
X125196222Y-64312326D01*
X125210680Y-64313036D01*
G37*
G04 #@! TD.AperFunction*
G04 #@! TA.AperFunction,SMDPad,CuDef*
G36*
X116531609Y-63650009D02*
G01*
X116545927Y-63652133D01*
X116559968Y-63655650D01*
X116573597Y-63660527D01*
X116586682Y-63666716D01*
X116599098Y-63674157D01*
X116610724Y-63682780D01*
X116621449Y-63692501D01*
X116830045Y-63901097D01*
X116839766Y-63911822D01*
X116848389Y-63923448D01*
X116855830Y-63935864D01*
X116862019Y-63948949D01*
X116866896Y-63962578D01*
X116870413Y-63976619D01*
X116872537Y-63990937D01*
X116873247Y-64005395D01*
X116872537Y-64019853D01*
X116870413Y-64034171D01*
X116866896Y-64048212D01*
X116862019Y-64061841D01*
X116855830Y-64074926D01*
X116848389Y-64087342D01*
X116839766Y-64098968D01*
X116830045Y-64109693D01*
X116586093Y-64353645D01*
X116575368Y-64363366D01*
X116563742Y-64371989D01*
X116551326Y-64379430D01*
X116538241Y-64385619D01*
X116524612Y-64390496D01*
X116510571Y-64394013D01*
X116496253Y-64396137D01*
X116481795Y-64396847D01*
X116467337Y-64396137D01*
X116453019Y-64394013D01*
X116438978Y-64390496D01*
X116425349Y-64385619D01*
X116412264Y-64379430D01*
X116399848Y-64371989D01*
X116388222Y-64363366D01*
X116377497Y-64353645D01*
X116168901Y-64145049D01*
X116159180Y-64134324D01*
X116150557Y-64122698D01*
X116143116Y-64110282D01*
X116136927Y-64097197D01*
X116132050Y-64083568D01*
X116128533Y-64069527D01*
X116126409Y-64055209D01*
X116125699Y-64040751D01*
X116126409Y-64026293D01*
X116128533Y-64011975D01*
X116132050Y-63997934D01*
X116136927Y-63984305D01*
X116143116Y-63971220D01*
X116150557Y-63958804D01*
X116159180Y-63947178D01*
X116168901Y-63936453D01*
X116412853Y-63692501D01*
X116423578Y-63682780D01*
X116435204Y-63674157D01*
X116447620Y-63666716D01*
X116460705Y-63660527D01*
X116474334Y-63655650D01*
X116488375Y-63652133D01*
X116502693Y-63650009D01*
X116517151Y-63649299D01*
X116531609Y-63650009D01*
G37*
G04 #@! TD.AperFunction*
G04 #@! TA.AperFunction,SMDPad,CuDef*
G36*
X115845715Y-62964115D02*
G01*
X115860033Y-62966239D01*
X115874074Y-62969756D01*
X115887703Y-62974633D01*
X115900788Y-62980822D01*
X115913204Y-62988263D01*
X115924830Y-62996886D01*
X115935555Y-63006607D01*
X116144151Y-63215203D01*
X116153872Y-63225928D01*
X116162495Y-63237554D01*
X116169936Y-63249970D01*
X116176125Y-63263055D01*
X116181002Y-63276684D01*
X116184519Y-63290725D01*
X116186643Y-63305043D01*
X116187353Y-63319501D01*
X116186643Y-63333959D01*
X116184519Y-63348277D01*
X116181002Y-63362318D01*
X116176125Y-63375947D01*
X116169936Y-63389032D01*
X116162495Y-63401448D01*
X116153872Y-63413074D01*
X116144151Y-63423799D01*
X115900199Y-63667751D01*
X115889474Y-63677472D01*
X115877848Y-63686095D01*
X115865432Y-63693536D01*
X115852347Y-63699725D01*
X115838718Y-63704602D01*
X115824677Y-63708119D01*
X115810359Y-63710243D01*
X115795901Y-63710953D01*
X115781443Y-63710243D01*
X115767125Y-63708119D01*
X115753084Y-63704602D01*
X115739455Y-63699725D01*
X115726370Y-63693536D01*
X115713954Y-63686095D01*
X115702328Y-63677472D01*
X115691603Y-63667751D01*
X115483007Y-63459155D01*
X115473286Y-63448430D01*
X115464663Y-63436804D01*
X115457222Y-63424388D01*
X115451033Y-63411303D01*
X115446156Y-63397674D01*
X115442639Y-63383633D01*
X115440515Y-63369315D01*
X115439805Y-63354857D01*
X115440515Y-63340399D01*
X115442639Y-63326081D01*
X115446156Y-63312040D01*
X115451033Y-63298411D01*
X115457222Y-63285326D01*
X115464663Y-63272910D01*
X115473286Y-63261284D01*
X115483007Y-63250559D01*
X115726959Y-63006607D01*
X115737684Y-62996886D01*
X115749310Y-62988263D01*
X115761726Y-62980822D01*
X115774811Y-62974633D01*
X115788440Y-62969756D01*
X115802481Y-62966239D01*
X115816799Y-62964115D01*
X115831257Y-62963405D01*
X115845715Y-62964115D01*
G37*
G04 #@! TD.AperFunction*
D18*
X131526210Y-54676200D03*
X116850000Y-61850000D03*
X130949990Y-56134000D03*
X116450000Y-57700000D03*
X132994400Y-62433200D03*
X124350000Y-60700000D03*
X126300000Y-65500000D03*
X129150000Y-59550000D03*
D19*
X117200000Y-63751458D02*
X117201458Y-63751458D01*
X117201458Y-63751458D02*
X118350000Y-64900000D01*
D20*
X118390000Y-64940000D02*
X118350000Y-64900000D01*
X119975000Y-64940000D02*
X118390000Y-64940000D01*
D19*
X124434800Y-63700000D02*
X126500000Y-61634800D01*
X126500000Y-61634800D02*
X126500000Y-60450000D01*
X117201458Y-62201458D02*
X116850000Y-61850000D01*
X117201458Y-63751458D02*
X117201458Y-62201458D01*
D21*
X127888900Y-59061100D02*
X129150000Y-57800000D01*
X131200000Y-57800000D02*
X132300000Y-56700000D01*
X132300000Y-56700000D02*
X132300000Y-55400000D01*
X129150000Y-57800000D02*
X131200000Y-57800000D01*
X132300000Y-55400000D02*
X131526210Y-54626210D01*
X125573244Y-54676200D02*
X131526210Y-54676200D01*
X118719600Y-58724800D02*
X121563629Y-58724800D01*
X121563629Y-58685815D02*
X125573244Y-54676200D01*
X121563629Y-58724800D02*
X121563629Y-58685815D01*
D19*
X121767600Y-58724800D02*
X122127852Y-59085052D01*
X121563629Y-58724800D02*
X121767600Y-58724800D01*
X124434800Y-63700000D02*
X123270000Y-63700000D01*
D21*
X128191400Y-59363600D02*
X128191400Y-60858400D01*
X127888900Y-59061100D02*
X128191400Y-59363600D01*
D19*
X128191400Y-61178400D02*
X128191400Y-60858400D01*
X128828800Y-65008000D02*
X128828800Y-61815800D01*
X128828800Y-61815800D02*
X128191400Y-61178400D01*
X126500000Y-60450000D02*
X127888900Y-59061100D01*
D20*
X122264800Y-63735200D02*
X122300000Y-63700000D01*
D19*
X120384177Y-65715823D02*
X121234267Y-65715733D01*
X121234267Y-65715733D02*
X122300000Y-64650000D01*
D20*
X120400000Y-65700000D02*
X120384177Y-65715823D01*
X120400000Y-65550000D02*
X120400000Y-65700000D01*
X120625000Y-64940000D02*
X120625000Y-65325000D01*
X120625000Y-65325000D02*
X120400000Y-65550000D01*
D19*
X118316041Y-65716042D02*
X120384177Y-65715823D01*
X118192442Y-65716042D02*
X118316041Y-65716042D01*
X116499473Y-64023073D02*
X118192442Y-65716042D01*
X122300000Y-64650000D02*
X122300000Y-63700000D01*
D20*
X120625000Y-63860000D02*
X120625000Y-63225000D01*
X120625000Y-63225000D02*
X120900000Y-62950000D01*
D19*
X124129600Y-59029600D02*
X124150000Y-59050000D01*
D21*
X126565900Y-56634100D02*
X124150000Y-59050000D01*
X118745000Y-61341000D02*
X121859000Y-61341000D01*
X123700000Y-59500000D02*
X124150000Y-59050000D01*
X121859000Y-61341000D02*
X123700000Y-59500000D01*
D19*
X123898457Y-59301543D02*
X124150000Y-59050000D01*
X125450000Y-61084002D02*
X123584002Y-62950000D01*
X123584002Y-62950000D02*
X120900000Y-62950000D01*
X125450000Y-59550000D02*
X125450000Y-61084002D01*
X124150000Y-59050000D02*
X124950000Y-59050000D01*
X124950000Y-59050000D02*
X125450000Y-59550000D01*
D20*
X117150000Y-58400000D02*
X116450000Y-57700000D01*
X117150000Y-60846000D02*
X117150000Y-58400000D01*
X118745000Y-61341000D02*
X117645000Y-61341000D01*
X117645000Y-61341000D02*
X117150000Y-60846000D01*
D21*
X130449890Y-56634100D02*
X130949990Y-56134000D01*
X126565900Y-56634100D02*
X130449890Y-56634100D01*
D19*
X123662400Y-59537600D02*
X123700000Y-59500000D01*
X123545727Y-59654273D02*
X123662400Y-59537600D01*
X122697073Y-59654273D02*
X123545727Y-59654273D01*
D20*
X135443800Y-62433200D02*
X136017000Y-61860000D01*
X136017000Y-61860000D02*
X136017000Y-60960000D01*
X132994400Y-62433200D02*
X135443800Y-62433200D01*
X126892000Y-63008000D02*
X125899794Y-64000206D01*
X127878800Y-63008000D02*
X126892000Y-63008000D01*
X119975000Y-63860000D02*
X119975000Y-63132524D01*
X123950001Y-61099999D02*
X124350000Y-60700000D01*
X119975000Y-63132524D02*
X120682534Y-62424990D01*
X122625010Y-62424990D02*
X123950001Y-61099999D01*
X120682534Y-62424990D02*
X122625010Y-62424990D01*
D21*
X131568000Y-63008000D02*
X132660000Y-64100000D01*
X129778800Y-63008000D02*
X131568000Y-63008000D01*
D20*
X126027800Y-65500000D02*
X125213900Y-64686100D01*
X126300000Y-65500000D02*
X126027800Y-65500000D01*
D19*
X134887000Y-59550000D02*
X136017000Y-58420000D01*
X129150000Y-59550000D02*
X134887000Y-59550000D01*
X129150000Y-60847000D02*
X129161400Y-60858400D01*
X129150000Y-59550000D02*
X129150000Y-60847000D01*
X114300000Y-58420000D02*
X115519200Y-58420000D01*
X115813579Y-58714379D02*
X115813579Y-63337179D01*
X115519200Y-58420000D02*
X115813579Y-58714379D01*
M02*
