# Supplementary material for: A Compact, Low-Cost, and Low-Power Turbidity Sensor for Continuous In Situ Stormwater Monitoring
Source: Sensors (Basel). 2024 Jun 17;24(12):3926. doi: 10.3390/s24123926 (PMC11207302; doi:10.3390/s24123926)
Supplement: Supplementary file 1 [file sensors-24-03926-s001.zip › supplementary material/design files/Turbidity Sensor v1.5/Turbidity Sensor v1.5 gerber/Turbidity sensro v1.5-B_Mask.gbr]

G04 #@! TF.GenerationSoftware,KiCad,Pcbnew,(5.1.5)-3*
G04 #@! TF.CreationDate,2020-08-25T20:26:21+10:00*
G04 #@! TF.ProjectId,Turbidity sensro v1.5,54757262-6964-4697-9479-2073656e7372,rev?*
G04 #@! TF.SameCoordinates,Original*
G04 #@! TF.FileFunction,Soldermask,Bot*
G04 #@! TF.FilePolarity,Negative*
%FSLAX46Y46*%
G04 Gerber Fmt 4.6, Leading zero omitted, Abs format (unit mm)*
G04 Created by KiCad (PCBNEW (5.1.5)-3) date 2020-08-25 20:26:21*
%MOMM*%
%LPD*%
G04 APERTURE LIST*
%ADD10C,0.100000*%
G04 APERTURE END LIST*
D10*
G36*
X129279800Y-65509000D02*
G01*
X128377800Y-65509000D01*
X128377800Y-64507000D01*
X129279800Y-64507000D01*
X129279800Y-65509000D01*
G37*
G36*
X125217660Y-64227591D02*
G01*
X125238279Y-64233846D01*
X125257275Y-64243999D01*
X125278696Y-64261579D01*
X125638421Y-64621304D01*
X125656001Y-64642725D01*
X125666154Y-64661721D01*
X125672409Y-64682340D01*
X125674520Y-64703778D01*
X125672409Y-64725216D01*
X125666154Y-64745835D01*
X125656001Y-64764831D01*
X125638421Y-64786252D01*
X125314052Y-65110621D01*
X125292631Y-65128201D01*
X125273635Y-65138354D01*
X125253016Y-65144609D01*
X125231578Y-65146720D01*
X125210140Y-65144609D01*
X125189521Y-65138354D01*
X125170525Y-65128201D01*
X125149104Y-65110621D01*
X124789379Y-64750896D01*
X124771799Y-64729475D01*
X124761646Y-64710479D01*
X124755391Y-64689860D01*
X124753280Y-64668422D01*
X124755391Y-64646984D01*
X124761646Y-64626365D01*
X124771799Y-64607369D01*
X124789379Y-64585948D01*
X125113748Y-64261579D01*
X125135169Y-64243999D01*
X125154165Y-64233846D01*
X125174784Y-64227591D01*
X125196222Y-64225480D01*
X125217660Y-64227591D01*
G37*
G36*
X120114559Y-63698897D02*
G01*
X120124168Y-63701812D01*
X120133032Y-63706550D01*
X120140797Y-63712923D01*
X120147170Y-63720688D01*
X120151908Y-63729552D01*
X120154823Y-63739161D01*
X120156412Y-63755300D01*
X120156412Y-63833998D01*
X120158814Y-63858384D01*
X120165927Y-63881833D01*
X120177478Y-63903444D01*
X120193023Y-63922386D01*
X120211965Y-63937931D01*
X120233576Y-63949482D01*
X120257025Y-63956595D01*
X120281411Y-63958997D01*
X120304560Y-63956717D01*
X120327709Y-63958997D01*
X120352095Y-63956595D01*
X120375544Y-63949482D01*
X120397155Y-63937931D01*
X120416097Y-63922386D01*
X120431642Y-63903444D01*
X120443193Y-63881833D01*
X120450306Y-63858384D01*
X120452708Y-63833998D01*
X120452708Y-63755300D01*
X120454297Y-63739161D01*
X120457212Y-63729552D01*
X120461950Y-63720688D01*
X120468323Y-63712923D01*
X120476088Y-63706550D01*
X120484952Y-63701812D01*
X120494561Y-63698897D01*
X120510700Y-63697308D01*
X120748420Y-63697308D01*
X120764559Y-63698897D01*
X120774168Y-63701812D01*
X120783032Y-63706550D01*
X120790797Y-63712923D01*
X120797170Y-63720688D01*
X120801908Y-63729552D01*
X120804823Y-63739161D01*
X120806412Y-63755300D01*
X120806412Y-64143020D01*
X120804823Y-64159159D01*
X120801908Y-64168768D01*
X120797170Y-64177632D01*
X120790797Y-64185397D01*
X120783032Y-64191770D01*
X120774170Y-64196507D01*
X120773691Y-64196652D01*
X120751053Y-64206030D01*
X120730679Y-64219644D01*
X120713352Y-64236971D01*
X120699739Y-64257346D01*
X120690362Y-64279985D01*
X120685582Y-64304018D01*
X120685582Y-64328523D01*
X120690363Y-64352556D01*
X120699741Y-64375194D01*
X120721591Y-64404656D01*
X120733557Y-64416622D01*
X120731716Y-64435316D01*
X120734118Y-64459702D01*
X120741231Y-64483151D01*
X120752782Y-64504762D01*
X120768327Y-64523704D01*
X120777419Y-64531943D01*
X120790795Y-64542920D01*
X120797170Y-64550688D01*
X120801908Y-64559552D01*
X120804823Y-64569161D01*
X120806412Y-64585300D01*
X120806412Y-65043020D01*
X120804823Y-65059159D01*
X120801908Y-65068768D01*
X120797170Y-65077632D01*
X120790797Y-65085397D01*
X120783032Y-65091770D01*
X120774168Y-65096508D01*
X120764559Y-65099423D01*
X120748420Y-65101012D01*
X120510700Y-65101012D01*
X120494561Y-65099423D01*
X120484952Y-65096508D01*
X120476088Y-65091770D01*
X120468323Y-65085397D01*
X120461950Y-65077632D01*
X120457212Y-65068768D01*
X120454297Y-65059159D01*
X120452708Y-65043020D01*
X120452708Y-64964322D01*
X120450306Y-64939936D01*
X120443193Y-64916487D01*
X120431642Y-64894876D01*
X120416097Y-64875934D01*
X120397155Y-64860389D01*
X120375544Y-64848838D01*
X120352095Y-64841725D01*
X120327709Y-64839323D01*
X120304560Y-64841603D01*
X120281411Y-64839323D01*
X120257025Y-64841725D01*
X120233576Y-64848838D01*
X120211965Y-64860389D01*
X120193023Y-64875934D01*
X120177478Y-64894876D01*
X120165927Y-64916487D01*
X120158814Y-64939936D01*
X120156412Y-64964322D01*
X120156412Y-65043020D01*
X120154823Y-65059159D01*
X120151908Y-65068768D01*
X120147170Y-65077632D01*
X120140797Y-65085397D01*
X120133032Y-65091770D01*
X120124168Y-65096508D01*
X120114559Y-65099423D01*
X120098420Y-65101012D01*
X119860700Y-65101012D01*
X119844561Y-65099423D01*
X119834952Y-65096508D01*
X119826088Y-65091770D01*
X119818323Y-65085397D01*
X119811950Y-65077632D01*
X119807212Y-65068768D01*
X119804297Y-65059159D01*
X119802708Y-65043020D01*
X119802708Y-64655300D01*
X119804297Y-64639161D01*
X119807212Y-64629552D01*
X119811950Y-64620688D01*
X119818323Y-64612923D01*
X119826088Y-64606550D01*
X119834950Y-64601813D01*
X119835429Y-64601668D01*
X119858067Y-64592290D01*
X119878441Y-64578676D01*
X119895768Y-64561349D01*
X119909381Y-64540974D01*
X119918758Y-64518335D01*
X119923538Y-64494302D01*
X119923538Y-64469797D01*
X119918757Y-64445764D01*
X119909379Y-64423126D01*
X119891811Y-64399438D01*
X119903074Y-64385714D01*
X119914625Y-64364103D01*
X119921738Y-64340654D01*
X119924140Y-64316268D01*
X119921738Y-64291882D01*
X119914625Y-64268433D01*
X119903074Y-64246822D01*
X119887529Y-64227880D01*
X119868587Y-64212335D01*
X119835429Y-64196652D01*
X119834950Y-64196507D01*
X119826088Y-64191770D01*
X119818323Y-64185397D01*
X119811950Y-64177632D01*
X119807212Y-64168768D01*
X119804297Y-64159159D01*
X119802708Y-64143020D01*
X119802708Y-63755300D01*
X119804297Y-63739161D01*
X119807212Y-63729552D01*
X119811950Y-63720688D01*
X119818323Y-63712923D01*
X119826088Y-63706550D01*
X119834952Y-63701812D01*
X119844561Y-63698897D01*
X119860700Y-63697308D01*
X120098420Y-63697308D01*
X120114559Y-63698897D01*
G37*
G36*
X132773512Y-63203927D02*
G01*
X132922812Y-63233624D01*
X133086784Y-63301544D01*
X133234354Y-63400147D01*
X133359853Y-63525646D01*
X133458456Y-63673216D01*
X133526376Y-63837188D01*
X133551021Y-63961090D01*
X133561000Y-64011258D01*
X133561000Y-64188742D01*
X133558680Y-64200407D01*
X133526376Y-64362812D01*
X133458456Y-64526784D01*
X133359853Y-64674354D01*
X133234354Y-64799853D01*
X133086784Y-64898456D01*
X132922812Y-64966376D01*
X132773512Y-64996073D01*
X132748742Y-65001000D01*
X132571258Y-65001000D01*
X132546488Y-64996073D01*
X132397188Y-64966376D01*
X132233216Y-64898456D01*
X132085646Y-64799853D01*
X131960147Y-64674354D01*
X131861544Y-64526784D01*
X131793624Y-64362812D01*
X131761320Y-64200407D01*
X131759000Y-64188742D01*
X131759000Y-64011258D01*
X131768979Y-63961090D01*
X131793624Y-63837188D01*
X131861544Y-63673216D01*
X131960147Y-63525646D01*
X132085646Y-63400147D01*
X132233216Y-63301544D01*
X132397188Y-63233624D01*
X132546488Y-63203927D01*
X132571258Y-63199000D01*
X132748742Y-63199000D01*
X132773512Y-63203927D01*
G37*
G36*
X136101000Y-65001000D02*
G01*
X134299000Y-65001000D01*
X134299000Y-63199000D01*
X136101000Y-63199000D01*
X136101000Y-65001000D01*
G37*
G36*
X116538589Y-63564564D02*
G01*
X116559208Y-63570819D01*
X116578204Y-63580972D01*
X116599625Y-63598552D01*
X116923994Y-63922921D01*
X116941574Y-63944342D01*
X116951727Y-63963338D01*
X116957982Y-63983957D01*
X116960093Y-64005395D01*
X116957982Y-64026833D01*
X116951727Y-64047452D01*
X116941574Y-64066448D01*
X116923994Y-64087869D01*
X116564269Y-64447594D01*
X116542848Y-64465174D01*
X116523852Y-64475327D01*
X116503233Y-64481582D01*
X116481795Y-64483693D01*
X116460357Y-64481582D01*
X116439738Y-64475327D01*
X116420742Y-64465174D01*
X116399321Y-64447594D01*
X116074952Y-64123225D01*
X116057372Y-64101804D01*
X116047219Y-64082808D01*
X116040964Y-64062189D01*
X116038853Y-64040751D01*
X116040964Y-64019313D01*
X116047219Y-63998694D01*
X116057372Y-63979698D01*
X116074952Y-63958277D01*
X116434677Y-63598552D01*
X116456098Y-63580972D01*
X116475094Y-63570819D01*
X116495713Y-63564564D01*
X116517151Y-63562453D01*
X116538589Y-63564564D01*
G37*
G36*
X125903554Y-63541697D02*
G01*
X125924173Y-63547952D01*
X125943169Y-63558105D01*
X125964590Y-63575685D01*
X126324315Y-63935410D01*
X126341895Y-63956831D01*
X126352048Y-63975827D01*
X126358303Y-63996446D01*
X126360414Y-64017884D01*
X126358303Y-64039322D01*
X126352048Y-64059941D01*
X126341895Y-64078937D01*
X126324315Y-64100358D01*
X125999946Y-64424727D01*
X125978525Y-64442307D01*
X125959529Y-64452460D01*
X125938910Y-64458715D01*
X125917472Y-64460826D01*
X125896034Y-64458715D01*
X125875415Y-64452460D01*
X125856419Y-64442307D01*
X125834998Y-64424727D01*
X125475273Y-64065002D01*
X125457693Y-64043581D01*
X125447540Y-64024585D01*
X125441285Y-64003966D01*
X125439174Y-63982528D01*
X125441285Y-63961090D01*
X125447540Y-63940471D01*
X125457693Y-63921475D01*
X125475273Y-63900054D01*
X125799642Y-63575685D01*
X125821063Y-63558105D01*
X125840059Y-63547952D01*
X125860678Y-63541697D01*
X125882116Y-63539586D01*
X125903554Y-63541697D01*
G37*
G36*
X123526938Y-63331716D02*
G01*
X123547557Y-63337971D01*
X123566553Y-63348124D01*
X123583208Y-63361792D01*
X123596876Y-63378447D01*
X123607029Y-63397443D01*
X123613284Y-63418062D01*
X123616000Y-63445640D01*
X123616000Y-63954360D01*
X123613284Y-63981938D01*
X123607029Y-64002557D01*
X123596876Y-64021553D01*
X123583208Y-64038208D01*
X123566553Y-64051876D01*
X123547557Y-64062029D01*
X123526938Y-64068284D01*
X123499360Y-64071000D01*
X123040640Y-64071000D01*
X123013062Y-64068284D01*
X122992443Y-64062029D01*
X122973447Y-64051876D01*
X122956792Y-64038208D01*
X122943124Y-64021553D01*
X122932971Y-64002557D01*
X122926716Y-63981938D01*
X122924000Y-63954360D01*
X122924000Y-63445640D01*
X122926716Y-63418062D01*
X122932971Y-63397443D01*
X122943124Y-63378447D01*
X122956792Y-63361792D01*
X122973447Y-63348124D01*
X122992443Y-63337971D01*
X123013062Y-63331716D01*
X123040640Y-63329000D01*
X123499360Y-63329000D01*
X123526938Y-63331716D01*
G37*
G36*
X122556938Y-63331716D02*
G01*
X122577557Y-63337971D01*
X122596553Y-63348124D01*
X122613208Y-63361792D01*
X122626876Y-63378447D01*
X122637029Y-63397443D01*
X122643284Y-63418062D01*
X122646000Y-63445640D01*
X122646000Y-63954360D01*
X122643284Y-63981938D01*
X122637029Y-64002557D01*
X122626876Y-64021553D01*
X122613208Y-64038208D01*
X122596553Y-64051876D01*
X122577557Y-64062029D01*
X122556938Y-64068284D01*
X122529360Y-64071000D01*
X122070640Y-64071000D01*
X122043062Y-64068284D01*
X122022443Y-64062029D01*
X122003447Y-64051876D01*
X121986792Y-64038208D01*
X121973124Y-64021553D01*
X121962971Y-64002557D01*
X121956716Y-63981938D01*
X121954000Y-63954360D01*
X121954000Y-63445640D01*
X121956716Y-63418062D01*
X121962971Y-63397443D01*
X121973124Y-63378447D01*
X121986792Y-63361792D01*
X122003447Y-63348124D01*
X122022443Y-63337971D01*
X122043062Y-63331716D01*
X122070640Y-63329000D01*
X122529360Y-63329000D01*
X122556938Y-63331716D01*
G37*
G36*
X115852695Y-62878670D02*
G01*
X115873314Y-62884925D01*
X115892310Y-62895078D01*
X115913731Y-62912658D01*
X116238100Y-63237027D01*
X116255680Y-63258448D01*
X116265833Y-63277444D01*
X116272088Y-63298063D01*
X116274199Y-63319501D01*
X116272088Y-63340939D01*
X116265833Y-63361558D01*
X116255680Y-63380554D01*
X116238100Y-63401975D01*
X115878375Y-63761700D01*
X115856954Y-63779280D01*
X115837958Y-63789433D01*
X115817339Y-63795688D01*
X115795901Y-63797799D01*
X115774463Y-63795688D01*
X115753844Y-63789433D01*
X115734848Y-63779280D01*
X115713427Y-63761700D01*
X115389058Y-63437331D01*
X115371478Y-63415910D01*
X115361325Y-63396914D01*
X115355070Y-63376295D01*
X115352959Y-63354857D01*
X115355070Y-63333419D01*
X115361325Y-63312800D01*
X115371478Y-63293804D01*
X115389058Y-63272383D01*
X115748783Y-62912658D01*
X115770204Y-62895078D01*
X115789200Y-62884925D01*
X115809819Y-62878670D01*
X115831257Y-62876559D01*
X115852695Y-62878670D01*
G37*
G36*
X130229800Y-63509000D02*
G01*
X129327800Y-63509000D01*
X129327800Y-62507000D01*
X130229800Y-62507000D01*
X130229800Y-63509000D01*
G37*
G36*
X128329800Y-63509000D02*
G01*
X127427800Y-63509000D01*
X127427800Y-62507000D01*
X128329800Y-62507000D01*
X128329800Y-63509000D01*
G37*
G36*
X119646000Y-62242000D02*
G01*
X117844000Y-62242000D01*
X117844000Y-60440000D01*
X119646000Y-60440000D01*
X119646000Y-62242000D01*
G37*
G36*
X115251000Y-61911000D02*
G01*
X113349000Y-61911000D01*
X113349000Y-60009000D01*
X115251000Y-60009000D01*
X115251000Y-61911000D01*
G37*
G36*
X136718000Y-61661000D02*
G01*
X135316000Y-61661000D01*
X135316000Y-60259000D01*
X136718000Y-60259000D01*
X136718000Y-61661000D01*
G37*
G36*
X128448338Y-60490116D02*
G01*
X128468957Y-60496371D01*
X128487953Y-60506524D01*
X128504608Y-60520192D01*
X128518276Y-60536847D01*
X128528429Y-60555843D01*
X128534684Y-60576462D01*
X128537400Y-60604040D01*
X128537400Y-61112760D01*
X128534684Y-61140338D01*
X128528429Y-61160957D01*
X128518276Y-61179953D01*
X128504608Y-61196608D01*
X128487953Y-61210276D01*
X128468957Y-61220429D01*
X128448338Y-61226684D01*
X128420760Y-61229400D01*
X127962040Y-61229400D01*
X127934462Y-61226684D01*
X127913843Y-61220429D01*
X127894847Y-61210276D01*
X127878192Y-61196608D01*
X127864524Y-61179953D01*
X127854371Y-61160957D01*
X127848116Y-61140338D01*
X127845400Y-61112760D01*
X127845400Y-60604040D01*
X127848116Y-60576462D01*
X127854371Y-60555843D01*
X127864524Y-60536847D01*
X127878192Y-60520192D01*
X127894847Y-60506524D01*
X127913843Y-60496371D01*
X127934462Y-60490116D01*
X127962040Y-60487400D01*
X128420760Y-60487400D01*
X128448338Y-60490116D01*
G37*
G36*
X129418338Y-60490116D02*
G01*
X129438957Y-60496371D01*
X129457953Y-60506524D01*
X129474608Y-60520192D01*
X129488276Y-60536847D01*
X129498429Y-60555843D01*
X129504684Y-60576462D01*
X129507400Y-60604040D01*
X129507400Y-61112760D01*
X129504684Y-61140338D01*
X129498429Y-61160957D01*
X129488276Y-61179953D01*
X129474608Y-61196608D01*
X129457953Y-61210276D01*
X129438957Y-61220429D01*
X129418338Y-61226684D01*
X129390760Y-61229400D01*
X128932040Y-61229400D01*
X128904462Y-61226684D01*
X128883843Y-61220429D01*
X128864847Y-61210276D01*
X128848192Y-61196608D01*
X128834524Y-61179953D01*
X128824371Y-61160957D01*
X128818116Y-61140338D01*
X128815400Y-61112760D01*
X128815400Y-60604040D01*
X128818116Y-60576462D01*
X128824371Y-60555843D01*
X128834524Y-60536847D01*
X128848192Y-60520192D01*
X128864847Y-60506524D01*
X128883843Y-60496371D01*
X128904462Y-60490116D01*
X128932040Y-60487400D01*
X129390760Y-60487400D01*
X129418338Y-60490116D01*
G37*
G36*
X122736189Y-59195764D02*
G01*
X122756808Y-59202019D01*
X122775804Y-59212172D01*
X122797225Y-59229752D01*
X123121594Y-59554121D01*
X123139174Y-59575542D01*
X123149327Y-59594538D01*
X123155582Y-59615157D01*
X123157693Y-59636595D01*
X123155582Y-59658033D01*
X123149327Y-59678652D01*
X123139174Y-59697648D01*
X123121594Y-59719069D01*
X122761869Y-60078794D01*
X122740448Y-60096374D01*
X122721452Y-60106527D01*
X122700833Y-60112782D01*
X122679395Y-60114893D01*
X122657957Y-60112782D01*
X122637338Y-60106527D01*
X122618342Y-60096374D01*
X122596921Y-60078794D01*
X122272552Y-59754425D01*
X122254972Y-59733004D01*
X122244819Y-59714008D01*
X122238564Y-59693389D01*
X122236453Y-59671951D01*
X122238564Y-59650513D01*
X122244819Y-59629894D01*
X122254972Y-59610898D01*
X122272552Y-59589477D01*
X122632277Y-59229752D01*
X122653698Y-59212172D01*
X122672694Y-59202019D01*
X122693313Y-59195764D01*
X122714751Y-59193653D01*
X122736189Y-59195764D01*
G37*
G36*
X119620600Y-59625800D02*
G01*
X117818600Y-59625800D01*
X117818600Y-57823800D01*
X119620600Y-57823800D01*
X119620600Y-59625800D01*
G37*
G36*
X122050295Y-58509870D02*
G01*
X122070914Y-58516125D01*
X122089910Y-58526278D01*
X122111331Y-58543858D01*
X122435700Y-58868227D01*
X122453280Y-58889648D01*
X122463433Y-58908644D01*
X122469688Y-58929263D01*
X122471799Y-58950701D01*
X122469688Y-58972139D01*
X122463433Y-58992758D01*
X122453280Y-59011754D01*
X122435700Y-59033175D01*
X122075975Y-59392900D01*
X122054554Y-59410480D01*
X122035558Y-59420633D01*
X122014939Y-59426888D01*
X121993501Y-59428999D01*
X121972063Y-59426888D01*
X121951444Y-59420633D01*
X121932448Y-59410480D01*
X121911027Y-59392900D01*
X121586658Y-59068531D01*
X121569078Y-59047110D01*
X121558925Y-59028114D01*
X121552670Y-59007495D01*
X121550559Y-58986057D01*
X121552670Y-58964619D01*
X121558925Y-58944000D01*
X121569078Y-58925004D01*
X121586658Y-58903583D01*
X121946383Y-58543858D01*
X121967804Y-58526278D01*
X121986800Y-58516125D01*
X122007419Y-58509870D01*
X122028857Y-58507759D01*
X122050295Y-58509870D01*
G37*
G36*
X114577395Y-57505546D02*
G01*
X114750466Y-57577234D01*
X114750467Y-57577235D01*
X114906227Y-57681310D01*
X115038690Y-57813773D01*
X115038691Y-57813775D01*
X115142766Y-57969534D01*
X115214454Y-58142605D01*
X115251000Y-58326333D01*
X115251000Y-58513667D01*
X115214454Y-58697395D01*
X115142766Y-58870466D01*
X115106325Y-58925004D01*
X115038690Y-59026227D01*
X114906227Y-59158690D01*
X114841380Y-59202019D01*
X114750466Y-59262766D01*
X114577395Y-59334454D01*
X114393667Y-59371000D01*
X114206333Y-59371000D01*
X114022605Y-59334454D01*
X113849534Y-59262766D01*
X113758620Y-59202019D01*
X113693773Y-59158690D01*
X113561310Y-59026227D01*
X113493675Y-58925004D01*
X113457234Y-58870466D01*
X113385546Y-58697395D01*
X113349000Y-58513667D01*
X113349000Y-58326333D01*
X113385546Y-58142605D01*
X113457234Y-57969534D01*
X113561309Y-57813775D01*
X113561310Y-57813773D01*
X113693773Y-57681310D01*
X113849533Y-57577235D01*
X113849534Y-57577234D01*
X114022605Y-57505546D01*
X114206333Y-57469000D01*
X114393667Y-57469000D01*
X114577395Y-57505546D01*
G37*
G36*
X136221473Y-57745938D02*
G01*
X136349049Y-57798782D01*
X136463859Y-57875495D01*
X136561505Y-57973141D01*
X136638218Y-58087951D01*
X136691062Y-58215527D01*
X136718000Y-58350956D01*
X136718000Y-58489044D01*
X136691062Y-58624473D01*
X136638218Y-58752049D01*
X136561505Y-58866859D01*
X136463859Y-58964505D01*
X136349049Y-59041218D01*
X136221473Y-59094062D01*
X136086044Y-59121000D01*
X135947956Y-59121000D01*
X135812527Y-59094062D01*
X135684951Y-59041218D01*
X135570141Y-58964505D01*
X135472495Y-58866859D01*
X135395782Y-58752049D01*
X135342938Y-58624473D01*
X135316000Y-58489044D01*
X135316000Y-58350956D01*
X135342938Y-58215527D01*
X135395782Y-58087951D01*
X135472495Y-57973141D01*
X135570141Y-57875495D01*
X135684951Y-57798782D01*
X135812527Y-57745938D01*
X135947956Y-57719000D01*
X136086044Y-57719000D01*
X136221473Y-57745938D01*
G37*
G36*
X117080600Y-56654000D02*
G01*
X115278600Y-56654000D01*
X115278600Y-54852000D01*
X117080600Y-54852000D01*
X117080600Y-56654000D01*
G37*
G36*
X122109800Y-56654000D02*
G01*
X120307800Y-56654000D01*
X120307800Y-54852000D01*
X122109800Y-54852000D01*
X122109800Y-56654000D01*
G37*
G36*
X119620600Y-56654000D02*
G01*
X117818600Y-56654000D01*
X117818600Y-54852000D01*
X119620600Y-54852000D01*
X119620600Y-56654000D01*
G37*
M02*
