# Supplementary material for: A Compact, Low-Cost, and Low-Power Turbidity Sensor for Continuous In Situ Stormwater Monitoring
Source: Sensors (Basel). 2024 Jun 17;24(12):3926. doi: 10.3390/s24123926 (PMC11207302; doi:10.3390/s24123926)
Supplement: Supplementary file 1 [file sensors-24-03926-s001.zip › supplementary material/design files/Turbidity Sensor v1.5/Turbidity Sensor v1.5 gerber/Turbidity sensro v1.5-B_SilkS.gbr]

G04 #@! TF.GenerationSoftware,KiCad,Pcbnew,(5.1.5)-3*
G04 #@! TF.CreationDate,2020-08-25T20:26:21+10:00*
G04 #@! TF.ProjectId,Turbidity sensro v1.5,54757262-6964-4697-9479-2073656e7372,rev?*
G04 #@! TF.SameCoordinates,Original*
G04 #@! TF.FileFunction,Legend,Bot*
G04 #@! TF.FilePolarity,Positive*
%FSLAX46Y46*%
G04 Gerber Fmt 4.6, Leading zero omitted, Abs format (unit mm)*
G04 Created by KiCad (PCBNEW (5.1.5)-3) date 2020-08-25 20:26:21*
%MOMM*%
%LPD*%
G04 APERTURE LIST*
%ADD10C,0.075000*%
%ADD11C,0.120000*%
G04 APERTURE END LIST*
D10*
X118196202Y-64939290D02*
X118196202Y-64439290D01*
X118029535Y-64796433D01*
X117862869Y-64439290D01*
X117862869Y-64939290D01*
X117553345Y-64939290D02*
X117600964Y-64915480D01*
X117624773Y-64891671D01*
X117648583Y-64844052D01*
X117648583Y-64701195D01*
X117624773Y-64653576D01*
X117600964Y-64629766D01*
X117553345Y-64605957D01*
X117481916Y-64605957D01*
X117434297Y-64629766D01*
X117410488Y-64653576D01*
X117386678Y-64701195D01*
X117386678Y-64844052D01*
X117410488Y-64891671D01*
X117434297Y-64915480D01*
X117481916Y-64939290D01*
X117553345Y-64939290D01*
X117172392Y-64605957D02*
X117172392Y-64939290D01*
X117172392Y-64653576D02*
X117148583Y-64629766D01*
X117100964Y-64605957D01*
X117029535Y-64605957D01*
X116981916Y-64629766D01*
X116958107Y-64677385D01*
X116958107Y-64939290D01*
X116505726Y-64939290D02*
X116505726Y-64677385D01*
X116529535Y-64629766D01*
X116577154Y-64605957D01*
X116672392Y-64605957D01*
X116720011Y-64629766D01*
X116505726Y-64915480D02*
X116553345Y-64939290D01*
X116672392Y-64939290D01*
X116720011Y-64915480D01*
X116743821Y-64867861D01*
X116743821Y-64820242D01*
X116720011Y-64772623D01*
X116672392Y-64748814D01*
X116553345Y-64748814D01*
X116505726Y-64725004D01*
X116291440Y-64915480D02*
X116243821Y-64939290D01*
X116148583Y-64939290D01*
X116100964Y-64915480D01*
X116077154Y-64867861D01*
X116077154Y-64844052D01*
X116100964Y-64796433D01*
X116148583Y-64772623D01*
X116220011Y-64772623D01*
X116267630Y-64748814D01*
X116291440Y-64701195D01*
X116291440Y-64677385D01*
X116267630Y-64629766D01*
X116220011Y-64605957D01*
X116148583Y-64605957D01*
X116100964Y-64629766D01*
X115862869Y-64939290D02*
X115862869Y-64439290D01*
X115648583Y-64939290D02*
X115648583Y-64677385D01*
X115672392Y-64629766D01*
X115720011Y-64605957D01*
X115791440Y-64605957D01*
X115839059Y-64629766D01*
X115862869Y-64653576D01*
X114862869Y-64677385D02*
X114791440Y-64701195D01*
X114767630Y-64725004D01*
X114743821Y-64772623D01*
X114743821Y-64844052D01*
X114767630Y-64891671D01*
X114791440Y-64915480D01*
X114839059Y-64939290D01*
X115029535Y-64939290D01*
X115029535Y-64439290D01*
X114862869Y-64439290D01*
X114815250Y-64463100D01*
X114791440Y-64486909D01*
X114767630Y-64534528D01*
X114767630Y-64582147D01*
X114791440Y-64629766D01*
X114815250Y-64653576D01*
X114862869Y-64677385D01*
X115029535Y-64677385D01*
X114458107Y-64939290D02*
X114505726Y-64915480D01*
X114529535Y-64891671D01*
X114553345Y-64844052D01*
X114553345Y-64701195D01*
X114529535Y-64653576D01*
X114505726Y-64629766D01*
X114458107Y-64605957D01*
X114386678Y-64605957D01*
X114339059Y-64629766D01*
X114315250Y-64653576D01*
X114291440Y-64701195D01*
X114291440Y-64844052D01*
X114315250Y-64891671D01*
X114339059Y-64915480D01*
X114386678Y-64939290D01*
X114458107Y-64939290D01*
X114100964Y-64915480D02*
X114029535Y-64939290D01*
X113910488Y-64939290D01*
X113862869Y-64915480D01*
X113839059Y-64891671D01*
X113815250Y-64844052D01*
X113815250Y-64796433D01*
X113839059Y-64748814D01*
X113862869Y-64725004D01*
X113910488Y-64701195D01*
X114005726Y-64677385D01*
X114053345Y-64653576D01*
X114077154Y-64629766D01*
X114100964Y-64582147D01*
X114100964Y-64534528D01*
X114077154Y-64486909D01*
X114053345Y-64463100D01*
X114005726Y-64439290D01*
X113886678Y-64439290D01*
X113815250Y-64463100D01*
X113362869Y-64939290D02*
X113600964Y-64939290D01*
X113600964Y-64439290D01*
X118267630Y-65264290D02*
X117981916Y-65264290D01*
X118124773Y-65764290D02*
X118124773Y-65264290D01*
X117600964Y-65430957D02*
X117600964Y-65764290D01*
X117815250Y-65430957D02*
X117815250Y-65692861D01*
X117791440Y-65740480D01*
X117743821Y-65764290D01*
X117672392Y-65764290D01*
X117624773Y-65740480D01*
X117600964Y-65716671D01*
X117362869Y-65764290D02*
X117362869Y-65430957D01*
X117362869Y-65526195D02*
X117339059Y-65478576D01*
X117315250Y-65454766D01*
X117267630Y-65430957D01*
X117220011Y-65430957D01*
X117053345Y-65764290D02*
X117053345Y-65264290D01*
X117053345Y-65454766D02*
X117005726Y-65430957D01*
X116910488Y-65430957D01*
X116862869Y-65454766D01*
X116839059Y-65478576D01*
X116815250Y-65526195D01*
X116815250Y-65669052D01*
X116839059Y-65716671D01*
X116862869Y-65740480D01*
X116910488Y-65764290D01*
X117005726Y-65764290D01*
X117053345Y-65740480D01*
X116600964Y-65764290D02*
X116600964Y-65430957D01*
X116600964Y-65264290D02*
X116624773Y-65288100D01*
X116600964Y-65311909D01*
X116577154Y-65288100D01*
X116600964Y-65264290D01*
X116600964Y-65311909D01*
X116148583Y-65764290D02*
X116148583Y-65264290D01*
X116148583Y-65740480D02*
X116196202Y-65764290D01*
X116291440Y-65764290D01*
X116339059Y-65740480D01*
X116362869Y-65716671D01*
X116386678Y-65669052D01*
X116386678Y-65526195D01*
X116362869Y-65478576D01*
X116339059Y-65454766D01*
X116291440Y-65430957D01*
X116196202Y-65430957D01*
X116148583Y-65454766D01*
X115910488Y-65764290D02*
X115910488Y-65430957D01*
X115910488Y-65264290D02*
X115934297Y-65288100D01*
X115910488Y-65311909D01*
X115886678Y-65288100D01*
X115910488Y-65264290D01*
X115910488Y-65311909D01*
X115743821Y-65430957D02*
X115553345Y-65430957D01*
X115672392Y-65264290D02*
X115672392Y-65692861D01*
X115648583Y-65740480D01*
X115600964Y-65764290D01*
X115553345Y-65764290D01*
X115434297Y-65430957D02*
X115315250Y-65764290D01*
X115196202Y-65430957D02*
X115315250Y-65764290D01*
X115362869Y-65883338D01*
X115386678Y-65907147D01*
X115434297Y-65930957D01*
X115124773Y-65811909D02*
X114743821Y-65811909D01*
X114672392Y-65430957D02*
X114553345Y-65764290D01*
X114434297Y-65430957D01*
X113981916Y-65764290D02*
X114267630Y-65764290D01*
X114124773Y-65764290D02*
X114124773Y-65264290D01*
X114172392Y-65335719D01*
X114220011Y-65383338D01*
X114267630Y-65407147D01*
X113767630Y-65716671D02*
X113743821Y-65740480D01*
X113767630Y-65764290D01*
X113791440Y-65740480D01*
X113767630Y-65716671D01*
X113767630Y-65764290D01*
X113291440Y-65264290D02*
X113529535Y-65264290D01*
X113553345Y-65502385D01*
X113529535Y-65478576D01*
X113481916Y-65454766D01*
X113362869Y-65454766D01*
X113315250Y-65478576D01*
X113291440Y-65502385D01*
X113267630Y-65550004D01*
X113267630Y-65669052D01*
X113291440Y-65716671D01*
X113315250Y-65740480D01*
X113362869Y-65764290D01*
X113481916Y-65764290D01*
X113529535Y-65740480D01*
X113553345Y-65716671D01*
D11*
X134167000Y-61490000D02*
X134167000Y-57890000D01*
X134178522Y-61528478D02*
G75*
G03X138617000Y-59690000I1838478J1838478D01*
G01*
X134178522Y-57851522D02*
G75*
G02X138617000Y-59690000I1838478J-1838478D01*
G01*
X114299538Y-56700000D02*
G75*
G02X115844830Y-62250000I462J-2990000D01*
G01*
X114300462Y-56700000D02*
G75*
G03X112755170Y-62250000I-462J-2990000D01*
G01*
X116800000Y-59690000D02*
G75*
G03X116800000Y-59690000I-2500000J0D01*
G01*
X115845000Y-62250000D02*
X112755000Y-62250000D01*
X130408800Y-64768000D02*
X129478800Y-64768000D01*
X127248800Y-64768000D02*
X128178800Y-64768000D01*
X127248800Y-64768000D02*
X127248800Y-62608000D01*
X130408800Y-64768000D02*
X130408800Y-63308000D01*
X119674560Y-63789160D02*
X119674560Y-65009160D01*
X120934560Y-63789160D02*
X120934560Y-64399160D01*
D10*
X133633969Y-59845580D02*
X133610160Y-59797961D01*
X133562540Y-59750342D01*
X133491112Y-59678914D01*
X133467302Y-59631295D01*
X133467302Y-59583676D01*
X133586350Y-59607485D02*
X133562540Y-59559866D01*
X133514921Y-59512247D01*
X133419683Y-59488438D01*
X133253017Y-59488438D01*
X133157779Y-59512247D01*
X133110160Y-59559866D01*
X133086350Y-59607485D01*
X133086350Y-59702723D01*
X133110160Y-59750342D01*
X133157779Y-59797961D01*
X133253017Y-59821771D01*
X133419683Y-59821771D01*
X133514921Y-59797961D01*
X133562540Y-59750342D01*
X133586350Y-59702723D01*
X133586350Y-59607485D01*
X133586350Y-60297961D02*
X133586350Y-60012247D01*
X133586350Y-60155104D02*
X133086350Y-60155104D01*
X133157779Y-60107485D01*
X133205398Y-60059866D01*
X133229207Y-60012247D01*
X131464809Y-64366780D02*
X131441000Y-64319161D01*
X131393380Y-64271542D01*
X131321952Y-64200114D01*
X131298142Y-64152495D01*
X131298142Y-64104876D01*
X131417190Y-64128685D02*
X131393380Y-64081066D01*
X131345761Y-64033447D01*
X131250523Y-64009638D01*
X131083857Y-64009638D01*
X130988619Y-64033447D01*
X130941000Y-64081066D01*
X130917190Y-64128685D01*
X130917190Y-64223923D01*
X130941000Y-64271542D01*
X130988619Y-64319161D01*
X131083857Y-64342971D01*
X131250523Y-64342971D01*
X131345761Y-64319161D01*
X131393380Y-64271542D01*
X131417190Y-64223923D01*
X131417190Y-64128685D01*
X130917190Y-64509638D02*
X130917190Y-64819161D01*
X131107666Y-64652495D01*
X131107666Y-64723923D01*
X131131476Y-64771542D01*
X131155285Y-64795352D01*
X131202904Y-64819161D01*
X131321952Y-64819161D01*
X131369571Y-64795352D01*
X131393380Y-64771542D01*
X131417190Y-64723923D01*
X131417190Y-64581066D01*
X131393380Y-64533447D01*
X131369571Y-64509638D01*
X119400272Y-63876430D02*
X119400272Y-64281192D01*
X119376462Y-64328811D01*
X119352653Y-64352620D01*
X119305034Y-64376430D01*
X119209796Y-64376430D01*
X119162177Y-64352620D01*
X119138367Y-64328811D01*
X119114558Y-64281192D01*
X119114558Y-63876430D01*
X118900272Y-63924049D02*
X118876462Y-63900240D01*
X118828843Y-63876430D01*
X118709796Y-63876430D01*
X118662177Y-63900240D01*
X118638367Y-63924049D01*
X118614558Y-63971668D01*
X118614558Y-64019287D01*
X118638367Y-64090716D01*
X118924081Y-64376430D01*
X118614558Y-64376430D01*
X123376656Y-59163994D02*
X123376656Y-59197666D01*
X123410328Y-59265009D01*
X123444000Y-59298681D01*
X123511343Y-59332353D01*
X123578687Y-59332353D01*
X123629194Y-59315517D01*
X123713374Y-59265009D01*
X123763881Y-59214502D01*
X123814389Y-59130322D01*
X123831225Y-59079815D01*
X123831225Y-59012471D01*
X123797553Y-58945128D01*
X123763881Y-58911456D01*
X123696538Y-58877784D01*
X123662866Y-58877784D01*
X123006267Y-58860948D02*
X123208297Y-59062979D01*
X123107282Y-58961964D02*
X123460835Y-58608410D01*
X123444000Y-58692590D01*
X123444000Y-58759933D01*
X123460835Y-58810441D01*
X122663733Y-64897771D02*
X122687542Y-64921580D01*
X122758971Y-64945390D01*
X122806590Y-64945390D01*
X122878019Y-64921580D01*
X122925638Y-64873961D01*
X122949447Y-64826342D01*
X122973257Y-64731104D01*
X122973257Y-64659676D01*
X122949447Y-64564438D01*
X122925638Y-64516819D01*
X122878019Y-64469200D01*
X122806590Y-64445390D01*
X122758971Y-64445390D01*
X122687542Y-64469200D01*
X122663733Y-64493009D01*
X122235161Y-64612057D02*
X122235161Y-64945390D01*
X122354209Y-64421580D02*
X122473257Y-64778723D01*
X122163733Y-64778723D01*
X128759733Y-59914590D02*
X128926400Y-59676495D01*
X129045447Y-59914590D02*
X129045447Y-59414590D01*
X128854971Y-59414590D01*
X128807352Y-59438400D01*
X128783542Y-59462209D01*
X128759733Y-59509828D01*
X128759733Y-59581257D01*
X128783542Y-59628876D01*
X128807352Y-59652685D01*
X128854971Y-59676495D01*
X129045447Y-59676495D01*
X128283542Y-59914590D02*
X128569257Y-59914590D01*
X128426400Y-59914590D02*
X128426400Y-59414590D01*
X128474019Y-59486019D01*
X128521638Y-59533638D01*
X128569257Y-59557447D01*
X125593266Y-63194615D02*
X125542758Y-62908405D01*
X125795296Y-62992584D02*
X125441743Y-62639031D01*
X125307056Y-62773718D01*
X125290220Y-62824225D01*
X125290220Y-62857897D01*
X125307056Y-62908405D01*
X125357564Y-62958912D01*
X125408071Y-62975748D01*
X125441743Y-62975748D01*
X125492251Y-62958912D01*
X125626938Y-62824225D01*
X125121861Y-62958912D02*
X124902995Y-63177779D01*
X125155533Y-63194615D01*
X125105025Y-63245122D01*
X125088190Y-63295630D01*
X125088190Y-63329302D01*
X125105025Y-63379809D01*
X125189205Y-63463989D01*
X125239712Y-63480825D01*
X125273384Y-63480825D01*
X125323892Y-63463989D01*
X125424907Y-63362974D01*
X125441743Y-63312466D01*
X125441743Y-63278794D01*
X117094584Y-63668066D02*
X117380794Y-63617558D01*
X117296615Y-63870096D02*
X117650168Y-63516543D01*
X117515481Y-63381856D01*
X117464974Y-63365020D01*
X117431302Y-63365020D01*
X117380794Y-63381856D01*
X117330287Y-63432364D01*
X117313451Y-63482871D01*
X117313451Y-63516543D01*
X117330287Y-63567051D01*
X117464974Y-63701738D01*
X117027241Y-63129318D02*
X116791538Y-63365020D01*
X117246107Y-63078810D02*
X117077748Y-63415528D01*
X116858882Y-63196661D01*
M02*
