# Supplementary material for: A Compact, Low-Cost, and Low-Power Turbidity Sensor for Continuous In Situ Stormwater Monitoring
Source: Sensors (Basel). 2024 Jun 17;24(12):3926. doi: 10.3390/s24123926 (PMC11207302; doi:10.3390/s24123926)
Supplement: Supplementary file 1 [file sensors-24-03926-s001.zip › supplementary material/design files/Turbidity Sensor v1.5/Turbidity Sensor v1.5 gerber/Turbidity sensro v1.5-bottom-pos.csv]

Ref	Val	Package	PosX	PosY	Rot	Side
C1	3.3uF	C_0402_1005Metric	122.354126	-59.311326	135.000000	bottom
C4	1uF	C_0402_1005Metric	122.785000	-63.700000	0.000000	bottom
Q3	NPN transistor	SOT-23	128.828800	-64.008000	270.000000	bottom
R1	2MΩ	R_0402_1005Metric	128.676400	-60.858400	180.000000	bottom
R3	330Ω	R_0402_1005Metric	125.556847	-64.343153	225.000000	bottom
R4	1Ω	R_0402_1005Metric	116.156526	-63.680126	315.000000	bottom
U2	regulator_1.6v	UDFN-4-1EP_1x1mm_P0.65mm_EP0.48x0.48mm	120.304560	-64.399160	90.000000	bottom
