# Supplementary material for: A Compact, Low-Cost, and Low-Power Turbidity Sensor for Continuous In Situ Stormwater Monitoring
Source: Sensors (Basel). 2024 Jun 17;24(12):3926. doi: 10.3390/s24123926 (PMC11207302; doi:10.3390/s24123926)
Supplement: Supplementary file 1 [file sensors-24-03926-s001.zip › supplementary material/design files/Turbidity Sensor v1.5/Turbidity Sensor v1.5 gerber/Turbidity sensro v1.5-Edge_Cuts.gbr]

G04 #@! TF.GenerationSoftware,KiCad,Pcbnew,(5.1.5)-3*
G04 #@! TF.CreationDate,2020-08-25T20:26:21+10:00*
G04 #@! TF.ProjectId,Turbidity sensro v1.5,54757262-6964-4697-9479-2073656e7372,rev?*
G04 #@! TF.SameCoordinates,Original*
G04 #@! TF.FileFunction,Profile,NP*
%FSLAX46Y46*%
G04 Gerber Fmt 4.6, Leading zero omitted, Abs format (unit mm)*
G04 Created by KiCad (PCBNEW (5.1.5)-3) date 2020-08-25 20:26:21*
%MOMM*%
%LPD*%
G04 APERTURE LIST*
%ADD10C,0.050000*%
G04 APERTURE END LIST*
D10*
X113131600Y-66141600D02*
X137109200Y-66139060D01*
X113131600Y-54051200D02*
X113131600Y-66141600D01*
X137109200Y-54051200D02*
X137109200Y-66139060D01*
X113131600Y-54051200D02*
X137109200Y-54051200D01*
M02*
