# Supplementary material for: A Compact, Low-Cost, and Low-Power Turbidity Sensor for Continuous In Situ Stormwater Monitoring
Source: Sensors (Basel). 2024 Jun 17;24(12):3926. doi: 10.3390/s24123926 (PMC11207302; doi:10.3390/s24123926)
Supplement: Supplementary file 1 [file sensors-24-03926-s001.zip › supplementary material/design files/Turbidity Sensor v1.5/Turbidity Sensor v1.5 gerber/Turbidity sensro v1.5-F_Cu.gbr]

G04 #@! TF.GenerationSoftware,KiCad,Pcbnew,(5.1.5)-3*
G04 #@! TF.CreationDate,2020-08-25T20:26:21+10:00*
G04 #@! TF.ProjectId,Turbidity sensro v1.5,54757262-6964-4697-9479-2073656e7372,rev?*
G04 #@! TF.SameCoordinates,Original*
G04 #@! TF.FileFunction,Copper,L1,Top*
G04 #@! TF.FilePolarity,Positive*
%FSLAX46Y46*%
G04 Gerber Fmt 4.6, Leading zero omitted, Abs format (unit mm)*
G04 Created by KiCad (PCBNEW (5.1.5)-3) date 2020-08-25 20:26:21*
%MOMM*%
%LPD*%
G04 APERTURE LIST*
%ADD10C,1.300000*%
%ADD11R,1.300000X1.300000*%
%ADD12O,1.700000X1.700000*%
%ADD13R,1.700000X1.700000*%
%ADD14R,1.800000X1.800000*%
%ADD15C,1.800000*%
%ADD16C,0.100000*%
%ADD17R,1.400000X1.200000*%
%ADD18C,0.800000*%
%ADD19C,0.250000*%
%ADD20C,0.400000*%
%ADD21C,0.700000*%
G04 APERTURE END LIST*
D10*
X136017000Y-58420000D03*
D11*
X136017000Y-60960000D03*
D12*
X132660000Y-64100000D03*
D13*
X135200000Y-64100000D03*
D14*
X114300000Y-60960000D03*
D15*
X114300000Y-58420000D03*
G04 #@! TA.AperFunction,SMDPad,CuDef*
D16*
G36*
X120929926Y-61889465D02*
G01*
X120541017Y-61500556D01*
X121672388Y-60369185D01*
X122061297Y-60758094D01*
X120929926Y-61889465D01*
G37*
G04 #@! TD.AperFunction*
G04 #@! TA.AperFunction,SMDPad,CuDef*
G36*
X121495612Y-62455150D02*
G01*
X121106703Y-62066241D01*
X122238074Y-60934870D01*
X122626983Y-61323779D01*
X121495612Y-62455150D01*
G37*
G04 #@! TD.AperFunction*
G04 #@! TA.AperFunction,SMDPad,CuDef*
G36*
X122061297Y-63020836D02*
G01*
X121672388Y-62631927D01*
X122803759Y-61500556D01*
X123192668Y-61889465D01*
X122061297Y-63020836D01*
G37*
G04 #@! TD.AperFunction*
G04 #@! TA.AperFunction,SMDPad,CuDef*
G36*
X122626982Y-63586521D02*
G01*
X122238073Y-63197612D01*
X123369444Y-62066241D01*
X123758353Y-62455150D01*
X122626982Y-63586521D01*
G37*
G04 #@! TD.AperFunction*
G04 #@! TA.AperFunction,SMDPad,CuDef*
G36*
X123192668Y-64152207D02*
G01*
X122803759Y-63763298D01*
X123935130Y-62631927D01*
X124324039Y-63020836D01*
X123192668Y-64152207D01*
G37*
G04 #@! TD.AperFunction*
G04 #@! TA.AperFunction,SMDPad,CuDef*
G36*
X123758353Y-64717892D02*
G01*
X123369444Y-64328983D01*
X124500815Y-63197612D01*
X124889724Y-63586521D01*
X123758353Y-64717892D01*
G37*
G04 #@! TD.AperFunction*
G04 #@! TA.AperFunction,SMDPad,CuDef*
G36*
X124324039Y-65283577D02*
G01*
X123935130Y-64894668D01*
X125066501Y-63763297D01*
X125455410Y-64152206D01*
X124324039Y-65283577D01*
G37*
G04 #@! TD.AperFunction*
G04 #@! TA.AperFunction,SMDPad,CuDef*
G36*
X124889724Y-65849263D02*
G01*
X124500815Y-65460354D01*
X125632186Y-64328983D01*
X126021095Y-64717892D01*
X124889724Y-65849263D01*
G37*
G04 #@! TD.AperFunction*
G04 #@! TA.AperFunction,SMDPad,CuDef*
G36*
X128071705Y-65460354D02*
G01*
X127682796Y-65849263D01*
X126551425Y-64717892D01*
X126940334Y-64328983D01*
X128071705Y-65460354D01*
G37*
G04 #@! TD.AperFunction*
G04 #@! TA.AperFunction,SMDPad,CuDef*
G36*
X128637390Y-64894668D02*
G01*
X128248481Y-65283577D01*
X127117110Y-64152206D01*
X127506019Y-63763297D01*
X128637390Y-64894668D01*
G37*
G04 #@! TD.AperFunction*
G04 #@! TA.AperFunction,SMDPad,CuDef*
G36*
X129203076Y-64328983D02*
G01*
X128814167Y-64717892D01*
X127682796Y-63586521D01*
X128071705Y-63197612D01*
X129203076Y-64328983D01*
G37*
G04 #@! TD.AperFunction*
G04 #@! TA.AperFunction,SMDPad,CuDef*
G36*
X129768761Y-63763298D02*
G01*
X129379852Y-64152207D01*
X128248481Y-63020836D01*
X128637390Y-62631927D01*
X129768761Y-63763298D01*
G37*
G04 #@! TD.AperFunction*
G04 #@! TA.AperFunction,SMDPad,CuDef*
G36*
X130334447Y-63197612D02*
G01*
X129945538Y-63586521D01*
X128814167Y-62455150D01*
X129203076Y-62066241D01*
X130334447Y-63197612D01*
G37*
G04 #@! TD.AperFunction*
G04 #@! TA.AperFunction,SMDPad,CuDef*
G36*
X130900132Y-62631927D02*
G01*
X130511223Y-63020836D01*
X129379852Y-61889465D01*
X129768761Y-61500556D01*
X130900132Y-62631927D01*
G37*
G04 #@! TD.AperFunction*
G04 #@! TA.AperFunction,SMDPad,CuDef*
G36*
X131465817Y-62066241D02*
G01*
X131076908Y-62455150D01*
X129945537Y-61323779D01*
X130334446Y-60934870D01*
X131465817Y-62066241D01*
G37*
G04 #@! TD.AperFunction*
G04 #@! TA.AperFunction,SMDPad,CuDef*
G36*
X132031503Y-61500556D02*
G01*
X131642594Y-61889465D01*
X130511223Y-60758094D01*
X130900132Y-60369185D01*
X132031503Y-61500556D01*
G37*
G04 #@! TD.AperFunction*
G04 #@! TA.AperFunction,SMDPad,CuDef*
G36*
X130900132Y-59838855D02*
G01*
X130511223Y-59449946D01*
X131642594Y-58318575D01*
X132031503Y-58707484D01*
X130900132Y-59838855D01*
G37*
G04 #@! TD.AperFunction*
G04 #@! TA.AperFunction,SMDPad,CuDef*
G36*
X130334446Y-59273170D02*
G01*
X129945537Y-58884261D01*
X131076908Y-57752890D01*
X131465817Y-58141799D01*
X130334446Y-59273170D01*
G37*
G04 #@! TD.AperFunction*
G04 #@! TA.AperFunction,SMDPad,CuDef*
G36*
X129768761Y-58707484D02*
G01*
X129379852Y-58318575D01*
X130511223Y-57187204D01*
X130900132Y-57576113D01*
X129768761Y-58707484D01*
G37*
G04 #@! TD.AperFunction*
G04 #@! TA.AperFunction,SMDPad,CuDef*
G36*
X129203076Y-58141799D02*
G01*
X128814167Y-57752890D01*
X129945538Y-56621519D01*
X130334447Y-57010428D01*
X129203076Y-58141799D01*
G37*
G04 #@! TD.AperFunction*
G04 #@! TA.AperFunction,SMDPad,CuDef*
G36*
X128637390Y-57576113D02*
G01*
X128248481Y-57187204D01*
X129379852Y-56055833D01*
X129768761Y-56444742D01*
X128637390Y-57576113D01*
G37*
G04 #@! TD.AperFunction*
G04 #@! TA.AperFunction,SMDPad,CuDef*
G36*
X128071705Y-57010428D02*
G01*
X127682796Y-56621519D01*
X128814167Y-55490148D01*
X129203076Y-55879057D01*
X128071705Y-57010428D01*
G37*
G04 #@! TD.AperFunction*
G04 #@! TA.AperFunction,SMDPad,CuDef*
G36*
X127506019Y-56444743D02*
G01*
X127117110Y-56055834D01*
X128248481Y-54924463D01*
X128637390Y-55313372D01*
X127506019Y-56444743D01*
G37*
G04 #@! TD.AperFunction*
G04 #@! TA.AperFunction,SMDPad,CuDef*
G36*
X126940334Y-55879057D02*
G01*
X126551425Y-55490148D01*
X127682796Y-54358777D01*
X128071705Y-54747686D01*
X126940334Y-55879057D01*
G37*
G04 #@! TD.AperFunction*
G04 #@! TA.AperFunction,SMDPad,CuDef*
G36*
X126021095Y-55490148D02*
G01*
X125632186Y-55879057D01*
X124500815Y-54747686D01*
X124889724Y-54358777D01*
X126021095Y-55490148D01*
G37*
G04 #@! TD.AperFunction*
G04 #@! TA.AperFunction,SMDPad,CuDef*
G36*
X125455410Y-56055834D02*
G01*
X125066501Y-56444743D01*
X123935130Y-55313372D01*
X124324039Y-54924463D01*
X125455410Y-56055834D01*
G37*
G04 #@! TD.AperFunction*
G04 #@! TA.AperFunction,SMDPad,CuDef*
G36*
X124889724Y-56621519D02*
G01*
X124500815Y-57010428D01*
X123369444Y-55879057D01*
X123758353Y-55490148D01*
X124889724Y-56621519D01*
G37*
G04 #@! TD.AperFunction*
G04 #@! TA.AperFunction,SMDPad,CuDef*
G36*
X124324039Y-57187204D02*
G01*
X123935130Y-57576113D01*
X122803759Y-56444742D01*
X123192668Y-56055833D01*
X124324039Y-57187204D01*
G37*
G04 #@! TD.AperFunction*
G04 #@! TA.AperFunction,SMDPad,CuDef*
G36*
X123758353Y-57752890D02*
G01*
X123369444Y-58141799D01*
X122238073Y-57010428D01*
X122626982Y-56621519D01*
X123758353Y-57752890D01*
G37*
G04 #@! TD.AperFunction*
G04 #@! TA.AperFunction,SMDPad,CuDef*
G36*
X123192668Y-58318575D02*
G01*
X122803759Y-58707484D01*
X121672388Y-57576113D01*
X122061297Y-57187204D01*
X123192668Y-58318575D01*
G37*
G04 #@! TD.AperFunction*
G04 #@! TA.AperFunction,SMDPad,CuDef*
G36*
X122626983Y-58884261D02*
G01*
X122238074Y-59273170D01*
X121106703Y-58141799D01*
X121495612Y-57752890D01*
X122626983Y-58884261D01*
G37*
G04 #@! TD.AperFunction*
G04 #@! TA.AperFunction,SMDPad,CuDef*
G36*
X122061297Y-59449946D02*
G01*
X121672388Y-59838855D01*
X120541017Y-58707484D01*
X120929926Y-58318575D01*
X122061297Y-59449946D01*
G37*
G04 #@! TD.AperFunction*
D17*
X114216000Y-64808000D03*
X116416000Y-64808000D03*
X116416000Y-63208000D03*
X114216000Y-63208000D03*
D13*
X118719600Y-55753000D03*
X116179600Y-55753000D03*
X118719600Y-58724800D03*
X118745000Y-61341000D03*
X121208800Y-55753000D03*
G04 #@! TA.AperFunction,SMDPad,CuDef*
D16*
G36*
X118855758Y-63690710D02*
G01*
X118870076Y-63692834D01*
X118884117Y-63696351D01*
X118897746Y-63701228D01*
X118910831Y-63707417D01*
X118923247Y-63714858D01*
X118934873Y-63723481D01*
X118945598Y-63733202D01*
X118955319Y-63743927D01*
X118963942Y-63755553D01*
X118971383Y-63767969D01*
X118977572Y-63781054D01*
X118982449Y-63794683D01*
X118985966Y-63808724D01*
X118988090Y-63823042D01*
X118988800Y-63837500D01*
X118988800Y-64132500D01*
X118988090Y-64146958D01*
X118985966Y-64161276D01*
X118982449Y-64175317D01*
X118977572Y-64188946D01*
X118971383Y-64202031D01*
X118963942Y-64214447D01*
X118955319Y-64226073D01*
X118945598Y-64236798D01*
X118934873Y-64246519D01*
X118923247Y-64255142D01*
X118910831Y-64262583D01*
X118897746Y-64268772D01*
X118884117Y-64273649D01*
X118870076Y-64277166D01*
X118855758Y-64279290D01*
X118841300Y-64280000D01*
X118496300Y-64280000D01*
X118481842Y-64279290D01*
X118467524Y-64277166D01*
X118453483Y-64273649D01*
X118439854Y-64268772D01*
X118426769Y-64262583D01*
X118414353Y-64255142D01*
X118402727Y-64246519D01*
X118392002Y-64236798D01*
X118382281Y-64226073D01*
X118373658Y-64214447D01*
X118366217Y-64202031D01*
X118360028Y-64188946D01*
X118355151Y-64175317D01*
X118351634Y-64161276D01*
X118349510Y-64146958D01*
X118348800Y-64132500D01*
X118348800Y-63837500D01*
X118349510Y-63823042D01*
X118351634Y-63808724D01*
X118355151Y-63794683D01*
X118360028Y-63781054D01*
X118366217Y-63767969D01*
X118373658Y-63755553D01*
X118382281Y-63743927D01*
X118392002Y-63733202D01*
X118402727Y-63723481D01*
X118414353Y-63714858D01*
X118426769Y-63707417D01*
X118439854Y-63701228D01*
X118453483Y-63696351D01*
X118467524Y-63692834D01*
X118481842Y-63690710D01*
X118496300Y-63690000D01*
X118841300Y-63690000D01*
X118855758Y-63690710D01*
G37*
G04 #@! TD.AperFunction*
G04 #@! TA.AperFunction,SMDPad,CuDef*
G36*
X118855758Y-62720710D02*
G01*
X118870076Y-62722834D01*
X118884117Y-62726351D01*
X118897746Y-62731228D01*
X118910831Y-62737417D01*
X118923247Y-62744858D01*
X118934873Y-62753481D01*
X118945598Y-62763202D01*
X118955319Y-62773927D01*
X118963942Y-62785553D01*
X118971383Y-62797969D01*
X118977572Y-62811054D01*
X118982449Y-62824683D01*
X118985966Y-62838724D01*
X118988090Y-62853042D01*
X118988800Y-62867500D01*
X118988800Y-63162500D01*
X118988090Y-63176958D01*
X118985966Y-63191276D01*
X118982449Y-63205317D01*
X118977572Y-63218946D01*
X118971383Y-63232031D01*
X118963942Y-63244447D01*
X118955319Y-63256073D01*
X118945598Y-63266798D01*
X118934873Y-63276519D01*
X118923247Y-63285142D01*
X118910831Y-63292583D01*
X118897746Y-63298772D01*
X118884117Y-63303649D01*
X118870076Y-63307166D01*
X118855758Y-63309290D01*
X118841300Y-63310000D01*
X118496300Y-63310000D01*
X118481842Y-63309290D01*
X118467524Y-63307166D01*
X118453483Y-63303649D01*
X118439854Y-63298772D01*
X118426769Y-63292583D01*
X118414353Y-63285142D01*
X118402727Y-63276519D01*
X118392002Y-63266798D01*
X118382281Y-63256073D01*
X118373658Y-63244447D01*
X118366217Y-63232031D01*
X118360028Y-63218946D01*
X118355151Y-63205317D01*
X118351634Y-63191276D01*
X118349510Y-63176958D01*
X118348800Y-63162500D01*
X118348800Y-62867500D01*
X118349510Y-62853042D01*
X118351634Y-62838724D01*
X118355151Y-62824683D01*
X118360028Y-62811054D01*
X118366217Y-62797969D01*
X118373658Y-62785553D01*
X118382281Y-62773927D01*
X118392002Y-62763202D01*
X118402727Y-62753481D01*
X118414353Y-62744858D01*
X118426769Y-62737417D01*
X118439854Y-62731228D01*
X118453483Y-62726351D01*
X118467524Y-62722834D01*
X118481842Y-62720710D01*
X118496300Y-62720000D01*
X118841300Y-62720000D01*
X118855758Y-62720710D01*
G37*
G04 #@! TD.AperFunction*
G04 #@! TA.AperFunction,SMDPad,CuDef*
G36*
X119386642Y-64676242D02*
G01*
X119400960Y-64678366D01*
X119415001Y-64681883D01*
X119428630Y-64686760D01*
X119441715Y-64692949D01*
X119454131Y-64700390D01*
X119465757Y-64709013D01*
X119476482Y-64718734D01*
X119685078Y-64927330D01*
X119694799Y-64938055D01*
X119703422Y-64949681D01*
X119710863Y-64962097D01*
X119717052Y-64975182D01*
X119721929Y-64988811D01*
X119725446Y-65002852D01*
X119727570Y-65017170D01*
X119728280Y-65031628D01*
X119727570Y-65046086D01*
X119725446Y-65060404D01*
X119721929Y-65074445D01*
X119717052Y-65088074D01*
X119710863Y-65101159D01*
X119703422Y-65113575D01*
X119694799Y-65125201D01*
X119685078Y-65135926D01*
X119441126Y-65379878D01*
X119430401Y-65389599D01*
X119418775Y-65398222D01*
X119406359Y-65405663D01*
X119393274Y-65411852D01*
X119379645Y-65416729D01*
X119365604Y-65420246D01*
X119351286Y-65422370D01*
X119336828Y-65423080D01*
X119322370Y-65422370D01*
X119308052Y-65420246D01*
X119294011Y-65416729D01*
X119280382Y-65411852D01*
X119267297Y-65405663D01*
X119254881Y-65398222D01*
X119243255Y-65389599D01*
X119232530Y-65379878D01*
X119023934Y-65171282D01*
X119014213Y-65160557D01*
X119005590Y-65148931D01*
X118998149Y-65136515D01*
X118991960Y-65123430D01*
X118987083Y-65109801D01*
X118983566Y-65095760D01*
X118981442Y-65081442D01*
X118980732Y-65066984D01*
X118981442Y-65052526D01*
X118983566Y-65038208D01*
X118987083Y-65024167D01*
X118991960Y-65010538D01*
X118998149Y-64997453D01*
X119005590Y-64985037D01*
X119014213Y-64973411D01*
X119023934Y-64962686D01*
X119267886Y-64718734D01*
X119278611Y-64709013D01*
X119290237Y-64700390D01*
X119302653Y-64692949D01*
X119315738Y-64686760D01*
X119329367Y-64681883D01*
X119343408Y-64678366D01*
X119357726Y-64676242D01*
X119372184Y-64675532D01*
X119386642Y-64676242D01*
G37*
G04 #@! TD.AperFunction*
G04 #@! TA.AperFunction,SMDPad,CuDef*
G36*
X120072536Y-65362136D02*
G01*
X120086854Y-65364260D01*
X120100895Y-65367777D01*
X120114524Y-65372654D01*
X120127609Y-65378843D01*
X120140025Y-65386284D01*
X120151651Y-65394907D01*
X120162376Y-65404628D01*
X120370972Y-65613224D01*
X120380693Y-65623949D01*
X120389316Y-65635575D01*
X120396757Y-65647991D01*
X120402946Y-65661076D01*
X120407823Y-65674705D01*
X120411340Y-65688746D01*
X120413464Y-65703064D01*
X120414174Y-65717522D01*
X120413464Y-65731980D01*
X120411340Y-65746298D01*
X120407823Y-65760339D01*
X120402946Y-65773968D01*
X120396757Y-65787053D01*
X120389316Y-65799469D01*
X120380693Y-65811095D01*
X120370972Y-65821820D01*
X120127020Y-66065772D01*
X120116295Y-66075493D01*
X120104669Y-66084116D01*
X120092253Y-66091557D01*
X120079168Y-66097746D01*
X120065539Y-66102623D01*
X120051498Y-66106140D01*
X120037180Y-66108264D01*
X120022722Y-66108974D01*
X120008264Y-66108264D01*
X119993946Y-66106140D01*
X119979905Y-66102623D01*
X119966276Y-66097746D01*
X119953191Y-66091557D01*
X119940775Y-66084116D01*
X119929149Y-66075493D01*
X119918424Y-66065772D01*
X119709828Y-65857176D01*
X119700107Y-65846451D01*
X119691484Y-65834825D01*
X119684043Y-65822409D01*
X119677854Y-65809324D01*
X119672977Y-65795695D01*
X119669460Y-65781654D01*
X119667336Y-65767336D01*
X119666626Y-65752878D01*
X119667336Y-65738420D01*
X119669460Y-65724102D01*
X119672977Y-65710061D01*
X119677854Y-65696432D01*
X119684043Y-65683347D01*
X119691484Y-65670931D01*
X119700107Y-65659305D01*
X119709828Y-65648580D01*
X119953780Y-65404628D01*
X119964505Y-65394907D01*
X119976131Y-65386284D01*
X119988547Y-65378843D01*
X120001632Y-65372654D01*
X120015261Y-65367777D01*
X120029302Y-65364260D01*
X120043620Y-65362136D01*
X120058078Y-65361426D01*
X120072536Y-65362136D01*
G37*
G04 #@! TD.AperFunction*
G04 #@! TA.AperFunction,SMDPad,CuDef*
G36*
X114182158Y-54897510D02*
G01*
X114196476Y-54899634D01*
X114210517Y-54903151D01*
X114224146Y-54908028D01*
X114237231Y-54914217D01*
X114249647Y-54921658D01*
X114261273Y-54930281D01*
X114271998Y-54940002D01*
X114281719Y-54950727D01*
X114290342Y-54962353D01*
X114297783Y-54974769D01*
X114303972Y-54987854D01*
X114308849Y-55001483D01*
X114312366Y-55015524D01*
X114314490Y-55029842D01*
X114315200Y-55044300D01*
X114315200Y-55339300D01*
X114314490Y-55353758D01*
X114312366Y-55368076D01*
X114308849Y-55382117D01*
X114303972Y-55395746D01*
X114297783Y-55408831D01*
X114290342Y-55421247D01*
X114281719Y-55432873D01*
X114271998Y-55443598D01*
X114261273Y-55453319D01*
X114249647Y-55461942D01*
X114237231Y-55469383D01*
X114224146Y-55475572D01*
X114210517Y-55480449D01*
X114196476Y-55483966D01*
X114182158Y-55486090D01*
X114167700Y-55486800D01*
X113822700Y-55486800D01*
X113808242Y-55486090D01*
X113793924Y-55483966D01*
X113779883Y-55480449D01*
X113766254Y-55475572D01*
X113753169Y-55469383D01*
X113740753Y-55461942D01*
X113729127Y-55453319D01*
X113718402Y-55443598D01*
X113708681Y-55432873D01*
X113700058Y-55421247D01*
X113692617Y-55408831D01*
X113686428Y-55395746D01*
X113681551Y-55382117D01*
X113678034Y-55368076D01*
X113675910Y-55353758D01*
X113675200Y-55339300D01*
X113675200Y-55044300D01*
X113675910Y-55029842D01*
X113678034Y-55015524D01*
X113681551Y-55001483D01*
X113686428Y-54987854D01*
X113692617Y-54974769D01*
X113700058Y-54962353D01*
X113708681Y-54950727D01*
X113718402Y-54940002D01*
X113729127Y-54930281D01*
X113740753Y-54921658D01*
X113753169Y-54914217D01*
X113766254Y-54908028D01*
X113779883Y-54903151D01*
X113793924Y-54899634D01*
X113808242Y-54897510D01*
X113822700Y-54896800D01*
X114167700Y-54896800D01*
X114182158Y-54897510D01*
G37*
G04 #@! TD.AperFunction*
G04 #@! TA.AperFunction,SMDPad,CuDef*
G36*
X114182158Y-55867510D02*
G01*
X114196476Y-55869634D01*
X114210517Y-55873151D01*
X114224146Y-55878028D01*
X114237231Y-55884217D01*
X114249647Y-55891658D01*
X114261273Y-55900281D01*
X114271998Y-55910002D01*
X114281719Y-55920727D01*
X114290342Y-55932353D01*
X114297783Y-55944769D01*
X114303972Y-55957854D01*
X114308849Y-55971483D01*
X114312366Y-55985524D01*
X114314490Y-55999842D01*
X114315200Y-56014300D01*
X114315200Y-56309300D01*
X114314490Y-56323758D01*
X114312366Y-56338076D01*
X114308849Y-56352117D01*
X114303972Y-56365746D01*
X114297783Y-56378831D01*
X114290342Y-56391247D01*
X114281719Y-56402873D01*
X114271998Y-56413598D01*
X114261273Y-56423319D01*
X114249647Y-56431942D01*
X114237231Y-56439383D01*
X114224146Y-56445572D01*
X114210517Y-56450449D01*
X114196476Y-56453966D01*
X114182158Y-56456090D01*
X114167700Y-56456800D01*
X113822700Y-56456800D01*
X113808242Y-56456090D01*
X113793924Y-56453966D01*
X113779883Y-56450449D01*
X113766254Y-56445572D01*
X113753169Y-56439383D01*
X113740753Y-56431942D01*
X113729127Y-56423319D01*
X113718402Y-56413598D01*
X113708681Y-56402873D01*
X113700058Y-56391247D01*
X113692617Y-56378831D01*
X113686428Y-56365746D01*
X113681551Y-56352117D01*
X113678034Y-56338076D01*
X113675910Y-56323758D01*
X113675200Y-56309300D01*
X113675200Y-56014300D01*
X113675910Y-55999842D01*
X113678034Y-55985524D01*
X113681551Y-55971483D01*
X113686428Y-55957854D01*
X113692617Y-55944769D01*
X113700058Y-55932353D01*
X113708681Y-55920727D01*
X113718402Y-55910002D01*
X113729127Y-55900281D01*
X113740753Y-55891658D01*
X113753169Y-55884217D01*
X113766254Y-55878028D01*
X113779883Y-55873151D01*
X113793924Y-55869634D01*
X113808242Y-55867510D01*
X113822700Y-55866800D01*
X114167700Y-55866800D01*
X114182158Y-55867510D01*
G37*
G04 #@! TD.AperFunction*
D18*
X131526210Y-54676200D03*
X116850000Y-61850000D03*
X130949990Y-56134000D03*
X116450000Y-57700000D03*
X132994400Y-62433200D03*
X124350000Y-60700000D03*
X126300000Y-65500000D03*
X129150000Y-59550000D03*
D19*
X116566000Y-64958000D02*
X116416000Y-64808000D01*
X114530998Y-63208000D02*
X114216000Y-63208000D01*
X116416000Y-64808000D02*
X116130998Y-64808000D01*
X119420807Y-59426007D02*
X118719600Y-58724800D01*
D20*
X117275200Y-58724800D02*
X118719600Y-58724800D01*
X116500000Y-60300000D02*
X116500000Y-59500000D01*
X114300000Y-60960000D02*
X115840000Y-60960000D01*
X116500000Y-59500000D02*
X117275200Y-58724800D01*
X115840000Y-60960000D02*
X116500000Y-60300000D01*
X114216000Y-61044000D02*
X114300000Y-60960000D01*
X114216000Y-63208000D02*
X114216000Y-61044000D01*
D19*
X116130998Y-64808000D02*
X114530998Y-63208000D01*
X116230400Y-60569600D02*
X116500000Y-60300000D01*
D20*
X118719600Y-58724800D02*
X119969600Y-58724800D01*
X121718246Y-62974978D02*
X122432528Y-62260696D01*
X120141007Y-62141007D02*
X120974978Y-62974978D01*
X120974978Y-62974978D02*
X121718246Y-62974978D01*
X120141007Y-58896207D02*
X120141007Y-62141007D01*
X119969600Y-58724800D02*
X120141007Y-58896207D01*
X129008621Y-56815973D02*
X131148394Y-54676200D01*
X131148394Y-54676200D02*
X131526210Y-54676200D01*
X116500000Y-60934315D02*
X116500000Y-60300000D01*
X116850000Y-61284315D02*
X116500000Y-60934315D01*
X116850000Y-61850000D02*
X116850000Y-61284315D01*
D19*
X116900000Y-61850000D02*
X116850000Y-61850000D01*
X116657306Y-65049306D02*
X116416000Y-64808000D01*
X119354506Y-65049306D02*
X116657306Y-65049306D01*
X118015000Y-63015000D02*
X118668800Y-63015000D01*
X116850000Y-61850000D02*
X118015000Y-63015000D01*
X118988800Y-63015000D02*
X118668800Y-63015000D01*
X119285468Y-63015000D02*
X118988800Y-63015000D01*
X122855967Y-64099999D02*
X120370467Y-64099999D01*
X120370467Y-64099999D02*
X119285468Y-63015000D01*
X123563899Y-63392067D02*
X122855967Y-64099999D01*
X120834058Y-65200000D02*
X124018707Y-65200000D01*
X124018707Y-65200000D02*
X124695270Y-64523437D01*
X118348800Y-63985000D02*
X118668800Y-63985000D01*
X118143000Y-63985000D02*
X118348800Y-63985000D01*
X117366000Y-63208000D02*
X118143000Y-63985000D01*
X116416000Y-63208000D02*
X117366000Y-63208000D01*
X119619058Y-63985000D02*
X118668800Y-63985000D01*
X120834058Y-65200000D02*
X119619058Y-63985000D01*
X114216000Y-65658000D02*
X114216000Y-64808000D01*
X114291001Y-65733001D02*
X114216000Y-65658000D01*
X124614878Y-65735200D02*
X120040400Y-65735200D01*
X125260955Y-65089123D02*
X124614878Y-65735200D01*
X119655478Y-65748090D02*
X119668368Y-65735200D01*
X119668368Y-65735200D02*
X120040400Y-65735200D01*
X114363690Y-65748090D02*
X119655478Y-65748090D01*
X114348601Y-65733001D02*
X114363690Y-65748090D01*
X114291001Y-65733001D02*
X114348601Y-65733001D01*
X122478748Y-63345846D02*
X122998213Y-62826381D01*
D20*
X118745000Y-61645000D02*
X118745000Y-61341000D01*
X122998213Y-62826381D02*
X122249605Y-63574989D01*
X120674989Y-63574989D02*
X118745000Y-61645000D01*
X122249605Y-63574989D02*
X120674989Y-63574989D01*
X124900000Y-62550000D02*
X124900000Y-63187336D01*
X124400000Y-62050000D02*
X124900000Y-62550000D01*
X124900000Y-63187336D02*
X124129584Y-63957752D01*
X122998213Y-62826381D02*
X123774594Y-62050000D01*
X123774594Y-62050000D02*
X124400000Y-62050000D01*
D19*
X130705677Y-58513030D02*
X131349989Y-57868718D01*
X131349989Y-57868718D02*
X131349989Y-56533999D01*
X131349989Y-56533999D02*
X130949990Y-56134000D01*
D21*
X132750000Y-60100000D02*
X135200000Y-62550000D01*
X130949990Y-56134000D02*
X132750000Y-57934010D01*
X135200000Y-62550000D02*
X135200000Y-64100000D01*
X132750000Y-57934010D02*
X132750000Y-60100000D01*
D19*
X113995200Y-56226800D02*
X113995200Y-55996800D01*
X116450000Y-57700000D02*
X115468400Y-57700000D01*
X115468400Y-57700000D02*
X113995200Y-56226800D01*
X128948792Y-65042902D02*
X128396715Y-65042902D01*
X131558493Y-62433200D02*
X128948792Y-65042902D01*
X128396715Y-65042902D02*
X127877250Y-64523437D01*
X132994400Y-62433200D02*
X131558493Y-62433200D01*
X122837459Y-57381659D02*
X121208800Y-55753000D01*
X113995200Y-55126800D02*
X113995200Y-55356800D01*
X121208800Y-54608800D02*
X121208800Y-55753000D01*
X121001210Y-54401210D02*
X121208800Y-54608800D01*
X114490790Y-54401210D02*
X121001210Y-54401210D01*
X113995200Y-54896800D02*
X113995200Y-55191800D01*
X114490790Y-54401210D02*
X113995200Y-54896800D01*
X128429154Y-63957752D02*
X128442936Y-63957752D01*
X125185184Y-60700000D02*
X124915685Y-60700000D01*
X128442936Y-63957752D02*
X125185184Y-60700000D01*
X124915685Y-60700000D02*
X124350000Y-60700000D01*
X118794601Y-56928001D02*
X118719600Y-56853000D01*
X121139201Y-56928001D02*
X118794601Y-56928001D01*
X118719600Y-56853000D02*
X118719600Y-55753000D01*
X122158544Y-57947344D02*
X121139201Y-56928001D01*
X117804611Y-57378011D02*
X116179600Y-55753000D01*
X120448997Y-57378011D02*
X117804611Y-57378011D01*
X121584016Y-58513030D02*
X120448997Y-57378011D01*
X124649049Y-56769753D02*
X124129584Y-56250288D01*
X127311565Y-65089123D02*
X126710877Y-65089123D01*
X126710877Y-65089123D02*
X126300000Y-65500000D01*
D20*
X128750001Y-58607963D02*
X125260955Y-55118917D01*
X128750001Y-59150001D02*
X128750001Y-58607963D01*
X129150000Y-59550000D02*
X128750001Y-59150001D01*
M02*
