# Supplementary material for: A Compact, Low-Cost, and Low-Power Turbidity Sensor for Continuous In Situ Stormwater Monitoring
Source: Sensors (Basel). 2024 Jun 17;24(12):3926. doi: 10.3390/s24123926 (PMC11207302; doi:10.3390/s24123926)
Supplement: Supplementary file 1 [file sensors-24-03926-s001.zip › supplementary material/design files/Turbidity Sensor v1.5/Turbidity Sensor v1.5 gerber/Turbidity sensro v1.5-F_Mask.gbr]

G04 #@! TF.GenerationSoftware,KiCad,Pcbnew,(5.1.5)-3*
G04 #@! TF.CreationDate,2020-08-25T20:26:21+10:00*
G04 #@! TF.ProjectId,Turbidity sensro v1.5,54757262-6964-4697-9479-2073656e7372,rev?*
G04 #@! TF.SameCoordinates,Original*
G04 #@! TF.FileFunction,Soldermask,Top*
G04 #@! TF.FilePolarity,Negative*
%FSLAX46Y46*%
G04 Gerber Fmt 4.6, Leading zero omitted, Abs format (unit mm)*
G04 Created by KiCad (PCBNEW (5.1.5)-3) date 2020-08-25 20:26:21*
%MOMM*%
%LPD*%
G04 APERTURE LIST*
%ADD10C,0.100000*%
G04 APERTURE END LIST*
D10*
G36*
X120079516Y-65276691D02*
G01*
X120100135Y-65282946D01*
X120119131Y-65293099D01*
X120140552Y-65310679D01*
X120464921Y-65635048D01*
X120482501Y-65656469D01*
X120492654Y-65675465D01*
X120498909Y-65696084D01*
X120501020Y-65717522D01*
X120498909Y-65738960D01*
X120492654Y-65759579D01*
X120482501Y-65778575D01*
X120464921Y-65799996D01*
X120105196Y-66159721D01*
X120083775Y-66177301D01*
X120064779Y-66187454D01*
X120044160Y-66193709D01*
X120022722Y-66195820D01*
X120001284Y-66193709D01*
X119980665Y-66187454D01*
X119961669Y-66177301D01*
X119940248Y-66159721D01*
X119615879Y-65835352D01*
X119598299Y-65813931D01*
X119588146Y-65794935D01*
X119581891Y-65774316D01*
X119579780Y-65752878D01*
X119581891Y-65731440D01*
X119588146Y-65710821D01*
X119598299Y-65691825D01*
X119615879Y-65670404D01*
X119975604Y-65310679D01*
X119997025Y-65293099D01*
X120016021Y-65282946D01*
X120036640Y-65276691D01*
X120058078Y-65274580D01*
X120079516Y-65276691D01*
G37*
G36*
X132103628Y-61500556D02*
G01*
X131642594Y-61961590D01*
X131537942Y-62066241D01*
X131076908Y-62527275D01*
X130972257Y-62631927D01*
X128814167Y-64790017D01*
X128709515Y-64894668D01*
X128248481Y-65355702D01*
X128143830Y-65460354D01*
X127682796Y-65921388D01*
X126479300Y-64717892D01*
X126940334Y-64256858D01*
X126940335Y-64256859D01*
X126956599Y-64240595D01*
X126956608Y-64240584D01*
X127044986Y-64152207D01*
X127044985Y-64152206D01*
X127506019Y-63691172D01*
X127506020Y-63691173D01*
X127594397Y-63602795D01*
X127594408Y-63602786D01*
X127610672Y-63586522D01*
X127610671Y-63586521D01*
X128071705Y-63125487D01*
X128071706Y-63125488D01*
X128160093Y-63037100D01*
X128176357Y-63020837D01*
X128176356Y-63020836D01*
X128637390Y-62559802D01*
X128637391Y-62559803D01*
X128742043Y-62455151D01*
X128742042Y-62455150D01*
X129203076Y-61994116D01*
X129203077Y-61994117D01*
X129291464Y-61905729D01*
X129307728Y-61889466D01*
X129307727Y-61889465D01*
X129768761Y-61428431D01*
X129768762Y-61428432D01*
X129785026Y-61412168D01*
X129785035Y-61412157D01*
X129873413Y-61323780D01*
X129873412Y-61323779D01*
X130334446Y-60862745D01*
X130334447Y-60862746D01*
X130422824Y-60774368D01*
X130422835Y-60774359D01*
X130439099Y-60758095D01*
X130439098Y-60758094D01*
X130900132Y-60297060D01*
X132103628Y-61500556D01*
G37*
G36*
X122133422Y-60758094D02*
G01*
X122133422Y-60758095D01*
X122149686Y-60774359D01*
X122149692Y-60774364D01*
X122238074Y-60862746D01*
X122238074Y-60862745D01*
X122699108Y-61323779D01*
X122699108Y-61323780D01*
X122787490Y-61412162D01*
X122787495Y-61412168D01*
X122803759Y-61428432D01*
X122803759Y-61428431D01*
X123264793Y-61889465D01*
X123264793Y-61889466D01*
X123369444Y-61994117D01*
X123369444Y-61994116D01*
X123830478Y-62455150D01*
X123830478Y-62455151D01*
X123935130Y-62559803D01*
X123935130Y-62559802D01*
X124396164Y-63020836D01*
X124396164Y-63020837D01*
X124500815Y-63125488D01*
X124500815Y-63125487D01*
X124961849Y-63586521D01*
X124961849Y-63586522D01*
X124978113Y-63602786D01*
X124978119Y-63602791D01*
X125066501Y-63691173D01*
X125066501Y-63691172D01*
X125527535Y-64152206D01*
X125527535Y-64152207D01*
X125615917Y-64240589D01*
X125615922Y-64240595D01*
X125632186Y-64256859D01*
X125632186Y-64256858D01*
X126093220Y-64717892D01*
X124889724Y-65921388D01*
X124428690Y-65460354D01*
X124428691Y-65460354D01*
X124340309Y-65371972D01*
X124340304Y-65371966D01*
X124324040Y-65355702D01*
X124324039Y-65355702D01*
X123863005Y-64894668D01*
X123863006Y-64894668D01*
X123846742Y-64878404D01*
X123846736Y-64878399D01*
X123758354Y-64790017D01*
X123758353Y-64790017D01*
X123297319Y-64328983D01*
X123297320Y-64328983D01*
X123192669Y-64224332D01*
X123192668Y-64224332D01*
X122731634Y-63763298D01*
X122731635Y-63763298D01*
X122626983Y-63658646D01*
X122626982Y-63658646D01*
X122165948Y-63197612D01*
X122165949Y-63197612D01*
X122061298Y-63092961D01*
X122061297Y-63092961D01*
X121600263Y-62631927D01*
X121600264Y-62631927D01*
X121511882Y-62543545D01*
X121511877Y-62543539D01*
X121495613Y-62527275D01*
X121495612Y-62527275D01*
X121034578Y-62066241D01*
X121034579Y-62066241D01*
X121018315Y-62049977D01*
X121018309Y-62049972D01*
X120929927Y-61961590D01*
X120929926Y-61961590D01*
X120468892Y-61500556D01*
X121672388Y-60297060D01*
X122133422Y-60758094D01*
G37*
G36*
X119393622Y-64590797D02*
G01*
X119414241Y-64597052D01*
X119433237Y-64607205D01*
X119454658Y-64624785D01*
X119779027Y-64949154D01*
X119796607Y-64970575D01*
X119806760Y-64989571D01*
X119813015Y-65010190D01*
X119815126Y-65031628D01*
X119813015Y-65053066D01*
X119806760Y-65073685D01*
X119796607Y-65092681D01*
X119779027Y-65114102D01*
X119419302Y-65473827D01*
X119397881Y-65491407D01*
X119378885Y-65501560D01*
X119358266Y-65507815D01*
X119336828Y-65509926D01*
X119315390Y-65507815D01*
X119294771Y-65501560D01*
X119275775Y-65491407D01*
X119254354Y-65473827D01*
X118929985Y-65149458D01*
X118912405Y-65128037D01*
X118902252Y-65109041D01*
X118895997Y-65088422D01*
X118893886Y-65066984D01*
X118895997Y-65045546D01*
X118902252Y-65024927D01*
X118912405Y-65005931D01*
X118929985Y-64984510D01*
X119289710Y-64624785D01*
X119311131Y-64607205D01*
X119330127Y-64597052D01*
X119350746Y-64590797D01*
X119372184Y-64588686D01*
X119393622Y-64590797D01*
G37*
G36*
X114967000Y-65459000D02*
G01*
X113465000Y-65459000D01*
X113465000Y-64157000D01*
X114967000Y-64157000D01*
X114967000Y-65459000D01*
G37*
G36*
X117167000Y-65459000D02*
G01*
X115665000Y-65459000D01*
X115665000Y-64157000D01*
X117167000Y-64157000D01*
X117167000Y-65459000D01*
G37*
G36*
X136101000Y-65001000D02*
G01*
X134299000Y-65001000D01*
X134299000Y-63199000D01*
X136101000Y-63199000D01*
X136101000Y-65001000D01*
G37*
G36*
X132773512Y-63203927D02*
G01*
X132922812Y-63233624D01*
X133086784Y-63301544D01*
X133234354Y-63400147D01*
X133359853Y-63525646D01*
X133458456Y-63673216D01*
X133526376Y-63837188D01*
X133561000Y-64011259D01*
X133561000Y-64188741D01*
X133526376Y-64362812D01*
X133458456Y-64526784D01*
X133359853Y-64674354D01*
X133234354Y-64799853D01*
X133086784Y-64898456D01*
X132922812Y-64966376D01*
X132773512Y-64996073D01*
X132748742Y-65001000D01*
X132571258Y-65001000D01*
X132546488Y-64996073D01*
X132397188Y-64966376D01*
X132233216Y-64898456D01*
X132085646Y-64799853D01*
X131960147Y-64674354D01*
X131861544Y-64526784D01*
X131793624Y-64362812D01*
X131759000Y-64188741D01*
X131759000Y-64011259D01*
X131793624Y-63837188D01*
X131861544Y-63673216D01*
X131960147Y-63525646D01*
X132085646Y-63400147D01*
X132233216Y-63301544D01*
X132397188Y-63233624D01*
X132546488Y-63203927D01*
X132571258Y-63199000D01*
X132748742Y-63199000D01*
X132773512Y-63203927D01*
G37*
G36*
X118950738Y-63641716D02*
G01*
X118971357Y-63647971D01*
X118990353Y-63658124D01*
X119007008Y-63671792D01*
X119020676Y-63688447D01*
X119030829Y-63707443D01*
X119037084Y-63728062D01*
X119039800Y-63755640D01*
X119039800Y-64214360D01*
X119037084Y-64241938D01*
X119030829Y-64262557D01*
X119020676Y-64281553D01*
X119007008Y-64298208D01*
X118990353Y-64311876D01*
X118971357Y-64322029D01*
X118950738Y-64328284D01*
X118923160Y-64331000D01*
X118414440Y-64331000D01*
X118386862Y-64328284D01*
X118366243Y-64322029D01*
X118347247Y-64311876D01*
X118330592Y-64298208D01*
X118316924Y-64281553D01*
X118306771Y-64262557D01*
X118300516Y-64241938D01*
X118297800Y-64214360D01*
X118297800Y-63755640D01*
X118300516Y-63728062D01*
X118306771Y-63707443D01*
X118316924Y-63688447D01*
X118330592Y-63671792D01*
X118347247Y-63658124D01*
X118366243Y-63647971D01*
X118386862Y-63641716D01*
X118414440Y-63639000D01*
X118923160Y-63639000D01*
X118950738Y-63641716D01*
G37*
G36*
X117167000Y-63859000D02*
G01*
X115665000Y-63859000D01*
X115665000Y-62557000D01*
X117167000Y-62557000D01*
X117167000Y-63859000D01*
G37*
G36*
X114967000Y-63859000D02*
G01*
X113465000Y-63859000D01*
X113465000Y-62557000D01*
X114967000Y-62557000D01*
X114967000Y-63859000D01*
G37*
G36*
X118950738Y-62671716D02*
G01*
X118971357Y-62677971D01*
X118990353Y-62688124D01*
X119007008Y-62701792D01*
X119020676Y-62718447D01*
X119030829Y-62737443D01*
X119037084Y-62758062D01*
X119039800Y-62785640D01*
X119039800Y-63244360D01*
X119037084Y-63271938D01*
X119030829Y-63292557D01*
X119020676Y-63311553D01*
X119007008Y-63328208D01*
X118990353Y-63341876D01*
X118971357Y-63352029D01*
X118950738Y-63358284D01*
X118923160Y-63361000D01*
X118414440Y-63361000D01*
X118386862Y-63358284D01*
X118366243Y-63352029D01*
X118347247Y-63341876D01*
X118330592Y-63328208D01*
X118316924Y-63311553D01*
X118306771Y-63292557D01*
X118300516Y-63271938D01*
X118297800Y-63244360D01*
X118297800Y-62785640D01*
X118300516Y-62758062D01*
X118306771Y-62737443D01*
X118316924Y-62718447D01*
X118330592Y-62701792D01*
X118347247Y-62688124D01*
X118366243Y-62677971D01*
X118386862Y-62671716D01*
X118414440Y-62669000D01*
X118923160Y-62669000D01*
X118950738Y-62671716D01*
G37*
G36*
X119646000Y-62242000D02*
G01*
X117844000Y-62242000D01*
X117844000Y-60440000D01*
X119646000Y-60440000D01*
X119646000Y-62242000D01*
G37*
G36*
X115251000Y-61911000D02*
G01*
X113349000Y-61911000D01*
X113349000Y-60009000D01*
X115251000Y-60009000D01*
X115251000Y-61911000D01*
G37*
G36*
X136718000Y-61661000D02*
G01*
X135316000Y-61661000D01*
X135316000Y-60259000D01*
X136718000Y-60259000D01*
X136718000Y-61661000D01*
G37*
G36*
X126093220Y-55490148D02*
G01*
X125615922Y-55967446D01*
X125527535Y-56055834D01*
X125066501Y-56516868D01*
X124978113Y-56605255D01*
X124500815Y-57082553D01*
X124412427Y-57170940D01*
X124396164Y-57187204D01*
X123369444Y-58213924D01*
X123281056Y-58302311D01*
X123264793Y-58318575D01*
X122787495Y-58795873D01*
X122699108Y-58884261D01*
X122238074Y-59345295D01*
X122149686Y-59433682D01*
X121672388Y-59910980D01*
X120468892Y-58707484D01*
X120929926Y-58246450D01*
X120929927Y-58246451D01*
X121018304Y-58158073D01*
X121018315Y-58158064D01*
X121034579Y-58141800D01*
X121034578Y-58141799D01*
X121495612Y-57680765D01*
X121495613Y-57680766D01*
X121511877Y-57664502D01*
X121511886Y-57664491D01*
X121600264Y-57576114D01*
X121600263Y-57576113D01*
X122061297Y-57115079D01*
X122061298Y-57115080D01*
X122165949Y-57010429D01*
X122165948Y-57010428D01*
X122308995Y-56867381D01*
X122315389Y-56859589D01*
X122323181Y-56853195D01*
X122626982Y-56549394D01*
X122626983Y-56549395D01*
X122731635Y-56444743D01*
X122731634Y-56444742D01*
X123192668Y-55983708D01*
X123192669Y-55983709D01*
X123297320Y-55879058D01*
X123297319Y-55879057D01*
X123758353Y-55418023D01*
X123758354Y-55418024D01*
X123846731Y-55329646D01*
X123846742Y-55329637D01*
X123863006Y-55313373D01*
X123863005Y-55313372D01*
X124324039Y-54852338D01*
X124324040Y-54852339D01*
X124340304Y-54836075D01*
X124340313Y-54836064D01*
X124428691Y-54747687D01*
X124428690Y-54747686D01*
X124889724Y-54286652D01*
X126093220Y-55490148D01*
G37*
G36*
X128143830Y-54747686D02*
G01*
X128143830Y-54747687D01*
X128232212Y-54836069D01*
X128232217Y-54836075D01*
X128248481Y-54852339D01*
X128248481Y-54852338D01*
X128709515Y-55313372D01*
X128709515Y-55313373D01*
X128725779Y-55329637D01*
X128725785Y-55329642D01*
X128814167Y-55418024D01*
X128814167Y-55418023D01*
X129275201Y-55879057D01*
X129275201Y-55879058D01*
X129379852Y-55983709D01*
X129379852Y-55983708D01*
X129840886Y-56444742D01*
X129840886Y-56444743D01*
X129945538Y-56549395D01*
X129945538Y-56549394D01*
X130406572Y-57010428D01*
X130406572Y-57010429D01*
X130511223Y-57115080D01*
X130511223Y-57115079D01*
X130972257Y-57576113D01*
X130972257Y-57576114D01*
X131060639Y-57664496D01*
X131060644Y-57664502D01*
X131076908Y-57680766D01*
X131076908Y-57680765D01*
X131537942Y-58141799D01*
X131537942Y-58141800D01*
X131554206Y-58158064D01*
X131554212Y-58158069D01*
X131642594Y-58246451D01*
X131642594Y-58246450D01*
X132103628Y-58707484D01*
X130900132Y-59910980D01*
X130439098Y-59449946D01*
X130439099Y-59449946D01*
X130422835Y-59433682D01*
X130422829Y-59433677D01*
X130334447Y-59345295D01*
X130334446Y-59345295D01*
X129873412Y-58884261D01*
X129873413Y-58884261D01*
X129785031Y-58795879D01*
X129785026Y-58795873D01*
X129768762Y-58779609D01*
X129768761Y-58779609D01*
X129307727Y-58318575D01*
X129307728Y-58318575D01*
X129203077Y-58213924D01*
X129203076Y-58213924D01*
X128742042Y-57752890D01*
X128742043Y-57752890D01*
X128637391Y-57648238D01*
X128637390Y-57648238D01*
X128176356Y-57187204D01*
X128176357Y-57187204D01*
X128071706Y-57082553D01*
X128071705Y-57082553D01*
X127610671Y-56621519D01*
X127610672Y-56621519D01*
X127594408Y-56605255D01*
X127594402Y-56605250D01*
X127506020Y-56516868D01*
X127506019Y-56516868D01*
X127044985Y-56055834D01*
X127044986Y-56055834D01*
X126956604Y-55967452D01*
X126956599Y-55967446D01*
X126940335Y-55951182D01*
X126940334Y-55951182D01*
X126479300Y-55490148D01*
X127682796Y-54286652D01*
X128143830Y-54747686D01*
G37*
G36*
X119620600Y-59625800D02*
G01*
X117818600Y-59625800D01*
X117818600Y-57823800D01*
X119620600Y-57823800D01*
X119620600Y-59625800D01*
G37*
G36*
X114577395Y-57505546D02*
G01*
X114750466Y-57577234D01*
X114750467Y-57577235D01*
X114906227Y-57681310D01*
X115038690Y-57813773D01*
X115038691Y-57813775D01*
X115142766Y-57969534D01*
X115214454Y-58142605D01*
X115251000Y-58326333D01*
X115251000Y-58513667D01*
X115214454Y-58697395D01*
X115142766Y-58870466D01*
X115142765Y-58870467D01*
X115038690Y-59026227D01*
X114906227Y-59158690D01*
X114827818Y-59211081D01*
X114750466Y-59262766D01*
X114577395Y-59334454D01*
X114393667Y-59371000D01*
X114206333Y-59371000D01*
X114022605Y-59334454D01*
X113849534Y-59262766D01*
X113772182Y-59211081D01*
X113693773Y-59158690D01*
X113561310Y-59026227D01*
X113457235Y-58870467D01*
X113457234Y-58870466D01*
X113385546Y-58697395D01*
X113349000Y-58513667D01*
X113349000Y-58326333D01*
X113385546Y-58142605D01*
X113457234Y-57969534D01*
X113561309Y-57813775D01*
X113561310Y-57813773D01*
X113693773Y-57681310D01*
X113849533Y-57577235D01*
X113849534Y-57577234D01*
X114022605Y-57505546D01*
X114206333Y-57469000D01*
X114393667Y-57469000D01*
X114577395Y-57505546D01*
G37*
G36*
X136221473Y-57745938D02*
G01*
X136349049Y-57798782D01*
X136463859Y-57875495D01*
X136561505Y-57973141D01*
X136638218Y-58087951D01*
X136691062Y-58215527D01*
X136718000Y-58350956D01*
X136718000Y-58489044D01*
X136691062Y-58624473D01*
X136638218Y-58752049D01*
X136561505Y-58866859D01*
X136463859Y-58964505D01*
X136349049Y-59041218D01*
X136221473Y-59094062D01*
X136086044Y-59121000D01*
X135947956Y-59121000D01*
X135812527Y-59094062D01*
X135684951Y-59041218D01*
X135570141Y-58964505D01*
X135472495Y-58866859D01*
X135395782Y-58752049D01*
X135342938Y-58624473D01*
X135316000Y-58489044D01*
X135316000Y-58350956D01*
X135342938Y-58215527D01*
X135395782Y-58087951D01*
X135472495Y-57973141D01*
X135570141Y-57875495D01*
X135684951Y-57798782D01*
X135812527Y-57745938D01*
X135947956Y-57719000D01*
X136086044Y-57719000D01*
X136221473Y-57745938D01*
G37*
G36*
X119620600Y-56654000D02*
G01*
X117818600Y-56654000D01*
X117818600Y-54852000D01*
X119620600Y-54852000D01*
X119620600Y-56654000D01*
G37*
G36*
X117080600Y-56654000D02*
G01*
X115278600Y-56654000D01*
X115278600Y-54852000D01*
X117080600Y-54852000D01*
X117080600Y-56654000D01*
G37*
G36*
X122109800Y-56654000D02*
G01*
X120307800Y-56654000D01*
X120307800Y-54852000D01*
X122109800Y-54852000D01*
X122109800Y-56654000D01*
G37*
G36*
X114277138Y-55818516D02*
G01*
X114297757Y-55824771D01*
X114316753Y-55834924D01*
X114333408Y-55848592D01*
X114347076Y-55865247D01*
X114357229Y-55884243D01*
X114363484Y-55904862D01*
X114366200Y-55932440D01*
X114366200Y-56391160D01*
X114363484Y-56418738D01*
X114357229Y-56439357D01*
X114347076Y-56458353D01*
X114333408Y-56475008D01*
X114316753Y-56488676D01*
X114297757Y-56498829D01*
X114277138Y-56505084D01*
X114249560Y-56507800D01*
X113740840Y-56507800D01*
X113713262Y-56505084D01*
X113692643Y-56498829D01*
X113673647Y-56488676D01*
X113656992Y-56475008D01*
X113643324Y-56458353D01*
X113633171Y-56439357D01*
X113626916Y-56418738D01*
X113624200Y-56391160D01*
X113624200Y-55932440D01*
X113626916Y-55904862D01*
X113633171Y-55884243D01*
X113643324Y-55865247D01*
X113656992Y-55848592D01*
X113673647Y-55834924D01*
X113692643Y-55824771D01*
X113713262Y-55818516D01*
X113740840Y-55815800D01*
X114249560Y-55815800D01*
X114277138Y-55818516D01*
G37*
G36*
X114277138Y-54848516D02*
G01*
X114297757Y-54854771D01*
X114316753Y-54864924D01*
X114333408Y-54878592D01*
X114347076Y-54895247D01*
X114357229Y-54914243D01*
X114363484Y-54934862D01*
X114366200Y-54962440D01*
X114366200Y-55421160D01*
X114363484Y-55448738D01*
X114357229Y-55469357D01*
X114347076Y-55488353D01*
X114333408Y-55505008D01*
X114316753Y-55518676D01*
X114297757Y-55528829D01*
X114277138Y-55535084D01*
X114249560Y-55537800D01*
X113740840Y-55537800D01*
X113713262Y-55535084D01*
X113692643Y-55528829D01*
X113673647Y-55518676D01*
X113656992Y-55505008D01*
X113643324Y-55488353D01*
X113633171Y-55469357D01*
X113626916Y-55448738D01*
X113624200Y-55421160D01*
X113624200Y-54962440D01*
X113626916Y-54934862D01*
X113633171Y-54914243D01*
X113643324Y-54895247D01*
X113656992Y-54878592D01*
X113673647Y-54864924D01*
X113692643Y-54854771D01*
X113713262Y-54848516D01*
X113740840Y-54845800D01*
X114249560Y-54845800D01*
X114277138Y-54848516D01*
G37*
M02*
