# Supplementary material for: A Compact, Low-Cost, and Low-Power Turbidity Sensor for Continuous In Situ Stormwater Monitoring
Source: Sensors (Basel). 2024 Jun 17;24(12):3926. doi: 10.3390/s24123926 (PMC11207302; doi:10.3390/s24123926)
Supplement: Supplementary file 1 [file sensors-24-03926-s001.zip › supplementary material/design files/Turbidity Sensor v1.5/Turbidity Sensor v1.5 gerber/Turbidity sensro v1.5-F_SilkS.gbr]

G04 #@! TF.GenerationSoftware,KiCad,Pcbnew,(5.1.5)-3*
G04 #@! TF.CreationDate,2020-08-25T20:26:21+10:00*
G04 #@! TF.ProjectId,Turbidity sensro v1.5,54757262-6964-4697-9479-2073656e7372,rev?*
G04 #@! TF.SameCoordinates,Original*
G04 #@! TF.FileFunction,Legend,Top*
G04 #@! TF.FilePolarity,Positive*
%FSLAX46Y46*%
G04 Gerber Fmt 4.6, Leading zero omitted, Abs format (unit mm)*
G04 Created by KiCad (PCBNEW (5.1.5)-3) date 2020-08-25 20:26:21*
%MOMM*%
%LPD*%
G04 APERTURE LIST*
%ADD10C,0.075000*%
%ADD11C,0.120000*%
%ADD12C,0.150000*%
G04 APERTURE END LIST*
D10*
X134867424Y-65425830D02*
X135176948Y-65425830D01*
X135010281Y-65616306D01*
X135081710Y-65616306D01*
X135129329Y-65640116D01*
X135153139Y-65663925D01*
X135176948Y-65711544D01*
X135176948Y-65830592D01*
X135153139Y-65878211D01*
X135129329Y-65902020D01*
X135081710Y-65925830D01*
X134938853Y-65925830D01*
X134891234Y-65902020D01*
X134867424Y-65878211D01*
X135391234Y-65878211D02*
X135415043Y-65902020D01*
X135391234Y-65925830D01*
X135367424Y-65902020D01*
X135391234Y-65878211D01*
X135391234Y-65925830D01*
X135581710Y-65425830D02*
X135891234Y-65425830D01*
X135724567Y-65616306D01*
X135795996Y-65616306D01*
X135843615Y-65640116D01*
X135867424Y-65663925D01*
X135891234Y-65711544D01*
X135891234Y-65830592D01*
X135867424Y-65878211D01*
X135843615Y-65902020D01*
X135795996Y-65925830D01*
X135653139Y-65925830D01*
X135605520Y-65902020D01*
X135581710Y-65878211D01*
X136034091Y-65425830D02*
X136200758Y-65925830D01*
X136367424Y-65425830D01*
X115695504Y-60736990D02*
X116005028Y-60736990D01*
X115838361Y-60927466D01*
X115909790Y-60927466D01*
X115957409Y-60951276D01*
X115981219Y-60975085D01*
X116005028Y-61022704D01*
X116005028Y-61141752D01*
X115981219Y-61189371D01*
X115957409Y-61213180D01*
X115909790Y-61236990D01*
X115766933Y-61236990D01*
X115719314Y-61213180D01*
X115695504Y-61189371D01*
X116219314Y-61189371D02*
X116243123Y-61213180D01*
X116219314Y-61236990D01*
X116195504Y-61213180D01*
X116219314Y-61189371D01*
X116219314Y-61236990D01*
X116409790Y-60736990D02*
X116719314Y-60736990D01*
X116552647Y-60927466D01*
X116624076Y-60927466D01*
X116671695Y-60951276D01*
X116695504Y-60975085D01*
X116719314Y-61022704D01*
X116719314Y-61141752D01*
X116695504Y-61189371D01*
X116671695Y-61213180D01*
X116624076Y-61236990D01*
X116481219Y-61236990D01*
X116433600Y-61213180D01*
X116409790Y-61189371D01*
X116862171Y-60736990D02*
X117028838Y-61236990D01*
X117195504Y-60736990D01*
X132077897Y-54880890D02*
X132077897Y-54380890D01*
X132244564Y-54738033D01*
X132411230Y-54380890D01*
X132411230Y-54880890D01*
X132720754Y-54880890D02*
X132673135Y-54857080D01*
X132649326Y-54833271D01*
X132625516Y-54785652D01*
X132625516Y-54642795D01*
X132649326Y-54595176D01*
X132673135Y-54571366D01*
X132720754Y-54547557D01*
X132792183Y-54547557D01*
X132839802Y-54571366D01*
X132863611Y-54595176D01*
X132887421Y-54642795D01*
X132887421Y-54785652D01*
X132863611Y-54833271D01*
X132839802Y-54857080D01*
X132792183Y-54880890D01*
X132720754Y-54880890D01*
X133101707Y-54547557D02*
X133101707Y-54880890D01*
X133101707Y-54595176D02*
X133125516Y-54571366D01*
X133173135Y-54547557D01*
X133244564Y-54547557D01*
X133292183Y-54571366D01*
X133315992Y-54618985D01*
X133315992Y-54880890D01*
X133768373Y-54880890D02*
X133768373Y-54618985D01*
X133744564Y-54571366D01*
X133696945Y-54547557D01*
X133601707Y-54547557D01*
X133554088Y-54571366D01*
X133768373Y-54857080D02*
X133720754Y-54880890D01*
X133601707Y-54880890D01*
X133554088Y-54857080D01*
X133530278Y-54809461D01*
X133530278Y-54761842D01*
X133554088Y-54714223D01*
X133601707Y-54690414D01*
X133720754Y-54690414D01*
X133768373Y-54666604D01*
X133982659Y-54857080D02*
X134030278Y-54880890D01*
X134125516Y-54880890D01*
X134173135Y-54857080D01*
X134196945Y-54809461D01*
X134196945Y-54785652D01*
X134173135Y-54738033D01*
X134125516Y-54714223D01*
X134054088Y-54714223D01*
X134006469Y-54690414D01*
X133982659Y-54642795D01*
X133982659Y-54618985D01*
X134006469Y-54571366D01*
X134054088Y-54547557D01*
X134125516Y-54547557D01*
X134173135Y-54571366D01*
X134411230Y-54880890D02*
X134411230Y-54380890D01*
X134625516Y-54880890D02*
X134625516Y-54618985D01*
X134601707Y-54571366D01*
X134554088Y-54547557D01*
X134482659Y-54547557D01*
X134435040Y-54571366D01*
X134411230Y-54595176D01*
X135411230Y-54618985D02*
X135482659Y-54642795D01*
X135506469Y-54666604D01*
X135530278Y-54714223D01*
X135530278Y-54785652D01*
X135506469Y-54833271D01*
X135482659Y-54857080D01*
X135435040Y-54880890D01*
X135244564Y-54880890D01*
X135244564Y-54380890D01*
X135411230Y-54380890D01*
X135458850Y-54404700D01*
X135482659Y-54428509D01*
X135506469Y-54476128D01*
X135506469Y-54523747D01*
X135482659Y-54571366D01*
X135458850Y-54595176D01*
X135411230Y-54618985D01*
X135244564Y-54618985D01*
X135815992Y-54880890D02*
X135768373Y-54857080D01*
X135744564Y-54833271D01*
X135720754Y-54785652D01*
X135720754Y-54642795D01*
X135744564Y-54595176D01*
X135768373Y-54571366D01*
X135815992Y-54547557D01*
X135887421Y-54547557D01*
X135935040Y-54571366D01*
X135958850Y-54595176D01*
X135982659Y-54642795D01*
X135982659Y-54785652D01*
X135958850Y-54833271D01*
X135935040Y-54857080D01*
X135887421Y-54880890D01*
X135815992Y-54880890D01*
X136173135Y-54857080D02*
X136244564Y-54880890D01*
X136363611Y-54880890D01*
X136411230Y-54857080D01*
X136435040Y-54833271D01*
X136458850Y-54785652D01*
X136458850Y-54738033D01*
X136435040Y-54690414D01*
X136411230Y-54666604D01*
X136363611Y-54642795D01*
X136268373Y-54618985D01*
X136220754Y-54595176D01*
X136196945Y-54571366D01*
X136173135Y-54523747D01*
X136173135Y-54476128D01*
X136196945Y-54428509D01*
X136220754Y-54404700D01*
X136268373Y-54380890D01*
X136387421Y-54380890D01*
X136458850Y-54404700D01*
X136911230Y-54880890D02*
X136673135Y-54880890D01*
X136673135Y-54380890D01*
X131863611Y-55205890D02*
X132149326Y-55205890D01*
X132006469Y-55705890D02*
X132006469Y-55205890D01*
X132530278Y-55372557D02*
X132530278Y-55705890D01*
X132315992Y-55372557D02*
X132315992Y-55634461D01*
X132339802Y-55682080D01*
X132387421Y-55705890D01*
X132458850Y-55705890D01*
X132506469Y-55682080D01*
X132530278Y-55658271D01*
X132768373Y-55705890D02*
X132768373Y-55372557D01*
X132768373Y-55467795D02*
X132792183Y-55420176D01*
X132815992Y-55396366D01*
X132863611Y-55372557D01*
X132911230Y-55372557D01*
X133077897Y-55705890D02*
X133077897Y-55205890D01*
X133077897Y-55396366D02*
X133125516Y-55372557D01*
X133220754Y-55372557D01*
X133268373Y-55396366D01*
X133292183Y-55420176D01*
X133315992Y-55467795D01*
X133315992Y-55610652D01*
X133292183Y-55658271D01*
X133268373Y-55682080D01*
X133220754Y-55705890D01*
X133125516Y-55705890D01*
X133077897Y-55682080D01*
X133530278Y-55705890D02*
X133530278Y-55372557D01*
X133530278Y-55205890D02*
X133506469Y-55229700D01*
X133530278Y-55253509D01*
X133554088Y-55229700D01*
X133530278Y-55205890D01*
X133530278Y-55253509D01*
X133982659Y-55705890D02*
X133982659Y-55205890D01*
X133982659Y-55682080D02*
X133935040Y-55705890D01*
X133839802Y-55705890D01*
X133792183Y-55682080D01*
X133768373Y-55658271D01*
X133744564Y-55610652D01*
X133744564Y-55467795D01*
X133768373Y-55420176D01*
X133792183Y-55396366D01*
X133839802Y-55372557D01*
X133935040Y-55372557D01*
X133982659Y-55396366D01*
X134220754Y-55705890D02*
X134220754Y-55372557D01*
X134220754Y-55205890D02*
X134196945Y-55229700D01*
X134220754Y-55253509D01*
X134244564Y-55229700D01*
X134220754Y-55205890D01*
X134220754Y-55253509D01*
X134387421Y-55372557D02*
X134577897Y-55372557D01*
X134458850Y-55205890D02*
X134458850Y-55634461D01*
X134482659Y-55682080D01*
X134530278Y-55705890D01*
X134577897Y-55705890D01*
X134696945Y-55372557D02*
X134815992Y-55705890D01*
X134935040Y-55372557D02*
X134815992Y-55705890D01*
X134768373Y-55824938D01*
X134744564Y-55848747D01*
X134696945Y-55872557D01*
X135006469Y-55753509D02*
X135387421Y-55753509D01*
X135458850Y-55372557D02*
X135577897Y-55705890D01*
X135696945Y-55372557D01*
X136149326Y-55705890D02*
X135863611Y-55705890D01*
X136006469Y-55705890D02*
X136006469Y-55205890D01*
X135958850Y-55277319D01*
X135911230Y-55324938D01*
X135863611Y-55348747D01*
X136363611Y-55658271D02*
X136387421Y-55682080D01*
X136363611Y-55705890D01*
X136339802Y-55682080D01*
X136363611Y-55658271D01*
X136363611Y-55705890D01*
X136839802Y-55205890D02*
X136601707Y-55205890D01*
X136577897Y-55443985D01*
X136601707Y-55420176D01*
X136649326Y-55396366D01*
X136768373Y-55396366D01*
X136815992Y-55420176D01*
X136839802Y-55443985D01*
X136863611Y-55491604D01*
X136863611Y-55610652D01*
X136839802Y-55658271D01*
X136815992Y-55682080D01*
X136768373Y-55705890D01*
X136649326Y-55705890D01*
X136601707Y-55682080D01*
X136577897Y-55658271D01*
D11*
X136530000Y-62770000D02*
X136530000Y-64100000D01*
X135200000Y-62770000D02*
X136530000Y-62770000D01*
X133930000Y-62770000D02*
X133930000Y-65430000D01*
X133930000Y-65430000D02*
X131330000Y-65430000D01*
X133930000Y-62770000D02*
X131330000Y-62770000D01*
X131330000Y-62770000D02*
X131330000Y-65430000D01*
D12*
X121159736Y-60104020D02*
X121318835Y-60263119D01*
X126286260Y-54977496D02*
X126516070Y-55207306D01*
X131412784Y-60104020D02*
X131182974Y-59874210D01*
X126286260Y-65230544D02*
X126056450Y-65000734D01*
X121159736Y-60104020D02*
X121389546Y-59874210D01*
X126286260Y-65230544D02*
X126516070Y-65000734D01*
X131412784Y-60104020D02*
X131182974Y-60333830D01*
X126286260Y-54977496D02*
X126056450Y-55207306D01*
X121318835Y-60263119D02*
X120311208Y-61270746D01*
D11*
X113316000Y-62408000D02*
X113316000Y-65608000D01*
X113316000Y-65608000D02*
X117316000Y-65608000D01*
X117389600Y-54423000D02*
X118719600Y-54423000D01*
X117389600Y-55753000D02*
X117389600Y-54423000D01*
X117389600Y-57023000D02*
X120049600Y-57023000D01*
X120049600Y-57023000D02*
X120049600Y-57083000D01*
X117389600Y-57023000D02*
X117389600Y-57083000D01*
X117389600Y-57083000D02*
X120049600Y-57083000D01*
X114849600Y-57083000D02*
X117509600Y-57083000D01*
X114849600Y-57023000D02*
X114849600Y-57083000D01*
X117509600Y-57023000D02*
X117509600Y-57083000D01*
X114849600Y-57023000D02*
X117509600Y-57023000D01*
X114849600Y-55753000D02*
X114849600Y-54423000D01*
X114849600Y-54423000D02*
X116179600Y-54423000D01*
X117389600Y-60054800D02*
X120049600Y-60054800D01*
X117389600Y-59994800D02*
X117389600Y-60054800D01*
X120049600Y-59994800D02*
X120049600Y-60054800D01*
X117389600Y-59994800D02*
X120049600Y-59994800D01*
X117389600Y-58724800D02*
X117389600Y-57394800D01*
X117389600Y-57394800D02*
X118719600Y-57394800D01*
X117415000Y-60011000D02*
X118745000Y-60011000D01*
X117415000Y-61341000D02*
X117415000Y-60011000D01*
X117415000Y-62611000D02*
X120075000Y-62611000D01*
X120075000Y-62611000D02*
X120075000Y-62671000D01*
X117415000Y-62611000D02*
X117415000Y-62671000D01*
X117415000Y-62671000D02*
X120075000Y-62671000D01*
X119878800Y-57083000D02*
X122538800Y-57083000D01*
X119878800Y-57023000D02*
X119878800Y-57083000D01*
X122538800Y-57023000D02*
X122538800Y-57083000D01*
X119878800Y-57023000D02*
X122538800Y-57023000D01*
X119878800Y-55753000D02*
X119878800Y-54423000D01*
X119878800Y-54423000D02*
X121208800Y-54423000D01*
D10*
X134215238Y-61821190D02*
X134215238Y-61321190D01*
X134381904Y-61678333D01*
X134548571Y-61321190D01*
X134548571Y-61821190D01*
X135048571Y-61821190D02*
X134762857Y-61821190D01*
X134905714Y-61821190D02*
X134905714Y-61321190D01*
X134858095Y-61392619D01*
X134810476Y-61440238D01*
X134762857Y-61464047D01*
X131363013Y-56971761D02*
X131649223Y-57257971D01*
X131699730Y-57274807D01*
X131733402Y-57274807D01*
X131783910Y-57257971D01*
X131851253Y-57190627D01*
X131868089Y-57140120D01*
X131868089Y-57106448D01*
X131851253Y-57055940D01*
X131565043Y-56769730D01*
X132272150Y-56769730D02*
X132070120Y-56971761D01*
X132171135Y-56870746D02*
X131817582Y-56517192D01*
X131834417Y-56601372D01*
X131834417Y-56668715D01*
X131817582Y-56719223D01*
X115077904Y-62014895D02*
X115077904Y-62252990D01*
X114911238Y-61752990D02*
X115077904Y-62014895D01*
X115244571Y-61752990D01*
X115673142Y-62252990D02*
X115387428Y-62252990D01*
X115530285Y-62252990D02*
X115530285Y-61752990D01*
X115482666Y-61824419D01*
X115435047Y-61872038D01*
X115387428Y-61895847D01*
X119144266Y-54632990D02*
X118977600Y-54394895D01*
X118858552Y-54632990D02*
X118858552Y-54132990D01*
X119049028Y-54132990D01*
X119096647Y-54156800D01*
X119120457Y-54180609D01*
X119144266Y-54228228D01*
X119144266Y-54299657D01*
X119120457Y-54347276D01*
X119096647Y-54371085D01*
X119049028Y-54394895D01*
X118858552Y-54394895D01*
X119310933Y-54132990D02*
X119644266Y-54632990D01*
X119644266Y-54132990D02*
X119310933Y-54632990D01*
X116154247Y-54132990D02*
X116439961Y-54132990D01*
X116297104Y-54632990D02*
X116297104Y-54132990D01*
X116559009Y-54132990D02*
X116892342Y-54632990D01*
X116892342Y-54132990D02*
X116559009Y-54632990D01*
X116128847Y-58551000D02*
X116081228Y-58527190D01*
X116009800Y-58527190D01*
X115938371Y-58551000D01*
X115890752Y-58598619D01*
X115866942Y-58646238D01*
X115843133Y-58741476D01*
X115843133Y-58812904D01*
X115866942Y-58908142D01*
X115890752Y-58955761D01*
X115938371Y-59003380D01*
X116009800Y-59027190D01*
X116057419Y-59027190D01*
X116128847Y-59003380D01*
X116152657Y-58979571D01*
X116152657Y-58812904D01*
X116057419Y-58812904D01*
X116366942Y-59027190D02*
X116366942Y-58527190D01*
X116652657Y-59027190D01*
X116652657Y-58527190D01*
X116890752Y-59027190D02*
X116890752Y-58527190D01*
X117009800Y-58527190D01*
X117081228Y-58551000D01*
X117128847Y-58598619D01*
X117152657Y-58646238D01*
X117176466Y-58741476D01*
X117176466Y-58812904D01*
X117152657Y-58908142D01*
X117128847Y-58955761D01*
X117081228Y-59003380D01*
X117009800Y-59027190D01*
X116890752Y-59027190D01*
D12*
X118411666Y-58463380D02*
X118411666Y-59177666D01*
X118364047Y-59320523D01*
X118268809Y-59415761D01*
X118125952Y-59463380D01*
X118030714Y-59463380D01*
X119030714Y-58891952D02*
X118935476Y-58844333D01*
X118887857Y-58796714D01*
X118840238Y-58701476D01*
X118840238Y-58653857D01*
X118887857Y-58558619D01*
X118935476Y-58511000D01*
X119030714Y-58463380D01*
X119221190Y-58463380D01*
X119316428Y-58511000D01*
X119364047Y-58558619D01*
X119411666Y-58653857D01*
X119411666Y-58701476D01*
X119364047Y-58796714D01*
X119316428Y-58844333D01*
X119221190Y-58891952D01*
X119030714Y-58891952D01*
X118935476Y-58939571D01*
X118887857Y-58987190D01*
X118840238Y-59082428D01*
X118840238Y-59272904D01*
X118887857Y-59368142D01*
X118935476Y-59415761D01*
X119030714Y-59463380D01*
X119221190Y-59463380D01*
X119316428Y-59415761D01*
X119364047Y-59368142D01*
X119411666Y-59272904D01*
X119411666Y-59082428D01*
X119364047Y-58987190D01*
X119316428Y-58939571D01*
X119221190Y-58891952D01*
D10*
X121752609Y-54632990D02*
X121585942Y-54394895D01*
X121466895Y-54632990D02*
X121466895Y-54132990D01*
X121657371Y-54132990D01*
X121704990Y-54156800D01*
X121728800Y-54180609D01*
X121752609Y-54228228D01*
X121752609Y-54299657D01*
X121728800Y-54347276D01*
X121704990Y-54371085D01*
X121657371Y-54394895D01*
X121466895Y-54394895D01*
X121966895Y-54371085D02*
X122133561Y-54371085D01*
X122204990Y-54632990D02*
X121966895Y-54632990D01*
X121966895Y-54132990D01*
X122204990Y-54132990D01*
X122395466Y-54609180D02*
X122466895Y-54632990D01*
X122585942Y-54632990D01*
X122633561Y-54609180D01*
X122657371Y-54585371D01*
X122681180Y-54537752D01*
X122681180Y-54490133D01*
X122657371Y-54442514D01*
X122633561Y-54418704D01*
X122585942Y-54394895D01*
X122490704Y-54371085D01*
X122443085Y-54347276D01*
X122419276Y-54323466D01*
X122395466Y-54275847D01*
X122395466Y-54228228D01*
X122419276Y-54180609D01*
X122443085Y-54156800D01*
X122490704Y-54132990D01*
X122609752Y-54132990D01*
X122681180Y-54156800D01*
X122895466Y-54371085D02*
X123062133Y-54371085D01*
X123133561Y-54632990D02*
X122895466Y-54632990D01*
X122895466Y-54132990D01*
X123133561Y-54132990D01*
X123276419Y-54132990D02*
X123562133Y-54132990D01*
X123419276Y-54632990D02*
X123419276Y-54132990D01*
X120017371Y-63583333D02*
X120041180Y-63607142D01*
X120064990Y-63678571D01*
X120064990Y-63726190D01*
X120041180Y-63797619D01*
X119993561Y-63845238D01*
X119945942Y-63869047D01*
X119850704Y-63892857D01*
X119779276Y-63892857D01*
X119684038Y-63869047D01*
X119636419Y-63845238D01*
X119588800Y-63797619D01*
X119564990Y-63726190D01*
X119564990Y-63678571D01*
X119588800Y-63607142D01*
X119612609Y-63583333D01*
X119612609Y-63392857D02*
X119588800Y-63369047D01*
X119564990Y-63321428D01*
X119564990Y-63202380D01*
X119588800Y-63154761D01*
X119612609Y-63130952D01*
X119660228Y-63107142D01*
X119707847Y-63107142D01*
X119779276Y-63130952D01*
X120064990Y-63416666D01*
X120064990Y-63107142D01*
X120339573Y-64632281D02*
X120305901Y-64632281D01*
X120238558Y-64598609D01*
X120204886Y-64564938D01*
X120171214Y-64497594D01*
X120171214Y-64430250D01*
X120188050Y-64379743D01*
X120238558Y-64295563D01*
X120289065Y-64245056D01*
X120373245Y-64194548D01*
X120423752Y-64177712D01*
X120491096Y-64177712D01*
X120558439Y-64211384D01*
X120592111Y-64245056D01*
X120625783Y-64312399D01*
X120625783Y-64346071D01*
X120777306Y-64430250D02*
X120996172Y-64649117D01*
X120743634Y-64665953D01*
X120794142Y-64716460D01*
X120810977Y-64766968D01*
X120810977Y-64800640D01*
X120794142Y-64851147D01*
X120709962Y-64935327D01*
X120659455Y-64952163D01*
X120625783Y-64952163D01*
X120575275Y-64935327D01*
X120474260Y-64834312D01*
X120457424Y-64783804D01*
X120457424Y-64750132D01*
X113708666Y-57376190D02*
X113542000Y-57138095D01*
X113422952Y-57376190D02*
X113422952Y-56876190D01*
X113613428Y-56876190D01*
X113661047Y-56900000D01*
X113684857Y-56923809D01*
X113708666Y-56971428D01*
X113708666Y-57042857D01*
X113684857Y-57090476D01*
X113661047Y-57114285D01*
X113613428Y-57138095D01*
X113422952Y-57138095D01*
X113899142Y-56923809D02*
X113922952Y-56900000D01*
X113970571Y-56876190D01*
X114089619Y-56876190D01*
X114137238Y-56900000D01*
X114161047Y-56923809D01*
X114184857Y-56971428D01*
X114184857Y-57019047D01*
X114161047Y-57090476D01*
X113875333Y-57376190D01*
X114184857Y-57376190D01*
M02*
