# Supplementary material for: A Compact, Low-Cost, and Low-Power Turbidity Sensor for Continuous In Situ Stormwater Monitoring
Source: Sensors (Basel). 2024 Jun 17;24(12):3926. doi: 10.3390/s24123926 (PMC11207302; doi:10.3390/s24123926)
Supplement: Supplementary file 1 [file sensors-24-03926-s001.zip › supplementary material/design files/Turbidity Sensor v1.5/Turbidity Sensor v1.5 gerber/Turbidity sensro v1.5-NPTH.drl]

M48
; DRILL file {KiCad (5.1.5)-3} date 8/25/2020 8:25:44 PM
; FORMAT={-:-/ absolute / inch / decimal}
; #@! TF.CreationDate,2020-08-25T20:25:44+10:00
; #@! TF.GenerationSoftware,Kicad,Pcbnew,(5.1.5)-3
; #@! TF.FileFunction,NonPlated,1,2,NPTH
FMAT,2
INCH
%
G90
G05
T0
M30
