# Supplementary material for: A Compact, Low-Cost, and Low-Power Turbidity Sensor for Continuous In Situ Stormwater Monitoring
Source: Sensors (Basel). 2024 Jun 17;24(12):3926. doi: 10.3390/s24123926 (PMC11207302; doi:10.3390/s24123926)
Supplement: Supplementary file 1 [file sensors-24-03926-s001.zip › supplementary material/design files/Turbidity Sensor v1.5/Turbidity Sensor v1.5 gerber/Turbidity sensro v1.5-PTH.drl]

M48
; DRILL file {KiCad (5.1.5)-3} date 8/25/2020 8:25:44 PM
; FORMAT={-:-/ absolute / inch / decimal}
; #@! TF.CreationDate,2020-08-25T20:25:44+10:00
; #@! TF.GenerationSoftware,Kicad,Pcbnew,(5.1.5)-3
; #@! TF.FileFunction,Plated,1,2,PTH
FMAT,2
INCH
T1C0.0157
T2C0.0295
T3C0.0354
T4C0.0394
%
G90
G05
T1
X4.5846Y-2.2717
X4.6004Y-2.435
X4.8957Y-2.3898
X4.9724Y-2.5787
X5.0846Y-2.3445
X5.1555Y-2.21
X5.1782Y-2.1526
X5.236Y-2.458
T2
X5.355Y-2.3
X5.355Y-2.4
T3
X4.5Y-2.3
X4.5Y-2.4
T4
X4.574Y-2.195
X4.674Y-2.312
X4.674Y-2.195
X5.2228Y-2.5236
X5.3228Y-2.5236
X4.675Y-2.415
X4.772Y-2.195
T0
M30
