# Supplementary material for: A Compact, Low-Cost, and Low-Power Turbidity Sensor for Continuous In Situ Stormwater Monitoring
Source: Sensors (Basel). 2024 Jun 17;24(12):3926. doi: 10.3390/s24123926 (PMC11207302; doi:10.3390/s24123926)
Supplement: Supplementary file 1 [file sensors-24-03926-s001.zip › supplementary material/design files/Turbidity Sensor v1.5/Turbidity Sensor v1.5 gerber/Turbidity sensro v1.5-top-pos.csv]

Ref	Val	Package	PosX	PosY	Rot	Side
C2	22pF	C_0402_1005Metric	118.668800	-63.500000	270.000000	top
C3	22pF	C_0402_1005Metric	119.697453	-65.392253	315.000000	top
R2	10kΩ	R_0402_1005Metric	113.995200	-55.676800	270.000000	top
U1	ATmega328P-AU	TQFP-32_7x7mm_P0.8mm	126.286260	-60.104020	45.000000	top
Y1	8MHz	Crystal_SMD_SeikoEpson_FA238-4Pin_3.2x2.5mm	115.316000	-64.008000	0.000000	top
