# Supplementary material for: A Compact, Low-Cost, and Low-Power Turbidity Sensor for Continuous In Situ Stormwater Monitoring
Source: Sensors (Basel). 2024 Jun 17;24(12):3926. doi: 10.3390/s24123926 (PMC11207302; doi:10.3390/s24123926)
Supplement: Supplementary file 1 [file sensors-24-03926-s001.zip › supplementary material/design files/Turbidity Sensor v1.5/Turbidity Sensor_v1.5.net]

(export (version D)
  (design
    (source "D:\\google drive\\work at Monash\\Turbidity Sensor\\design files\\TurbidityPCB\\Turbidity Sensor v1.5\\Turbidity Sensor_v1.5.sch")
    (date "8/25/2020 7:47:34 PM")
    (tool "Eeschema (5.1.5)-3")
    (sheet (number 1) (name /) (tstamps /)
      (title_block
        (title)
        (company)
        (rev)
        (date)
        (source "Turbidity Sensor_v1.5.sch")
        (comment (number 1) (value ""))
        (comment (number 2) (value ""))
        (comment (number 3) (value ""))
        (comment (number 4) (value "")))))
  (components
    (comp (ref C3)
      (value 22pF)
      (footprint Capacitor_SMD:C_0402_1005Metric)
      (datasheet ~)
      (libsource (lib pspice) (part CAP) (description "Capacitor symbol for simulation only"))
      (sheetpath (names /) (tstamps /))
      (tstamp 5E79C14C))
    (comp (ref C2)
      (value 22pF)
      (footprint Capacitor_SMD:C_0402_1005Metric)
      (datasheet ~)
      (libsource (lib pspice) (part CAP) (description "Capacitor symbol for simulation only"))
      (sheetpath (names /) (tstamps /))
      (tstamp 5E79AD22))
    (comp (ref Y1)
      (value 8MHz)
      (footprint Crystal:Crystal_SMD_SeikoEpson_FA238-4Pin_3.2x2.5mm)
      (datasheet ~)
      (libsource (lib Device) (part Crystal_GND24) (description "Four pin crystal, GND on pins 2 and 4"))
      (sheetpath (names /) (tstamps /))
      (tstamp 5E7A4478))
    (comp (ref R1)
      (value 2MΩ)
      (footprint Resistor_SMD:R_0402_1005Metric)
      (datasheet ~)
      (libsource (lib Device) (part R) (description Resistor))
      (sheetpath (names /) (tstamps /))
      (tstamp 5E7893D6))
    (comp (ref Q3)
      (value "NPN transistor")
      (footprint Package_TO_SOT_SMD:SOT-23)
      (datasheet ~)
      (libsource (lib Device) (part Q_NPN_BCE) (description "NPN transistor, base/collector/emitter"))
      (sheetpath (names /) (tstamps /))
      (tstamp 5E7EAE56))
    (comp (ref R2)
      (value 10kΩ)
      (footprint Resistor_SMD:R_0402_1005Metric)
      (datasheet ~)
      (libsource (lib Device) (part R) (description Resistor))
      (sheetpath (names /) (tstamps /))
      (tstamp 5E7E9626))
    (comp (ref C1)
      (value 3.3uF)
      (footprint Capacitor_SMD:C_0402_1005Metric)
      (datasheet ~)
      (libsource (lib pspice) (part CAP) (description "Capacitor symbol for simulation only"))
      (sheetpath (names /) (tstamps /))
      (tstamp 5E7862FC))
    (comp (ref J7)
      (value Conn_01x01_Female)
      (footprint Connector_PinHeader_2.54mm:PinHeader_1x01_P2.54mm_Vertical)
      (datasheet ~)
      (libsource (lib Connector) (part Conn_01x01_Female) (description "Generic connector, single row, 01x01, script generated (kicad-library-utils/schlib/autogen/connector/)"))
      (sheetpath (names /) (tstamps /))
      (tstamp 5E87632F))
    (comp (ref J8)
      (value Conn_01x01_Female)
      (footprint Connector_PinHeader_2.54mm:PinHeader_1x01_P2.54mm_Vertical)
      (datasheet ~)
      (libsource (lib Connector) (part Conn_01x01_Female) (description "Generic connector, single row, 01x01, script generated (kicad-library-utils/schlib/autogen/connector/)"))
      (sheetpath (names /) (tstamps /))
      (tstamp 5E87704E))
    (comp (ref J9)
      (value Conn_01x01_Female)
      (footprint Connector_PinHeader_2.54mm:PinHeader_1x01_P2.54mm_Vertical)
      (datasheet ~)
      (libsource (lib Connector) (part Conn_01x01_Female) (description "Generic connector, single row, 01x01, script generated (kicad-library-utils/schlib/autogen/connector/)"))
      (sheetpath (names /) (tstamps /))
      (tstamp 5E8774EE))
    (comp (ref J5)
      (value Conn_01x01_Female)
      (footprint Connector_PinHeader_2.54mm:PinHeader_1x01_P2.54mm_Vertical)
      (datasheet ~)
      (libsource (lib Connector) (part Conn_01x01_Female) (description "Generic connector, single row, 01x01, script generated (kicad-library-utils/schlib/autogen/connector/)"))
      (sheetpath (names /) (tstamps /))
      (tstamp 5E878198))
    (comp (ref J6)
      (value Conn_01x01_Female)
      (footprint Connector_PinHeader_2.54mm:PinHeader_1x01_P2.54mm_Vertical)
      (datasheet ~)
      (libsource (lib Connector) (part Conn_01x01_Female) (description "Generic connector, single row, 01x01, script generated (kicad-library-utils/schlib/autogen/connector/)"))
      (sheetpath (names /) (tstamps /))
      (tstamp 5E87876A))
    (comp (ref U2)
      (value regulator_1.6v)
      (footprint Package_DFN_QFN:UDFN-4-1EP_1x1mm_P0.65mm_EP0.48x0.48mm)
      (datasheet https://www.diodes.com/assets/Datasheets/AP2204.pdf)
      (libsource (lib Turbidity-Sensor_v1.5-rescue) (part AP2204K-1.5-Regulator_Linear_1.6V) (description ""))
      (sheetpath (names /) (tstamps /))
      (tstamp 5E925605))
    (comp (ref M1)
      (value MOTOR_DC)
      (footprint Connector_PinHeader_2.54mm:PinHeader_1x02_P2.54mm_Vertical)
      (datasheet ~)
      (libsource (lib Connector_Generic) (part Conn_01x02) (description "Generic connector, single row, 01x02, script generated (kicad-library-utils/schlib/autogen/connector/)"))
      (sheetpath (names /) (tstamps /))
      (tstamp 5E893B6B))
    (comp (ref Q1)
      (value "NPN phototransistor")
      (footprint Package_TO_SOT_THT:TO-92)
      (datasheet ~)
      (libsource (lib Device) (part Q_Photo_NPN_CBE) (description "NPN phototransistor, collector/base/emitter"))
      (sheetpath (names /) (tstamps /))
      (tstamp 5E883F3F))
    (comp (ref U1)
      (value ATmega328P-AU)
      (footprint Package_QFP:TQFP-32_7x7mm_P0.8mm)
      (datasheet http://ww1.microchip.com/downloads/en/DeviceDoc/ATmega328_P%20AVR%20MCU%20with%20picoPower%20Technology%20Data%20Sheet%2040001984A.pdf)
      (libsource (lib MCU_Microchip_ATmega) (part ATmega328P-AU) (description "20MHz, 32kB Flash, 2kB SRAM, 1kB EEPROM, TQFP-32"))
      (sheetpath (names /) (tstamps /))
      (tstamp 5E7A9E97))
    (comp (ref D1)
      (value "850nm LED")
      (footprint LED_THT:LED_D5.0mm)
      (datasheet ~)
      (libsource (lib Device) (part LED) (description "Light emitting diode"))
      (sheetpath (names /) (tstamps /))
      (tstamp 5E783C0C))
    (comp (ref C4)
      (value 1uF)
      (footprint Capacitor_SMD:C_0402_1005Metric)
      (datasheet ~)
      (libsource (lib pspice) (part CAP) (description "Capacitor symbol for simulation only"))
      (sheetpath (names /) (tstamps /))
      (tstamp 5E787BD6))
    (comp (ref R4)
      (value 1Ω)
      (footprint Resistor_SMD:R_0402_1005Metric)
      (datasheet ~)
      (libsource (lib Device) (part R) (description Resistor))
      (sheetpath (names /) (tstamps /))
      (tstamp 5F301B34))
    (comp (ref R3)
      (value 330Ω)
      (footprint Resistor_SMD:R_0402_1005Metric)
      (datasheet ~)
      (libsource (lib Device) (part R) (description Resistor))
      (sheetpath (names /) (tstamps /))
      (tstamp 5E88634F)))
  (libparts
    (libpart (lib Connector) (part Conn_01x01_Female)
      (description "Generic connector, single row, 01x01, script generated (kicad-library-utils/schlib/autogen/connector/)")
      (docs ~)
      (footprints
        (fp Connector*:*))
      (fields
        (field (name Reference) J)
        (field (name Value) Conn_01x01_Female))
      (pins
        (pin (num 1) (name Pin_1) (type passive))))
    (libpart (lib Connector_Generic) (part Conn_01x02)
      (description "Generic connector, single row, 01x02, script generated (kicad-library-utils/schlib/autogen/connector/)")
      (docs ~)
      (footprints
        (fp Connector*:*_1x??_*))
      (fields
        (field (name Reference) J)
        (field (name Value) Conn_01x02))
      (pins
        (pin (num 1) (name Pin_1) (type passive))
        (pin (num 2) (name Pin_2) (type passive))))
    (libpart (lib Device) (part Crystal_GND24)
      (description "Four pin crystal, GND on pins 2 and 4")
      (docs ~)
      (footprints
        (fp Crystal*))
      (fields
        (field (name Reference) Y)
        (field (name Value) Crystal_GND24))
      (pins
        (pin (num 1) (name 1) (type passive))
        (pin (num 2) (name 2) (type passive))
        (pin (num 3) (name 3) (type passive))
        (pin (num 4) (name 4) (type passive))))
    (libpart (lib Device) (part LED)
      (description "Light emitting diode")
      (docs ~)
      (footprints
        (fp LED*)
        (fp LED_SMD:*)
        (fp LED_THT:*))
      (fields
        (field (name Reference) D)
        (field (name Value) LED))
      (pins
        (pin (num 1) (name K) (type passive))
        (pin (num 2) (name A) (type passive))))
    (libpart (lib Device) (part Q_NPN_BCE)
      (description "NPN transistor, base/collector/emitter")
      (docs ~)
      (fields
        (field (name Reference) Q)
        (field (name Value) Q_NPN_BCE))
      (pins
        (pin (num 1) (name B) (type input))
        (pin (num 2) (name C) (type passive))
        (pin (num 3) (name E) (type passive))))
    (libpart (lib Device) (part Q_Photo_NPN_CBE)
      (description "NPN phototransistor, collector/base/emitter")
      (docs ~)
      (fields
        (field (name Reference) Q)
        (field (name Value) Q_Photo_NPN_CBE))
      (pins
        (pin (num 1) (name C) (type passive))
        (pin (num 2) (name B) (type input))
        (pin (num 3) (name E) (type passive))))
    (libpart (lib Device) (part R)
      (description Resistor)
      (docs ~)
      (footprints
        (fp R_*))
      (fields
        (field (name Reference) R)
        (field (name Value) R))
      (pins
        (pin (num 1) (name ~) (type passive))
        (pin (num 2) (name ~) (type passive))))
    (libpart (lib MCU_Microchip_ATmega) (part ATmega48PV-10AU)
      (aliases
        (alias ATmega48P-20AU)
        (alias ATmega48A-AU)
        (alias ATmega48PA-AU)
        (alias ATmega88PV-10AU)
        (alias ATmega88P-20AU)
        (alias ATmega88A-AU)
        (alias ATmega88PA-AU)
        (alias ATmega168PV-10AU)
        (alias ATmega168P-20AU)
        (alias ATmega168A-AU)
        (alias ATmega168PA-AU)
        (alias ATmega328-AU)
        (alias ATmega328P-AU))
      (description "10MHz, 4kB Flash, 512B SRAM, 256B EEPROM, TQFP-32")
      (docs http://ww1.microchip.com/downloads/en/DeviceDoc/Atmel-8025-8-bit-AVR-Microcontroller-ATmega48P-88P-168P_Datasheet.pdf)
      (footprints
        (fp TQFP*7x7mm*P0.8mm*))
      (fields
        (field (name Reference) U)
        (field (name Value) ATmega48PV-10AU)
        (field (name Footprint) Package_QFP:TQFP-32_7x7mm_P0.8mm))
      (pins
        (pin (num 1) (name PD3) (type BiDi))
        (pin (num 2) (name PD4) (type BiDi))
        (pin (num 3) (name GND) (type power_in))
        (pin (num 4) (name VCC) (type power_in))
        (pin (num 5) (name GND) (type passive))
        (pin (num 6) (name VCC) (type passive))
        (pin (num 7) (name XTAL1/PB6) (type BiDi))
        (pin (num 8) (name XTAL2/PB7) (type BiDi))
        (pin (num 9) (name PD5) (type BiDi))
        (pin (num 10) (name PD6) (type BiDi))
        (pin (num 11) (name PD7) (type BiDi))
        (pin (num 12) (name PB0) (type BiDi))
        (pin (num 13) (name PB1) (type BiDi))
        (pin (num 14) (name PB2) (type BiDi))
        (pin (num 15) (name PB3) (type BiDi))
        (pin (num 16) (name PB4) (type BiDi))
        (pin (num 17) (name PB5) (type BiDi))
        (pin (num 18) (name AVCC) (type power_in))
        (pin (num 19) (name ADC6) (type input))
        (pin (num 20) (name AREF) (type passive))
        (pin (num 21) (name GND) (type passive))
        (pin (num 22) (name ADC7) (type input))
        (pin (num 23) (name PC0) (type BiDi))
        (pin (num 24) (name PC1) (type BiDi))
        (pin (num 25) (name PC2) (type BiDi))
        (pin (num 26) (name PC3) (type BiDi))
        (pin (num 27) (name PC4) (type BiDi))
        (pin (num 28) (name PC5) (type BiDi))
        (pin (num 29) (name ~RESET~/PC6) (type BiDi))
        (pin (num 30) (name PD0) (type BiDi))
        (pin (num 31) (name PD1) (type BiDi))
        (pin (num 32) (name PD2) (type BiDi))))
    (libpart (lib Turbidity-Sensor_v1.5-rescue) (part AP2204K-1.5-Regulator_Linear_1.6V)
      (footprints
        (fp SOT?23?5*))
      (fields
        (field (name Reference) U)
        (field (name Value) AP2204K-1.5-Regulator_Linear_1.6V)
        (field (name Footprint) Package_TO_SOT_SMD:SOT-23-5))
      (pins
        (pin (num 1) (name VOUT) (type power_out))
        (pin (num 2) (name GND) (type power_in))
        (pin (num 3) (name EN) (type input))
        (pin (num 4) (name NC) (type NotConnected))))
    (libpart (lib pspice) (part CAP)
      (aliases
        (alias C))
      (description "Capacitor symbol for simulation only")
      (docs ~)
      (fields
        (field (name Reference) C)
        (field (name Value) CAP))
      (pins
        (pin (num 1) (name ~) (type passive))
        (pin (num 2) (name ~) (type passive)))))
  (libraries
    (library (logical Connector)
      (uri "C:\\Program Files\\KiCad\\share\\kicad\\library/Connector.lib"))
    (library (logical Connector_Generic)
      (uri "C:\\Program Files\\KiCad\\share\\kicad\\library/Connector_Generic.lib"))
    (library (logical Device)
      (uri "C:\\Program Files\\KiCad\\share\\kicad\\library/Device.lib"))
    (library (logical MCU_Microchip_ATmega)
      (uri "C:\\Program Files\\KiCad\\share\\kicad\\library/MCU_Microchip_ATmega.lib"))
    (library (logical Turbidity-Sensor_v1.5-rescue)
      (uri "D:\\google drive\\work at Monash\\Turbidity Sensor\\design files\\TurbidityPCB\\Turbidity Sensor v1.5/Turbidity Sensor_v1.5-rescue.lib"))
    (library (logical pspice)
      (uri "C:\\Program Files\\KiCad\\share\\kicad\\library/pspice.lib")))
  (nets
    (net (code 1) (name "Net-(Q3-Pad1)")
      (node (ref Q3) (pin 1))
      (node (ref R3) (pin 1)))
    (net (code 2) (name "Net-(Q1-Pad1)")
      (node (ref U1) (pin 10))
      (node (ref Q1) (pin 1)))
    (net (code 3) (name "Net-(R3-Pad2)")
      (node (ref R3) (pin 2))
      (node (ref U1) (pin 9)))
    (net (code 4) (name "Net-(M1-Pad2)")
      (node (ref Q3) (pin 2))
      (node (ref M1) (pin 2)))
    (net (code 5) (name "Net-(Q1-Pad2)")
      (node (ref Q1) (pin 2)))
    (net (code 6) (name "Net-(U1-Pad1)")
      (node (ref U1) (pin 1)))
    (net (code 7) (name GND)
      (node (ref Y1) (pin 2))
      (node (ref C2) (pin 1))
      (node (ref C3) (pin 1))
      (node (ref Q3) (pin 3))
      (node (ref C4) (pin 2))
      (node (ref U1) (pin 21))
      (node (ref Y1) (pin 4))
      (node (ref R1) (pin 2))
      (node (ref C1) (pin 2))
      (node (ref U2) (pin 2))
      (node (ref J7) (pin 1))
      (node (ref U1) (pin 3))
      (node (ref D1) (pin 1))
      (node (ref U1) (pin 5)))
    (net (code 8) (name +3V3)
      (node (ref U1) (pin 4))
      (node (ref U1) (pin 6))
      (node (ref U2) (pin 4))
      (node (ref M1) (pin 1))
      (node (ref C1) (pin 1))
      (node (ref J8) (pin 1))
      (node (ref U1) (pin 18))
      (node (ref R2) (pin 2)))
    (net (code 9) (name RESET)
      (node (ref R2) (pin 1))
      (node (ref J9) (pin 1))
      (node (ref U1) (pin 29)))
    (net (code 10) (name "Net-(U1-Pad11)")
      (node (ref U1) (pin 11))
      (node (ref U2) (pin 3)))
    (net (code 11) (name "Net-(U2-Pad4)")
      (node (ref U2) (pin 4)))
    (net (code 12) (name "Net-(D1-Pad2)")
      (node (ref R4) (pin 1))
      (node (ref D1) (pin 2)))
    (net (code 13) (name "Net-(U1-Pad32)")
      (node (ref U1) (pin 32)))
    (net (code 14) (name "Net-(C3-Pad2)")
      (node (ref Y1) (pin 1))
      (node (ref C3) (pin 2))
      (node (ref U1) (pin 8)))
    (net (code 15) (name "Net-(C4-Pad1)")
      (node (ref C4) (pin 1))
      (node (ref U2) (pin 1))
      (node (ref R4) (pin 2)))
    (net (code 16) (name "Net-(U1-Pad20)")
      (node (ref U1) (pin 20)))
    (net (code 17) (name "Net-(U1-Pad12)")
      (node (ref U1) (pin 12)))
    (net (code 18) (name "Net-(U1-Pad13)")
      (node (ref U1) (pin 13)))
    (net (code 19) (name SS)
      (node (ref U1) (pin 14)))
    (net (code 20) (name MOSI)
      (node (ref U1) (pin 15)))
    (net (code 21) (name MISO)
      (node (ref U1) (pin 16)))
    (net (code 22) (name SCLK)
      (node (ref U1) (pin 17)))
    (net (code 23) (name "Net-(U1-Pad19)")
      (node (ref U1) (pin 19)))
    (net (code 24) (name "Net-(U1-Pad2)")
      (node (ref U1) (pin 2)))
    (net (code 25) (name "Net-(U1-Pad22)")
      (node (ref U1) (pin 22)))
    (net (code 26) (name "Net-(U1-Pad23)")
      (node (ref U1) (pin 23)))
    (net (code 27) (name "Net-(U1-Pad24)")
      (node (ref U1) (pin 24)))
    (net (code 28) (name "Net-(Q1-Pad3)")
      (node (ref Q1) (pin 3))
      (node (ref U1) (pin 25))
      (node (ref R1) (pin 1)))
    (net (code 29) (name "Net-(U1-Pad26)")
      (node (ref U1) (pin 26)))
    (net (code 30) (name "Net-(U1-Pad27)")
      (node (ref U1) (pin 27)))
    (net (code 31) (name "Net-(U1-Pad28)")
      (node (ref U1) (pin 28)))
    (net (code 32) (name "Net-(C2-Pad2)")
      (node (ref C2) (pin 2))
      (node (ref Y1) (pin 3))
      (node (ref U1) (pin 7)))
    (net (code 33) (name TX)
      (node (ref J5) (pin 1))
      (node (ref U1) (pin 30)))
    (net (code 34) (name RX)
      (node (ref J6) (pin 1))
      (node (ref U1) (pin 31)))))
