# Supplementary material for: A Compact, Low-Cost, and Low-Power Turbidity Sensor for Continuous In Situ Stormwater Monitoring
Source: Sensors (Basel). 2024 Jun 17;24(12):3926. doi: 10.3390/s24123926 (PMC11207302; doi:10.3390/s24123926)
Supplement: Supplementary file 1 [file sensors-24-03926-s001.zip › supplementary material/design files/Turbidity Sensor v1.5/Turbidity Sensor_v1.5.sch]

EESchema Schematic File Version 4
EELAYER 30 0
EELAYER END
$Descr A4 11693 8268
encoding utf-8
Sheet 1 1
Title ""
Date ""
Rev ""
Comp ""
Comment1 ""
Comment2 ""
Comment3 ""
Comment4 ""
$EndDescr
$Comp
L power:GND #PWR01
U 1 1 5E7ACDDD
P 1600 6600
F 0 "#PWR01" H 1600 6350 50  0001 C CNN
F 1 "GND" H 1600 6375 50  0000 C CNN
F 2 "" H 1600 6600 50  0001 C CNN
F 3 "" H 1600 6600 50  0001 C CNN
	1    1600 6600
	1    0    0    -1  
$EndComp
Wire Wire Line
	1600 3600 1600 3400
Connection ~ 1600 3400
Wire Wire Line
	1600 3400 1700 3400
Wire Wire Line
	1700 3600 1700 3400
Wire Wire Line
	2200 4600 2350 4600
Wire Wire Line
	2350 4600 2350 4700
Wire Wire Line
	3850 4400 3850 4250
Wire Wire Line
	3850 4700 3850 4850
Wire Wire Line
	4350 4250 4350 4500
$Comp
L power:GND #PWR03
U 1 1 5E7C2480
P 4350 4500
F 0 "#PWR03" H 4350 4250 50  0001 C CNN
F 1 "GND" V 4355 4372 50  0000 R CNN
F 2 "" H 4350 4500 50  0001 C CNN
F 3 "" H 4350 4500 50  0001 C CNN
	1    4350 4500
	0    -1   -1   0   
$EndComp
Connection ~ 4350 4500
Wire Wire Line
	4350 4500 4350 4850
$Comp
L pspice:CAP C3
U 1 1 5E79C14C
P 4100 4850
F 0 "C3" V 3785 4850 50  0000 C CNN
F 1 "22pF" V 3876 4850 50  0000 C CNN
F 2 "Capacitor_SMD:C_0402_1005Metric" H 4100 4850 50  0001 C CNN
F 3 "~" H 4100 4850 50  0001 C CNN
	1    4100 4850
	0    1    1    0   
$EndComp
$Comp
L pspice:CAP C2
U 1 1 5E79AD22
P 4100 4250
F 0 "C2" V 3785 4250 50  0000 C CNN
F 1 "22pF" V 3876 4250 50  0000 C CNN
F 2 "Capacitor_SMD:C_0402_1005Metric" H 4100 4250 50  0001 C CNN
F 3 "~" H 4100 4250 50  0001 C CNN
	1    4100 4250
	0    1    1    0   
$EndComp
$Comp
L Device:Crystal_GND24 Y1
U 1 1 5E7A4478
P 3650 4550
F 0 "Y1" V 3400 4700 50  0000 C CNN
F 1 "8MHz" V 3400 4525 50  0000 C CNN
F 2 "Crystal:Crystal_SMD_SeikoEpson_FA238-4Pin_3.2x2.5mm" H 3650 4550 50  0001 C CNN
F 3 "~" H 3650 4550 50  0001 C CNN
	1    3650 4550
	0    -1   -1   0   
$EndComp
$Comp
L power:+3.3V #PWR06
U 1 1 5E79E566
P 1600 3400
F 0 "#PWR06" H 1600 3250 50  0001 C CNN
F 1 "+3.3V" H 1615 3573 50  0000 C CNN
F 2 "" H 1600 3400 50  0001 C CNN
F 3 "" H 1600 3400 50  0001 C CNN
	1    1600 3400
	1    0    0    -1  
$EndComp
Wire Wire Line
	3050 5200 3150 5200
Wire Wire Line
	3450 5200 3650 5200
$Comp
L power:GND #PWR04
U 1 1 5E7AD4E0
P 3650 5200
F 0 "#PWR04" H 3650 4950 50  0001 C CNN
F 1 "GND" H 3655 5027 50  0000 C CNN
F 2 "" H 3650 5200 50  0001 C CNN
F 3 "" H 3650 5200 50  0001 C CNN
	1    3650 5200
	0    -1   -1   0   
$EndComp
$Comp
L Device:R R1
U 1 1 5E7893D6
P 3300 5200
F 0 "R1" V 3300 5150 50  0000 L CNN
F 1 "2MΩ" V 3200 5125 50  0000 L CNN
F 2 "Resistor_SMD:R_0402_1005Metric" V 3230 5200 50  0001 C CNN
F 3 "~" H 3300 5200 50  0001 C CNN
	1    3300 5200
	0    -1   -1   0   
$EndComp
Connection ~ 3050 5200
Wire Wire Line
	2950 5200 3050 5200
Wire Wire Line
	2200 5000 3050 5000
Wire Wire Line
	3050 5000 3050 5200
Connection ~ 3650 4400
Wire Wire Line
	3650 4400 3850 4400
Connection ~ 3650 4700
Wire Wire Line
	3650 4700 3850 4700
Wire Wire Line
	3400 4500 3400 4400
Wire Wire Line
	3400 4400 3650 4400
$Comp
L Device:Q_NPN_BCE Q3
U 1 1 5E7EAE56
P 4350 5900
F 0 "Q3" V 4300 6050 50  0000 C CNN
F 1 "NPN transistor" V 4550 5975 50  0000 C CNN
F 2 "Package_TO_SOT_SMD:SOT-23" H 4550 6000 50  0001 C CNN
F 3 "~" H 4350 5900 50  0001 C CNN
	1    4350 5900
	0    1    -1   0   
$EndComp
$Comp
L power:+3.3V #PWR08
U 1 1 5E7F1152
P 5650 5800
F 0 "#PWR08" H 5650 5650 50  0001 C CNN
F 1 "+3.3V" H 5665 5973 50  0000 C CNN
F 2 "" H 5650 5800 50  0001 C CNN
F 3 "" H 5650 5800 50  0001 C CNN
	1    5650 5800
	0    1    1    0   
$EndComp
Wire Wire Line
	3950 5800 4150 5800
$Comp
L Device:R R2
U 1 1 5E7E9626
P 3550 5500
F 0 "R2" V 3550 5450 50  0000 L CNN
F 1 "10kΩ" V 3550 5700 50  0000 L CNN
F 2 "Resistor_SMD:R_0402_1005Metric" V 3480 5500 50  0001 C CNN
F 3 "~" H 3550 5500 50  0001 C CNN
	1    3550 5500
	0    1    1    0   
$EndComp
NoConn ~ 1000 3900
$Comp
L power:GND #PWR09
U 1 1 5E7F485B
P 3950 5800
F 0 "#PWR09" H 3950 5550 50  0001 C CNN
F 1 "GND" V 3955 5672 50  0000 R CNN
F 2 "" H 3950 5800 50  0001 C CNN
F 3 "" H 3950 5800 50  0001 C CNN
	1    3950 5800
	0    1    1    0   
$EndComp
$Comp
L pspice:CAP C1
U 1 1 5E7862FC
P 2550 6500
F 0 "C1" H 2728 6546 50  0000 L CNN
F 1 "3.3uF" H 2728 6455 50  0000 L CNN
F 2 "Capacitor_SMD:C_0402_1005Metric" H 2550 6500 50  0001 C CNN
F 3 "~" H 2550 6500 50  0001 C CNN
	1    2550 6500
	1    0    0    -1  
$EndComp
Connection ~ 2550 6250
Wire Wire Line
	2550 6250 3050 6250
Wire Wire Line
	2450 6250 2550 6250
$Comp
L power:+3.3V #PWR07
U 1 1 5E7F9730
P 2450 6250
F 0 "#PWR07" H 2450 6100 50  0001 C CNN
F 1 "+3.3V" H 2600 6325 50  0000 C CNN
F 2 "" H 2450 6250 50  0001 C CNN
F 3 "" H 2450 6250 50  0001 C CNN
	1    2450 6250
	1    0    0    -1  
$EndComp
Wire Wire Line
	3650 6250 4050 6250
Wire Wire Line
	2550 6750 2550 6850
Wire Wire Line
	2550 6850 3350 6850
Wire Wire Line
	4050 6850 4050 6750
Wire Wire Line
	3350 6650 3350 6850
Connection ~ 3350 6850
Wire Wire Line
	3350 6850 4050 6850
Wire Wire Line
	4050 6850 5000 6850
Connection ~ 4050 6850
Wire Wire Line
	5150 6550 5000 6550
Wire Wire Line
	5000 6550 5000 6850
Wire Wire Line
	5000 6250 5000 6550
Connection ~ 5000 6550
$Comp
L power:GND #PWR05
U 1 1 5E7C15D2
P 5150 6550
F 0 "#PWR05" H 5150 6300 50  0001 C CNN
F 1 "GND" V 5155 6422 50  0000 R CNN
F 2 "" H 5150 6550 50  0001 C CNN
F 3 "" H 5150 6550 50  0001 C CNN
	1    5150 6550
	0    -1   -1   0   
$EndComp
Wire Wire Line
	2300 6350 3050 6350
$Comp
L power:GND #PWR0101
U 1 1 5E8B104E
P 3850 4550
F 0 "#PWR0101" H 3850 4300 50  0001 C CNN
F 1 "GND" V 3950 4525 50  0000 R CNN
F 2 "" H 3850 4550 50  0001 C CNN
F 3 "" H 3850 4550 50  0001 C CNN
	1    3850 4550
	0    -1   -1   0   
$EndComp
$Comp
L power:GND #PWR0102
U 1 1 5E8B2223
P 3450 4550
F 0 "#PWR0102" H 3450 4300 50  0001 C CNN
F 1 "GND" V 3455 4422 50  0000 R CNN
F 2 "" H 3450 4550 50  0001 C CNN
F 3 "" H 3450 4550 50  0001 C CNN
	1    3450 4550
	0    1    1    0   
$EndComp
Text GLabel 2300 5600 1    50   Input ~ 0
TX
Text GLabel 2300 5700 3    50   Input ~ 0
RX
Text GLabel 2200 4400 2    50   Input ~ 0
SCLK
Wire Wire Line
	2350 4700 3650 4700
Wire Wire Line
	2200 4500 3400 4500
Text GLabel 2200 4300 2    50   Input ~ 0
MISO
Text GLabel 2200 4200 2    50   Input ~ 0
MOSI
Text GLabel 2200 4100 2    50   Input ~ 0
SS
Wire Wire Line
	2200 5400 3700 5400
$Comp
L power:+3.3V #PWR010
U 1 1 5E888468
P 3400 5500
F 0 "#PWR010" H 3400 5350 50  0001 C CNN
F 1 "+3.3V" V 3415 5628 50  0000 L CNN
F 2 "" H 3400 5500 50  0001 C CNN
F 3 "" H 3400 5500 50  0001 C CNN
	1    3400 5500
	0    -1   -1   0   
$EndComp
Wire Wire Line
	3700 5500 3700 5400
Text GLabel 4100 5400 3    50   Input ~ 0
RESET
Connection ~ 3700 5400
Wire Wire Line
	3700 5400 4500 5400
$Comp
L power:+3.3V #PWR012
U 1 1 5E8A2347
P 4500 5300
F 0 "#PWR012" H 4500 5150 50  0001 C CNN
F 1 "+3.3V" V 4515 5428 50  0000 L CNN
F 2 "" H 4500 5300 50  0001 C CNN
F 3 "" H 4500 5300 50  0001 C CNN
	1    4500 5300
	0    -1   -1   0   
$EndComp
$Comp
L power:GND #PWR011
U 1 1 5E8A3254
P 4500 5200
F 0 "#PWR011" H 4500 4950 50  0001 C CNN
F 1 "GND" V 4505 5072 50  0000 R CNN
F 2 "" H 4500 5200 50  0001 C CNN
F 3 "" H 4500 5200 50  0001 C CNN
	1    4500 5200
	0    1    1    0   
$EndComp
$Comp
L Connector:Conn_01x01_Female J7
U 1 1 5E87632F
P 4700 5200
F 0 "J7" H 4728 5226 50  0000 L CNN
F 1 "Conn_01x01_Female" H 4850 5225 50  0000 L CNN
F 2 "Connector_PinHeader_2.54mm:PinHeader_1x01_P2.54mm_Vertical" H 4700 5200 50  0001 C CNN
F 3 "~" H 4700 5200 50  0001 C CNN
	1    4700 5200
	1    0    0    -1  
$EndComp
$Comp
L Connector:Conn_01x01_Female J8
U 1 1 5E87704E
P 4700 5300
F 0 "J8" H 4728 5326 50  0000 L CNN
F 1 "Conn_01x01_Female" H 4850 5325 50  0000 L CNN
F 2 "Connector_PinHeader_2.54mm:PinHeader_1x01_P2.54mm_Vertical" H 4700 5300 50  0001 C CNN
F 3 "~" H 4700 5300 50  0001 C CNN
	1    4700 5300
	1    0    0    -1  
$EndComp
$Comp
L Connector:Conn_01x01_Female J9
U 1 1 5E8774EE
P 4700 5400
F 0 "J9" H 4728 5426 50  0000 L CNN
F 1 "Conn_01x01_Female" H 4850 5425 50  0000 L CNN
F 2 "Connector_PinHeader_2.54mm:PinHeader_1x01_P2.54mm_Vertical" H 4700 5400 50  0001 C CNN
F 3 "~" H 4700 5400 50  0001 C CNN
	1    4700 5400
	1    0    0    -1  
$EndComp
$Comp
L Connector:Conn_01x01_Female J5
U 1 1 5E878198
P 2900 5600
F 0 "J5" H 2925 5600 50  0000 L CNN
F 1 "Conn_01x01_Female" H 3050 5600 50  0000 L CNN
F 2 "Connector_PinHeader_2.54mm:PinHeader_1x01_P2.54mm_Vertical" H 2900 5600 50  0001 C CNN
F 3 "~" H 2900 5600 50  0001 C CNN
	1    2900 5600
	1    0    0    -1  
$EndComp
$Comp
L Connector:Conn_01x01_Female J6
U 1 1 5E87876A
P 2900 5700
F 0 "J6" H 2925 5700 50  0000 L CNN
F 1 "Conn_01x01_Female" H 3050 5700 50  0000 L CNN
F 2 "Connector_PinHeader_2.54mm:PinHeader_1x01_P2.54mm_Vertical" H 2900 5700 50  0001 C CNN
F 3 "~" H 2900 5700 50  0001 C CNN
	1    2900 5700
	1    0    0    -1  
$EndComp
$Comp
L Turbidity-Sensor_v1.5-rescue:AP2204K-1.5-Regulator_Linear_1.6V U2
U 1 1 5E925605
P 3350 6350
F 0 "U2" H 3350 6692 50  0000 C CNN
F 1 "regulator_1.6v" H 3350 6601 50  0000 C CNN
F 2 "Package_DFN_QFN:UDFN-4-1EP_1x1mm_P0.65mm_EP0.48x0.48mm" H 3350 6675 50  0001 C CNN
F 3 "https://www.diodes.com/assets/Datasheets/AP2204.pdf" H 3350 6450 50  0001 C CNN
	1    3350 6350
	1    0    0    -1  
$EndComp
Wire Wire Line
	4100 5900 4100 6100
Wire Wire Line
	4100 6100 4350 6100
Wire Wire Line
	2400 5200 2400 6200
Wire Wire Line
	2400 6200 2200 6200
Wire Wire Line
	2700 5900 2700 6100
Wire Wire Line
	2700 6100 2200 6100
Wire Wire Line
	2200 6300 2300 6300
Wire Wire Line
	2300 6300 2300 6350
Wire Wire Line
	4100 5900 3950 5900
Wire Wire Line
	3650 5900 2700 5900
Wire Wire Line
	2200 5600 2700 5600
Wire Wire Line
	2200 5700 2700 5700
$Comp
L Connector_Generic:Conn_01x02 M1
U 1 1 5E893B6B
P 5150 6000
F 0 "M1" V 5022 6080 50  0000 L CNN
F 1 "MOTOR_DC" V 5113 6080 50  0000 L CNN
F 2 "Connector_PinHeader_2.54mm:PinHeader_1x02_P2.54mm_Vertical" H 5150 6000 50  0001 C CNN
F 3 "~" H 5150 6000 50  0001 C CNN
	1    5150 6000
	0    1    1    0   
$EndComp
Wire Wire Line
	5150 5800 5650 5800
Wire Wire Line
	4550 5800 5050 5800
Wire Notes Line
	4750 5700 5450 5700
Wire Notes Line
	5450 5700 5450 6100
Wire Notes Line
	5450 6100 4750 6100
Wire Notes Line
	4750 6100 4750 5700
Text Notes 4750 5800 0    50   ~ 0
DC MOTOR
Wire Wire Line
	2400 5200 2550 5200
$Comp
L Device:Q_Photo_NPN_CBE Q1
U 1 1 5E883F3F
P 2750 5300
F 0 "Q1" V 2700 5150 50  0000 C CNN
F 1 "NPN phototransistor" V 2950 5400 50  0000 C CNN
F 2 "Package_TO_SOT_THT:TO-92" H 2950 5400 50  0001 C CNN
F 3 "~" H 2750 5300 50  0001 C CNN
	1    2750 5300
	0    -1   -1   0   
$EndComp
$Comp
L MCU_Microchip_ATmega:ATmega328P-AU U1
U 1 1 5E7A9E97
P 1600 5100
F 0 "U1" H 1600 3450 50  0000 C CNN
F 1 "ATmega328P-AU" H 1525 4250 50  0000 C CNN
F 2 "Package_QFP:TQFP-32_7x7mm_P0.8mm" H 1600 5100 50  0001 C CIN
F 3 "http://ww1.microchip.com/downloads/en/DeviceDoc/ATmega328_P%20AVR%20MCU%20with%20picoPower%20Technology%20Data%20Sheet%2040001984A.pdf" H 1600 5100 50  0001 C CNN
	1    1600 5100
	1    0    0    -1  
$EndComp
$Comp
L Device:LED D1
U 1 1 5E783C0C
P 4750 6250
F 0 "D1" H 4743 6466 50  0000 C CNN
F 1 "850nm LED" H 4743 6375 50  0000 C CNN
F 2 "LED_THT:LED_D5.0mm" H 4750 6250 50  0001 C CNN
F 3 "~" H 4750 6250 50  0001 C CNN
	1    4750 6250
	-1   0    0    1   
$EndComp
Wire Wire Line
	4050 6250 4200 6250
Connection ~ 4050 6250
Wire Wire Line
	4500 6250 4600 6250
Wire Wire Line
	4900 6250 5000 6250
$Comp
L pspice:CAP C4
U 1 1 5E787BD6
P 4050 6500
F 0 "C4" H 4228 6546 50  0000 L CNN
F 1 "1uF" H 4228 6455 50  0000 L CNN
F 2 "Capacitor_SMD:C_0402_1005Metric" H 4050 6500 50  0001 C CNN
F 3 "~" H 4050 6500 50  0001 C CNN
	1    4050 6500
	1    0    0    -1  
$EndComp
$Comp
L Device:R R4
U 1 1 5F301B34
P 4350 6250
F 0 "R4" V 4350 6250 50  0000 C CNN
F 1 "1Ω" V 4450 6250 50  0000 C CNN
F 2 "Resistor_SMD:R_0402_1005Metric" V 4280 6250 50  0001 C CNN
F 3 "~" H 4350 6250 50  0001 C CNN
	1    4350 6250
	0    1    1    0   
$EndComp
$Comp
L Device:R R3
U 1 1 5E88634F
P 3800 5900
F 0 "R3" V 3800 5850 50  0000 L CNN
F 1 "330Ω" V 3900 5800 50  0000 L CNN
F 2 "Resistor_SMD:R_0402_1005Metric" V 3730 5900 50  0001 C CNN
F 3 "~" H 3800 5900 50  0001 C CNN
	1    3800 5900
	0    1    1    0   
$EndComp
$EndSCHEMATC
