# Supplementary material for: A Compact, Low-Cost, and Low-Power Turbidity Sensor for Continuous In Situ Stormwater Monitoring
Source: Sensors (Basel). 2024 Jun 17;24(12):3926. doi: 10.3390/s24123926 (PMC11207302; doi:10.3390/s24123926)
Supplement: Supplementary file 1 [file sensors-24-03926-s001.zip › supplementary material/design files/Turbidity Sensor v1.5/Turbidity sensro v1.5.cmp]

Cmp-Mod V01 Created by PcbNew   date = 8/11/2020 11:49:53 AM

BeginCmp
TimeStamp = 5E88049A
Path = /5E883F3F
Reference = Q1;
ValeurCmp = NPN phototransistor;
IdModule  = Package_TO_SOT_THT:TO-92;
EndCmp

BeginCmp
TimeStamp = 5E885542
Path = /5E893B6B
Reference = M1;
ValeurCmp = MOTOR_DC;
IdModule  = Connector_PinHeader_2.54mm:PinHeader_1x02_P2.54mm_Vertical;
EndCmp

BeginCmp
TimeStamp = 5E82F34E
Path = /5E783C0C
Reference = D1;
ValeurCmp = 850nm LED;
IdModule  = LED_THT:LED_D5.0mm;
EndCmp

BeginCmp
TimeStamp = 5E82F30B
Path = /5E79AD22
Reference = C2;
ValeurCmp = 22pF;
IdModule  = Capacitor_SMD:C_0201_0603Metric;
EndCmp

BeginCmp
TimeStamp = 5E82F31C
Path = /5E79C14C
Reference = C3;
ValeurCmp = 22pF;
IdModule  = Capacitor_SMD:C_0201_0603Metric;
EndCmp

BeginCmp
TimeStamp = 5E82F3A0
Path = /5E7EAE56
Reference = Q3;
ValeurCmp = NPN transistor;
IdModule  = Package_TO_SOT_SMD:SOT-23;
EndCmp

BeginCmp
TimeStamp = 5E82F3FD
Path = /5E7A9E97
Reference = U1;
ValeurCmp = ATmega328P-AU;
IdModule  = Package_QFP:TQFP-32_7x7mm_P0.8mm;
EndCmp

BeginCmp
TimeStamp = 5E82F42A
Path = /5E7A4478
Reference = Y1;
ValeurCmp = 8MHz;
IdModule  = Crystal:Crystal_SMD_SeikoEpson_FA238-4Pin_3.2x2.5mm;
EndCmp

BeginCmp
TimeStamp = 5E85C717
Path = /5E878198
Reference = RX;
ValeurCmp = Conn_01x01_Female;
IdModule  = Connector_PinHeader_2.54mm:PinHeader_1x01_P2.54mm_Vertical;
EndCmp

BeginCmp
TimeStamp = 5E85C72C
Path = /5E87876A
Reference = TX;
ValeurCmp = Conn_01x01_Female;
IdModule  = Connector_PinHeader_2.54mm:PinHeader_1x01_P2.54mm_Vertical;
EndCmp

BeginCmp
TimeStamp = 5E85C741
Path = /5E87632F
Reference = GND;
ValeurCmp = Conn_01x01_Female;
IdModule  = Connector_PinHeader_2.54mm:PinHeader_1x01_P2.54mm_Vertical;
EndCmp

BeginCmp
TimeStamp = 5E85C756
Path = /5E87704E
Reference = J8;
ValeurCmp = Conn_01x01_Female;
IdModule  = Connector_PinHeader_2.54mm:PinHeader_1x01_P2.54mm_Vertical;
EndCmp

BeginCmp
TimeStamp = 5E85C76B
Path = /5E8774EE
Reference = RESET;
ValeurCmp = Conn_01x01_Female;
IdModule  = Connector_PinHeader_2.54mm:PinHeader_1x01_P2.54mm_Vertical;
EndCmp

BeginCmp
TimeStamp = 5E885FA2
Path = /5E925605
Reference = U2;
ValeurCmp = regulator_1.6v;
IdModule  = Package_DFN_QFN:UDFN-4-1EP_1x1mm_P0.65mm_EP0.48x0.48mm;
EndCmp

BeginCmp
TimeStamp = 5F2FCE2B
Path = /5E7862FC
Reference = C1;
ValeurCmp = 3.3uF;
IdModule  = Capacitor_SMD:C_0201_0603Metric;
EndCmp

BeginCmp
TimeStamp = 5F2FCE3B
Path = /5E787BD6
Reference = C4;
ValeurCmp = 1uF;
IdModule  = Capacitor_SMD:C_0201_0603Metric;
EndCmp

BeginCmp
TimeStamp = 5F2FCE4B
Path = /5E7893D6
Reference = R1;
ValeurCmp = 2MΩ;
IdModule  = Resistor_SMD:R_0201_0603Metric;
EndCmp

BeginCmp
TimeStamp = 5F2FCE5B
Path = /5E7E9626
Reference = R2;
ValeurCmp = 10kΩ;
IdModule  = Resistor_SMD:R_0201_0603Metric;
EndCmp

BeginCmp
TimeStamp = 5F2FCE6B
Path = /5E88634F
Reference = R3;
ValeurCmp = 330Ω;
IdModule  = Resistor_SMD:R_0201_0603Metric;
EndCmp

BeginCmp
TimeStamp = 5F2FCE8B
Path = /5F301B34
Reference = R4;
ValeurCmp = 1Ω;
IdModule  = Resistor_SMD:R_0201_0603Metric;
EndCmp

EndListe
