# Supplementary material for: A Compact, Low-Cost, and Low-Power Turbidity Sensor for Continuous In Situ Stormwater Monitoring
Source: Sensors (Basel). 2024 Jun 17;24(12):3926. doi: 10.3390/s24123926 (PMC11207302; doi:10.3390/s24123926)
Supplement: Supplementary file 1 [file sensors-24-03926-s001.zip › supplementary material/design files/Turbidity Sensor v1.5/Turbidity sensro v1.5.kicad_pcb]

(kicad_pcb (version 20171130) (host pcbnew "(5.1.5)-3")

  (general
    (thickness 1.6)
    (drawings 8)
    (tracks 187)
    (zones 0)
    (modules 20)
    (nets 33)
  )

  (page A4)
  (layers
    (0 F.Cu signal)
    (31 B.Cu signal)
    (32 B.Adhes user)
    (33 F.Adhes user)
    (34 B.Paste user)
    (35 F.Paste user)
    (36 B.SilkS user)
    (37 F.SilkS user)
    (38 B.Mask user)
    (39 F.Mask user hide)
    (40 Dwgs.User user)
    (41 Cmts.User user)
    (42 Eco1.User user)
    (43 Eco2.User user)
    (44 Edge.Cuts user)
    (45 Margin user)
    (46 B.CrtYd user)
    (47 F.CrtYd user)
    (48 B.Fab user)
    (49 F.Fab user hide)
  )

  (setup
    (last_trace_width 0.25)
    (user_trace_width 0.4)
    (user_trace_width 0.7)
    (trace_clearance 0.2)
    (zone_clearance 0.508)
    (zone_45_only no)
    (trace_min 0.2)
    (via_size 0.8)
    (via_drill 0.4)
    (via_min_size 0.4)
    (via_min_drill 0.3)
    (uvia_size 0.3)
    (uvia_drill 0.1)
    (uvias_allowed no)
    (uvia_min_size 0.2)
    (uvia_min_drill 0.1)
    (edge_width 0.05)
    (segment_width 0.2)
    (pcb_text_width 0.3)
    (pcb_text_size 1.5 1.5)
    (mod_edge_width 0.12)
    (mod_text_size 1 1)
    (mod_text_width 0.15)
    (pad_size 1.7 1.7)
    (pad_drill 1)
    (pad_to_mask_clearance 0.051)
    (solder_mask_min_width 0.25)
    (aux_axis_origin 0 0)
    (visible_elements 7FFDEFFF)
    (pcbplotparams
      (layerselection 0x010fc_ffffffff)
      (usegerberextensions false)
      (usegerberattributes false)
      (usegerberadvancedattributes false)
      (creategerberjobfile false)
      (excludeedgelayer true)
      (linewidth 0.100000)
      (plotframeref false)
      (viasonmask false)
      (mode 1)
      (useauxorigin false)
      (hpglpennumber 1)
      (hpglpenspeed 20)
      (hpglpendiameter 15.000000)
      (psnegative false)
      (psa4output false)
      (plotreference true)
      (plotvalue false)
      (plotinvisibletext false)
      (padsonsilk true)
      (subtractmaskfromsilk false)
      (outputformat 1)
      (mirror false)
      (drillshape 0)
      (scaleselection 1)
      (outputdirectory "Turbidity Sensor v1.5 gerber/"))
  )

  (net 0 "")
  (net 1 GND)
  (net 2 "Net-(C2-Pad2)")
  (net 3 "Net-(C3-Pad2)")
  (net 4 "Net-(C4-Pad1)")
  (net 5 +3V3)
  (net 6 "Net-(Q1-Pad1)")
  (net 7 "Net-(Q3-Pad1)")
  (net 8 RESET)
  (net 9 "Net-(U1-Pad11)")
  (net 10 "Net-(U1-Pad12)")
  (net 11 "Net-(U1-Pad13)")
  (net 12 SS)
  (net 13 MOSI)
  (net 14 MISO)
  (net 15 SCLK)
  (net 16 "Net-(U1-Pad19)")
  (net 17 "Net-(U1-Pad20)")
  (net 18 "Net-(U1-Pad22)")
  (net 19 "Net-(U1-Pad23)")
  (net 20 "Net-(U1-Pad24)")
  (net 21 "Net-(U1-Pad26)")
  (net 22 "Net-(U1-Pad28)")
  (net 23 TX)
  (net 24 RX)
  (net 25 "Net-(U1-Pad32)")
  (net 26 "Net-(U1-Pad2)")
  (net 27 "Net-(U1-Pad27)")
  (net 28 "Net-(U1-Pad1)")
  (net 29 "Net-(M1-Pad2)")
  (net 30 "Net-(R3-Pad2)")
  (net 31 "Net-(Q1-Pad3)")
  (net 32 "Net-(D1-Pad2)")

  (net_class Default "This is the default net class."
    (clearance 0.2)
    (trace_width 0.25)
    (via_dia 0.8)
    (via_drill 0.4)
    (uvia_dia 0.3)
    (uvia_drill 0.1)
    (add_net +3V3)
    (add_net GND)
    (add_net MISO)
    (add_net MOSI)
    (add_net "Net-(C2-Pad2)")
    (add_net "Net-(C3-Pad2)")
    (add_net "Net-(C4-Pad1)")
    (add_net "Net-(D1-Pad2)")
    (add_net "Net-(M1-Pad2)")
    (add_net "Net-(Q1-Pad1)")
    (add_net "Net-(Q1-Pad3)")
    (add_net "Net-(Q3-Pad1)")
    (add_net "Net-(R3-Pad2)")
    (add_net "Net-(U1-Pad1)")
    (add_net "Net-(U1-Pad11)")
    (add_net "Net-(U1-Pad12)")
    (add_net "Net-(U1-Pad13)")
    (add_net "Net-(U1-Pad19)")
    (add_net "Net-(U1-Pad2)")
    (add_net "Net-(U1-Pad20)")
    (add_net "Net-(U1-Pad22)")
    (add_net "Net-(U1-Pad23)")
    (add_net "Net-(U1-Pad24)")
    (add_net "Net-(U1-Pad26)")
    (add_net "Net-(U1-Pad27)")
    (add_net "Net-(U1-Pad28)")
    (add_net "Net-(U1-Pad32)")
    (add_net RESET)
    (add_net RX)
    (add_net SCLK)
    (add_net SS)
    (add_net TX)
  )

  (module Package_TO_SOT_THT:TO-92 (layer B.Cu) (tedit 5E88166F) (tstamp 5E88049A)
    (at 136.017 60.96 90)
    (descr "TO-92 leads molded, narrow, drill 0.75mm (see NXP sot054_po.pdf)")
    (tags "to-92 sc-43 sc-43a sot54 PA33 transistor")
    (path /5E883F3F)
    (fp_text reference Q1 (at 1.0668 -2.65684 270) (layer B.SilkS)
      (effects (font (size 0.5 0.5) (thickness 0.075)) (justify mirror))
    )
    (fp_text value "NPN phototransistor" (at 1.27 -2.79 270) (layer B.Fab)
      (effects (font (size 1 1) (thickness 0.15)) (justify mirror))
    )
    (fp_text user %R (at 1.27 3.56 270) (layer B.Fab)
      (effects (font (size 1 1) (thickness 0.15)) (justify mirror))
    )
    (fp_line (start -0.53 -1.85) (end 3.07 -1.85) (layer B.SilkS) (width 0.12))
    (fp_line (start -0.5 -1.75) (end 3 -1.75) (layer B.Fab) (width 0.1))
    (fp_line (start -1.46 2.73) (end 4 2.73) (layer B.CrtYd) (width 0.05))
    (fp_line (start -1.46 2.73) (end -1.46 -2.01) (layer B.CrtYd) (width 0.05))
    (fp_line (start 4 -2.01) (end 4 2.73) (layer B.CrtYd) (width 0.05))
    (fp_line (start 4 -2.01) (end -1.46 -2.01) (layer B.CrtYd) (width 0.05))
    (fp_arc (start 1.27 0) (end 1.27 2.48) (angle -135) (layer B.Fab) (width 0.1))
    (fp_arc (start 1.27 0) (end 1.27 2.6) (angle 135) (layer B.SilkS) (width 0.12))
    (fp_arc (start 1.27 0) (end 1.27 2.48) (angle 135) (layer B.Fab) (width 0.1))
    (fp_arc (start 1.27 0) (end 1.27 2.6) (angle -135) (layer B.SilkS) (width 0.12))
    (pad 3 thru_hole circle (at 2.54 0) (size 1.3 1.3) (drill 0.75) (layers *.Cu *.Mask)
      (net 31 "Net-(Q1-Pad3)"))
    (pad 1 thru_hole rect (at 0 0) (size 1.3 1.3) (drill 0.75) (layers *.Cu *.Mask)
      (net 6 "Net-(Q1-Pad1)"))
    (model ${KISYS3DMOD}/Package_TO_SOT_THT.3dshapes/TO-92.wrl
      (at (xyz 0 0 0))
      (scale (xyz 1 1 1))
      (rotate (xyz 0 0 0))
    )
  )

  (module Connector_PinHeader_2.54mm:PinHeader_1x02_P2.54mm_Vertical (layer F.Cu) (tedit 59FED5CC) (tstamp 5E885542)
    (at 135.2 64.1 270)
    (descr "Through hole straight pin header, 1x02, 2.54mm pitch, single row")
    (tags "Through hole pin header THT 1x02 2.54mm single row")
    (path /5E893B6B)
    (fp_text reference M1 (at -2.505 0.58) (layer F.SilkS)
      (effects (font (size 0.5 0.5) (thickness 0.075)))
    )
    (fp_text value MOTOR_DC (at 0 4.87 90) (layer F.Fab)
      (effects (font (size 1 1) (thickness 0.15)))
    )
    (fp_text user %R (at 0 1.27) (layer F.Fab)
      (effects (font (size 1 1) (thickness 0.15)))
    )
    (fp_line (start 1.8 -1.8) (end -1.8 -1.8) (layer F.CrtYd) (width 0.05))
    (fp_line (start 1.8 4.35) (end 1.8 -1.8) (layer F.CrtYd) (width 0.05))
    (fp_line (start -1.8 4.35) (end 1.8 4.35) (layer F.CrtYd) (width 0.05))
    (fp_line (start -1.8 -1.8) (end -1.8 4.35) (layer F.CrtYd) (width 0.05))
    (fp_line (start -1.33 -1.33) (end 0 -1.33) (layer F.SilkS) (width 0.12))
    (fp_line (start -1.33 0) (end -1.33 -1.33) (layer F.SilkS) (width 0.12))
    (fp_line (start -1.33 1.27) (end 1.33 1.27) (layer F.SilkS) (width 0.12))
    (fp_line (start 1.33 1.27) (end 1.33 3.87) (layer F.SilkS) (width 0.12))
    (fp_line (start -1.33 1.27) (end -1.33 3.87) (layer F.SilkS) (width 0.12))
    (fp_line (start -1.33 3.87) (end 1.33 3.87) (layer F.SilkS) (width 0.12))
    (fp_line (start -1.27 -0.635) (end -0.635 -1.27) (layer F.Fab) (width 0.1))
    (fp_line (start -1.27 3.81) (end -1.27 -0.635) (layer F.Fab) (width 0.1))
    (fp_line (start 1.27 3.81) (end -1.27 3.81) (layer F.Fab) (width 0.1))
    (fp_line (start 1.27 -1.27) (end 1.27 3.81) (layer F.Fab) (width 0.1))
    (fp_line (start -0.635 -1.27) (end 1.27 -1.27) (layer F.Fab) (width 0.1))
    (pad 2 thru_hole oval (at 0 2.54 270) (size 1.7 1.7) (drill 1) (layers *.Cu *.Mask)
      (net 29 "Net-(M1-Pad2)"))
    (pad 1 thru_hole rect (at 0 0 270) (size 1.7 1.7) (drill 1) (layers *.Cu *.Mask)
      (net 5 +3V3))
    (model ${KISYS3DMOD}/Connector_PinHeader_2.54mm.3dshapes/PinHeader_1x02_P2.54mm_Vertical.wrl
      (at (xyz 0 0 0))
      (scale (xyz 1 1 1))
      (rotate (xyz 0 0 0))
    )
  )

  (module LED_THT:LED_D5.0mm (layer B.Cu) (tedit 5995936A) (tstamp 5E82F34E)
    (at 114.3 60.96 90)
    (descr "LED, diameter 5.0mm, 2 pins, http://cdn-reichelt.de/documents/datenblatt/A500/LL-504BC2E-009.pdf")
    (tags "LED diameter 5.0mm 2 pins")
    (path /5E783C0C)
    (fp_text reference D1 (at 1.03632 3.77444 270) (layer B.SilkS) hide
      (effects (font (size 0.5 0.5) (thickness 0.075)) (justify mirror))
    )
    (fp_text value "850nm LED" (at 1.27 -3.96 270) (layer B.Fab) hide
      (effects (font (size 1 1) (thickness 0.15)) (justify mirror))
    )
    (fp_arc (start 1.27 0) (end -1.23 1.469694) (angle -299.1) (layer B.Fab) (width 0.1))
    (fp_arc (start 1.27 0) (end -1.29 1.54483) (angle -148.9) (layer B.SilkS) (width 0.12))
    (fp_arc (start 1.27 0) (end -1.29 -1.54483) (angle 148.9) (layer B.SilkS) (width 0.12))
    (fp_circle (center 1.27 0) (end 3.77 0) (layer B.Fab) (width 0.1))
    (fp_circle (center 1.27 0) (end 3.77 0) (layer B.SilkS) (width 0.12))
    (fp_line (start -1.23 1.469694) (end -1.23 -1.469694) (layer B.Fab) (width 0.1))
    (fp_line (start -1.29 1.545) (end -1.29 -1.545) (layer B.SilkS) (width 0.12))
    (fp_line (start -1.95 3.25) (end -1.95 -3.25) (layer B.CrtYd) (width 0.05))
    (fp_line (start -1.95 -3.25) (end 4.5 -3.25) (layer B.CrtYd) (width 0.05))
    (fp_line (start 4.5 -3.25) (end 4.5 3.25) (layer B.CrtYd) (width 0.05))
    (fp_line (start 4.5 3.25) (end -1.95 3.25) (layer B.CrtYd) (width 0.05))
    (fp_text user %R (at 1.25 0 270) (layer B.Fab) hide
      (effects (font (size 0.8 0.8) (thickness 0.2)) (justify mirror))
    )
    (pad 1 thru_hole rect (at 0 0 90) (size 1.8 1.8) (drill 0.9) (layers *.Cu *.Mask)
      (net 1 GND))
    (pad 2 thru_hole circle (at 2.54 0 90) (size 1.8 1.8) (drill 0.9) (layers *.Cu *.Mask)
      (net 32 "Net-(D1-Pad2)"))
    (model ${KISYS3DMOD}/LED_THT.3dshapes/LED_D5.0mm.wrl
      (at (xyz 0 0 0))
      (scale (xyz 1 1 1))
      (rotate (xyz 0 0 0))
    )
  )

  (module Package_TO_SOT_SMD:SOT-23 (layer B.Cu) (tedit 5A02FF57) (tstamp 5E82F3A0)
    (at 128.8288 64.008 270)
    (descr "SOT-23, Standard")
    (tags SOT-23)
    (path /5E7EAE56)
    (attr smd)
    (fp_text reference Q3 (at 0.4064 -2.3622 270) (layer B.SilkS)
      (effects (font (size 0.5 0.5) (thickness 0.075)) (justify mirror))
    )
    (fp_text value "NPN transistor" (at 0 -2.5 270) (layer B.Fab)
      (effects (font (size 1 1) (thickness 0.15)) (justify mirror))
    )
    (fp_text user %R (at 0 0) (layer B.Fab)
      (effects (font (size 0.5 0.5) (thickness 0.075)) (justify mirror))
    )
    (fp_line (start -0.7 0.95) (end -0.7 -1.5) (layer B.Fab) (width 0.1))
    (fp_line (start -0.15 1.52) (end 0.7 1.52) (layer B.Fab) (width 0.1))
    (fp_line (start -0.7 0.95) (end -0.15 1.52) (layer B.Fab) (width 0.1))
    (fp_line (start 0.7 1.52) (end 0.7 -1.52) (layer B.Fab) (width 0.1))
    (fp_line (start -0.7 -1.52) (end 0.7 -1.52) (layer B.Fab) (width 0.1))
    (fp_line (start 0.76 -1.58) (end 0.76 -0.65) (layer B.SilkS) (width 0.12))
    (fp_line (start 0.76 1.58) (end 0.76 0.65) (layer B.SilkS) (width 0.12))
    (fp_line (start -1.7 1.75) (end 1.7 1.75) (layer B.CrtYd) (width 0.05))
    (fp_line (start 1.7 1.75) (end 1.7 -1.75) (layer B.CrtYd) (width 0.05))
    (fp_line (start 1.7 -1.75) (end -1.7 -1.75) (layer B.CrtYd) (width 0.05))
    (fp_line (start -1.7 -1.75) (end -1.7 1.75) (layer B.CrtYd) (width 0.05))
    (fp_line (start 0.76 1.58) (end -1.4 1.58) (layer B.SilkS) (width 0.12))
    (fp_line (start 0.76 -1.58) (end -0.7 -1.58) (layer B.SilkS) (width 0.12))
    (pad 1 smd rect (at -1 0.95 270) (size 0.9 0.8) (layers B.Cu B.Paste B.Mask)
      (net 7 "Net-(Q3-Pad1)"))
    (pad 2 smd rect (at -1 -0.95 270) (size 0.9 0.8) (layers B.Cu B.Paste B.Mask)
      (net 29 "Net-(M1-Pad2)"))
    (pad 3 smd rect (at 1 0 270) (size 0.9 0.8) (layers B.Cu B.Paste B.Mask)
      (net 1 GND))
    (model ${KISYS3DMOD}/Package_TO_SOT_SMD.3dshapes/SOT-23.wrl
      (at (xyz 0 0 0))
      (scale (xyz 1 1 1))
      (rotate (xyz 0 0 0))
    )
  )

  (module Package_QFP:TQFP-32_7x7mm_P0.8mm (layer F.Cu) (tedit 5A02F146) (tstamp 5E82F3FD)
    (at 126.28626 60.10402 45)
    (descr "32-Lead Plastic Thin Quad Flatpack (PT) - 7x7x1.0 mm Body, 2.00 mm [TQFP] (see Microchip Packaging Specification 00000049BS.pdf)")
    (tags "QFP 0.8")
    (path /5E7A9E97)
    (attr smd)
    (fp_text reference U1 (at 6.1856 1.648775 45) (layer F.SilkS)
      (effects (font (size 0.5 0.5) (thickness 0.075)))
    )
    (fp_text value ATmega328P-AU (at 0 6.05 45) (layer F.Fab)
      (effects (font (size 1 1) (thickness 0.15)))
    )
    (fp_text user %R (at 0 0 45) (layer F.Fab)
      (effects (font (size 1 1) (thickness 0.15)))
    )
    (fp_line (start -2.5 -3.5) (end 3.5 -3.5) (layer F.Fab) (width 0.15))
    (fp_line (start 3.5 -3.5) (end 3.5 3.5) (layer F.Fab) (width 0.15))
    (fp_line (start 3.5 3.5) (end -3.5 3.5) (layer F.Fab) (width 0.15))
    (fp_line (start -3.5 3.5) (end -3.5 -2.5) (layer F.Fab) (width 0.15))
    (fp_line (start -3.5 -2.5) (end -2.5 -3.5) (layer F.Fab) (width 0.15))
    (fp_line (start -5.3 -5.3) (end -5.3 5.3) (layer F.CrtYd) (width 0.05))
    (fp_line (start 5.3 -5.3) (end 5.3 5.3) (layer F.CrtYd) (width 0.05))
    (fp_line (start -5.3 -5.3) (end 5.3 -5.3) (layer F.CrtYd) (width 0.05))
    (fp_line (start -5.3 5.3) (end 5.3 5.3) (layer F.CrtYd) (width 0.05))
    (fp_line (start -3.625 -3.625) (end -3.625 -3.4) (layer F.SilkS) (width 0.15))
    (fp_line (start 3.625 -3.625) (end 3.625 -3.3) (layer F.SilkS) (width 0.15))
    (fp_line (start 3.625 3.625) (end 3.625 3.3) (layer F.SilkS) (width 0.15))
    (fp_line (start -3.625 3.625) (end -3.625 3.3) (layer F.SilkS) (width 0.15))
    (fp_line (start -3.625 -3.625) (end -3.3 -3.625) (layer F.SilkS) (width 0.15))
    (fp_line (start -3.625 3.625) (end -3.3 3.625) (layer F.SilkS) (width 0.15))
    (fp_line (start 3.625 3.625) (end 3.3 3.625) (layer F.SilkS) (width 0.15))
    (fp_line (start 3.625 -3.625) (end 3.3 -3.625) (layer F.SilkS) (width 0.15))
    (fp_line (start -3.625 -3.4) (end -5.05 -3.4) (layer F.SilkS) (width 0.15))
    (pad 1 smd rect (at -4.25 -2.8 45) (size 1.6 0.55) (layers F.Cu F.Paste F.Mask)
      (net 28 "Net-(U1-Pad1)"))
    (pad 2 smd rect (at -4.25 -2 45) (size 1.6 0.55) (layers F.Cu F.Paste F.Mask)
      (net 26 "Net-(U1-Pad2)"))
    (pad 3 smd rect (at -4.25 -1.2 45) (size 1.6 0.55) (layers F.Cu F.Paste F.Mask)
      (net 1 GND))
    (pad 4 smd rect (at -4.25 -0.4 45) (size 1.6 0.55) (layers F.Cu F.Paste F.Mask)
      (net 5 +3V3))
    (pad 5 smd rect (at -4.25 0.4 45) (size 1.6 0.55) (layers F.Cu F.Paste F.Mask)
      (net 1 GND))
    (pad 6 smd rect (at -4.25 1.2 45) (size 1.6 0.55) (layers F.Cu F.Paste F.Mask)
      (net 5 +3V3))
    (pad 7 smd rect (at -4.25 2 45) (size 1.6 0.55) (layers F.Cu F.Paste F.Mask)
      (net 2 "Net-(C2-Pad2)"))
    (pad 8 smd rect (at -4.25 2.8 45) (size 1.6 0.55) (layers F.Cu F.Paste F.Mask)
      (net 3 "Net-(C3-Pad2)"))
    (pad 9 smd rect (at -2.8 4.25 135) (size 1.6 0.55) (layers F.Cu F.Paste F.Mask)
      (net 30 "Net-(R3-Pad2)"))
    (pad 10 smd rect (at -2 4.25 135) (size 1.6 0.55) (layers F.Cu F.Paste F.Mask)
      (net 6 "Net-(Q1-Pad1)"))
    (pad 11 smd rect (at -1.2 4.25 135) (size 1.6 0.55) (layers F.Cu F.Paste F.Mask)
      (net 9 "Net-(U1-Pad11)"))
    (pad 12 smd rect (at -0.4 4.25 135) (size 1.6 0.55) (layers F.Cu F.Paste F.Mask)
      (net 10 "Net-(U1-Pad12)"))
    (pad 13 smd rect (at 0.4 4.25 135) (size 1.6 0.55) (layers F.Cu F.Paste F.Mask)
      (net 11 "Net-(U1-Pad13)"))
    (pad 14 smd rect (at 1.2 4.25 135) (size 1.6 0.55) (layers F.Cu F.Paste F.Mask)
      (net 12 SS))
    (pad 15 smd rect (at 2 4.25 135) (size 1.6 0.55) (layers F.Cu F.Paste F.Mask)
      (net 13 MOSI))
    (pad 16 smd rect (at 2.8 4.25 135) (size 1.6 0.55) (layers F.Cu F.Paste F.Mask)
      (net 14 MISO))
    (pad 17 smd rect (at 4.25 2.8 45) (size 1.6 0.55) (layers F.Cu F.Paste F.Mask)
      (net 15 SCLK))
    (pad 18 smd rect (at 4.25 2 45) (size 1.6 0.55) (layers F.Cu F.Paste F.Mask)
      (net 5 +3V3))
    (pad 19 smd rect (at 4.25 1.2 45) (size 1.6 0.55) (layers F.Cu F.Paste F.Mask)
      (net 16 "Net-(U1-Pad19)"))
    (pad 20 smd rect (at 4.25 0.4 45) (size 1.6 0.55) (layers F.Cu F.Paste F.Mask)
      (net 17 "Net-(U1-Pad20)"))
    (pad 21 smd rect (at 4.25 -0.4 45) (size 1.6 0.55) (layers F.Cu F.Paste F.Mask)
      (net 1 GND))
    (pad 22 smd rect (at 4.25 -1.2 45) (size 1.6 0.55) (layers F.Cu F.Paste F.Mask)
      (net 18 "Net-(U1-Pad22)"))
    (pad 23 smd rect (at 4.25 -2 45) (size 1.6 0.55) (layers F.Cu F.Paste F.Mask)
      (net 19 "Net-(U1-Pad23)"))
    (pad 24 smd rect (at 4.25 -2.8 45) (size 1.6 0.55) (layers F.Cu F.Paste F.Mask)
      (net 20 "Net-(U1-Pad24)"))
    (pad 25 smd rect (at 2.8 -4.25 135) (size 1.6 0.55) (layers F.Cu F.Paste F.Mask)
      (net 31 "Net-(Q1-Pad3)"))
    (pad 26 smd rect (at 2 -4.25 135) (size 1.6 0.55) (layers F.Cu F.Paste F.Mask)
      (net 21 "Net-(U1-Pad26)"))
    (pad 27 smd rect (at 1.2 -4.25 135) (size 1.6 0.55) (layers F.Cu F.Paste F.Mask)
      (net 27 "Net-(U1-Pad27)"))
    (pad 28 smd rect (at 0.4 -4.25 135) (size 1.6 0.55) (layers F.Cu F.Paste F.Mask)
      (net 22 "Net-(U1-Pad28)"))
    (pad 29 smd rect (at -0.4 -4.25 135) (size 1.6 0.55) (layers F.Cu F.Paste F.Mask)
      (net 8 RESET))
    (pad 30 smd rect (at -1.2 -4.25 135) (size 1.6 0.55) (layers F.Cu F.Paste F.Mask)
      (net 23 TX))
    (pad 31 smd rect (at -2 -4.25 135) (size 1.6 0.55) (layers F.Cu F.Paste F.Mask)
      (net 24 RX))
    (pad 32 smd rect (at -2.8 -4.25 135) (size 1.6 0.55) (layers F.Cu F.Paste F.Mask)
      (net 25 "Net-(U1-Pad32)"))
    (model ${KISYS3DMOD}/Package_QFP.3dshapes/TQFP-32_7x7mm_P0.8mm.wrl
      (at (xyz 0 0 0))
      (scale (xyz 1 1 1))
      (rotate (xyz 0 0 0))
    )
  )

  (module Crystal:Crystal_SMD_SeikoEpson_FA238-4Pin_3.2x2.5mm (layer F.Cu) (tedit 5A0FD1B2) (tstamp 5E82F42A)
    (at 115.316 64.008)
    (descr "crystal Epson Toyocom FA-238 https://support.epson.biz/td/api/doc_check.php?dl=brief_fa-238v_en.pdf, 3.2x2.5mm^2 package")
    (tags "SMD SMT crystal")
    (path /5E7A4478)
    (attr smd)
    (fp_text reference Y1 (at 0 -1.9812) (layer F.SilkS)
      (effects (font (size 0.5 0.5) (thickness 0.075)))
    )
    (fp_text value 8MHz (at 0 2.45) (layer F.Fab)
      (effects (font (size 1 1) (thickness 0.15)))
    )
    (fp_text user %R (at 0 0) (layer F.Fab)
      (effects (font (size 0.7 0.7) (thickness 0.105)))
    )
    (fp_line (start -1.5 -1.25) (end 1.5 -1.25) (layer F.Fab) (width 0.1))
    (fp_line (start 1.5 -1.25) (end 1.6 -1.15) (layer F.Fab) (width 0.1))
    (fp_line (start 1.6 -1.15) (end 1.6 1.15) (layer F.Fab) (width 0.1))
    (fp_line (start 1.6 1.15) (end 1.5 1.25) (layer F.Fab) (width 0.1))
    (fp_line (start 1.5 1.25) (end -1.5 1.25) (layer F.Fab) (width 0.1))
    (fp_line (start -1.5 1.25) (end -1.6 1.15) (layer F.Fab) (width 0.1))
    (fp_line (start -1.6 1.15) (end -1.6 -1.15) (layer F.Fab) (width 0.1))
    (fp_line (start -1.6 -1.15) (end -1.5 -1.25) (layer F.Fab) (width 0.1))
    (fp_line (start -1.6 0.25) (end -0.6 1.25) (layer F.Fab) (width 0.1))
    (fp_line (start -2 -1.6) (end -2 1.6) (layer F.SilkS) (width 0.12))
    (fp_line (start -2 1.6) (end 2 1.6) (layer F.SilkS) (width 0.12))
    (fp_line (start -2.1 -1.7) (end -2.1 1.7) (layer F.CrtYd) (width 0.05))
    (fp_line (start -2.1 1.7) (end 2.1 1.7) (layer F.CrtYd) (width 0.05))
    (fp_line (start 2.1 1.7) (end 2.1 -1.7) (layer F.CrtYd) (width 0.05))
    (fp_line (start 2.1 -1.7) (end -2.1 -1.7) (layer F.CrtYd) (width 0.05))
    (pad 1 smd rect (at -1.1 0.8) (size 1.4 1.2) (layers F.Cu F.Paste F.Mask)
      (net 3 "Net-(C3-Pad2)"))
    (pad 2 smd rect (at 1.1 0.8) (size 1.4 1.2) (layers F.Cu F.Paste F.Mask)
      (net 1 GND))
    (pad 3 smd rect (at 1.1 -0.8) (size 1.4 1.2) (layers F.Cu F.Paste F.Mask)
      (net 2 "Net-(C2-Pad2)"))
    (pad 4 smd rect (at -1.1 -0.8) (size 1.4 1.2) (layers F.Cu F.Paste F.Mask)
      (net 1 GND))
    (model ${KISYS3DMOD}/Crystal.3dshapes/Crystal_SMD_SeikoEpson_FA238-4Pin_3.2x2.5mm.wrl
      (at (xyz 0 0 0))
      (scale (xyz 1 1 1))
      (rotate (xyz 0 0 0))
    )
  )

  (module Connector_PinHeader_2.54mm:PinHeader_1x01_P2.54mm_Vertical (layer F.Cu) (tedit 5F30817D) (tstamp 5E85C717)
    (at 118.7196 55.753)
    (descr "Through hole straight pin header, 1x01, 2.54mm pitch, single row")
    (tags "Through hole pin header THT 1x01 2.54mm single row")
    (path /5E878198)
    (fp_text reference RX (at 0.508 -1.3462) (layer F.SilkS)
      (effects (font (size 0.5 0.5) (thickness 0.075)))
    )
    (fp_text value Conn_01x01_Female (at 0 2.33) (layer F.Fab)
      (effects (font (size 1 1) (thickness 0.15)))
    )
    (fp_text user %R (at 0 0 90) (layer F.Fab)
      (effects (font (size 1 1) (thickness 0.15)))
    )
    (fp_line (start 1.8 -1.8) (end -1.8 -1.8) (layer F.CrtYd) (width 0.05))
    (fp_line (start 1.8 1.8) (end 1.8 -1.8) (layer F.CrtYd) (width 0.05))
    (fp_line (start -1.8 1.8) (end 1.8 1.8) (layer F.CrtYd) (width 0.05))
    (fp_line (start -1.8 -1.8) (end -1.8 1.8) (layer F.CrtYd) (width 0.05))
    (fp_line (start -1.33 -1.33) (end 0 -1.33) (layer F.SilkS) (width 0.12))
    (fp_line (start -1.33 0) (end -1.33 -1.33) (layer F.SilkS) (width 0.12))
    (fp_line (start -1.33 1.27) (end 1.33 1.27) (layer F.SilkS) (width 0.12))
    (fp_line (start 1.33 1.27) (end 1.33 1.33) (layer F.SilkS) (width 0.12))
    (fp_line (start -1.33 1.27) (end -1.33 1.33) (layer F.SilkS) (width 0.12))
    (fp_line (start -1.33 1.33) (end 1.33 1.33) (layer F.SilkS) (width 0.12))
    (fp_line (start -1.27 -0.635) (end -0.635 -1.27) (layer F.Fab) (width 0.1))
    (fp_line (start -1.27 1.27) (end -1.27 -0.635) (layer F.Fab) (width 0.1))
    (fp_line (start 1.27 1.27) (end -1.27 1.27) (layer F.Fab) (width 0.1))
    (fp_line (start 1.27 -1.27) (end 1.27 1.27) (layer F.Fab) (width 0.1))
    (fp_line (start -0.635 -1.27) (end 1.27 -1.27) (layer F.Fab) (width 0.1))
    (pad 1 thru_hole rect (at 0 0) (size 1.7 1.7) (drill 1) (layers *.Cu *.Mask)
      (net 23 TX))
    (model ${KISYS3DMOD}/Connector_PinHeader_2.54mm.3dshapes/PinHeader_1x01_P2.54mm_Vertical.wrl
      (at (xyz 0 0 0))
      (scale (xyz 1 1 1))
      (rotate (xyz 0 0 0))
    )
  )

  (module Connector_PinHeader_2.54mm:PinHeader_1x01_P2.54mm_Vertical (layer F.Cu) (tedit 5F308170) (tstamp 5E85C72C)
    (at 116.1796 55.753)
    (descr "Through hole straight pin header, 1x01, 2.54mm pitch, single row")
    (tags "Through hole pin header THT 1x01 2.54mm single row")
    (path /5E87876A)
    (fp_text reference TX (at 0.3556 -1.3462) (layer F.SilkS)
      (effects (font (size 0.5 0.5) (thickness 0.075)))
    )
    (fp_text value Conn_01x01_Female (at 0 2.33) (layer F.Fab)
      (effects (font (size 1 1) (thickness 0.15)))
    )
    (fp_line (start -0.635 -1.27) (end 1.27 -1.27) (layer F.Fab) (width 0.1))
    (fp_line (start 1.27 -1.27) (end 1.27 1.27) (layer F.Fab) (width 0.1))
    (fp_line (start 1.27 1.27) (end -1.27 1.27) (layer F.Fab) (width 0.1))
    (fp_line (start -1.27 1.27) (end -1.27 -0.635) (layer F.Fab) (width 0.1))
    (fp_line (start -1.27 -0.635) (end -0.635 -1.27) (layer F.Fab) (width 0.1))
    (fp_line (start -1.33 1.33) (end 1.33 1.33) (layer F.SilkS) (width 0.12))
    (fp_line (start -1.33 1.27) (end -1.33 1.33) (layer F.SilkS) (width 0.12))
    (fp_line (start 1.33 1.27) (end 1.33 1.33) (layer F.SilkS) (width 0.12))
    (fp_line (start -1.33 1.27) (end 1.33 1.27) (layer F.SilkS) (width 0.12))
    (fp_line (start -1.33 0) (end -1.33 -1.33) (layer F.SilkS) (width 0.12))
    (fp_line (start -1.33 -1.33) (end 0 -1.33) (layer F.SilkS) (width 0.12))
    (fp_line (start -1.8 -1.8) (end -1.8 1.8) (layer F.CrtYd) (width 0.05))
    (fp_line (start -1.8 1.8) (end 1.8 1.8) (layer F.CrtYd) (width 0.05))
    (fp_line (start 1.8 1.8) (end 1.8 -1.8) (layer F.CrtYd) (width 0.05))
    (fp_line (start 1.8 -1.8) (end -1.8 -1.8) (layer F.CrtYd) (width 0.05))
    (fp_text user %R (at 0 0 90) (layer F.Fab)
      (effects (font (size 1 1) (thickness 0.15)))
    )
    (pad 1 thru_hole rect (at 0 0) (size 1.7 1.7) (drill 1) (layers *.Cu *.Mask)
      (net 24 RX))
    (model ${KISYS3DMOD}/Connector_PinHeader_2.54mm.3dshapes/PinHeader_1x01_P2.54mm_Vertical.wrl
      (at (xyz 0 0 0))
      (scale (xyz 1 1 1))
      (rotate (xyz 0 0 0))
    )
  )

  (module Connector_PinHeader_2.54mm:PinHeader_1x01_P2.54mm_Vertical (layer F.Cu) (tedit 5E85CAF7) (tstamp 5E85C741)
    (at 118.7196 58.7248)
    (descr "Through hole straight pin header, 1x01, 2.54mm pitch, single row")
    (tags "Through hole pin header THT 1x01 2.54mm single row")
    (path /5E87632F)
    (fp_text reference GND (at -2.2098 0.0762) (layer F.SilkS)
      (effects (font (size 0.5 0.5) (thickness 0.075)))
    )
    (fp_text value Conn_01x01_Female (at 0 2.33) (layer F.Fab)
      (effects (font (size 1 1) (thickness 0.15)))
    )
    (fp_line (start -0.635 -1.27) (end 1.27 -1.27) (layer F.Fab) (width 0.1))
    (fp_line (start 1.27 -1.27) (end 1.27 1.27) (layer F.Fab) (width 0.1))
    (fp_line (start 1.27 1.27) (end -1.27 1.27) (layer F.Fab) (width 0.1))
    (fp_line (start -1.27 1.27) (end -1.27 -0.635) (layer F.Fab) (width 0.1))
    (fp_line (start -1.27 -0.635) (end -0.635 -1.27) (layer F.Fab) (width 0.1))
    (fp_line (start -1.33 1.33) (end 1.33 1.33) (layer F.SilkS) (width 0.12))
    (fp_line (start -1.33 1.27) (end -1.33 1.33) (layer F.SilkS) (width 0.12))
    (fp_line (start 1.33 1.27) (end 1.33 1.33) (layer F.SilkS) (width 0.12))
    (fp_line (start -1.33 1.27) (end 1.33 1.27) (layer F.SilkS) (width 0.12))
    (fp_line (start -1.33 0) (end -1.33 -1.33) (layer F.SilkS) (width 0.12))
    (fp_line (start -1.33 -1.33) (end 0 -1.33) (layer F.SilkS) (width 0.12))
    (fp_line (start -1.8 -1.8) (end -1.8 1.8) (layer F.CrtYd) (width 0.05))
    (fp_line (start -1.8 1.8) (end 1.8 1.8) (layer F.CrtYd) (width 0.05))
    (fp_line (start 1.8 1.8) (end 1.8 -1.8) (layer F.CrtYd) (width 0.05))
    (fp_line (start 1.8 -1.8) (end -1.8 -1.8) (layer F.CrtYd) (width 0.05))
    (fp_text user %R (at 0 0 90) (layer F.Fab)
      (effects (font (size 1 1) (thickness 0.15)))
    )
    (pad 1 thru_hole rect (at 0 0) (size 1.7 1.7) (drill 1) (layers *.Cu *.Mask)
      (net 1 GND))
    (model ${KISYS3DMOD}/Connector_PinHeader_2.54mm.3dshapes/PinHeader_1x01_P2.54mm_Vertical.wrl
      (at (xyz 0 0 0))
      (scale (xyz 1 1 1))
      (rotate (xyz 0 0 0))
    )
  )

  (module Connector_PinHeader_2.54mm:PinHeader_1x01_P2.54mm_Vertical (layer F.Cu) (tedit 59FED5CC) (tstamp 5E85C756)
    (at 118.745 61.341)
    (descr "Through hole straight pin header, 1x01, 2.54mm pitch, single row")
    (tags "Through hole pin header THT 1x01 2.54mm single row")
    (path /5E87704E)
    (fp_text reference J8 (at 0 -2.33) (layer F.SilkS)
      (effects (font (size 1 1) (thickness 0.15)))
    )
    (fp_text value Conn_01x01_Female (at 0 2.33) (layer F.Fab)
      (effects (font (size 1 1) (thickness 0.15)))
    )
    (fp_text user %R (at 0 0 90) (layer F.Fab)
      (effects (font (size 1 1) (thickness 0.15)))
    )
    (fp_line (start 1.8 -1.8) (end -1.8 -1.8) (layer F.CrtYd) (width 0.05))
    (fp_line (start 1.8 1.8) (end 1.8 -1.8) (layer F.CrtYd) (width 0.05))
    (fp_line (start -1.8 1.8) (end 1.8 1.8) (layer F.CrtYd) (width 0.05))
    (fp_line (start -1.8 -1.8) (end -1.8 1.8) (layer F.CrtYd) (width 0.05))
    (fp_line (start -1.33 -1.33) (end 0 -1.33) (layer F.SilkS) (width 0.12))
    (fp_line (start -1.33 0) (end -1.33 -1.33) (layer F.SilkS) (width 0.12))
    (fp_line (start -1.33 1.27) (end 1.33 1.27) (layer F.SilkS) (width 0.12))
    (fp_line (start 1.33 1.27) (end 1.33 1.33) (layer F.SilkS) (width 0.12))
    (fp_line (start -1.33 1.27) (end -1.33 1.33) (layer F.SilkS) (width 0.12))
    (fp_line (start -1.33 1.33) (end 1.33 1.33) (layer F.SilkS) (width 0.12))
    (fp_line (start -1.27 -0.635) (end -0.635 -1.27) (layer F.Fab) (width 0.1))
    (fp_line (start -1.27 1.27) (end -1.27 -0.635) (layer F.Fab) (width 0.1))
    (fp_line (start 1.27 1.27) (end -1.27 1.27) (layer F.Fab) (width 0.1))
    (fp_line (start 1.27 -1.27) (end 1.27 1.27) (layer F.Fab) (width 0.1))
    (fp_line (start -0.635 -1.27) (end 1.27 -1.27) (layer F.Fab) (width 0.1))
    (pad 1 thru_hole rect (at 0 0) (size 1.7 1.7) (drill 1) (layers *.Cu *.Mask)
      (net 5 +3V3))
    (model ${KISYS3DMOD}/Connector_PinHeader_2.54mm.3dshapes/PinHeader_1x01_P2.54mm_Vertical.wrl
      (at (xyz 0 0 0))
      (scale (xyz 1 1 1))
      (rotate (xyz 0 0 0))
    )
  )

  (module Connector_PinHeader_2.54mm:PinHeader_1x01_P2.54mm_Vertical (layer F.Cu) (tedit 59FED5CC) (tstamp 5E85C76B)
    (at 121.2088 55.753)
    (descr "Through hole straight pin header, 1x01, 2.54mm pitch, single row")
    (tags "Through hole pin header THT 1x01 2.54mm single row")
    (path /5E8774EE)
    (fp_text reference RESET (at 1.27 -1.3462) (layer F.SilkS)
      (effects (font (size 0.5 0.5) (thickness 0.075)))
    )
    (fp_text value Conn_01x01_Female (at 0 2.33) (layer F.Fab)
      (effects (font (size 1 1) (thickness 0.15)))
    )
    (fp_line (start -0.635 -1.27) (end 1.27 -1.27) (layer F.Fab) (width 0.1))
    (fp_line (start 1.27 -1.27) (end 1.27 1.27) (layer F.Fab) (width 0.1))
    (fp_line (start 1.27 1.27) (end -1.27 1.27) (layer F.Fab) (width 0.1))
    (fp_line (start -1.27 1.27) (end -1.27 -0.635) (layer F.Fab) (width 0.1))
    (fp_line (start -1.27 -0.635) (end -0.635 -1.27) (layer F.Fab) (width 0.1))
    (fp_line (start -1.33 1.33) (end 1.33 1.33) (layer F.SilkS) (width 0.12))
    (fp_line (start -1.33 1.27) (end -1.33 1.33) (layer F.SilkS) (width 0.12))
    (fp_line (start 1.33 1.27) (end 1.33 1.33) (layer F.SilkS) (width 0.12))
    (fp_line (start -1.33 1.27) (end 1.33 1.27) (layer F.SilkS) (width 0.12))
    (fp_line (start -1.33 0) (end -1.33 -1.33) (layer F.SilkS) (width 0.12))
    (fp_line (start -1.33 -1.33) (end 0 -1.33) (layer F.SilkS) (width 0.12))
    (fp_line (start -1.8 -1.8) (end -1.8 1.8) (layer F.CrtYd) (width 0.05))
    (fp_line (start -1.8 1.8) (end 1.8 1.8) (layer F.CrtYd) (width 0.05))
    (fp_line (start 1.8 1.8) (end 1.8 -1.8) (layer F.CrtYd) (width 0.05))
    (fp_line (start 1.8 -1.8) (end -1.8 -1.8) (layer F.CrtYd) (width 0.05))
    (fp_text user %R (at 0 0 90) (layer F.Fab)
      (effects (font (size 1 1) (thickness 0.15)))
    )
    (pad 1 thru_hole rect (at 0 0) (size 1.7 1.7) (drill 1) (layers *.Cu *.Mask)
      (net 8 RESET))
    (model ${KISYS3DMOD}/Connector_PinHeader_2.54mm.3dshapes/PinHeader_1x01_P2.54mm_Vertical.wrl
      (at (xyz 0 0 0))
      (scale (xyz 1 1 1))
      (rotate (xyz 0 0 0))
    )
  )

  (module Package_DFN_QFN:UDFN-4-1EP_1x1mm_P0.65mm_EP0.48x0.48mm (layer B.Cu) (tedit 5C428124) (tstamp 5E885FA2)
    (at 120.30456 64.39916 90)
    (descr "UDFN-4_1x1mm_P0.65mm, http://ww1.microchip.com/downloads/en/DeviceDoc/MIC550x-300mA-Single-Output-LDO-in-Small-Packages-DS20006006A.pdf")
    (tags UDFN-4_1x1mm_P0.65mm)
    (path /5E925605)
    (attr smd)
    (fp_text reference U2 (at 0.24892 -1.28524) (layer B.SilkS)
      (effects (font (size 0.5 0.5) (thickness 0.075)) (justify mirror))
    )
    (fp_text value regulator_1.6v (at 0 -1.5 90) (layer B.Fab)
      (effects (font (size 1 1) (thickness 0.15)) (justify mirror))
    )
    (fp_line (start 0.61 -0.63) (end -0.61 -0.63) (layer B.SilkS) (width 0.12))
    (fp_line (start -0.9 0.75) (end 0.9 0.75) (layer B.CrtYd) (width 0.05))
    (fp_line (start 0.9 0.75) (end 0.9 -0.75) (layer B.CrtYd) (width 0.05))
    (fp_line (start 0.9 -0.75) (end -0.9 -0.75) (layer B.CrtYd) (width 0.05))
    (fp_line (start -0.9 -0.75) (end -0.9 0.75) (layer B.CrtYd) (width 0.05))
    (fp_line (start -0.12 0.5) (end -0.5 0.12) (layer B.Fab) (width 0.1))
    (fp_line (start 0.5 -0.5) (end -0.5 -0.5) (layer B.Fab) (width 0.1))
    (fp_line (start -0.5 -0.5) (end -0.5 0.12) (layer B.Fab) (width 0.1))
    (fp_line (start -0.12 0.5) (end 0.5 0.5) (layer B.Fab) (width 0.1))
    (fp_line (start 0.5 0.5) (end 0.5 -0.5) (layer B.Fab) (width 0.1))
    (fp_text user %R (at 0.04 -0.08 90) (layer B.Fab)
      (effects (font (size 0.25 0.25) (thickness 0.025)) (justify mirror))
    )
    (fp_line (start 0.61 0.63) (end 0 0.63) (layer B.SilkS) (width 0.12))
    (pad 4 smd custom (at 0.54 0.325 90) (size 0.22 0.25) (layers B.Cu B.Paste B.Mask)
      (net 5 +3V3) (zone_connect 2)
      (options (clearance outline) (anchor rect))
      (primitives
        (gr_poly (pts
           (xy -0.11 0.125) (xy -0.29 0.125) (xy -0.29 0.055) (xy -0.11 -0.125)) (width 0))
      ))
    (pad 1 smd custom (at -0.54 0.325 90) (size 0.22 0.25) (layers B.Cu B.Paste B.Mask)
      (net 4 "Net-(C4-Pad1)") (zone_connect 2)
      (options (clearance outline) (anchor rect))
      (primitives
        (gr_poly (pts
           (xy 0.11 0.125) (xy 0.36 0.125) (xy 0.11 -0.125)) (width 0))
      ))
    (pad 5 smd rect (at 0 0 45) (size 0.48 0.48) (layers B.Cu B.Paste B.Mask))
    (pad 2 smd custom (at -0.54 -0.325 90) (size 0.22 0.25) (layers B.Cu B.Paste B.Mask)
      (net 1 GND) (zone_connect 2)
      (options (clearance outline) (anchor rect))
      (primitives
        (gr_poly (pts
           (xy 0.11 -0.125) (xy 0.29 -0.125) (xy 0.29 -0.055) (xy 0.11 0.125)) (width 0))
      ))
    (pad 3 smd custom (at 0.54 -0.325 90) (size 0.22 0.25) (layers B.Cu B.Paste B.Mask)
      (net 9 "Net-(U1-Pad11)") (zone_connect 2)
      (options (clearance outline) (anchor rect))
      (primitives
        (gr_poly (pts
           (xy -0.11 -0.125) (xy -0.29 -0.125) (xy -0.29 -0.055) (xy -0.11 0.125)) (width 0))
      ))
    (model ${KISYS3DMOD}/Package_DFN_QFN.3dshapes/UDFN-4-1EP_1x1mm_P0.65mm_EP0.48x0.48mm.wrl
      (at (xyz 0 0 0))
      (scale (xyz 1 1 1))
      (rotate (xyz 0 0 0))
    )
  )

  (module Capacitor_SMD:C_0402_1005Metric (layer B.Cu) (tedit 5B301BBE) (tstamp 5F44E10D)
    (at 122.354126 59.311326 135)
    (descr "Capacitor SMD 0402 (1005 Metric), square (rectangular) end terminal, IPC_7351 nominal, (Body size source: http://www.tortai-tech.com/upload/download/2011102023233369053.pdf), generated with kicad-footprint-generator")
    (tags capacitor)
    (path /5E7862FC)
    (attr smd)
    (fp_text reference C1 (at -0.535526 1.005789 135) (layer B.SilkS)
      (effects (font (size 0.5 0.5) (thickness 0.075)) (justify mirror))
    )
    (fp_text value 3.3uF (at 0 -1.17 135) (layer B.Fab)
      (effects (font (size 1 1) (thickness 0.15)) (justify mirror))
    )
    (fp_line (start -0.5 -0.25) (end -0.5 0.25) (layer B.Fab) (width 0.1))
    (fp_line (start -0.5 0.25) (end 0.5 0.25) (layer B.Fab) (width 0.1))
    (fp_line (start 0.5 0.25) (end 0.5 -0.25) (layer B.Fab) (width 0.1))
    (fp_line (start 0.5 -0.25) (end -0.5 -0.25) (layer B.Fab) (width 0.1))
    (fp_line (start -0.93 -0.47) (end -0.93 0.47) (layer B.CrtYd) (width 0.05))
    (fp_line (start -0.93 0.47) (end 0.93 0.47) (layer B.CrtYd) (width 0.05))
    (fp_line (start 0.93 0.47) (end 0.93 -0.47) (layer B.CrtYd) (width 0.05))
    (fp_line (start 0.93 -0.47) (end -0.93 -0.47) (layer B.CrtYd) (width 0.05))
    (fp_text user %R (at 0 0 135) (layer B.Fab)
      (effects (font (size 0.25 0.25) (thickness 0.04)) (justify mirror))
    )
    (pad 1 smd roundrect (at -0.485 0 135) (size 0.59 0.64) (layers B.Cu B.Paste B.Mask) (roundrect_rratio 0.25)
      (net 5 +3V3))
    (pad 2 smd roundrect (at 0.485 0 135) (size 0.59 0.64) (layers B.Cu B.Paste B.Mask) (roundrect_rratio 0.25)
      (net 1 GND))
    (model ${KISYS3DMOD}/Capacitor_SMD.3dshapes/C_0402_1005Metric.wrl
      (at (xyz 0 0 0))
      (scale (xyz 1 1 1))
      (rotate (xyz 0 0 0))
    )
  )

  (module Capacitor_SMD:C_0402_1005Metric (layer F.Cu) (tedit 5B301BBE) (tstamp 5F44E11B)
    (at 118.6688 63.5 270)
    (descr "Capacitor SMD 0402 (1005 Metric), square (rectangular) end terminal, IPC_7351 nominal, (Body size source: http://www.tortai-tech.com/upload/download/2011102023233369053.pdf), generated with kicad-footprint-generator")
    (tags capacitor)
    (path /5E79AD22)
    (attr smd)
    (fp_text reference C2 (at 0 -1.17 90) (layer F.SilkS)
      (effects (font (size 0.5 0.5) (thickness 0.075)))
    )
    (fp_text value 22pF (at 0 1.17 90) (layer F.Fab)
      (effects (font (size 1 1) (thickness 0.15)))
    )
    (fp_text user %R (at 0 0 90) (layer F.Fab)
      (effects (font (size 0.25 0.25) (thickness 0.04)))
    )
    (fp_line (start 0.93 0.47) (end -0.93 0.47) (layer F.CrtYd) (width 0.05))
    (fp_line (start 0.93 -0.47) (end 0.93 0.47) (layer F.CrtYd) (width 0.05))
    (fp_line (start -0.93 -0.47) (end 0.93 -0.47) (layer F.CrtYd) (width 0.05))
    (fp_line (start -0.93 0.47) (end -0.93 -0.47) (layer F.CrtYd) (width 0.05))
    (fp_line (start 0.5 0.25) (end -0.5 0.25) (layer F.Fab) (width 0.1))
    (fp_line (start 0.5 -0.25) (end 0.5 0.25) (layer F.Fab) (width 0.1))
    (fp_line (start -0.5 -0.25) (end 0.5 -0.25) (layer F.Fab) (width 0.1))
    (fp_line (start -0.5 0.25) (end -0.5 -0.25) (layer F.Fab) (width 0.1))
    (pad 2 smd roundrect (at 0.485 0 270) (size 0.59 0.64) (layers F.Cu F.Paste F.Mask) (roundrect_rratio 0.25)
      (net 2 "Net-(C2-Pad2)"))
    (pad 1 smd roundrect (at -0.485 0 270) (size 0.59 0.64) (layers F.Cu F.Paste F.Mask) (roundrect_rratio 0.25)
      (net 1 GND))
    (model ${KISYS3DMOD}/Capacitor_SMD.3dshapes/C_0402_1005Metric.wrl
      (at (xyz 0 0 0))
      (scale (xyz 1 1 1))
      (rotate (xyz 0 0 0))
    )
  )

  (module Capacitor_SMD:C_0402_1005Metric (layer F.Cu) (tedit 5B301BBE) (tstamp 5F44E129)
    (at 119.697453 65.392253 315)
    (descr "Capacitor SMD 0402 (1005 Metric), square (rectangular) end terminal, IPC_7351 nominal, (Body size source: http://www.tortai-tech.com/upload/download/2011102023233369053.pdf), generated with kicad-footprint-generator")
    (tags capacitor)
    (path /5E79C14C)
    (attr smd)
    (fp_text reference C3 (at 0 -1.17 135) (layer F.SilkS)
      (effects (font (size 0.5 0.5) (thickness 0.075)))
    )
    (fp_text value 22pF (at 0 1.17 135) (layer F.Fab)
      (effects (font (size 1 1) (thickness 0.15)))
    )
    (fp_line (start -0.5 0.25) (end -0.5 -0.25) (layer F.Fab) (width 0.1))
    (fp_line (start -0.5 -0.25) (end 0.5 -0.25) (layer F.Fab) (width 0.1))
    (fp_line (start 0.5 -0.25) (end 0.5 0.25) (layer F.Fab) (width 0.1))
    (fp_line (start 0.5 0.25) (end -0.5 0.25) (layer F.Fab) (width 0.1))
    (fp_line (start -0.93 0.47) (end -0.93 -0.47) (layer F.CrtYd) (width 0.05))
    (fp_line (start -0.93 -0.47) (end 0.93 -0.47) (layer F.CrtYd) (width 0.05))
    (fp_line (start 0.93 -0.47) (end 0.93 0.47) (layer F.CrtYd) (width 0.05))
    (fp_line (start 0.93 0.47) (end -0.93 0.47) (layer F.CrtYd) (width 0.05))
    (fp_text user %R (at 0 0 135) (layer F.Fab)
      (effects (font (size 0.25 0.25) (thickness 0.04)))
    )
    (pad 1 smd roundrect (at -0.485 0 315) (size 0.59 0.64) (layers F.Cu F.Paste F.Mask) (roundrect_rratio 0.25)
      (net 1 GND))
    (pad 2 smd roundrect (at 0.485 0 315) (size 0.59 0.64) (layers F.Cu F.Paste F.Mask) (roundrect_rratio 0.25)
      (net 3 "Net-(C3-Pad2)"))
    (model ${KISYS3DMOD}/Capacitor_SMD.3dshapes/C_0402_1005Metric.wrl
      (at (xyz 0 0 0))
      (scale (xyz 1 1 1))
      (rotate (xyz 0 0 0))
    )
  )

  (module Capacitor_SMD:C_0402_1005Metric (layer B.Cu) (tedit 5B301BBE) (tstamp 5F44E137)
    (at 122.785 63.7)
    (descr "Capacitor SMD 0402 (1005 Metric), square (rectangular) end terminal, IPC_7351 nominal, (Body size source: http://www.tortai-tech.com/upload/download/2011102023233369053.pdf), generated with kicad-footprint-generator")
    (tags capacitor)
    (path /5E787BD6)
    (attr smd)
    (fp_text reference C4 (at -0.2046 1.0192) (layer B.SilkS)
      (effects (font (size 0.5 0.5) (thickness 0.075)) (justify mirror))
    )
    (fp_text value 1uF (at 0 -1.17) (layer B.Fab)
      (effects (font (size 1 1) (thickness 0.15)) (justify mirror))
    )
    (fp_text user %R (at 0 0) (layer B.Fab)
      (effects (font (size 0.25 0.25) (thickness 0.04)) (justify mirror))
    )
    (fp_line (start 0.93 -0.47) (end -0.93 -0.47) (layer B.CrtYd) (width 0.05))
    (fp_line (start 0.93 0.47) (end 0.93 -0.47) (layer B.CrtYd) (width 0.05))
    (fp_line (start -0.93 0.47) (end 0.93 0.47) (layer B.CrtYd) (width 0.05))
    (fp_line (start -0.93 -0.47) (end -0.93 0.47) (layer B.CrtYd) (width 0.05))
    (fp_line (start 0.5 -0.25) (end -0.5 -0.25) (layer B.Fab) (width 0.1))
    (fp_line (start 0.5 0.25) (end 0.5 -0.25) (layer B.Fab) (width 0.1))
    (fp_line (start -0.5 0.25) (end 0.5 0.25) (layer B.Fab) (width 0.1))
    (fp_line (start -0.5 -0.25) (end -0.5 0.25) (layer B.Fab) (width 0.1))
    (pad 2 smd roundrect (at 0.485 0) (size 0.59 0.64) (layers B.Cu B.Paste B.Mask) (roundrect_rratio 0.25)
      (net 1 GND))
    (pad 1 smd roundrect (at -0.485 0) (size 0.59 0.64) (layers B.Cu B.Paste B.Mask) (roundrect_rratio 0.25)
      (net 4 "Net-(C4-Pad1)"))
    (model ${KISYS3DMOD}/Capacitor_SMD.3dshapes/C_0402_1005Metric.wrl
      (at (xyz 0 0 0))
      (scale (xyz 1 1 1))
      (rotate (xyz 0 0 0))
    )
  )

  (module Resistor_SMD:R_0402_1005Metric (layer B.Cu) (tedit 5B301BBD) (tstamp 5F44E145)
    (at 128.6764 60.8584 180)
    (descr "Resistor SMD 0402 (1005 Metric), square (rectangular) end terminal, IPC_7351 nominal, (Body size source: http://www.tortai-tech.com/upload/download/2011102023233369053.pdf), generated with kicad-footprint-generator")
    (tags resistor)
    (path /5E7893D6)
    (attr smd)
    (fp_text reference R1 (at 0 1.17) (layer B.SilkS)
      (effects (font (size 0.5 0.5) (thickness 0.075)) (justify mirror))
    )
    (fp_text value 2MΩ (at 0 -1.17) (layer B.Fab)
      (effects (font (size 1 1) (thickness 0.15)) (justify mirror))
    )
    (fp_text user %R (at 0 0) (layer B.Fab)
      (effects (font (size 0.25 0.25) (thickness 0.04)) (justify mirror))
    )
    (fp_line (start 0.93 -0.47) (end -0.93 -0.47) (layer B.CrtYd) (width 0.05))
    (fp_line (start 0.93 0.47) (end 0.93 -0.47) (layer B.CrtYd) (width 0.05))
    (fp_line (start -0.93 0.47) (end 0.93 0.47) (layer B.CrtYd) (width 0.05))
    (fp_line (start -0.93 -0.47) (end -0.93 0.47) (layer B.CrtYd) (width 0.05))
    (fp_line (start 0.5 -0.25) (end -0.5 -0.25) (layer B.Fab) (width 0.1))
    (fp_line (start 0.5 0.25) (end 0.5 -0.25) (layer B.Fab) (width 0.1))
    (fp_line (start -0.5 0.25) (end 0.5 0.25) (layer B.Fab) (width 0.1))
    (fp_line (start -0.5 -0.25) (end -0.5 0.25) (layer B.Fab) (width 0.1))
    (pad 2 smd roundrect (at 0.485 0 180) (size 0.59 0.64) (layers B.Cu B.Paste B.Mask) (roundrect_rratio 0.25)
      (net 1 GND))
    (pad 1 smd roundrect (at -0.485 0 180) (size 0.59 0.64) (layers B.Cu B.Paste B.Mask) (roundrect_rratio 0.25)
      (net 31 "Net-(Q1-Pad3)"))
    (model ${KISYS3DMOD}/Resistor_SMD.3dshapes/R_0402_1005Metric.wrl
      (at (xyz 0 0 0))
      (scale (xyz 1 1 1))
      (rotate (xyz 0 0 0))
    )
  )

  (module Resistor_SMD:R_0402_1005Metric (layer F.Cu) (tedit 5B301BBD) (tstamp 5F44E153)
    (at 113.9952 55.6768 270)
    (descr "Resistor SMD 0402 (1005 Metric), square (rectangular) end terminal, IPC_7351 nominal, (Body size source: http://www.tortai-tech.com/upload/download/2011102023233369053.pdf), generated with kicad-footprint-generator")
    (tags resistor)
    (path /5E7E9626)
    (attr smd)
    (fp_text reference R2 (at 1.4732 0.2032) (layer F.SilkS)
      (effects (font (size 0.5 0.5) (thickness 0.075)))
    )
    (fp_text value 10kΩ (at 0 1.17 90) (layer F.Fab)
      (effects (font (size 1 1) (thickness 0.15)))
    )
    (fp_line (start -0.5 0.25) (end -0.5 -0.25) (layer F.Fab) (width 0.1))
    (fp_line (start -0.5 -0.25) (end 0.5 -0.25) (layer F.Fab) (width 0.1))
    (fp_line (start 0.5 -0.25) (end 0.5 0.25) (layer F.Fab) (width 0.1))
    (fp_line (start 0.5 0.25) (end -0.5 0.25) (layer F.Fab) (width 0.1))
    (fp_line (start -0.93 0.47) (end -0.93 -0.47) (layer F.CrtYd) (width 0.05))
    (fp_line (start -0.93 -0.47) (end 0.93 -0.47) (layer F.CrtYd) (width 0.05))
    (fp_line (start 0.93 -0.47) (end 0.93 0.47) (layer F.CrtYd) (width 0.05))
    (fp_line (start 0.93 0.47) (end -0.93 0.47) (layer F.CrtYd) (width 0.05))
    (fp_text user %R (at 0 0 90) (layer F.Fab)
      (effects (font (size 0.25 0.25) (thickness 0.04)))
    )
    (pad 1 smd roundrect (at -0.485 0 270) (size 0.59 0.64) (layers F.Cu F.Paste F.Mask) (roundrect_rratio 0.25)
      (net 8 RESET))
    (pad 2 smd roundrect (at 0.485 0 270) (size 0.59 0.64) (layers F.Cu F.Paste F.Mask) (roundrect_rratio 0.25)
      (net 5 +3V3))
    (model ${KISYS3DMOD}/Resistor_SMD.3dshapes/R_0402_1005Metric.wrl
      (at (xyz 0 0 0))
      (scale (xyz 1 1 1))
      (rotate (xyz 0 0 0))
    )
  )

  (module Resistor_SMD:R_0402_1005Metric (layer B.Cu) (tedit 5B301BBD) (tstamp 5F44E161)
    (at 125.556847 64.343153 225)
    (descr "Resistor SMD 0402 (1005 Metric), square (rectangular) end terminal, IPC_7351 nominal, (Body size source: http://www.tortai-tech.com/upload/download/2011102023233369053.pdf), generated with kicad-footprint-generator")
    (tags resistor)
    (path /5E88634F)
    (attr smd)
    (fp_text reference R3 (at -0.754558 1.012577 45) (layer B.SilkS)
      (effects (font (size 0.5 0.5) (thickness 0.075)) (justify mirror))
    )
    (fp_text value 330Ω (at 0 -1.17 45) (layer B.Fab)
      (effects (font (size 1 1) (thickness 0.15)) (justify mirror))
    )
    (fp_line (start -0.5 -0.25) (end -0.5 0.25) (layer B.Fab) (width 0.1))
    (fp_line (start -0.5 0.25) (end 0.5 0.25) (layer B.Fab) (width 0.1))
    (fp_line (start 0.5 0.25) (end 0.5 -0.25) (layer B.Fab) (width 0.1))
    (fp_line (start 0.5 -0.25) (end -0.5 -0.25) (layer B.Fab) (width 0.1))
    (fp_line (start -0.93 -0.47) (end -0.93 0.47) (layer B.CrtYd) (width 0.05))
    (fp_line (start -0.93 0.47) (end 0.93 0.47) (layer B.CrtYd) (width 0.05))
    (fp_line (start 0.93 0.47) (end 0.93 -0.47) (layer B.CrtYd) (width 0.05))
    (fp_line (start 0.93 -0.47) (end -0.93 -0.47) (layer B.CrtYd) (width 0.05))
    (fp_text user %R (at 0 0 45) (layer B.Fab)
      (effects (font (size 0.25 0.25) (thickness 0.04)) (justify mirror))
    )
    (pad 1 smd roundrect (at -0.485 0 225) (size 0.59 0.64) (layers B.Cu B.Paste B.Mask) (roundrect_rratio 0.25)
      (net 7 "Net-(Q3-Pad1)"))
    (pad 2 smd roundrect (at 0.485 0 225) (size 0.59 0.64) (layers B.Cu B.Paste B.Mask) (roundrect_rratio 0.25)
      (net 30 "Net-(R3-Pad2)"))
    (model ${KISYS3DMOD}/Resistor_SMD.3dshapes/R_0402_1005Metric.wrl
      (at (xyz 0 0 0))
      (scale (xyz 1 1 1))
      (rotate (xyz 0 0 0))
    )
  )

  (module Resistor_SMD:R_0402_1005Metric (layer B.Cu) (tedit 5B301BBD) (tstamp 5F44E16F)
    (at 116.156526 63.680126 315)
    (descr "Resistor SMD 0402 (1005 Metric), square (rectangular) end terminal, IPC_7351 nominal, (Body size source: http://www.tortai-tech.com/upload/download/2011102023233369053.pdf), generated with kicad-footprint-generator")
    (tags resistor)
    (path /5F301B34)
    (attr smd)
    (fp_text reference R4 (at 0.571447 -0.898026 135) (layer B.SilkS)
      (effects (font (size 0.5 0.5) (thickness 0.075)) (justify mirror))
    )
    (fp_text value 1Ω (at 0 -1.17 135) (layer B.Fab) hide
      (effects (font (size 1 1) (thickness 0.15)) (justify mirror))
    )
    (fp_text user %R (at 0 0 135) (layer B.Fab) hide
      (effects (font (size 0.25 0.25) (thickness 0.04)) (justify mirror))
    )
    (fp_line (start 0.93 -0.47) (end -0.93 -0.47) (layer B.CrtYd) (width 0.05))
    (fp_line (start 0.93 0.47) (end 0.93 -0.47) (layer B.CrtYd) (width 0.05))
    (fp_line (start -0.93 0.47) (end 0.93 0.47) (layer B.CrtYd) (width 0.05))
    (fp_line (start -0.93 -0.47) (end -0.93 0.47) (layer B.CrtYd) (width 0.05))
    (fp_line (start 0.5 -0.25) (end -0.5 -0.25) (layer B.Fab) (width 0.1))
    (fp_line (start 0.5 0.25) (end 0.5 -0.25) (layer B.Fab) (width 0.1))
    (fp_line (start -0.5 0.25) (end 0.5 0.25) (layer B.Fab) (width 0.1))
    (fp_line (start -0.5 -0.25) (end -0.5 0.25) (layer B.Fab) (width 0.1))
    (pad 2 smd roundrect (at 0.485 0 315) (size 0.59 0.64) (layers B.Cu B.Paste B.Mask) (roundrect_rratio 0.25)
      (net 4 "Net-(C4-Pad1)"))
    (pad 1 smd roundrect (at -0.485 0 315) (size 0.59 0.64) (layers B.Cu B.Paste B.Mask) (roundrect_rratio 0.25)
      (net 32 "Net-(D1-Pad2)"))
    (model ${KISYS3DMOD}/Resistor_SMD.3dshapes/R_0402_1005Metric.wrl
      (at (xyz 0 0 0))
      (scale (xyz 1 1 1))
      (rotate (xyz 0 0 0))
    )
  )

  (gr_text 3.3V (at 135.60552 65.69964) (layer F.SilkS)
    (effects (font (size 0.5 0.5) (thickness 0.075)))
  )
  (gr_text 3.3V (at 116.4336 61.0108) (layer F.SilkS)
    (effects (font (size 0.5 0.5) (thickness 0.075)))
  )
  (gr_text "Monash BoSL\nTurbidity_v1.5" (at 118.364 65.1256) (layer B.SilkS) (tstamp 5E87316A)
    (effects (font (size 0.5 0.5) (thickness 0.075)) (justify left mirror))
  )
  (gr_text "Monash BoSL\nTurbidity_v1.5" (at 137.0076 55.0672) (layer F.SilkS)
    (effects (font (size 0.5 0.5) (thickness 0.075)) (justify right))
  )
  (gr_line (start 113.1316 66.1416) (end 137.1092 66.13906) (layer Edge.Cuts) (width 0.05) (tstamp 5E847F7A))
  (gr_line (start 113.1316 54.0512) (end 113.1316 66.1416) (layer Edge.Cuts) (width 0.05))
  (gr_line (start 137.1092 54.0512) (end 137.1092 66.13906) (layer Edge.Cuts) (width 0.05))
  (gr_line (start 113.1316 54.0512) (end 137.1092 54.0512) (layer Edge.Cuts) (width 0.05))

  (segment (start 116.566 64.958) (end 116.416 64.808) (width 0.25) (layer F.Cu) (net 1) (status 30))
  (segment (start 114.530998 63.208) (end 114.216 63.208) (width 0.25) (layer F.Cu) (net 1) (status 30))
  (segment (start 116.416 64.808) (end 116.130998 64.808) (width 0.25) (layer F.Cu) (net 1) (status 30))
  (segment (start 119.420807 59.426007) (end 118.7196 58.7248) (width 0.25) (layer F.Cu) (net 1) (status 30))
  (segment (start 117.2752 58.7248) (end 118.7196 58.7248) (width 0.4) (layer F.Cu) (net 1))
  (segment (start 116.5 60.3) (end 116.5 59.5) (width 0.4) (layer F.Cu) (net 1))
  (segment (start 114.3 60.96) (end 115.84 60.96) (width 0.4) (layer F.Cu) (net 1))
  (segment (start 116.5 59.5) (end 117.2752 58.7248) (width 0.4) (layer F.Cu) (net 1))
  (segment (start 115.84 60.96) (end 116.5 60.3) (width 0.4) (layer F.Cu) (net 1))
  (segment (start 114.216 61.044) (end 114.3 60.96) (width 0.4) (layer F.Cu) (net 1))
  (segment (start 114.216 63.208) (end 114.216 61.044) (width 0.4) (layer F.Cu) (net 1))
  (segment (start 116.130998 64.808) (end 114.530998 63.208) (width 0.25) (layer F.Cu) (net 1) (status 30))
  (segment (start 116.2304 60.5696) (end 116.5 60.3) (width 0.25) (layer F.Cu) (net 1))
  (segment (start 118.7196 58.7248) (end 119.9696 58.7248) (width 0.4) (layer F.Cu) (net 1))
  (segment (start 121.718246 62.974978) (end 122.432528 62.260696) (width 0.4) (layer F.Cu) (net 1))
  (segment (start 120.141007 62.141007) (end 120.974978 62.974978) (width 0.4) (layer F.Cu) (net 1))
  (segment (start 120.974978 62.974978) (end 121.718246 62.974978) (width 0.4) (layer F.Cu) (net 1))
  (segment (start 120.141007 58.896207) (end 120.141007 62.141007) (width 0.4) (layer F.Cu) (net 1))
  (segment (start 119.9696 58.7248) (end 120.141007 58.896207) (width 0.4) (layer F.Cu) (net 1))
  (segment (start 117.2 63.751458) (end 117.201458 63.751458) (width 0.4) (layer B.Cu) (net 1))
  (segment (start 117.201458 63.751458) (end 118.35 64.9) (width 0.4) (layer B.Cu) (net 1))
  (segment (start 118.39 64.94) (end 118.35 64.9) (width 0.25) (layer B.Cu) (net 1))
  (segment (start 119.975 64.94) (end 118.39 64.94) (width 0.25) (layer B.Cu) (net 1))
  (via (at 131.52621 54.6762) (size 0.8) (drill 0.4) (layers F.Cu B.Cu) (net 1))
  (segment (start 129.008621 56.815973) (end 131.148394 54.6762) (width 0.4) (layer F.Cu) (net 1))
  (segment (start 131.148394 54.6762) (end 131.52621 54.6762) (width 0.4) (layer F.Cu) (net 1))
  (segment (start 124.4348 63.7) (end 126.5 61.6348) (width 0.4) (layer B.Cu) (net 1))
  (segment (start 126.5 61.6348) (end 126.5 60.45) (width 0.4) (layer B.Cu) (net 1))
  (via (at 116.85 61.85) (size 0.8) (drill 0.4) (layers F.Cu B.Cu) (net 1))
  (segment (start 117.201458 62.201458) (end 116.85 61.85) (width 0.4) (layer B.Cu) (net 1))
  (segment (start 117.201458 63.751458) (end 117.201458 62.201458) (width 0.4) (layer B.Cu) (net 1))
  (segment (start 116.5 60.934315) (end 116.5 60.3) (width 0.4) (layer F.Cu) (net 1))
  (segment (start 116.85 61.284315) (end 116.5 60.934315) (width 0.4) (layer F.Cu) (net 1))
  (segment (start 116.85 61.85) (end 116.85 61.284315) (width 0.4) (layer F.Cu) (net 1))
  (segment (start 116.9 61.85) (end 116.85 61.85) (width 0.25) (layer F.Cu) (net 1))
  (segment (start 127.8889 59.0611) (end 129.15 57.8) (width 0.7) (layer B.Cu) (net 1))
  (segment (start 131.2 57.8) (end 132.3 56.7) (width 0.7) (layer B.Cu) (net 1))
  (segment (start 132.3 56.7) (end 132.3 55.4) (width 0.7) (layer B.Cu) (net 1))
  (segment (start 129.15 57.8) (end 131.2 57.8) (width 0.7) (layer B.Cu) (net 1))
  (segment (start 132.3 55.4) (end 131.52621 54.62621) (width 0.7) (layer B.Cu) (net 1))
  (segment (start 125.573244 54.6762) (end 131.52621 54.6762) (width 0.7) (layer B.Cu) (net 1))
  (segment (start 118.7196 58.7248) (end 121.563629 58.7248) (width 0.7) (layer B.Cu) (net 1))
  (segment (start 121.563629 58.685815) (end 125.573244 54.6762) (width 0.7) (layer B.Cu) (net 1))
  (segment (start 121.563629 58.7248) (end 121.563629 58.685815) (width 0.7) (layer B.Cu) (net 1))
  (segment (start 121.7676 58.7248) (end 122.127852 59.085052) (width 0.4) (layer B.Cu) (net 1))
  (segment (start 121.563629 58.7248) (end 121.7676 58.7248) (width 0.4) (layer B.Cu) (net 1))
  (segment (start 124.4348 63.7) (end 123.27 63.7) (width 0.4) (layer B.Cu) (net 1))
  (segment (start 128.1914 59.3636) (end 128.1914 60.8584) (width 0.7) (layer B.Cu) (net 1))
  (segment (start 127.8889 59.0611) (end 128.1914 59.3636) (width 0.7) (layer B.Cu) (net 1))
  (segment (start 116.657306 65.049306) (end 116.416 64.808) (width 0.25) (layer F.Cu) (net 1))
  (segment (start 119.354506 65.049306) (end 116.657306 65.049306) (width 0.25) (layer F.Cu) (net 1))
  (segment (start 118.015 63.015) (end 118.6688 63.015) (width 0.25) (layer F.Cu) (net 1))
  (segment (start 116.85 61.85) (end 118.015 63.015) (width 0.25) (layer F.Cu) (net 1))
  (segment (start 118.9888 63.015) (end 118.6688 63.015) (width 0.25) (layer F.Cu) (net 1))
  (segment (start 119.285468 63.015) (end 118.9888 63.015) (width 0.25) (layer F.Cu) (net 1))
  (segment (start 122.855967 64.099999) (end 120.370467 64.099999) (width 0.25) (layer F.Cu) (net 1))
  (segment (start 120.370467 64.099999) (end 119.285468 63.015) (width 0.25) (layer F.Cu) (net 1))
  (segment (start 123.563899 63.392067) (end 122.855967 64.099999) (width 0.25) (layer F.Cu) (net 1))
  (segment (start 128.1914 61.1784) (end 128.1914 60.8584) (width 0.4) (layer B.Cu) (net 1))
  (segment (start 128.8288 65.008) (end 128.8288 61.8158) (width 0.4) (layer B.Cu) (net 1))
  (segment (start 128.8288 61.8158) (end 128.1914 61.1784) (width 0.4) (layer B.Cu) (net 1))
  (segment (start 126.5 60.45) (end 127.8889 59.0611) (width 0.4) (layer B.Cu) (net 1))
  (segment (start 120.834058 65.2) (end 124.018707 65.2) (width 0.25) (layer F.Cu) (net 2))
  (segment (start 124.018707 65.2) (end 124.69527 64.523437) (width 0.25) (layer F.Cu) (net 2))
  (segment (start 118.3488 63.985) (end 118.6688 63.985) (width 0.25) (layer F.Cu) (net 2))
  (segment (start 118.143 63.985) (end 118.3488 63.985) (width 0.25) (layer F.Cu) (net 2))
  (segment (start 117.366 63.208) (end 118.143 63.985) (width 0.25) (layer F.Cu) (net 2))
  (segment (start 116.416 63.208) (end 117.366 63.208) (width 0.25) (layer F.Cu) (net 2))
  (segment (start 119.619058 63.985) (end 118.6688 63.985) (width 0.25) (layer F.Cu) (net 2))
  (segment (start 120.834058 65.2) (end 119.619058 63.985) (width 0.25) (layer F.Cu) (net 2))
  (segment (start 114.216 65.658) (end 114.216 64.808) (width 0.25) (layer F.Cu) (net 3))
  (segment (start 114.291001 65.733001) (end 114.216 65.658) (width 0.25) (layer F.Cu) (net 3))
  (segment (start 124.614878 65.7352) (end 120.0404 65.7352) (width 0.25) (layer F.Cu) (net 3))
  (segment (start 125.260955 65.089123) (end 124.614878 65.7352) (width 0.25) (layer F.Cu) (net 3))
  (segment (start 119.655478 65.74809) (end 119.668368 65.7352) (width 0.25) (layer F.Cu) (net 3))
  (segment (start 119.668368 65.7352) (end 120.0404 65.7352) (width 0.25) (layer F.Cu) (net 3))
  (segment (start 114.36369 65.74809) (end 119.655478 65.74809) (width 0.25) (layer F.Cu) (net 3))
  (segment (start 114.348601 65.733001) (end 114.36369 65.74809) (width 0.25) (layer F.Cu) (net 3))
  (segment (start 114.291001 65.733001) (end 114.348601 65.733001) (width 0.25) (layer F.Cu) (net 3))
  (segment (start 122.2648 63.7352) (end 122.3 63.7) (width 0.25) (layer B.Cu) (net 4))
  (segment (start 120.384177 65.715823) (end 121.234267 65.715733) (width 0.4) (layer B.Cu) (net 4))
  (segment (start 121.234267 65.715733) (end 122.3 64.65) (width 0.4) (layer B.Cu) (net 4))
  (segment (start 120.4 65.7) (end 120.384177 65.715823) (width 0.25) (layer B.Cu) (net 4))
  (segment (start 120.4 65.55) (end 120.4 65.7) (width 0.25) (layer B.Cu) (net 4))
  (segment (start 120.625 64.94) (end 120.625 65.325) (width 0.25) (layer B.Cu) (net 4))
  (segment (start 120.625 65.325) (end 120.4 65.55) (width 0.25) (layer B.Cu) (net 4))
  (segment (start 118.316041 65.716042) (end 120.384177 65.715823) (width 0.4) (layer B.Cu) (net 4))
  (segment (start 118.192442 65.716042) (end 118.316041 65.716042) (width 0.4) (layer B.Cu) (net 4))
  (segment (start 116.499473 64.023073) (end 118.192442 65.716042) (width 0.4) (layer B.Cu) (net 4))
  (segment (start 122.3 64.65) (end 122.3 63.7) (width 0.4) (layer B.Cu) (net 4))
  (segment (start 122.478748 63.345846) (end 122.998213 62.826381) (width 0.25) (layer F.Cu) (net 5) (status 30))
  (segment (start 118.745 61.645) (end 118.745 61.341) (width 0.4) (layer F.Cu) (net 5))
  (segment (start 122.998213 62.826381) (end 122.249605 63.574989) (width 0.4) (layer F.Cu) (net 5))
  (segment (start 120.674989 63.574989) (end 118.745 61.645) (width 0.4) (layer F.Cu) (net 5))
  (segment (start 122.249605 63.574989) (end 120.674989 63.574989) (width 0.4) (layer F.Cu) (net 5))
  (segment (start 124.9 62.55) (end 124.9 63.187336) (width 0.4) (layer F.Cu) (net 5))
  (segment (start 124.4 62.05) (end 124.9 62.55) (width 0.4) (layer F.Cu) (net 5))
  (segment (start 124.9 63.187336) (end 124.129584 63.957752) (width 0.4) (layer F.Cu) (net 5))
  (segment (start 122.998213 62.826381) (end 123.774594 62.05) (width 0.4) (layer F.Cu) (net 5))
  (segment (start 123.774594 62.05) (end 124.4 62.05) (width 0.4) (layer F.Cu) (net 5))
  (segment (start 120.625 63.86) (end 120.625 63.225) (width 0.25) (layer B.Cu) (net 5))
  (segment (start 120.625 63.225) (end 120.9 62.95) (width 0.25) (layer B.Cu) (net 5))
  (segment (start 124.1296 59.0296) (end 124.15 59.05) (width 0.4) (layer B.Cu) (net 5))
  (segment (start 126.5659 56.6341) (end 124.15 59.05) (width 0.7) (layer B.Cu) (net 5))
  (segment (start 118.745 61.341) (end 121.859 61.341) (width 0.7) (layer B.Cu) (net 5))
  (segment (start 123.7 59.5) (end 124.15 59.05) (width 0.7) (layer B.Cu) (net 5))
  (segment (start 121.859 61.341) (end 123.7 59.5) (width 0.7) (layer B.Cu) (net 5))
  (segment (start 123.898457 59.301543) (end 124.15 59.05) (width 0.4) (layer B.Cu) (net 5))
  (segment (start 130.705677 58.51303) (end 131.349989 57.868718) (width 0.25) (layer F.Cu) (net 5))
  (segment (start 131.349989 57.868718) (end 131.349989 56.533999) (width 0.25) (layer F.Cu) (net 5))
  (segment (start 131.349989 56.533999) (end 130.94999 56.134) (width 0.25) (layer F.Cu) (net 5))
  (via (at 130.94999 56.134) (size 0.8) (drill 0.4) (layers F.Cu B.Cu) (net 5))
  (segment (start 132.75 60.1) (end 135.2 62.55) (width 0.7) (layer F.Cu) (net 5))
  (segment (start 130.94999 56.134) (end 132.75 57.93401) (width 0.7) (layer F.Cu) (net 5))
  (segment (start 135.2 62.55) (end 135.2 64.1) (width 0.7) (layer F.Cu) (net 5))
  (segment (start 132.75 57.93401) (end 132.75 60.1) (width 0.7) (layer F.Cu) (net 5))
  (segment (start 125.45 61.084002) (end 123.584002 62.95) (width 0.4) (layer B.Cu) (net 5))
  (segment (start 123.584002 62.95) (end 120.9 62.95) (width 0.4) (layer B.Cu) (net 5))
  (segment (start 125.45 59.55) (end 125.45 61.084002) (width 0.4) (layer B.Cu) (net 5))
  (segment (start 124.15 59.05) (end 124.95 59.05) (width 0.4) (layer B.Cu) (net 5))
  (segment (start 124.95 59.05) (end 125.45 59.55) (width 0.4) (layer B.Cu) (net 5))
  (via (at 116.45 57.7) (size 0.8) (drill 0.4) (layers F.Cu B.Cu) (net 5))
  (segment (start 117.15 58.4) (end 116.45 57.7) (width 0.25) (layer B.Cu) (net 5))
  (segment (start 117.15 60.846) (end 117.15 58.4) (width 0.25) (layer B.Cu) (net 5))
  (segment (start 118.745 61.341) (end 117.645 61.341) (width 0.25) (layer B.Cu) (net 5))
  (segment (start 117.645 61.341) (end 117.15 60.846) (width 0.25) (layer B.Cu) (net 5))
  (segment (start 113.9952 56.2268) (end 113.9952 55.9968) (width 0.25) (layer F.Cu) (net 5))
  (segment (start 116.45 57.7) (end 115.4684 57.7) (width 0.25) (layer F.Cu) (net 5))
  (segment (start 130.44989 56.6341) (end 130.94999 56.134) (width 0.7) (layer B.Cu) (net 5))
  (segment (start 126.5659 56.6341) (end 130.44989 56.6341) (width 0.7) (layer B.Cu) (net 5))
  (segment (start 123.6624 59.5376) (end 123.7 59.5) (width 0.4) (layer B.Cu) (net 5))
  (segment (start 123.545727 59.654273) (end 123.6624 59.5376) (width 0.4) (layer B.Cu) (net 5))
  (segment (start 122.697073 59.654273) (end 123.545727 59.654273) (width 0.4) (layer B.Cu) (net 5))
  (segment (start 115.4684 57.7) (end 113.9952 56.2268) (width 0.25) (layer F.Cu) (net 5))
  (via (at 132.9944 62.4332) (size 0.8) (drill 0.4) (layers F.Cu B.Cu) (net 6))
  (segment (start 128.948792 65.042902) (end 128.396715 65.042902) (width 0.25) (layer F.Cu) (net 6) (status 20))
  (segment (start 131.558493 62.4332) (end 128.948792 65.042902) (width 0.25) (layer F.Cu) (net 6))
  (segment (start 128.396715 65.042902) (end 127.87725 64.523437) (width 0.25) (layer F.Cu) (net 6) (status 30))
  (segment (start 132.9944 62.4332) (end 131.558493 62.4332) (width 0.25) (layer F.Cu) (net 6))
  (segment (start 135.4438 62.4332) (end 136.017 61.86) (width 0.25) (layer B.Cu) (net 6))
  (segment (start 136.017 61.86) (end 136.017 60.96) (width 0.25) (layer B.Cu) (net 6))
  (segment (start 132.9944 62.4332) (end 135.4438 62.4332) (width 0.25) (layer B.Cu) (net 6))
  (segment (start 126.892 63.008) (end 125.899794 64.000206) (width 0.25) (layer B.Cu) (net 7))
  (segment (start 127.8788 63.008) (end 126.892 63.008) (width 0.25) (layer B.Cu) (net 7))
  (segment (start 122.837459 57.381659) (end 121.2088 55.753) (width 0.25) (layer F.Cu) (net 8) (status 30))
  (segment (start 113.9952 55.1268) (end 113.9952 55.3568) (width 0.25) (layer F.Cu) (net 8))
  (segment (start 121.2088 54.6088) (end 121.2088 55.753) (width 0.25) (layer F.Cu) (net 8))
  (segment (start 121.00121 54.40121) (end 121.2088 54.6088) (width 0.25) (layer F.Cu) (net 8))
  (segment (start 114.49079 54.40121) (end 121.00121 54.40121) (width 0.25) (layer F.Cu) (net 8))
  (segment (start 113.9952 54.8968) (end 113.9952 55.1918) (width 0.25) (layer F.Cu) (net 8))
  (segment (start 114.49079 54.40121) (end 113.9952 54.8968) (width 0.25) (layer F.Cu) (net 8))
  (segment (start 128.429154 63.957752) (end 128.442936 63.957752) (width 0.25) (layer F.Cu) (net 9) (status 30))
  (segment (start 119.975 63.86) (end 119.975 63.132524) (width 0.25) (layer B.Cu) (net 9))
  (segment (start 123.950001 61.099999) (end 124.35 60.7) (width 0.25) (layer B.Cu) (net 9))
  (segment (start 119.975 63.132524) (end 120.682534 62.42499) (width 0.25) (layer B.Cu) (net 9))
  (segment (start 125.185184 60.7) (end 124.915685 60.7) (width 0.25) (layer F.Cu) (net 9))
  (segment (start 122.62501 62.42499) (end 123.950001 61.099999) (width 0.25) (layer B.Cu) (net 9))
  (via (at 124.35 60.7) (size 0.8) (drill 0.4) (layers F.Cu B.Cu) (net 9))
  (segment (start 128.442936 63.957752) (end 125.185184 60.7) (width 0.25) (layer F.Cu) (net 9))
  (segment (start 120.682534 62.42499) (end 122.62501 62.42499) (width 0.25) (layer B.Cu) (net 9))
  (segment (start 124.915685 60.7) (end 124.35 60.7) (width 0.25) (layer F.Cu) (net 9))
  (segment (start 118.794601 56.928001) (end 118.7196 56.853) (width 0.25) (layer F.Cu) (net 23))
  (segment (start 121.139201 56.928001) (end 118.794601 56.928001) (width 0.25) (layer F.Cu) (net 23))
  (segment (start 118.7196 56.853) (end 118.7196 55.753) (width 0.25) (layer F.Cu) (net 23) (status 20))
  (segment (start 122.158544 57.947344) (end 121.139201 56.928001) (width 0.25) (layer F.Cu) (net 23) (status 10))
  (segment (start 117.804611 57.378011) (end 116.1796 55.753) (width 0.25) (layer F.Cu) (net 24) (status 20))
  (segment (start 120.448997 57.378011) (end 117.804611 57.378011) (width 0.25) (layer F.Cu) (net 24))
  (segment (start 121.584016 58.51303) (end 120.448997 57.378011) (width 0.25) (layer F.Cu) (net 24) (status 10))
  (segment (start 124.649049 56.769753) (end 124.129584 56.250288) (width 0.25) (layer F.Cu) (net 27) (status 30))
  (segment (start 131.568 63.008) (end 132.66 64.1) (width 0.7) (layer B.Cu) (net 29))
  (segment (start 129.7788 63.008) (end 131.568 63.008) (width 0.7) (layer B.Cu) (net 29))
  (segment (start 127.311565 65.089123) (end 126.710877 65.089123) (width 0.25) (layer F.Cu) (net 30))
  (via (at 126.3 65.5) (size 0.8) (drill 0.4) (layers F.Cu B.Cu) (net 30))
  (segment (start 126.710877 65.089123) (end 126.3 65.5) (width 0.25) (layer F.Cu) (net 30))
  (segment (start 126.0278 65.5) (end 125.2139 64.6861) (width 0.25) (layer B.Cu) (net 30))
  (segment (start 126.3 65.5) (end 126.0278 65.5) (width 0.25) (layer B.Cu) (net 30))
  (via (at 129.15 59.55) (size 0.8) (drill 0.4) (layers F.Cu B.Cu) (net 31))
  (segment (start 128.750001 58.607963) (end 125.260955 55.118917) (width 0.4) (layer F.Cu) (net 31))
  (segment (start 128.750001 59.150001) (end 128.750001 58.607963) (width 0.4) (layer F.Cu) (net 31))
  (segment (start 129.15 59.55) (end 128.750001 59.150001) (width 0.4) (layer F.Cu) (net 31))
  (segment (start 134.887 59.55) (end 136.017 58.42) (width 0.4) (layer B.Cu) (net 31))
  (segment (start 129.15 59.55) (end 134.887 59.55) (width 0.4) (layer B.Cu) (net 31))
  (segment (start 129.15 60.847) (end 129.1614 60.8584) (width 0.4) (layer B.Cu) (net 31))
  (segment (start 129.15 59.55) (end 129.15 60.847) (width 0.4) (layer B.Cu) (net 31))
  (segment (start 114.3 58.42) (end 115.5192 58.42) (width 0.4) (layer B.Cu) (net 32))
  (segment (start 115.813579 58.714379) (end 115.813579 63.337179) (width 0.4) (layer B.Cu) (net 32))
  (segment (start 115.5192 58.42) (end 115.813579 58.714379) (width 0.4) (layer B.Cu) (net 32))

)
