# Supplementary material for: A Compact, Low-Cost, and Low-Power Turbidity Sensor for Continuous In Situ Stormwater Monitoring
Source: Sensors (Basel). 2024 Jun 17;24(12):3926. doi: 10.3390/s24123926 (PMC11207302; doi:10.3390/s24123926)
Supplement: Supplementary file 1 [file sensors-24-03926-s001.zip › supplementary material/raw data/field/Calibration info/Inlet calibration.xlsx]

## Sheet: Inflow
Calibration status	Date	Start Time	Finish Time													Slope	intercept	R square	largest reliable LC sensor reading		largest solution range	250	NTU
After cleanning	2020-05-20				Low cost with LED_1	81.24	100.04	182.36	254.21	444.2						1.13472	-51.9087	0.994165	266.065
					Low cost without LED_1	0.21	0.21	0.25	0.3	0.47
					Difference_1	81.03	99.83	182.11	253.91	443.73
					Low cost with LED_2	82.11	98.52	185.44	249.36	442.51
					Low cost without LED_2	0.21	0.21	0.25	0.3	0.46
					Difference_2	81.9	98.31	185.19	249.06	442.05
					Difference average	81.465	99.07	183.65	251.485	442.89
					Turb meter_1	51.46	66.41	144	218	460
					Turb meter_2	51.22	67.16	145	218	462
					Turb meter average	51.34	66.785	144.5	218	461
Before cleanning	2020-06-17				Low cost with LED_1	83.49	105.81	185.31	258.35	445.46						1.1372	-56.3651	0.993746	269.404
					Low cost without LED_1	0.22	0.21	0.25	0.3	0.47
					Difference_1	83.27	105.6	185.06	258.05	444.99
					Low cost with LED_2	90.36	96.86	182.34	259.35	444.23
					Low cost without LED_2	0.22	0.21	0.25	0.31	0.46
					Difference_2	90.14	96.65	182.09	259.04	443.77
					Difference average	86.705	101.125	183.575	258.545	444.38
					Turb meter_1	52.1	65.9	142	219	459
					Turb meter_2	52.6	65.2	142	221	461
					Turb meter average	52.35	65.55	142	220	460
After cleanning	2020-06-17				Low cost with LED_1	80.63	96.74	184.16	266.33	459.36						1.07859	-47.172	0.995643	275.52
					Low cost without LED_1	0.21	0.22	0.25	0.3	0.46
					Difference_1	80.42	96.52	183.91	266.03	458.9
					Low cost with LED_2	80.96	92.95	181.66	264.84	459.57
					Low cost without LED_2	0.21	0.22	0.24	0.3	0.46
					Difference_2	80.75	92.73	181.42	264.54	459.11
					Difference average	80.585	94.625	182.665	265.285	459.005
					Turb meter_1	37.9	68.1	146	224	456
					Turb meter_2	35.6	70.1	144	226	455
					Turb meter average	36.75	69.1	145	225	455.5
Before cleanning	2020-06-19				Low cost with LED_1	13.05	25.4	33.9	45.55	55.24						0.890559	-9.55972	0.999313	291.457
					Low cost without LED_1	0.19	0.2	0.21	0.21	0.22
					Low cost with LED_2	13.07	22.96	33.39	44.92	54.33
					Low cost without LED_2	0.2	0.21	0.21	0.21	0.21
					Low cost with LED_3		23		44.8	54.02
					Low cost without LED_3		0.2		0.21	0.2
					Difference_1	12.86	25.2	33.69	45.34	55.02
					Difference_2	12.87	22.75	33.18	44.71	54.12
					Difference_3		22.8		44.59	53.82
					Difference average	12.865	23.5833	33.435	44.88	54.32
					Turb meter_1	1.91	11.9	19.8	31.1	38.4
					Turb meter_2	1.65	11.3	20.1	30.9	38.5
					Turb meter_3
					Turb meter average	1.78	11.6	19.95	31	38.45
After cleanning	2020-06-19				Low cost with LED_1		23.77	34.04	44.05	53.47						0.926062	-10.2727	0.99785	281.053
					Low cost without LED_1		0.21	0.21	0.2	0.1
					Low cost with LED_2	14.06	23.09	33.06	43.9	53.28
					Low cost without LED_2	0.12	0.19	0.1	0.1	0.21
					Low cost with LED_3	14.09	23.07	33.08	43.88	53.23
					Low cost without LED_3	0.21	0.2	0.2	0.1	0.21
					Difference_1		23.56	33.83	43.85	53.37
					Difference_2	13.94	22.9	32.96	43.8	53.07
					Difference_3	13.88	22.87	32.88	43.78	53.02
					Difference average	13.91	23.11	33.2233	43.81	53.1533
					Turb meter_1	2.62	10.3	21.5	30.3	38.6
					Turb meter_2	2.74	10.4	21.6	30.2	38.7
					Turb meter_3
					Turb meter average	2.68	10.35	21.55	30.25	38.65
Before cleanning	2020-06-26				Low cost with LED_1	37.14	30.41	51.37	43.67	55.07	95.94	177.81	251.9			1.07472	-22.2586	0.991144	253.329
					Low cost without LED_1	0.2	0.21	0.22	0.22	0.22	0.22	0.23	0.29
					Low cost with LED_2	29.07	28.89	40.82	43.06	57.66	97.3	174.54	251.2
					Low cost without LED_2	0.21	0.2	0.22	0.2	0.21	0.21	0.23	0.28
					Low cost with LED_3	23.08	31.7	53.2	42.65	64.79	95.93	177.21	254.2
					Low cost without LED_3	0.2	0.22	0.22	0.21	0.2	0.21	0.24	0.29
					Difference_1	36.94	30.2	51.15	43.45	54.85	95.72	177.58	251.61
					Difference_2	28.86	28.69	40.6	42.86	57.45	97.09	174.31	250.92
					Difference_3	22.88	31.48	52.98	42.44	64.59	95.72	176.97	253.91
					Difference average	29.56	30.1233	48.2433	42.9167	58.9633	96.1767	176.287	252.147
					Turb meter_1	1.25	11.5	21.5	31.1	42.2	84.5	180	239
					Turb meter_2	1	10.9	21.6	31.1	41.9	84.9	181	239
					Turb meter_3	1	11.7	20.9	31.2	42	84.7	182	238
					Turb meter average	1.125	11.2	21.55	31.1	42.05	84.7	180.5	239
After cleanning	2020-06-26				Low cost with LED_1	18.14	29.28	35.3	44.45	54.4	96.98	176.32	255.88			1.03687	-14.6312	0.995049	255.222
					Low cost without LED_1	0.2	0.2	0.2	0.22	0.21	0.21	0.23	0.28
					Low cost with LED_2	20.68	26.5	37.2	43.9	53.37	96.47	176.4	252.22
					Low cost without LED_2	0.2	0.2	0.19	0.2	0.21	0.23	0.23	0.29
					Low cost with LED_3	16.19	26.36	33.97	43.08	53.17	95.32	174.76	252.05
					Low cost without LED_3	0.21	0.2	0.21	0.2	0.21	0.2	0.23	0.29
					Difference_1	17.94	29.08	35.1	44.23	54.19	96.77	176.09	255.6
					Difference_2	20.48	26.3	37.01	43.7	53.16	96.24	176.17	251.93
					Difference_3	15.98	26.16	33.76	42.88	52.96	95.12	174.53	251.76
					Difference average	18.1333	27.18	35.29	43.6033	53.4367	96.0433	175.597	253.097
					Turb meter_1	1.25	11.5	21.5	31.1	42.2	84.5	180	239
					Turb meter_2	1	10.9	21.6	31.1	41.9	84.9	181	239
					Turb meter_3	1	11.7	20.9	31.2	42	84.7	182	238
					Turb meter average	1.125	11.2	21.55	31.1	42.05	84.7	180.5	239
Before cleanning	2020-07-07				Low cost with LED_1	28.42	42.3	36.67	41.88	53.63	66.8	114.09	201.24	288.15		1.00839	-21.0594	0.990517	268.804
					Low cost without LED_1	0.2	0.21	0.22	0.21	0.2	0.1	0.23	0.26	0.33
					Low cost with LED_2	23.61	36.54	39.26	37.55	53.25	68.95	112.86	199.66	284.11
					Low cost without LED_2	0.2	0.2	0.21	0.2	0.2	0.22	0.23	0.26	0.34
					Low cost with LED_3	22.53	44.98	33.01	36.25	62.5	57.99	113.24	199.55	284.3
					Low cost without LED_3	0.2	0.21	0.2	0.22	0.22	0.22	0.22	0.27	0.34
					Difference_1	28.22	42.09	36.45	41.67	53.43	66.7	113.86	200.98	287.82
					Difference_2	23.41	36.34	39.05	37.35	53.05	68.73	112.63	199.4	283.77
					Difference_3	22.33	44.77	32.81	36.03	62.28	57.77	113.02	199.28	283.96
					Difference average	24.6533	41.0667	36.1033	38.35	56.2533	64.4	113.17	199.887	285.183
					Turb meter_1	4.08	10.6	16.5	19.9	34.2	44.1	94.3	199	253
					Turb meter_2	5.01	9.99	15.9	19.7	34.6	43.5	94.1	200	255
					Turb meter_3	5.16	11.4	18.2	21.2	34.4	43.4	93.7	200	255
					Turb meter average	4.545	10.295	16.2	19.8	34.4	43.8	94.2	199.5	254
After cleanning	2020-07-07				Low cost with LED_1	15.24	23.53	37.69	35.64	51.32	61.17	112.91	199.14	282.43		1.0014	-14.6103	0.991709	264.239
					Low cost without LED_1	0.2	0.2	0.2	0.1	0.2	0.21	0.23	0.26	0.32
					Low cost with LED_2	14.69	27.55	42.56	34.38	51.52	59.81	110.13	197.65	280.42
					Low cost without LED_2	0.19	0.2	0.2	0.2	0.2	0.22	0.22	0.27	0.33
					Low cost with LED_3	14.59	27.24	45.44	35.74	49.31	55.16	111.11	197.08	280.33
					Low cost without LED_3	0.19	0.2	0.22	0.2	0.1	0.21	0.22	0.26	0.33
					Difference_1	15.04	23.33	37.49	35.54	51.12	60.96	112.68	198.88	282.11
					Difference_2	14.5	27.35	42.36	34.18	51.32	59.59	109.91	197.38	280.09
					Difference_3	14.4	27.04	45.22	35.54	49.21	54.95	110.89	196.82	280
					Difference average	14.6467	25.9067	41.69	35.0867	50.55	58.5	111.16	197.693	280.733
					Turb meter_1	2.52	12.6	14.6	21.1	36	45.9	96.8	200	256
					Turb meter_2	2.32	13.1	14.9	21	36.1	46.5	95.8	200	256
					Turb meter_3	2.47	13.8	13.8	21.5	36.7	45.7	95.7	201	256
					Turb meter average	2.42	12.85	14.75	21.05	36.05	46.2	96.3	200	256
Before cleanning	2020-07-15				Low cost with LED_1	31.54	22.4	32	38.5	52.2	56.1	110	200.5	288		0.972409	-12.9098	0.990679	270.369
					Low cost without LED_1	0.2	0.19	0.21	0.21	0.21	0.2	0.21	0.25	0.32
					Low cost with LED_2	30.5	21.5	30.6	38.5	52.1	55.2	109	200.4	287
					Low cost without LED_2	0.2	0.21	0.19	0.21	0.21	0.21	0.22	0.25	0.31
					Low cost with LED_3	28.07	21.4	30.4	38.4	52	54.9	109	199.98	286.1
					Low cost without LED_3	0.21	0.21	0.2	0.21	0.21	0.21	0.21	0.26	0.31
					Difference_1	31.34	22.21	31.79	38.29	51.99	55.9	109.79	200.25	287.68
					Difference_2	30.3	21.29	30.41	38.29	51.89	54.99	108.78	200.15	286.69
					Difference_3	27.86	21.19	30.2	38.19	51.79	54.69	108.79	199.72	285.79
					Difference average	29.8333	21.5633	30.8	38.2567	51.89	55.1933	109.12	200.04	286.72
					Turb meter_1	4.09	9.15	19	26.1	38.3	41.7	93.4	197	253
					Turb meter_2	4.21	9.18	19.4	25.8	38.3	41.5	92.9	201	255
					Turb meter_3	4.1	9.2	18.8	25.6	38.2	41.3	93.3	200	254
					Turb meter average	4.13333	9.17667	19.0667	25.8333	38.2667	41.5	93.2	199.333	254
After cleanning	2020-07-15				Low cost with LED_1	13.6	20.7	33.6	38.3	52.5	56.9	109	203	294		0.941181	-9.42134	0.99303	275.634
					Low cost without LED_1	0.19	0.2	0.21	0.2	0.2	0.2	0.22	0.26	0.32
					Low cost with LED_2	12.6	21	31.5	37.8	52.1	57	109.9	203	291
					Low cost without LED_2	0.2	0.2	0.21	0.2	0.2	0.2	0.22	0.26	0.32
					Low cost with LED_3	12.6	21.3	30.5	37.6	52.2	56.7	109.8	203	290
					Low cost without LED_3	0.21	0.19	0.21	0.2	0.2	0.2	0.21	0.25	0.32
					Difference_1	13.41	20.5	33.39	38.1	52.3	56.7	108.78	202.74	293.68
					Difference_2	12.4	20.8	31.29	37.6	51.9	56.8	109.68	202.74	290.68
					Difference_3	12.39	21.11	30.29	37.4	52	56.5	109.59	202.75	289.68
					Difference average	12.7333	20.8033	31.6567	37.7	52.0667	56.6667	109.35	202.743	291.347
					Turb meter_1	1.8	10.2	19.3	25.4	38.5	42.2	91.4	198	253
					Turb meter_2	1.74	10.4	18.9	25.4	38.4	42.2	92.1	200	254
					Turb meter_3	1.66	10.3	19.7	25.4	38.5	42.4	92.1	200	254
					Turb meter average	1.73333	10.3	19.3	25.4	38.4667	42.2667	91.8667	199.333	253.667
Before cleanning	2020-07-24				Low cost with LED_1	11.5	26.24	31.22	38.7	54.83	57.15	99.42	196.29	283.05		0.957274	-8.54108	0.990921	270.08
					Low cost without LED_1	0.19	0.21	0.2	0.21	0.21	0.21	0.23	0.25	0.32
					Low cost with LED_2	11.5	25.23	30.63	38.47	54.51	57.83	98.3	197.26	283.08
					Low cost without LED_2	0.21	0.19	0.2	0.2	0.2	0.21	0.21	0.26	0.32
					Low cost with LED_3	11.55	24.12	31.5	38.38	54.25	57.04	96.37	197.26	283.06
					Low cost without LED_3	0.2	0.21	0.2	0.2	0.2	0.2	0.22	0.25	0.36
					Difference_1	11.31	26.03	31.02	38.49	54.62	56.94	99.19	196.04	282.73
					Difference_2	11.29	25.04	30.43	38.27	54.31	57.62	98.09	197	282.76
					Difference_3	11.35	23.91	31.3	38.18	54.05	56.84	96.15	197.01	282.7
					Difference average	11.3167	24.9933	30.9167	38.3133	54.3267	57.1333	97.81	196.683	282.73
					Turb meter_1	3.87	15.6	20.9	24.5	42.8	44.5	81.5	199	249
					Turb meter_2	3.89	15.6	20.9	24.7	42.8	43.4	83.2	200	251
					Turb meter_3	3.9	15.6	20.4	24.5	43	43.1	81.6	200	251
					Turb meter average	3.88667	15.6	20.7333	24.5667	42.8667	43.6667	82.1	199.667	250.333
After cleanning	2020-07-24				Low cost with LED_1	15.47	27.25	33.36	40.39	56.91	60.15	97.9	202.84	287.45		0.949078	-10.2748	0.99256	274.24
					Low cost without LED_1	0.21	0.2	0.2	0.21	0.2	0.22	0.21	0.25	0.32
					Low cost with LED_2	15.15	27.13	33.66	39.08	56.26	59.69	98.92	203.59	286.59
					Low cost without LED_2	0.2	0.2	0.2	0.2	0.21	0.21	0.22	0.26	0.32
					Low cost with LED_3	15.13	27.11	32.59	39.44	55.93	60.25	98.37	201.43	286.6
					Low cost without LED_3	0.21	0.2	0.2	0.21	0.21	0.2	0.22	0.26	0.32
					Difference_1	15.26	27.05	33.16	40.18	56.71	59.93	97.69	202.59	287.13
					Difference_2	14.95	26.93	33.46	38.88	56.05	59.48	98.7	203.33	286.27
					Difference_3	14.92	26.91	32.39	39.23	55.72	60.05	98.15	201.17	286.28
					Difference average	15.0433	26.9633	33.0033	39.43	56.16	59.82	98.18	202.363	286.56
					Turb meter_1	3.87	15.6	20.9	24.5	42.8	44.5	81.5	199	249
					Turb meter_2	3.89	15.6	20.9	24.7	42.8	43.4	83.2	200	251
					Turb meter_3	3.9	15.6	20.4	24.5	43	43.1	81.6	200	251
					Turb meter average	3.88667	15.6	20.7333	24.5667	42.8667	43.6667	82.1	199.667	250.333

## Sheet: Inlet
Calibration status	In water date start	Start Time	Finish Time													Slope	intercept	R square	largest reliable LC sensor reading		largest solution range	250	NTU
After cleanning	2020-09-10				sensor w LED_1	16.09	28.67	35.1	49.21	75.39	91.43	174.82	251.99	394.62		0.617938	-12.0968	0.998649	424.147
					sensor wo LED_1	0.21	0.21	0.21	0.21	0.22	0.23	0.26	0.32	0.44
					sensor w LED_2	16.24	30.94	33.85	48.6	75.3	91.08	174.1	249.64	394.54
					sensor wo LED_2	0.21	0.2	0.22	0.2	0.21	0.21	0.26	0.32	0.44
					sensor w LED_3	16.19	30.5	32.79	50	75.93	91.01	174.98	249.47	393.58
					sensor wo LED_3	0.2	0.2	0.22	0.21	0.23	0.21	0.26	0.32	0.44
					difference_1	15.88	28.46	34.89	49	75.17	91.2	174.56	251.67	394.18
					difference_2	16.03	30.74	33.63	48.4	75.09	90.87	173.84	249.32	394.1
					difference_3	15.99	30.3	32.57	49.79	75.7	90.8	174.72	249.15	393.14
					difference average	15.9667	29.8333	33.6967	49.0633	75.32	90.9567	174.373	250.047	393.807
					Turb_1	1.49	8.19	9.83	18.9	32.2	39.9	91.2	143	234
					Turb_2	1.55	7.61	9.83	18.7	32.3	40.3	91	145	233
					Turb_3	1.49	8.41	10.7	18.7	32.3	39.9	91.3	143	233
					Turb average	1.51	8.07	10.12	18.7667	32.2667	40.0333	91.1667	143.667	233.333
Before cleanning	2020-09-10				sensor w LED_1	22.04	37.17	49.31	64.89	80.91	100.3	154.84	266.98	343.89		0.670975	-16.6366	0.998466	397.386
					sensor wo LED_1	0.2	0.22	0.23	0.23	0.23	0.23	0.24	0.33	0.39
					sensor w LED_2	22.33	36.01	48.78	64.7	79.99	99.54	155.03	266.84	343.17
					sensor wo LED_2	0.22	0.22	0.23	0.23	0.23	0.23	0.24	0.33	0.39
					sensor w LED_3	22.08	36.01	48.45	64.96	79.88	99.67	155.08	266.89	343.26
					sensor wo LED_3	0.21	0.22	0.21	0.22	0.22	0.24	0.26	0.33	0.39
					difference_1	21.84	36.95	49.08	64.66	80.68	100.07	154.6	266.65	343.5
					difference_2	22.11	35.79	48.55	64.47	79.76	99.31	154.79	266.51	342.78
					difference_3	21.87	35.79	48.24	64.74	79.66	99.43	154.82	266.56	342.87
					difference average	21.94	36.1767	48.6233	64.6233	80.0333	99.6033	154.737	266.573	343.05
					Turb_1	1.81	9.38	16.8	25.8	35.3	48.2	81.5	165	214
					Turb_2	1.79	9.34	17.1	25.8	35.3	47.7	81.7	166	214
					Turb_3	1.75	9.38	17.1	25.6	35.9	47.8	81.9	166	214
					Turb average	1.78333	9.36667	17	25.7333	35.5	47.9	81.7	165.667	214
After cleanning	2020-09-24				sensor w LED_1	21.03	40.03	44.99	60.88	80.56	97.14	154.65	272.2	340.5		0.670531	-16.0393	0.997901	396.759
					sensor wo LED_1	0.22	0.22	0.23	0.23	0.22	0.22	0.25	0.34	0.39
					sensor w LED_2	21.37	38.03	44.27	61.09	80.2	97.96	155.93	271.86	337.76
					sensor wo LED_2	0.2	0.21	0.21	0.23	0.22	0.24	0.26	0.33	0.39
					sensor w LED_3	21.04	40.01	45	61	80.97	97.15	157.73	272.75	335.11
					sensor wo LED_3	0.22	0.23	0.23	0.22	0.24	0.24	0.24	0.34	0.39
					difference_1	20.81	39.81	44.76	60.65	80.34	96.92	154.4	271.86	340.11
					difference_2	21.17	37.82	44.06	60.86	79.98	97.72	155.67	271.53	337.37
					difference_3	20.82	39.78	44.77	60.78	80.73	96.91	157.49	272.41	334.72
					difference average	20.9333	39.1367	44.53	60.7633	80.35	97.1833	155.853	271.933	337.4
					Turb_1	1.81	9.38	16.8	25.8	35.3	48.2	81.5	165	214
					Turb_2	1.79	9.34	17.1	25.8	35.3	47.7	81.7	166	214
					Turb_3	1.75	9.38	17.1	25.6	35.9	47.8	81.9	166	214
					Turb average	1.78333	9.36667	17	25.7333	35.5	47.9	81.7	165.667	214
Before cleanning	2020-09-24				sensor w LED_1	29.6	58.38	68.69	89.43	108.67	136	158.87	251.5	429.27		0.625115	-18.7353	0.984496	429.897
					sensor wo LED_1	0.2	0.22	0.22	0.23	0.23	0.25	0.25	0.32	0.47
					sensor w LED_2	28.03	55.07	68.69	92.01	109.49	139.01	158.05	246	426.23
					sensor wo LED_2	0.21	0.22	0.22	0.22	0.23	0.24	0.25	0.31	0.47
					sensor w LED_3	28.03	55	68.53	93.77	108.94	139.45	158.03	244.95	425.14
					sensor wo LED_3	0.2	0.22	0.22	0.22	0.24	0.24	0.26	0.31	0.47
					difference_1	29.4	58.16	68.47	89.2	108.44	135.75	158.62	251.18	428.8
					difference_2	27.82	54.85	68.47	91.79	109.26	138.77	157.8	245.69	425.76
					difference_3	27.83	54.78	68.31	93.55	108.7	139.21	157.77	244.64	424.67
					difference average	28.35	55.93	68.4167	91.5133	108.8	137.91	158.063	247.17	426.41
					Turb_1	1.6	12.5	25.3	32	45.3	56.3	92.7	153	240
					Turb_2	1.61	12.4	25.2	32.1	45.3	56.6	92	154	239
					Turb_3	1.6	12.6	25.3	32.3	45.2	56.4	92.1	154	238
					Turb average	1.60333	12.5	25.2667	32.1333	45.2667	56.4333	92.2667	153.667	239
After cleanning	2020-10-19				sensor w LED_1	22.35	42.01	79.19	88.19	102.25	115.12	162.91	224.28	370.97		0.674706	-21.1374	0.99376	401.86
					sensor wo LED_1	0.21	0.22	0.22	0.23	0.23	0.23	0.26	0.31	0.42
					sensor w LED_2	22.17	42.02	79.04	88.01	101.29	116.12	163.16	226.69	377.23
					sensor wo LED_2	0.21	0.21	0.23	0.23	0.24	0.24	0.25	0.29	0.42
					sensor w LED_3	22.54	41.09	79.11	88.63	104.74	116.12	162.16	228.25	370.91
					sensor wo LED_3	0.21	0.21	0.23	0.23	0.24	0.24	0.25	0.3	0.42
					difference_1	22.14	41.79	78.97	87.96	102.02	114.89	162.65	223.97	370.55
					difference_2	21.96	41.81	78.81	87.78	101.05	115.88	162.91	226.4	376.81
					difference_3	22.33	40.88	78.88	88.4	104.5	115.88	161.91	227.95	370.49
					difference average	22.1433	41.4933	78.8867	88.0467	102.523	115.55	162.49		372.617
					Turb_1	1.91	13.9	25.4	31.7	44.4	53.5	90.7	154	233
					Turb_2	1.84	14.7	25.1	31.7	44.5	53.5	90.7	154	233
					Turb_3	1.78	13.5	25.1	31.9	44.7	53.7	90.7	153	233
					Turb average	1.84333	14.0333	25.2	31.7667	44.5333	53.5667	90.7	153.667	233
Before cleanning	2020-10-19				sensor w LED_1	23.03	40.86	67.88	81.89	95.36	108.64	162.22	253.56	343.53		0.679103	-19.893	0.988647	397.426
					sensor wo LED_1	0.21	0.22	0.23	0.23	0.22	0.22	0.25	0.31	0.38
					sensor w LED_2	23.03	41.02	67.13	81.67	95.25	108.25	158.78	254.79	346.57
					sensor wo LED_2	0.21	0.18	0.22	0.22	0.22	0.24	0.25	0.31	0.4
					sensor w LED_3	23.88	41.03	67.03	78.99	94.68	108	159.88	253.8	347.04
					sensor wo LED_3	0.22	0.22	0.21	0.22	0.23	0.24	0.25	0.32	0.39
					difference_1	22.82	40.64	67.65	81.66	95.14	108.42	161.97	253.25	343.15
					difference_2	22.82	40.84	66.91	81.45	95.03	108.01	158.53	254.48	346.17
					difference_3	23.66	40.81	66.82	78.77	94.45	107.76	159.63	253.48	346.65
					difference average	23.1	40.7633	67.1267	80.6267	94.8733	108.063	160.043	253.737	345.323
					Turb_1	1.49	12.9	23.1	34.2	44.7	53.7	81.2	138	227
					Turb_2	1.46	12.4	23.2	34.3	44.7	53.9	81	138	228
					Turb_3	1.44	12.4	24.1	34.4	44.9	54	81.5	140	228
					Turb average	1.46333	12.5667	23.4667	34.3	44.7667	53.8667	81.2333	138.667	227.667
After cleanning	2020-11-06				sensor w LED_1	23.59	43.67	60.27	90.12	112.57	138.73	176.01	260.66	395.53		0.608542	-18.7384	0.99198	441.61
					sensor wo LED_1	0.22	0.21	0.22	0.22	0.22	0.25	0.27	0.32	0.44
					sensor w LED_2	23.04	42.59	59.88	90.28	114.7	139.01	173.21	258.78	395.29
					sensor wo LED_2	0.21	0.23	0.22	0.22	0.23	0.24	0.27	0.32	0.44
					sensor w LED_3	23.41	42.2	59.51	88.99	114.33	137.93	169.22	258.54	393.05
					sensor wo LED_3	0.2	0.22	0.22	0.22	0.23	0.24	0.27	0.32	0.44
					difference_1	23.37	43.46	60.05	89.9	112.35	138.48	175.74	260.34	395.09
					difference_2	22.83	42.36	59.66	90.06	114.47	138.77	172.94	258.46	394.85
					difference_3	23.21	41.98	59.29	88.77	114.1	137.69	168.95	258.22	392.61
					difference average	23.1367	42.6	59.6667	89.5767	113.64	138.313	172.543	259.007	394.183
					Turb_1	1.49	12.9	23.1	34.2	44.7	53.7	81.2	138	227
					Turb_2	1.46	12.4	23.2	34.3	44.7	53.9	81	138	228
					Turb_3	1.44	12.4	24.1	34.4	44.9	54	81.5	140	228
					Turb average	1.46333	12.5667	23.4667	34.3	44.7667	53.8667	81.2333	138.667	227.667
Before cleanning	2020-11-06				sensor w LED_1	21.32	41.44	59.55	91.12	115.43	135.66	175.31	262.44	400.01		0.592344	-17.2707	0.992823	451.208
					sensor wo LED_1	0.21	0.21	0.22	0.22	0.22	0.24	0.27	0.3	0.44
					sensor w LED_2	20.94	41	59.61	91.03	116.41	138.46	172.69	256.36	401.23
					sensor wo LED_2	0.21	0.21	0.22	0.22	0.22	0.24	0.27	0.32	0.44
					sensor w LED_3	20.89	41.02	59.43	90.25	114.94	137.21	170.35	265.54	396.33
					sensor wo LED_3	0.2	0.22	0.21	0.22	0.23	0.24	0.26	0.32	0.44
					difference_1	21.11	41.23	59.33	90.9	115.21	135.42	175.04	262.14	399.57
					difference_2	20.73	40.79	59.39	90.81	116.19	138.22	172.42	256.04	400.79
					difference_3	20.69	40.8	59.22	90.03	114.71	136.97	170.09	265.22	395.89
					difference average	20.8433	40.94	59.3133	90.58	115.37	136.87	172.517	261.133	398.75
					Turb_1	1.32	12.86	22.96	33.26	43.9	54.25	81.23	139	225
					Turb_2	1.46	12.69	23.1	33.4	44.2	53.69	81.46	137.6	224.6
					Turb_3	1.33	12.14	23.5	33.2	44.7	54.12	81.44	136.98	223.9
					Turb average	1.37	12.5633	23.1867	33.2867	44.2667	54.02	81.3767	137.86	224.5
After cleanning	2020-12-03				v	15.15	46.85	60.63	84.84	97.83	117.9	160.1	306.13	462.52		0.573939	-10.8253	0.994062	454.447
					sensor wo LED_1	0.2	0.21	0.23	0.23	0.23	0.24	0.26	0.37	0.5
					sensor w LED_2	14.94	46.07	60.64	83.9	97.8	118.72	160.19	305.32	463.36
					sensor wo LED_2	0.22	0.22	0.22	0.22	0.22	0.23	0.25	0.37	0.5
					sensor w LED_3	15.03	46.01	62.61	83.76	97.63	118.28	160.07	305.11	460.86
					sensor wo LED_3	0.21	0.22	0.23	0.23	0.24	0.24	0.26	0.36	0.5
					difference_1	14.95	46.64	60.4	84.61	97.6	117.66	159.84	305.76	462.02
					difference_2	14.72	45.85	60.42	83.68	97.58	118.49	159.94	304.95	462.86
					difference_3	14.82	45.79	62.38	83.53	97.39	118.04	159.81	304.75	460.36
					difference average	14.83	46.0933	61.0667	83.94	97.5233	118.063	159.863	305.153	461.747
					Turb_1	1.85	11.8	23.8	33.4	45	55.2	79.9	179	247
					Turb_2	1.81	11.9	24	33.5	45	55.4	79.6	179	246
					Turb_3	1.75	12.4	23.8	33	44.6	55.5	80	179	246
					Turb average	1.80333	12.0333	23.8667	33.3	44.8667	55.3667	79.8333	179	246.333
Before cleanning	2020-12-03				sensor w LED_1	20.12	36.84	44.26	60.12	82.1	101.23	157.23	280.12	334.56		0.638391	-13.7159	0.998032	413.095
					sensor wo LED_1	0.21	0.2	0.21	0.22	0.23	0.23	0.24	0.34	0.38
					sensor w LED_2	19.96	35.94	48.75	59.88	81.69	100.23	158.44	281.74	336.48
					sensor wo LED_2	0.22	0.21	0.21	0.22	0.22	0.23	0.25	0.34	0.39
					sensor w LED_3	19.86	36.12	46.85	60.23	81.84	100.45	158.63	286.32	336.45
					sensor wo LED_3	0.21	0.22	0.21	0.22	0.24	0.23	0.24	0.34	0.38
					difference_1	19.91	36.64	44.05	59.9	81.87	101	156.99	279.78	334.18
					difference_2	19.74	35.73	48.54	59.66	81.47	100	158.19	281.4	336.09
					difference_3	19.65	35.9	46.64	60.01	81.6	100.22	158.39	285.98	336.07
					difference average	19.7667	36.09	46.41	59.8567	81.6467	100.407	157.857	282.387	335.447
					Turb_1	1.52	12.34	15.86	25.46	36.56	47.2	80.1	165	206
					Turb_2	1.62	11.89	16.12	25.56	36.42	47.6	81.4	165	204.5
					Turb_3	1.53	12.34	16.45	26.12	38.12	48.2	82.3	165	204.2
					Turb average	1.55667	12.19	16.1433	25.7133	37.0333	47.6667	81.2667	165	204.9

## Sheet: Inlet_A
Calibration status	Date	Start Time	Finish Time													Slope	intercept	R square	largest reliable LC sensor reading		largest solution range	250	NTU
After cleanning	2020-08-01				Low cost with LED_1	13.14	27.66	39.99	46.83	80.58	70.43	114.74	312.9	443.09		0.590938	-4.78376	0.995722	431.151
					Low cost without LED_1	0.2	0.21	0.22	0.21	0.23	0.22	0.24	0.38	0.48
					Low cost with LED_2	13.07	27.38	40.37	48.67	80.63	70.69	115.13	314.99	449.45
					Low cost without LED_2	0.2	0.22	0.21	0.21	0.23	0.22	0.25	0.38	0.5
					Low cost with LED_3	13.04	27.51	39.55	48.53	80.83	70.51	114.11	317.69	450.93
					Low cost without LED_3	0.2	0.22	0.21	0.22	0.23	0.22	0.24	0.38	0.49
					Difference_1	12.94	27.45	39.77	46.62	80.35	70.21	114.5	312.52	442.61
					Difference_2	12.87	27.16	40.16	48.46	80.4	70.47	114.88	314.61	448.95
					Difference_3	12.84	27.29	39.34	48.31	80.6	70.29	113.87	317.31	450.44
					Difference average	12.8833	27.3	39.7567	47.7967	80.45	70.3233	114.417	314.813	447.333
					Turb meter_1	2.15	11.4	18.2	22.6	40.8	34.2	65.2	194	251
					Turb meter_2	2.17	12	17.3	22.4	41.1	34.1	64.9	194	250
					Turb meter_3	2.15	12.6	17.5	22.4	40.5	34	65.9	195	251
					Turb meter average	2.15667	12	17.6667	22.4667	40.8	34.1	65.3333	194.333	250.667
Before cleanning	2020-08-01				sensor w LED_1	15.92	32.09	41.7	55.53	77.43	97.11	152.65	275	329.7		0.633402	-11.4953	0.997422	412.843
					sensor wo LED_1	0.21	0.19	0.2	0.21	0.22	0.22	0.23	0.33	0.37
					sensor w LED_2	14.95	31.52	42.38	55.5	77.71	95.74	154.24	277.28	331.62
					sensor wo LED_2	0.21	0.2	0.2	0.21	0.21	0.22	0.24	0.33	0.38
					sensor w LED_3	15.83	31.2	41.66	55.95	77.71	95.29	155.22	277.77	333.08
					sensor wo LED_3	0.2	0.21	0.2	0.21	0.23	0.22	0.24	0.33	0.37
					difference_1	15.71	31.9	41.5	55.32	77.21	96.89	152.42	274.67	329.33
					difference_2	14.74	31.32	42.18	55.29	77.5	95.52	154	276.95	331.24
					difference_3	15.63	30.99	41.46	55.74	77.48	95.07	154.98	277.44	332.71
					difference average	15.36	31.4033	41.7133	55.45	77.3967	95.8267	153.8	276.353	331.093
					Turb_1	1.32	11.19	15.69	24.49	35.99	45.99	78.39	162.89	202.89
					Turb_2	1.31	10.49	16.29	24.99	36.09	45.99	78.39	162.89	202.89
					Turb_3	1.31	10.89	17.29	24.69	36.09	46.09	79.49	161.89	202.89
					Turb average	1.31333	10.8567	16.4233	24.7233	36.0567	46.0233	78.7567	162.557	202.89
After cleanning	2020-09-18				sensor w LED_1	15.74	27.94	45.5	63.42	78.2	95.11	144.95	258.81	338.76		0.682402	-13.6848	0.997525	386.407
					sensor wo LED_1	0.19	0.19	0.21	0.22	0.22	0.22	0.24	0.32	0.39
					sensor w LED_2	15.05	28	45.6	63.58	78.28	94.99	146.84	260.74	339.58
					sensor wo LED_2	0.19	0.21	0.2	0.22	0.21	0.22	0.24	0.33	0.39
					sensor w LED_3	15.05	27.18	45.32	63.02	78.03	94.99	145.67	260.45	340.3
					sensor wo LED_3	0.2	0.2	0.2	0.2	0.2	0.22	0.23	0.32	0.39
					difference_1	15.55	27.75	45.29	63.2	77.98	94.89	144.71	258.49	338.37
					difference_2	14.86	27.79	45.4	63.36	78.07	94.77	146.6	260.41	339.19
					difference_3	14.85	26.98	45.12	62.82	77.83	94.77	145.44	260.13	339.91
					difference average	15.0867	27.5067	45.27	63.1267	77.96	94.81	145.583	259.677	339.157
					Turb_1	1.7	8.17	18.1	28.2	37.9	47.7	78.5	164	222
					Turb_2	1.71	8.15	18.1	28.1	37.6	48	78.7	164	221
					Turb_3	1.9	8.16	18.1	28.2	37.9	47.8	78.6	164	221
					Turb average	1.77	8.16	18.1	28.1667	37.8	47.8333	78.6	164	221.333
Before cleanning	2020-09-18				sensor w LED_1	18.13	34.3	43.91	57.74	79.64	99.32	154.86	277.21	331.91		0.633402	-12.7788	0.997422	414.869
					sensor wo LED_1	0.22	0.2	0.21	0.22	0.23	0.23	0.24	0.34	0.38
					sensor w LED_2	17.16	33.73	44.59	57.71	79.92	97.95	156.45	279.49	333.83
					sensor wo LED_2	0.22	0.21	0.21	0.22	0.22	0.23	0.25	0.34	0.39
					sensor w LED_3	18.04	33.41	43.87	58.16	79.92	97.5	157.43	279.98	335.29
					sensor wo LED_3	0.21	0.22	0.21	0.22	0.24	0.23	0.25	0.34	0.38
					difference_1	17.91	34.1	43.7	57.52	79.41	99.09	154.62	276.87	331.53
					difference_2	16.94	33.52	44.38	57.49	79.7	97.72	156.2	279.15	333.44
					difference_3	17.83	33.19	43.66	57.94	79.68	97.27	157.18	279.64	334.91
					difference average	17.56	33.6033	43.9133	57.65	79.5967	98.0267	156	278.553	333.293
					Turb_1	1.43	11.3	15.8	24.6	36.1	46.1	78.5	163	203
					Turb_2	1.42	10.6	16.4	25.1	36.2	46.1	78.5	163	203
					Turb_3	1.42	11	17.4	24.8	36.2	46.2	79.6	162	203
					Turb average	1.42333	10.9667	16.5333	24.8333	36.1667	46.1333	78.8667	162.667	203
After cleanning	2020-10-12				sensor w LED_1	15.05	34.17	43.15	58.13	80.82	97.94	163.42	283.4	345.59		0.611703	-11.6671	0.997153	427.769
					sensor wo LED_1	0.22	0.22	0.23	0.22	0.22	0.22	0.24	0.35	0.39
					sensor w LED_2	15.06	36.99	43.83	58.87	80.58	98.72	162.12	283.35	345.96
					sensor wo LED_2	0.22	0.22	0.23	0.23	0.23	0.24	0.23	0.34	0.4
					sensor w LED_3	15.05	35.31	43.56	58.6	80.02	98.57	161.79	283.91	345.36
					sensor wo LED_3	0.2	0.23	0.22	0.22	0.22	0.22	0.23	0.34	0.4
					difference_1	14.83	33.95	42.92	57.91	80.6	97.72	163.18	283.05	345.2
					difference_2	14.84	36.77	43.6	58.64	80.35	98.48	161.89	283.01	345.56
					difference_3	14.85	35.08	43.34	58.38	79.8	98.35	161.56	283.57	344.96
					difference average	14.84	35.2667	43.2867	58.31	80.25	98.1833	162.21	283.21	345.24
					Turb_1	1.43	11.3	15.8	24.6	36.1	46.1	78.5	163	203
					Turb_2	1.42	10.6	16.4	25.1	36.2	46.1	78.5	163	203
					Turb_3	1.42	11	17.4	24.8	36.2	46.2	79.6	162	203
					Turb average	1.42333	10.9667	16.5333	24.8333	36.1667	46.1333	78.8667	162.667	203
Before cleanning	2020-10-12				sensor w LED_1	20.38	39.68	55.3	70.57	91.8	119.24	175.88	314.81	446.76		0.531387	-8.90979	0.998179	487.234
					sensor wo LED_1	0.22	0.23	0.22	0.22	0.24	0.23	0.26	0.37	0.47
					sensor w LED_2	20.52	40.79	54.11	68.9	88.47	118.19	178.91	314.53	445.27
					sensor wo LED_2	0.22	0.23	0.23	0.22	0.23	0.24	0.26	0.37	0.49
					sensor w LED_3	20.07	38.61	52.71	69.92	89.14	118.08	175.84	312.87	444.81
					sensor wo LED_3	0.2	0.22	0.22	0.23	0.23	0.24	0.26	0.37	0.49
					difference_1	20.16	39.45	55.08	70.35	91.56	119.01	175.62	314.44	446.29
					difference_2	20.3	40.56	53.88	68.68	88.24	117.95	178.65	314.16	444.78
					difference_3	19.87	38.39	52.49	69.69	88.91	117.84	175.58	312.5	444.32
					difference average	20.11	39.4667	53.8167	69.5733	89.57	118.267	176.617	313.7	445.13
					Turb_1	1.44	11.5	21.6	28.3	41.1	51.5	85.6	150	231
					Turb_2	1.42	11.2	21.3	28.7	40.9	51.1	86.3	151	232
					Turb_3	1.53	12.5	22.2	29	40.8	50.5	86.2	152	233
					Turb average	1.46333	11.7333	21.7	28.6667	40.9333	51.0333	86.0333	151	232
After cleanning	2020-10-27				sensor w LED_1	21.91	36.27	48.11	69.53	84.02	123.28	168.52	329.77	417.8		0.512973	-6.19932	0.993764	499.441
					sensor wo LED_1	0.22	0.24	0.22	0.23	0.24	0.25	0.26	0.39	0.52
					sensor w LED_2	21.48	35.52	46.97	69.18	83.06	122.34	168.09	329.45	469.16
					sensor wo LED_2	0.22	0.21	0.22	0.24	0.23	0.24	0.28	0.39	0.51
					sensor w LED_3	20.85	35.21	46.69	67.72	83.5	122.46	168.38	328.75	468.48
					sensor wo LED_3	0.22	0.22	0.22	0.23	0.23	0.24	0.24	0.38	0.5
					difference_1	21.69	36.03	47.89	69.3	83.78	123.03	168.26	329.38	417.28
					difference_2	21.26	35.31	46.75	68.94	82.83	122.1	167.81	329.06	468.65
					difference_3	20.63	34.99	46.47	67.49	83.27	122.22	168.14	328.37	467.98
					difference average	21.1933	35.4433	47.0367	68.5767	83.2933	122.45	168.07	328.937	451.303
					Turb_1	1.44	11.5	21.6	28.3	41.1	51.5	85.6	150	231
					Turb_2	1.42	11.2	21.3	28.7	40.9	51.1	86.3	151	232
					Turb_3	1.53	12.5	22.2	29	40.8	50.5	86.2	152	233
					Turb average	1.46333	11.7333	21.7	28.6667	40.9333	51.0333	86.0333	151	232
Before cleanning	2020-10-27				sensor w LED_1	17.96	35.91	59.87	76.87	97.75	117	157.58	303.76	434.63		0.602019	-11.5429	0.997847	434.443
					sensor wo LED_1	0.22	0.22	0.23	0.22	0.22	0.24	0.26	0.36	0.48
					sensor w LED_2	17.67	35.8	59.55	75.92	97.84	116.47	157.15	302.69	434.26
					sensor wo LED_2	0.22	0.22	0.23	0.23	0.23	0.23	0.26	0.36	0.48
					sensor w LED_3	18.13	34.92	58.94	76.46	97.11	116.14	158.35	302.99	433.99
					sensor wo LED_3	0.21	0.23	0.23	0.23	0.22	0.23	0.26	0.36	0.47
					difference_1	17.74	35.69	59.64	76.65	97.53	116.76	157.32	303.4	434.15
					difference_2	17.45	35.58	59.32	75.69	97.61	116.24	156.89	302.33	433.78
					difference_3	17.92	34.69	58.71	76.23	96.89	115.91	158.09	302.63	433.52
					difference average	17.7033	35.32	59.2233	76.19	97.3433	116.303	157.433	302.787	433.817
					Turb_1	1.85	11.8	23.8	33.4	45	55.2	79.9	179	247
					Turb_2	1.81	11.9	24	33.5	45	55.4	79.6	179	246
					Turb_3	1.75	12.4	23.8	33	44.6	55.5	80	179	246
					Turb average	1.80333	12.0333	23.8667	33.3	44.8667	55.3667	79.8333	179	246.333
After cleanning	2020-11-20				sensor w LED_1	15.15	46.85	60.63	84.84	97.83	117.9	160.1	306.13	462.52		0.573939	-10.8253	0.994062	454.447
					sensor wo LED_1	0.2	0.21	0.23	0.23	0.23	0.24	0.26	0.37	0.5
					sensor w LED_2	14.94	46.07	60.64	83.9	97.8	118.72	160.19	305.32	463.36
					sensor wo LED_2	0.22	0.22	0.22	0.22	0.22	0.23	0.25	0.37	0.5
					sensor w LED_3	15.03	46.01	62.61	83.76	97.63	118.28	160.07	305.11	460.86
					sensor wo LED_3	0.21	0.22	0.23	0.23	0.24	0.24	0.26	0.36	0.5
					difference_1	14.95	46.64	60.4	84.61	97.6	117.66	159.84	305.76	462.02
					difference_2	14.72	45.85	60.42	83.68	97.58	118.49	159.94	304.95	462.86
					difference_3	14.82	45.79	62.38	83.53	97.39	118.04	159.81	304.75	460.36
					difference average	14.83	46.0933	61.0667	83.94	97.5233	118.063	159.863	305.153	461.747
					Turb_1	1.85	11.8	23.8	33.4	45	55.2	79.9	179	247
					Turb_2	1.81	11.9	24	33.5	45	55.4	79.6	179	246
					Turb_3	1.75	12.4	23.8	33	44.6	55.5	80	179	246
					Turb average	1.80333	12.0333	23.8667	33.3	44.8667	55.3667	79.8333	179	246.333
Before cleanning	2020-11-20				sensor w LED_1	20.12	36.84	44.26	60.12	82.1	101.23	157.23	280.12	334.56		0.638391	-13.7159	0.998032	413.095
					sensor wo LED_1	0.21	0.2	0.21	0.22	0.23	0.23	0.24	0.34	0.38
					sensor w LED_2	19.96	35.94	48.75	59.88	81.69	100.23	158.44	281.74	336.48
					sensor wo LED_2	0.22	0.21	0.21	0.22	0.22	0.23	0.25	0.34	0.39
					sensor w LED_3	19.86	36.12	46.85	60.23	81.84	100.45	158.63	286.32	336.45
					sensor wo LED_3	0.21	0.22	0.21	0.22	0.24	0.23	0.24	0.34	0.38
					difference_1	19.91	36.64	44.05	59.9	81.87	101	156.99	279.78	334.18
					difference_2	19.74	35.73	48.54	59.66	81.47	100	158.19	281.4	336.09
					difference_3	19.65	35.9	46.64	60.01	81.6	100.22	158.39	285.98	336.07
					difference average	19.7667	36.09	46.41	59.8567	81.6467	100.407	157.857	282.387	335.447
					Turb_1	1.52	12.34	15.86	25.46	36.56	47.2	80.1	165	206
					Turb_2	1.62	11.89	16.12	25.56	36.42	47.6	81.4	165	204.5
					Turb_3	1.53	12.34	16.45	26.12	38.12	48.2	82.3	165	204.2
					Turb average	1.55667	12.19	16.1433	25.7133	37.0333	47.6667	81.2667	165	204.9

## Sheet: GreenSpan
Calibration status	In water date start	Start Time	Finish Time													Slope	intercept	R square
After cleanning	2020-06-12				GreenSpan Reading	50.16	90.85	212.8	272.5							0.816184	-9.96864	0.961486
						46.85	93.91	218.6	260.8
					Green Span Avg	48.505	92.38	215.7	266.65
					Turb meter	36.4	63.4	144	225
Before cleanning	2020-06-12				GreenSpan Reading	50.16	90.85	212.8	272.5							0.816184	-9.96864	0.961486
						46.85	93.91	218.6	260.8
					Green Span Avg	48.505	92.38	215.7	266.65
					Turb meter	36.4	63.4	144	225
After cleanning	2020-06-17				GreenSpan Reading	50.16	90.85	212.8	272.5							0.816184	-9.96864	0.961486
						46.85	93.91	218.6	260.8
					Green Span Avg	48.505	92.38	215.7	266.65
					Turb meter	36.4	63.4	144	225
Before cleanning	2020-06-17				GreenSpan Reading	48.55	82.83	171.42	259.92							0.900486	-8.88153	0.999182
						47.89	84.79	170.92	259.13
					Green Span Avg	48.22	83.81	171.17	259.525
					Turb meter	37.3	63.9	144	226
After cleanning	2020-06-19				GreenSpan Reading_1	3.22	12.1	25.6	33.38	41.47						0.960367	-1.17181	0.990657
					GreenSpan Reading_2	3.32	12.67	23.4	34.21	40.42
					GreenSpan Reading_3		15.92	22.54	32.1	39.98
					Green Span Avg	3.27	13.5633	23.8467	33.23	40.6233
					Turb meter_1	3.65	10.6	20.5	30.1	39.3
					Turb meter_2	3.32	10.7	20.7	30	39.4
					Turb meter_3
					Turb meter Avg	3.485	10.65	20.6	30.05	39.35
Before cleanning	2020-06-19				GreenSpan Reading_1	3.15	14.74	22.87	31.06	40.21						0.994345	-2.17729	0.98678
					GreenSpan Reading_2	4.65	14.75	21.82	33.6	40.77
					GreenSpan Reading_3
					Green Span Avg	3.9	14.745	22.345	32.33	40.49
					Turb meter_1	3.3	10	20.1	29.3	39
					Turb meter_2	3.7	9.96	20.3	29.6	39.3
					Turb meter_3
					Turb meter Avg	3.5	9.98	20.2	29.45	39.15
After cleanning	2020-06-26				GreenSpan Reading_1	3	14.45		30.2	44.3	80.36	179.3	267			0.93408	0.819297	0.993975
					GreenSpan Reading_2	5.9	15.16	23.7	32.1	45.5	95.7	168.5	265
					GreenSpan Reading_3	3	14.91	18.4	32.3	44.3	90.3	183.6	264
					Green Span Avg	3.96667	14.84	21.05	31.5333	44.7	88.7867	177.133	265.333
					Turb meter_1	1.25	11.5	21.5	31.1	42.2	84.5	180	239
					Turb meter_2	1	10.9	21.6	31.1	41.9	84.9	181	239
					Turb meter_3	1	11.7	20.9	31.2	42	84.7	182	238
					Turb meter Avg	1.125	11.2	21.55	31.1	42.05	84.7	180.5	239
Before cleanning	2020-06-26				GreenSpan Reading_1	3.95	20.62	30.7	33.5	47.3	98.56	178.75	260.8			0.94536	-3.47939	0.995567
					GreenSpan Reading_2	3.95	19.41	27.98	32.55	46.6	94.83	185.61	263
					GreenSpan Reading_3	4.09	20.63	28	33.3	47.1	96.55	183.5	267
					Green Span Avg	3.99667	20.22	28.8933	33.1167	47	96.6467	182.62	263.6
					Turb meter_1	1.25	11.5	21.5	31.1	42.2	84.5	180	239
					Turb meter_2	1	10.9	21.6	31.1	41.9	84.9	181	239
					Turb meter_3	1	11.7	20.9	31.2	42	84.7	182	238
					Turb meter Avg	1.08333	11.3667	21.3333	31.1333	42.0333	84.7	181	238.667
After cleanning	2020-07-07				GreenSpan Reading_1	6.2	10.9	16.7	16.9	36.6	40.9	99.6	195.5	295		0.911387	2.67864	0.989598
					GreenSpan Reading_2	6.7	8.6	15.3	16	36.8	40.7	97.5	191.9	288.5
					GreenSpan Reading_3	4.9	8	15.3	17.5	36.6	40.9	100.7	193.1	291.2
					Green Span Avg	5.93333	9.16667	15.7667	16.8	36.6667	40.8333	99.2667	193.5	291.567
					Turb meter_1	2.96	8.25	15.2	18.5	34.8	43.7	95.1	200	254
					Turb meter_2	2.99	8.35	14.1	18.2	35.5	41.7	94.6	200	254
					Turb meter_3	2.95	8.01	14.3	19.6	34.8	42	94.6	200	254
					Turb meter Avg	2.96667	8.20333	14.5333	18.7667	35.0333	42.4667	94.7667	200	254
Before cleanning	2020-07-07				GreenSpan Reading_1	3.24	18.4	15.4	24.2	40.3	48.5	101.4	195.4	294.8		0.926149	1.17578	0.992157
					GreenSpan Reading_2	3.36	18	14.1	23.1	41	49.2	98.8	196	288
					GreenSpan Reading_3	3.3	12.5	14.3	24	37.6	46.2	96.5	191.7	279.9
					Green Span Avg	3.3	16.3	14.6	23.7667	39.6333	47.9667	98.9	194.367	287.567
					Turb meter_1	2.96	12.1	14.3	19.4	36.4	44.85	94.6	199	255
					Turb meter_2	2.89	11.4	18.7	20.6	36.3	44.8	96.3	199	255
					Turb meter_3	2.91	11.1	21.1	20.7	35.7	45.1	94.8	199	256
					Turb meter Avg	2.92	11.5333	18.0333	20.2333	36.1333	44.9167	95.2333	199	255.333
After cleanning	2020-07-15				GreenSpan Reading_1	6.39	13.26	26.64	29.14	40.91	43.9	98.2	194	299.9		0.900196	2.00734	0.987888
					GreenSpan Reading_2	6.86	11.3	22.99	27.5	40.84	43.7	99.6	197	295.3
					GreenSpan Reading_3	5.23	11.16	26.09	27.61	40.56	46.7	96.8	193	294.3
					Green Span Avg	6.16	11.9067	25.24	28.0833	40.77	44.7667	98.2	194.667	296.5
					Turb meter_1	4.09	9.15	20.8	27.4	38.3	41.7	93.4	197	253
					Turb meter_2	4.21	9.18	19.2	27.6	38.3	41.5	92.9	201	255
					Turb meter_3	4.1	9.2	18.4	37.4	38.2	41.3	93.3	200	254
					Turb meter Avg	4.13333	9.17667	19.4667	30.8	38.2667	41.5	93.2	199.333	254
Before cleanning	2020-07-15				GreenSpan Reading_1	7.4	12.9	23.9	32.5	41.6	46.98	99.5	194	298		0.911437	0.172666	0.98829
					GreenSpan Reading_2	4.3	14.8	23.3	31.3	42.3	44.8	96.8	195	293
					GreenSpan Reading_3	4	12.94	24.5	27.8	41.7	44.97	96.5	193	293
					Green Span Avg	5.23333	13.5467	23.9	30.5333	41.8667	45.5833	97.6	194	294.667
					Turb meter_1	1.8	10.2	19.3	25.4	38.5	42.2	91.4	198	253
					Turb meter_2	1.74	10.4	18.9	25.4	38.4	42.2	92.1	200	254
					Turb meter_3	1.66	10.3	19.7	25.4	38.5	42.4	92.1	200	254
					Turb meter Avg	1.73333	10.3	19.3	25.4	38.4667	42.2667	91.8667	199.333	253.667
After cleanning	2020-07-24				GreenSpan Reading_1	4.77	19.15	23.79	32.92	49.37	45.74	86.92	182.74	291.27		0.945829	1.01719	0.98463
					GreenSpan Reading_2	4.81	17.85	19.13	28.4	42.14	44.56	85.64	183..67	277.8
					GreenSpan Reading_3	6.86	16.75	25.3	26.36	41.4	44.24	82.76	183.18	280.37
					Green Span Avg	5.48	17.9167	22.74	29.2267	44.3033	44.8467	85.1067	182.96	283.147
					Turb meter_1	3.14	15	19.8	25.5	46.6	44.3	80.4	200	252
					Turb meter_2	3.13	15.7	19.4	25.6	43.7	44.3	80.5	200	253
					Turb meter_3	2.96	16	19.6	25.2	43.8	44.5	81.2	200	253
					Turb meter Avg	3.07667	15.5667	19.6	25.4333	44.7	44.3667	80.7	200	252.667
Before cleanning	2020-07-24				GreenSpan Reading_1	4.77	19.15	23.79	32.92	49.37	45.74	86.92	182.74	291.27		0.945829	1.01719	0.98463
					GreenSpan Reading_2	4.81	17.85	19.13	28.4	42.14	44.56	85.64	183..67	277.8
					GreenSpan Reading_3	6.86	16.75	25.3	26.36	41.4	44.24	82.76	183.18	280.37
					Green Span Avg	5.48	17.9167	22.74	29.2267	44.3033	44.8467	85.1067	182.96	283.147
					Turb meter_1	3.14	15	19.8	25.5	46.6	44.3	80.4	200	252
					Turb meter_2	3.13	15.7	19.4	25.6	43.7	44.3	80.5	200	253
					Turb meter_3	2.96	16	19.6	25.2	43.8	44.5	81.2	200	253
					Turb meter Avg	3.07667	15.5667	19.6	25.4333	44.7	44.3667	80.7	200	252.667
After cleanning	2020-08-01				GreenSpan Reading_1	7.04	19.55	23.15	24.78	43.05	53.88		184.12	280.43		0.95837	-2.79012	0.990796
					GreenSpan Reading_2	7.28	15.74	22.44	20.33	44.54	48.73		180.25	276.15
					GreenSpan Reading_3	7.38	17.39	23.65	20.62	42.29	47.41		180.61	275.32
					Green Span Avg	7.23333	17.56	23.08	21.91	43.2933	50.0067		181.66	277.3
					Turb meter_1	3.55	12.4	17.2	18.8	39.1	42.1		191	252
					Turb meter_2	3.42	10.8	17.1	19	39	42.2		192	250
					Turb meter_3	3.21	11.3	16.9	18.3	39.1	42		191	250
					Turb meter Avg	3.39333	11.5	17.0667	18.7	39.0667	42.1		191.333	250.667
Before cleanning	2020-08-01				GreenSpan Reading_1	5.04	17.1	21.3	28.5	42.5	49.9		184.8	283.4		0.922264	-1.03199	0.988749
					GreenSpan Reading_2	5.78	17.04	21.6	22.8	42.6	52.02		180.3	280.1
					GreenSpan Reading_3	6.91	15.4	20.5	23	45.7	49.3		181.1	282
					Green Span Avg	5.91	16.5133	21.1333	24.7667	43.6	50.4067		182.067	281.833
					Turb meter_1	2.91	11.1	19.1	20.1	39	42.4		188	245
					Turb meter_2	2.66	11.3	18.2	20.7	39.1	42.5		189	246
					Turb meter_3	2.71	11.8	19.2	20.6	39.2	42.3		189	246
					Turb meter Avg	2.76	11.4	18.8333	20.4667	39.1	42.4		188.667	245.667
After cleanning	2020-09-10				GreenSpan Reading_1	8.7	9.5	10.2	17.6	35	41.6	89.6	133.2	249.9		0.932897	-0.810567	0.994136
					GreenSpan Reading_2	7.4	12.7	8.8	21.8	36.3	38.3	86.9	132.3	264.5
					GreenSpan Reading_3	4.01	9.5	8.5	20.1	35.4	40.4	88.3	130.7	255.5
					Green Span Avg	6.70333	10.5667	9.16667	19.8333	35.5667	40.1	88.2667	132.067	256.633
					Turb meter_1	2.38	7.84	7.17	18	29.9	26.6	89.6	136	231
					Turb meter_2	2.29	6.5	7.1	16.6	29.3	35.3	89.1	132	231
					Turb meter_3	2.34	6.37	7.17	17	29.7	40	89	134	231
					Turb meter Avg	2.33667	6.90333	7.14667	17.2	29.6333	33.9667	89.2333	134	231
Before cleanning	2020-09-10				GreenSpan Reading_1	8.7	9.5	10.2	17.6	35	41.6	89.6	133.2	249.9		0.932897	-0.810567	0.994136
					GreenSpan Reading_2	7.4	12.7	8.8	21.8	36.3	38.3	86.9	132.3	264.5
					GreenSpan Reading_3	4.01	9.5	8.5	20.1	35.4	40.4	88.3	130.7	255.5
					Green Span Avg	6.70333	10.5667	9.16667	19.8333	35.5667	40.1	88.2667	132.067	256.633
					Turb meter_1	2.38	7.84	7.17	18	29.9	26.6	89.6	136	231
					Turb meter_2	2.29	6.5	7.1	16.6	29.3	35.3	89.1	132	231
					Turb meter_3	2.34	6.37	7.17	17	29.7	40	89	134	231
					Turb meter Avg	2.33667	6.90333	7.14667	17.2	29.6333	33.9667	89.2333	134	231
After cleanning	2020-09-18				GreenSpan Reading_1	4.5	14.3	24.9	31.5	40.5	49.3	86.6	160.7	234		0.971714	-3.0064	0.996047
					GreenSpan Reading_2	5.6	16.1	23.3	28.7	42.6	48.9	82.8	162	235
					GreenSpan Reading_3	7.4	12.3	21.2	28.9	45.8	48.3	91.7	158	232
					Green Span Avg	5.83333	14.2333	23.1333	29.7	42.9667	48.8333	87.0333	160.233	233.667
					Turb meter_1	1.3	8.46	18.4	27.5	35	45.6	82.8	163	217
					Turb meter_2	1.55	8.5	18.2	27.7	36.2	48.8	82.7	162	217
					Turb meter_3	1.43	8.4	18.4	27.6	35.2	45.7	82.5	163	217
					Turb meter Avg	1.42667	8.45333	18.3333	27.6	35.4667	46.7	82.6667	162.667	217
Before cleanning	2020-09-18				GreenSpan Reading_1	6.5	16.6	20.4	30.2	42.7	50.7	93.5	160	234		0.975414	-2.91056	0.997017
					GreenSpan Reading_2	8.1	14.9	19.6	30.3	38.6	51.8	84.2	163	230.1
					GreenSpan Reading_3	4.5	12.8	19.9	28.7	40.8	51.6	82.8	159.5	231.1
					Green Span Avg	6.36667	14.7667	19.9667	29.7333	40.7	51.3667	86.8333	160.833	231.733
					Turb meter_1	1.3	8.46	18.4	27.5	35	45.6	82.8	163	217
					Turb meter_2	1.55	8.5	18.2	27.7	36.2	48.8	82.7	162	217
					Turb meter_3	1.43	8.4	18.4	27.6	35.2	45.7	82.5	163	217
					Turb meter Avg	1.42667	8.45333	18.3333	27.6	35.4667	46.7	82.6667	162.667	217
After cleanning	2020-09-24				GreenSpan Reading_1	7.6	15.9	22.2	29.5	41.9	57.2	86.3	172.9	217.2		0.973086	-5.20294	0.999095
					GreenSpan Reading_2	4.1	12.7	21.1	38.2	40.6	57.4	88.9	165	226.8
					GreenSpan Reading_3	7.1	16.9	21.5	34.7	41.8	54.1	88.7	169.6	213.4
					Green Span Avg	6.26667	15.1667	21.6	34.1333	41.4333	56.2333	87.9667	169.167	219.133
					Turb meter_1	1.4	12	18.2	26.2	36.1	46.1	78.3	163	207
					Turb meter_2	1.42	11.6	16.2	28.6	36.6	46.3	78.6	162	207
					Turb meter_3	1.33	11.2	16.9	24.5	35.9	45.7	78.1	163	207
					Turb meter Avg	1.38333	11.6	17.1	26.4333	36.2	46.0333	78.3333	162.667	207
Before cleanning	2020-09-24				GreenSpan Reading_1	4.08	15.1	19.3	30.6	46.9	58.3	84.2	164	226.6		0.955721	-3.98491	0.998359
					GreenSpan Reading_2	4.5	16.2	22.5	28.8	44.2	57.9	83.1	168.3	226
					GreenSpan Reading_3	6.4	18.9	19.3	32.6	41.8	55.1	84.7	175.3	219.7
					Green Span Avg	4.99333	16.7333	20.3667	30.6667	44.3	57.1	84	169.2	224.1
					Turb meter_1	1.4	12	18.2	26.2	36.1	46.1	78.3	163	207
					Turb meter_2	1.42	11.6	16.2	28.6	36.6	46.3	78.6	162	207
					Turb meter_3	1.33	11.2	16.9	24.5	35.9	45.7	78.1	163	207
					Turb meter Avg	1.38333	11.6	17.1	26.4333	36.2	46.0333	78.3333	162.667	207
After cleanning	2020-10-12				GreenSpan Reading_1	8	18.5	23.8	31.6	38.2	56.1	80.3	167	196		1.04481	-5.29996	0.999002
					GreenSpan Reading_2	6.1	18.6	27	33.2	31.7	66.4	82.2	158	190
					GreenSpan Reading_3	7	17.4	19.1	28.1	33.4	75.6	78.9	159	189
					Green Span Avg	7.03333	18.1667			34.4333		80.4667	161.333	191.667
					Turb meter_1	1.52	12.8	7.17	16.9	31.5	39.5	77.3	170	193
					Turb meter_2	1.58	11.3	8.7	18.7	34	37.9	78.3	165	192
					Turb meter_3	1.39	12.1	7.36	15.6	34	35.9	77.4	166	191
					Turb meter Avg	1.49667	12.0667	7.74333	17.0667	33.1667	37.7667	77.6667	167	192
Before cleanning	2020-10-12				GreenSpan Reading_1	4.1	21.1	22.9	30	39.3	46	85.3	162	261		1.09972	-12.3564	0.991918
					GreenSpan Reading_2	6.3	19	24.4	38.5	29.7	46	84.6	163.9	276
					GreenSpan Reading_3	3.8	16.9	24.4	27.5	32.6	47.3	81.1	156	269
					Green Span Avg	4.73333	19	23.9	32		46.4333	83.6667	160.633
					Turb meter_1	1.52	12.8	7.17	16.9	31.5	39.5	77.3	170	193
					Turb meter_2	1.58	11.3	8.7	18.7	34	37.9	78.3	165	192
					Turb meter_3	1.39	12.1	7.36	15.6	34	35.9	77.4	166	191
					Turb meter Avg	1.49667	12.0667	7.74333	17.0667	33.1667	37.7667	77.6667	167	192
After cleanning	2020-10-19				GreenSpan Reading_1	5.9	20.7	30.4	38.6	46.9	58.8	102.1	173	274		0.894162	-0.812508	0.995487
					GreenSpan Reading_2	4.1	17.5	35.7	35.5	47.8	57.7	98.1	171	272
					GreenSpan Reading_3	4.2	19.47	35.7	38.5	48.7	56.2	97.4	156	273
					Green Span Avg	4.73333	19.2233	33.9333	37.5333	47.8	57.5667	99.2	166.667	273
					Turb meter_1	1.53	13.3	24.6	30.7	43.6	57.1	89.8	157	236
					Turb meter_2	1.74	12.6	25	30.9	44.9	56.5	90.3	157	237
					Turb meter_3	1.41	12.3	23.4	30.9	43.2	57.4	90	157	237
					Turb meter Avg	1.56	12.7333	24.3333	30.8333	43.9	57	90.0333	157	236.667
Before cleanning	2020-10-19				GreenSpan Reading_1	3.6	21	31.4	33.4	49.2	66	100.5	163	273		0.898784	-1.00769	0.994908
					GreenSpan Reading_2	3.5	19.1	31.4	36.6	48.12	59	102.4	169	273
					GreenSpan Reading_3	4.5	20.1	30	35.6	48.1	62	105.9	153	271
					Green Span Avg	3.86667	20.0667	30.9333	35.2	48.4733	62.3333	102.933	161.667	272.333
					Turb meter_1	1.53	13.3	24.6	30.7	43.6	57.1	89.8	157	236
					Turb meter_2	1.74	12.6	25	30.9	44.9	56.5	90.3	157	237
					Turb meter_3	1.41	12.3	23.4	30.9	43.2	57.4	90	157	237
					Turb meter Avg	1.56	12.7333	24.3333	30.8333	43.9	57	90.0333	157	236.667
After cleanning	2020-10-27				GreenSpan Reading_1	4.5	16.1	21.8	33.9	35.6	53.7	97.8	163	235		0.920874	-2.00691	0.997587
					GreenSpan Reading_2	3.9	14.2	23.9	35	38.7	51.5	96.2	158	266
					GreenSpan Reading_3	5.9	13.9	21.6	34.8	36.1	51.9	95.5	154	260
					Green Span Avg	4.76667	14.7333	22.4333	34.5667	36.8	52.3667	96.5	158.333	253.667
					Turb meter_1	1.82	12.4	18.3	23.1	37.3	52.6	84.9	148	230
					Turb meter_2	1.83	9.78	18.4	22.8	35.7	50.2	84.5	149	229
					Turb meter_3	1.95	10.5	18.6	22.6	36.2	49.3	84.5	145	230
					Turb meter Avg	1.86667	10.8933	18.4333	22.8333	36.4	50.7	84.6333	147.333	229.667
Before cleanning	2020-10-27				GreenSpan Reading_1	4.3	14.1	25.1	30.5	45.1	57.4	95.8	163	290.9		0.842166	5.64938	0.98917
					GreenSpan Reading_2	3.4	17.1	25.2	29.6	43.4	54.1	94.3	163.8	286.7
					GreenSpan Reading_3	3.5	15.5	25.9	31.4	41.3	55.5	91.2	156	284.7
					Green Span Avg	3.73333	15.5667	25.4	30.5	43.2667	55.6667	93.7667	160.933	287.433
					Turb meter_1	1.53	13.3	24.6	30.7	43.6	57.1	89.8	157	236
					Turb meter_2	1.74	12.6	25	30.9	44.9	56.5	90.3	157	237
					Turb meter_3	1.41	12.3	23.4	30.9	43.2	57.4	90	157	237
					Turb meter Avg	1.56	12.7333	24.3333	30.8333	43.9	57	90.0333	157	236.667
After cleanning	2020-11-06				GreenSpan Reading_1	6.1	12.6	25.7	36.4	48.1	57.9	83.6	146	253		0.953608	-4.44126	0.99373
					GreenSpan Reading_2	6.9	10.6	26.4	39.8	46.8	57.8	80.4	140	251
					GreenSpan Reading_3	3.6	9.8	26.8	35.7	50.3	58.5	80.4	148	246
					Green Span Avg	5.53333	11	26.3	37.3	48.4	58.0667	81.4667	144.667	250
					Turb meter_1	1.5	7.66	21.7	27.5	41.1	50.7	81.2	143	229
					Turb meter_2	1.53	7.83	20.6	27.6	41.4	51.2	79.9	142	229
					Turb meter_3	1.45	7.78	21.7	27.3	10.9	51.3	81.2	141	229
					Turb meter Avg	1.49333	7.75667	21.3333	27.4667	31.1333	51.0667	80.7667	142	229
Before cleanning	2020-11-06				GreenSpan Reading_1	5.9	12.8	25.4	38	48.3	66.7	106	159	267		0.893278	-5.4345	0.993762
					GreenSpan Reading_2	6	11.4	26.7	37.3	48.4	64.5	108	149	266
					GreenSpan Reading_3	5.1	13.7	24.9	35	50.4	63	104	149	261
					Green Span Avg	5.66667	12.6333	25.6667	36.7667	49.0333	64.7333	106	152.333	264.667
					Turb meter_1	1.5	7.66	21.7	27.5	41.1	50.7	81.2	143	229
					Turb meter_2	1.53	7.83	20.6	27.6	41.4	51.2	79.9	142	229
					Turb meter_3	1.45	7.78	21.7	27.3	10.9	51.3	81.2	141	229
					Turb meter Avg	1.49333	7.75667	21.3333	27.4667	31.1333	51.0667	80.7667	142	229
After cleanning	2020-11-20				GreenSpan Reading_1	4.6	13.2	27.6	43.5	55.2	62.5	98.4	146	260		0.998794	-2.79676	0.992094
					GreenSpan Reading_2	4.2	12.9	25.4	46.6	52.4	68.7	91.5	139	255
					GreenSpan Reading_3	4.2	12.5	28.2	46.5	51.9	66.2	91.2	147	257
					Green Span Avg	4.33333	12.8667	27.0667	45.5333	53.1667	65.8	93.7	144	257.333
					Turb meter_1	1.43	10.3	25.5	41	46.2	58.4	88.4	159	248
					Turb meter_2	1.55	10.6	25.6	41.2	46.4	58.6	88.6	158	247
					Turb meter_3	1.76	10.4	25.4	41.2	46.2	58.7	87.9	159	247
					Turb meter Avg	1.58	10.4333	25.5	41.1333	46.2667	58.5667	88.3	158.667	247.333
Before cleanning	2020-11-20				GreenSpan Reading_1	5.4	13.2	24.6	31.2	61.2	65	98.4	147	247		0.940017	-1.0567	0.997934
					GreenSpan Reading_2	5.6	12.9	24.7	31.4	61.7	67.2	91.5	145	244
					GreenSpan Reading_3	5.1	12.5	25.8	31.6	59.8	68.4	91.2	145	246
					Green Span Avg	5.36667	12.8667	25.0333	31.4	60.9	66.8667	93.7	145.667	245.667
					Turb meter_1	1.68	8.6	18.9	35.2	56.4	66.1	88.4	132	232
					Turb meter_2	1.72	8.4	19.1	35.6	55.7	62.4	88.6	135	229
					Turb meter_3	1.66	8.3	19.1	35.8	55.8	64.8	87.9	134	228
					Turb meter Avg	1.68667	8.43333	19.0333	35.5333	55.9667	64.4333	88.3	133.667	229.667
After cleanning	2020-12-03				GreenSpan Reading_1	4.7	11.4	23.6	33.2	59.7	64.5	92.4	141	249		0.929024	0.22345	0.998224
					GreenSpan Reading_2	4.6	11.7	23.4	34.7	56.5	68.2	93.5	139	251
					GreenSpan Reading_3	5.2	11.9	23.8	36.8	58.4	66.7	93.7	138	253
					Green Span Avg	4.83333	11.6667	23.6	34.9	58.2	66.4667	93.2	139.333	251
					Turb meter_1	1.68	8.6	18.9	35.2	56.4	66.1	88.4	132	232
					Turb meter_2	1.72	8.4	19.1	35.6	55.7	62.4	88.6	135	229
					Turb meter_3	1.66	8.3	19.1	35.8	55.8	64.8	87.9	134	228
					Turb meter Avg	1.68667	8.43333	19.0333	35.5333	55.9667	64.4333	88.3	133.667	229.667
Before cleanning	2020-12-03				GreenSpan Reading_1	6.8	21.4	33.4	35.1	52.4	63.8	98.6	176	256		1.05074	-2.62216	0.995614
					GreenSpan Reading_2	6.4	21.6	34.2	35.4	52.6	62.7	95.4	189	258
					GreenSpan Reading_3	5.2	22.1	34.1	37.2	52.8	66.8	93.8	194	266
					Green Span Avg	6.13333	21.7	33.9	32.6	52.6	64.4333	95.9333	186.333	260
					Turb meter_1	5.26	17.2	30.5	32.4	44.7	64	105.8	201	264
					Turb meter_2	5.84	18.4	31.2	34.3	46.2	63.1	103.4	204	261
					Turb meter_3	5.72	17.1	30.8	36.2	46.8	62.8	104.1	206	263
					Turb meter Avg	5.60667	17.5667	30.8333	34.3	45.9	63.3	104.433	203.667	262.667
