# Supplementary material for: A Compact, Low-Cost, and Low-Power Turbidity Sensor for Continuous In Situ Stormwater Monitoring
Source: Sensors (Basel). 2024 Jun 17;24(12):3926. doi: 10.3390/s24123926 (PMC11207302; doi:10.3390/s24123926)
Supplement: Supplementary file 1 [file sensors-24-03926-s001.zip › supplementary material/raw data/field/Calibration info/Outlet calibration.xlsx]

## Sheet: Outlet
Calibration status	Date	Start Time	Finish Time													Slope	intercept	R square	largest reliable LC sensor reading		largest solution range	250	NTU
After cleanning	2020-07-24				Low cost with LED_1	8.32	12.76	14.7	20.6	28.6	30	44.88	99.6	143.5		1.91934	-12.2231	0.992874	136.622
					Low cost without LED_1	0.23	0.38	0.44	0.43	0.43	0.63	0.58	0.74	0.84
					Low cost with LED_2	8.32	12.58	14.63	20.58	28.55	28.69	43.66	99.87	142.5
					Low cost without LED_2	0.22	0.4	0.44	0.43	0.41	0.65	0.56	0.72	0.85
					Low cost with LED_3	8.32	12.55	14.67	20.61	28.56	28.69	44.13	99.61	143.22
					Low cost without LED_3	0.22	0.37	0.45	0.44	0.41	0.64	0.55	0.82	0.85
					Difference_1	8.09	12.38	14.26	20.17	28.17	29.37	44.3	98.86	142.66
					Difference_2	8.1	12.18	14.19	20.15	28.14	28.04	43.1	99.15	141.65
					Difference_3	8.1	12.18	14.22	20.17	28.15	28.05	43.58	98.79	142.37
					Difference average	8.09667	12.2467	14.2233	20.1633	28.1533	28.4867	43.66	98.9333	142.227
					Turb meter_1	3.7	9.86	14.7	24.4	39.7	41.1	72.7	195	249
					Turb meter_2	3.84	11	15.1	24	40	41.7	70	195	250
					Turb meter_3	3.84	10.5	14.9	24	40	41.1	70.1	196	250
					Turb meter average	3.79333	10.4533	14.9	24.1333	39.9	41.3	70.9333	195.333	249.667
Before cleanning	2020-07-24				Low cost with LED_1	15.3	16.63	18.85	18.6	26.59	25.8		86.31	126.17		2.23139	-22.2799	0.994077	122.022
					Low cost without LED_1	0.17	0.18	0.17	0.19	0.19	0.19		0.21	0.2
					Low cost with LED_2	15.3	17.3	19.88	18.74	26.66	26.18		85.4	125.99
					Low cost without LED_2	0.17	0.18	0.17	0.18	0.18	0.17		0.2	0.22
					Low cost with LED_3	14.7	16.97	18.84	18.47	26.63	25.92		85.6	126.72
					Low cost without LED_3	0.17	0.18	0.17	0.18	0.17	0.18		0.2	0.21
					Difference_1	15.13	16.45	18.68	18.41	26.4	25.61	0	86.1	125.97
					Difference_2	15.13	17.12	19.71	18.56	26.48	26.01	0	85.2	125.77
					Difference_3	14.53	16.79	18.67	18.29	26.46	25.74	0	85.4	126.51
					Difference average	14.93	16.7867	19.02	18.42	26.4467	25.7867		85.5667	126.083
					Turb meter_1	7.03	11.9	21.8	19.3	37.7	36.9		183	250
					Turb meter_2	5.88	12.8	18.8	19	37.3	37		184	249
					Turb meter_3	6.2	12	19.4	18.4	37.5	36.8		184	249
					Turb meter average	6.37	12.2333	20	18.9	37.5	36.9		183.667	249.333
After cleanning	2020-09-10				sensor w LED_1	75.91	92.71	103.91	118.97	146.56	171.43	269.84	365.77	529.5		0.506595	-38.8914	0.998695	570.261
					sensor wo LED_1	0.23	0.26	0.25	0.25	0.28	0.29	0.37	0.46	0.61
					sensor w LED_2	75.92	92.98	105.1	118.76	146.85	171.87	269.58	348.27	536.54
					sensor wo LED_2	0.23	0.26	0.24	0.26	0.27	0.29	0.37	0.44	0.62
					sensor w LED_3	75.92	91.78	102.35	118.59	151.75	171.66	270.34	348.62	535.9
					sensor wo LED_3	0.24	0.23	0.24	0.25	0.28	0.29	0.37	0.45	0.62
					difference_1	75.68	92.45	103.66	118.72	146.28	171.14	269.47	365.31	528.89
					difference_2	75.69	92.72	104.86	118.5	146.58	171.58	269.21	347.83	535.92
					difference_3	75.68	91.55	102.11	118.34	151.47	171.37	269.97	348.17	535.28
					difference average	75.6833	92.24	103.543	118.52	148.11	171.363	269.55	353.77	533.363
					Turb_1	1.94	11.1	13.2	21.6	33.8	46.1	91.9	146	231
					Turb_2	1.83	9.33	12.7	22.5	34.4	46.1	92	143	232
					Turb_3	1.83	8.74	14.7	21.5	34.4	46.1	92.3	143	233
					Turb average	1.86667	9.72333	13.5333	21.8667	34.2	46.1	92.0667	144	232
Before cleanning	2020-09-10				sensor w LED_1	93.23	109.65	126.82	149.37	170.47	197.53	274.45	428.19	526.93		0.488599	-46.4301	0.998564	606.694
					sensor wo LED_1	0.26	0.25	0.27	0.26	0.28	0.3	0.37	0.51	0.61
					sensor w LED_2	94.45	107.67	130.63	148.68	170.78	197.51	274.74	431.34	536.15
					sensor wo LED_2	0.26	0.25	0.28	0.27	0.29	0.3	0.37	0.51	0.61
					sensor w LED_3	93.6	108.49	128.28	149.31	170.68	197.46	274.93	428.13	531.33
					sensor wo LED_3	0.25	0.25	0.26	0.27	0.28	0.3	0.37	0.52	0.61
					difference_1	92.97	109.4	126.55	149.11	170.19	197.23	274.08	427.68	526.32
					difference_2	94.19	107.42	130.35	148.41	170.49	197.21	274.37	430.83	535.54
					difference_3	93.35	108.24	128.02	149.04	170.4	197.16	274.56	427.61	530.72
					difference average	93.5033	108.353	128.307	148.853	170.36	197.2	274.337	428.707	530.86
					Turb_1	1.81	9.38	16.8	25.8	35.3	48.2	81.5	165	214
					Turb_2	1.79	9.34	17.1	25.8	35.3	47.7	81.7	166	214
					Turb_3	1.75	9.38	17.1	25.6	35.9	47.8	81.9	166	214
					Turb average	1.78333	9.36667	17	25.7333	35.5	47.9	81.7	165.667	214
After cleanning	2020-09-24				sensor w LED_1	89.72	115.68	120.75	147.92	173.58	198.64	281.89	437.48	515.86		0.493178	-47.3511	0.995003	602.928
					sensor wo LED_1	0.25	0.25	0.27	0.27	0.28	0.31	0.38	0.53	0.59
					sensor w LED_2	89.32	113.45	120.76	146.29	174.77	202.12	283.01	436.29	515.74
					sensor wo LED_2	0.26	0.27	0.27	0.27	0.29	0.31	0.38	0.52	0.59
					sensor w LED_3	88.93	113.02	121.78	148.48	173.38	200.14	281.91	435.67	516.75
					sensor wo LED_3	0.26	0.25	0.26	0.28	0.29	0.3	0.38	0.52	0.59
					difference_1	89.47	115.43	120.48	147.65	173.3	198.33	281.51	436.95	515.27
					difference_2	89.06	113.18	120.49	146.02	174.48	201.81	282.63	435.77	515.15
					difference_3	88.67	112.77	121.52	148.2	173.09	199.84	281.53	435.15	516.16
					difference average	89.0667	113.793	120.83	147.29	173.623	199.993	281.89	435.957	515.527
					Turb_1	1.81	9.38	16.8	25.8	35.3	48.2	81.5	165	214
					Turb_2	1.79	9.34	17.1	25.8	35.3	47.7	81.7	166	214
					Turb_3	1.75	9.38	17.1	25.6	35.9	47.8	81.9	166	214
					Turb average	1.78333	9.36667	17	25.7333	35.5	47.9	81.7	165.667	214
Before cleanning	2020-09-24				sensor w LED_1	101.51	124.27	149.14	166.26	198.34	221.48	298.6	412.48	600.19		0.480182	-47.8156	0.999314	620.214
					sensor wo LED_1	0.26	0.25	0.27	0.29	0.32	0.32	0.39	0.5	0.68
					sensor w LED_2	100.51	126.94	148.68	166.46	197.18	220.06	297.14	411.94	600.06
					sensor wo LED_2	0.26	0.26	0.28	0.29	0.3	0.32	0.39	0.5	0.67
					sensor w LED_3	101.15	127.56	148.15	165.58	198.57	220.17	297.09	411.6	599.1
					sensor wo LED_3	0.26	0.26	0.27	0.29	0.3	0.32	0.39	0.5	0.67
					difference_1	101.25	124.02	148.87	165.97	198.02	221.16	298.21	411.98	599.51
					difference_2	100.25	126.68	148.4	166.17	196.88	219.74	296.75	411.44	599.39
					difference_3	100.89	127.3	147.88	165.29	198.27	219.85	296.7	411.1	598.43
					difference average	100.797	126	148.383	165.81	197.723	220.25	297.22	411.507	599.11
					Turb_1	1.6	12.5	25.3	32	45.3	56.3	92.7	153	240
					Turb_2	1.61	12.4	25.2	32.1	45.3	56.6	92	154	239
					Turb_3	1.6	12.6	25.3	32.3	45.2	56.4	92.1	154	238
					Turb average	1.60333	12.5	25.2667	32.1333	45.2667	56.4333	92.2667	153.667	239
After cleanning	2020-10-19				sensor w LED_1	85.62	118.82	147.14	168.6	200.62	222.05	304.88	417.72	610.04		0.452115	-42.0532	0.996645	645.97
					sensor wo LED_1	0.25	0.27	0.28	0.28	0.31	0.32	0.4	0.5	0.69
					sensor w LED_2	85.63	117.84	148.21	167.57	202.2	222.57	305.22	417.6	610.46
					sensor wo LED_2	0.25	0.25	0.27	0.28	0.31	0.32	0.4	0.5	0.69
					sensor w LED_3	85.33	117.46	147.59	167.09	200.73	221.75	304.17	417.53	608.63
					sensor wo LED_3	0.24	0.26	0.27	0.28	0.31	0.32	0.4	0.51	0.68
					difference_1	85.37	118.55	146.86	168.32	200.31	221.73	304.48	417.22	609.35
					difference_2	85.38	117.59	147.94	167.29	201.89	222.25	304.82	417.1	609.77
					difference_3	85.09	117.2	147.32	166.81	200.42	221.43	303.77	417.02	607.95
					difference average	85.28	117.78	147.373	167.473	200.873	221.803	304.357	417.113	609.023
					Turb_1	1.91	13.9	25.4	31.7	44.4	53.5	90.7	154	233
					Turb_2	1.84	14.7	25.1	31.7	44.5	53.5	90.7	154	233
					Turb_3	1.78	13.5	25.1	31.9	44.7	53.7	90.7	153	233
					Turb average	1.84333	14.0333	25.2	31.7667	44.5333	53.5667	90.7	153.667	233
Before cleanning	2020-10-19				sensor w LED_1	90.99	122.1	146.37	171.91	197.71	218.89	277.69	394.37	582.73		0.465141	-44.9131	0.998826	634.03
					sensor wo LED_1	0.25	0.26	0.27	0.28	0.3	0.32	0.38	0.49	0.66
					sensor w LED_2	90.63	120.84	145.97	170.39	199.1	219.32	278.85	393.46	581.82
					sensor wo LED_2	0.25	0.26	0.27	0.28	0.3	0.32	0.38	0.49	0.66
					sensor w LED_3	90.6	120.95	145.71	170.39	197.71	219.31	278.64	393.7	582.45
					sensor wo LED_3	0.26	0.27	0.28	0.28	0.31	0.32	0.38	0.48	0.66
					difference_1	90.74	121.84	146.1	171.63	197.41	218.57	277.31	393.88	582.07
					difference_2	90.38	120.58	145.7	170.11	198.8	219	278.47	392.97	581.16
					difference_3	90.34	120.68	145.43	170.11	197.4	218.99	278.26	393.22	581.79
					difference average	90.4867	121.033	145.743	170.617	197.87	218.853	278.013	393.357	581.673
					Turb_1	1.49	12.9	23.1	34.2	44.7	53.7	81.2	138	227
					Turb_2	1.46	12.4	23.2	34.3	44.7	53.9	81	138	228
					Turb_3	1.44	12.4	24.1	34.4	44.9	54	81.5	140	228
					Turb average	1.46333	12.5667	23.4667	34.3	44.7667	53.8667	81.2333	138.667	227.667
After cleanning	2020-11-06				sensor w LED_1	90.77	123.33	147.57	170.37	200.63	222.34	277.9	395.55	590.82		0.458506	-44.2028	0.998749	641.655
					sensor wo LED_1	0.25	0.26	0.27	0.28	0.31	0.32	0.37	0.48	0.67
					sensor w LED_2	90.61	119.72	146.86	170.79	200.49	221.51	280.66	395.58	591.41
					sensor wo LED_2	0.26	0.27	0.26	0.29	0.31	0.32	0.38	0.48	0.67
					sensor w LED_3	90.26	121.47	147.05	172.81	201.03	221.51	280.57	394.16	590.42
					sensor wo LED_3	0.25	0.26	0.28	0.28	0.31	0.32	0.38	0.49	0.66
					difference_1	90.52	123.07	147.3	170.09	200.32	222.02	277.53	395.07	590.15
					difference_2	90.35	119.45	146.6	170.5	200.18	221.19	280.28	395.1	590.74
					difference_3	90.01	121.21	146.77	172.53	200.72	221.19	280.19	393.67	589.76
					difference average	90.2933	121.243	146.89	171.04	200.407	221.467	279.333	394.613	590.217
					Turb_1	1.49	12.9	23.1	34.2	44.7	53.7	81.2	138	227
					Turb_2	1.46	12.4	23.2	34.3	44.7	53.9	81	138	228
					Turb_3	1.44	12.4	24.1	34.4	44.9	54	81.5	140	228
					Turb average	1.46333	12.5667	23.4667	34.3	44.7667	53.8667	81.2333	138.667	227.667
Before cleanning	2020-11-06				sensor w LED_1	91.22	121.22	149.51	172.45	198.22	220.44	281.23	395.45	581.96		0.460814	-44.5343	0.998959	639.161
					sensor wo LED_1	0.24	0.26	0.27	0.27	0.3	0.32	0.38	0.48	0.65
					sensor w LED_2	90.86	121.22	148.98	172.44	199.35	220.56	280.55	395.21	582.66
					sensor wo LED_2	0.25	0.25	0.27	0.27	0.3	0.31	0.38	0.49	0.66
					sensor w LED_3	91.12	122.94	147.65	171.89	198.12	220.45	279.56	394.99	581.56
					sensor wo LED_3	0.26	0.25	0.27	0.28	0.31	0.32	0.38	0.48	0.66
					difference_1	90.98	120.96	149.24	172.18	197.92	220.12	280.85	394.97	581.31
					difference_2	90.61	120.97	148.71	172.17	199.05	220.25	280.17	394.72	582
					difference_3	90.86	122.69	147.38	171.61	197.81	220.13	279.18	394.51	580.9
					difference average	90.8167	121.54	148.443	171.987	198.26	220.167	280.067	394.733	581.403
					Turb_1	1.48	12.4	22.9	34.2	45.1	54.6	81.3	140	225
					Turb_2	1.42	11.9	23.2	34.4	45.1	55.1	81.4	141	224
					Turb_3	1.5	11.8	23.9	34.4	45.1	54.4	81.6	139	223
					Turb average	1.46667	12.0333	23.3333	34.3333	45.1	54.7	81.4333	140	224
After cleanning	2020-12-02				sensor w LED_1	88.44	120.12	144.89	166.45		218.45	275.49	391.44	582.13		0.456254	-41.7533	0.999013	639.454
					sensor wo LED_1	0.24	0.26	0.26	0.28		0.32	0.35	0.47	0.65
					sensor w LED_2	87.94	118.45	143.66	165.56		219.21	276.12	391.56	583.22
					sensor wo LED_2	0.25	0.26	0.26	0.29		0.32	0.38	0.48	0.65
					sensor w LED_3	88.12	119.45	142.98	166.22		219.12	275.89	390.26	586.22
					sensor wo LED_3	0.25	0.26	0.28	0.27		0.32	0.38	0.48	0.65
					difference_1	88.2	119.86	144.63	166.17		218.13	275.14	390.97	581.48
					difference_2	87.69	118.19	143.4	165.27		218.89	275.74	391.08	582.57
					difference_3	87.87	119.19	142.7	165.95		218.8	275.51	389.78	585.57
					difference average	87.92	119.08	143.577	165.797		218.607	275.463	390.61	583.207
					Turb_1	1.48	12.4	22.9	34.2		54.6	81.3	140	225
					Turb_2	1.42	11.9	23.2	34.4		55.1	81.4	141	224
					Turb_3	1.5	11.8	23.9	34.4		54.4	81.6	139	223
					Turb average	1.46667	12.0333	23.3333	34.3333		54.7	81.4333	140	224
Before cleanning	2020-12-02				sensor w LED_1	98.42	110.54	140.24	154.21	181.23	210.32	288.4	400.45	604.23		0.480391	-44.5741	0.99934	613.197
					sensor wo LED_1	0.25	0.25	0.27	0.28	0.3	0.33	0.39	0.5	0.68
					sensor w LED_2	98.66	110.42	139.14	152.14	182.11	209.86	286.2	400.32	605.42
					sensor wo LED_2	0.25	0.25	0.27	0.28	0.3	0.32	0.39	0.5	0.68
					sensor w LED_3	98.21	110.12	138.22	153.21	181.23	209.24	286.5	400.13	605.22
					sensor wo LED_3	0.25	0.25	0.26	0.28	0.3	0.32	0.38	0.5	0.67
					difference_1	98.17	110.29	139.97	153.93	180.93	209.99	288.01	399.95	603.55
					difference_2	98.41	110.17	138.87	151.86	181.81	209.54	285.81	399.82	604.74
					difference_3	97.96	109.87	137.96	152.93	180.93	208.92	286.12	399.63	604.55
					difference average	98.18	110.11	138.933	152.907	181.223	209.483	286.647	399.8	604.28
					Turb_1	1.45	10.1	22	30.8	41.2	52.3	95.4	150	244
					Turb_2	1.44	10.9	21.4	30.4	42.1	52.4	95.2	149	245
					Turb_3	1.42	10.4	21.1	30.1	41.4	51.9	95.1	149	245
					Turb average	1.43667	10.4667	21.5	30.4333	41.5667	52.2	95.2333	149.333	244.667

## Sheet: Outlet_A
Calibration status	Date	Start Time	Finish Time													Slope	intercept	R square	largest reliable LC sensor reading		largest solution range	250	NTU
After cleanning	2020-08-01				Low cost with LED_1	24.02	26.65	47.61	55.14	82.92	74.7	112.26	293.57	416.26		0.655001	-12.01	0.994824	400.015
					Low cost without LED_1	0.21	0.22	0.23	0.21	0.24	0.23	0.23	0.36	0.47
					Low cost with LED_2	24.02	37.03	49.59	58.27	82.95	75.28	113.84	293.89	416.51
					Low cost without LED_2	0.22	0.21	0.22	0.22	0.23	0.22	0.24	0.36	0.47
					Low cost with LED_3	24.17	37.01	47.82	56.86	82.62	74.8	113.51	294.34	415.71
					Low cost without LED_3	0.21	0.21	0.23	0.21	0.22	0.23	0.24	0.36	0.47
					Difference_1	23.81	26.43	47.38	54.93	82.68	74.47	112.03	293.21	415.79
					Difference_2	23.8	36.82	49.37	58.05	82.72	75.06	113.6	293.53	416.04
					Difference_3	23.96	36.8	47.59	56.65	82.4	74.57	113.27	293.98	415.24
					Difference average	23.8567	33.35	48.1133	56.5433	82.6	74.7	112.967	293.573	415.69
					Turb meter_1	2.15	11.4	18.2	22.6	40.8	34.2	65.2	194	251
					Turb meter_2	2.17	12	17.3	22.4	41.1	34.1	64.9	194	250
					Turb meter_3	2.15	12.6	17.5	22.4	40.5	34	65.9	195	251
					Turb meter average	2.15667	12	17.6667	22.4667	40.8	34.1	65.3333	194.333	250.667
Before cleanning	2020-08-01				sensor w LED_1	36.4	46.72	56.42	69.42	88.4	101.42	161.22	240.21	326.42		0.715106	-24.2591	0.998457	383.522
					sensor wo LED_1	0.22	0.22	0.21	0.23	0.23	0.23	0.24	0.32	0.36
					sensor w LED_2	37.21	47.52	55.5	70.11	87.96	102.21	158.45	240.12	327.12
					sensor wo LED_2	0.21	0.22	0.21	0.23	0.23	0.22	0.24	0.32	0.37
					sensor w LED_3	36.55	46.32	54.96	71.36	89.21	101.88	159.12	240.36	325.45
					sensor wo LED_3	0.21	0.21	0.23	0.22	0.22	0.23	0.25	0.32	0.37
					difference_1	36.18	46.5	56.21	69.19	88.17	101.19	160.98	239.89	326.06
					difference_2	37	47.3	55.29	69.88	87.73	101.99	158.21	239.8	326.75
					difference_3	36.34	46.11	54.73	71.14	88.99	101.65	158.87	240.04	325.08
					difference average	36.5067	46.6367	55.41	70.07	88.2967	101.61	159.353	239.91	325.963
					Turb_1	1.26	10.3	16.8	26.8	39.21	49.6	82.1	148.2	212
					Turb_2	1.23	10.2	16.4	27.2	38.45	50.1	83.1	146.3	211
					Turb_3	1.21	10.1	17.1	27.6	38.66	50.1	83.1	146.7	211
					Turb average	1.23333	10.2	16.7667	27.2	38.7733	49.9333	82.7667	147.067	211.333
After cleanning	2020-09-18				sensor w LED_1	21.04	31.03	45.02	58.99	70.86	84.44	124.63	217.85	288.39		0.831342	-19.7104	0.998373	324.428
					sensor wo LED_1	0.2	0.21	0.21	0.21	0.21	0.21	0.22	0.29	0.35
					sensor w LED_2	21.04	31.02	45.01	59.01	70.99	84.82	125.78	217.37	290.34
					sensor wo LED_2	0.2	0.19	0.2	0.2	0.21	0.21	0.23	0.29	0.35
					sensor w LED_3	21.04	31.02	45.04	59.93	70.98	84.97	125.3	217.42	289.09
					sensor wo LED_3	0.2	0.2	0.2	0.21	0.21	0.22	0.23	0.29	0.35
					difference_1	20.84	30.82	44.81	58.78	70.65	84.23	124.41	217.56	288.04
					difference_2	20.84	30.83	44.81	58.81	70.78	84.61	125.55	217.08	289.99
					difference_3	20.84	30.82	44.84	59.72	70.77	84.75	125.07	217.13	288.74
					difference average	20.84	30.8233	44.82	59.1033	70.7333	84.53	125.01	217.257	288.923
					Turb_1	1.7	8.17	18.1	28.2	37.9	47.7	78.5	164	222
					Turb_2	1.71	8.15	18.1	28.1	37.6	48	78.7	164	221
					Turb_3	1.9	8.16	18.1	28.2	37.9	47.8	78.6	164	221
					Turb average	1.77	8.16	18.1	28.1667	37.8	47.8333	78.6	164	221.333
Before cleanning	2020-09-18				sensor w LED_1	32.05	42.5	51.05	64.79	83.21	97.98	152.11	259.05	309.82		0.716711	-22.4377	0.998022	380.122
					sensor wo LED_1	0.22	0.22	0.22	0.23	0.22	0.23	0.24	0.32	0.36
					sensor w LED_2	33.25	45.56	50.66	63.97	82.85	98.4	152.01	259.96	309.95
					sensor wo LED_2	0.21	0.22	0.21	0.23	0.23	0.22	0.24	0.32	0.37
					sensor w LED_3	33.54	44.23	49.96	64.99	83.19	97.78	150.62	258.74	310.04
					sensor wo LED_3	0.2	0.21	0.23	0.22	0.22	0.23	0.25	0.32	0.37
					difference_1	31.83	42.28	50.83	64.56	82.99	97.75	151.87	258.73	309.46
					difference_2	33.04	45.34	50.45	63.74	82.62	98.18	151.77	259.64	309.58
					difference_3	33.34	44.02	49.73	64.77	82.97	97.55	150.37	258.42	309.67
					difference average	32.7367	43.88	50.3367	64.3567	82.86	97.8267	151.337	258.93	309.57
					Turb_1	1.43	11.3	15.8	24.6	36.1	46.1	78.5	163	203
					Turb_2	1.42	10.6	16.4	25.1	36.2	46.1	78.5	163	203
					Turb_3	1.42	11	17.4	24.8	36.2	46.2	79.6	162	203
					Turb average	1.42333	10.9667	16.5333	24.8333	36.1667	46.1333	78.8667	162.667	203
After cleanning	2020-10-12				sensor w LED_1	27.02	44.83	51.99	62.89	84.2	99.72	154.1	256.8	318.5		0.695708	-20.7042	0.997385	389.106
					sensor wo LED_1	0.21	0.22	0.22	0.23	0.23	0.23	0.24	0.33	0.37
					sensor w LED_2	27.88	44.7	49.88	63.77	84.16	99.4	156.74	265.17	316.78
					sensor wo LED_2	0.22	0.22	0.22	0.22	0.22	0.22	0.24	0.33	0.38
					sensor w LED_3	27.08	44.73	49.49	64	83.95	99.36	155.25	264.83	316.69
					sensor wo LED_3	0.21	0.21	0.21	0.22	0.23	0.22	0.25	0.33	0.37
					difference_1	26.81	44.61	51.77	62.66	83.97	99.49	153.86	256.47	318.13
					difference_2	27.66	44.48	49.66	63.55	83.94	99.18	156.5	264.84	316.4
					difference_3	26.87	44.52	49.28	63.78	83.72	99.14	155	264.5	316.32
					difference average	27.1133	44.5367	50.2367	63.33	83.8767	99.27	155.12	261.937	316.95
					Turb_1	1.43	11.3	15.8	24.6	36.1	46.1	78.5	163	203
					Turb_2	1.42	10.6	16.4	25.1	36.2	46.1	78.5	163	203
					Turb_3	1.42	11	17.4	24.8	36.2	46.2	79.6	162	203
					Turb average	1.42333	10.9667	16.5333	24.8333	36.1667	46.1333	78.8667	162.667	203
Before cleanning	2020-10-12				sensor w LED_1	23.34	41.09	50.92	59.77	81.95	99.16	145.12	224.95	344.55		0.726358	-16.5236	0.998398	366.932
					sensor wo LED_1	0.21	0.23	0.22	0.22	0.23	0.23	0.25	0.29	0.44
					sensor w LED_2	23.36	40.82	50.3	59.51	81.18	99.56	146.7	222.04	345.45
					sensor wo LED_2	0.22	0.22	0.23	0.2	0.23	0.22	0.25	0.3	0.39
					sensor w LED_3	23.33	38.83	50.11	60.13	79.49	97.91	145.21	221.28	344.57
					sensor wo LED_3	0.22	0.22	0.22	0.23	0.22	0.23	0.24	0.29	0.4
					difference_1	23.13	40.86	50.7	59.55	81.72	98.93	144.87	224.66	344.11
					difference_2	23.14	40.6	50.07	59.31	80.95	99.34	146.45	221.74	345.06
					difference_3	23.11	38.61	49.89	59.9	79.27	97.68	144.97	220.99	344.17
					difference average	23.1267	40.0233	50.22	59.5867	80.6467	98.65	145.43	222.463	344.447
					Turb_1	1.44	11.5	21.6	28.3	41.1	51.5	85.6	150	231
					Turb_2	1.42	11.2	21.3	28.7	40.9	51.1	86.3	151	232
					Turb_3	1.53	12.5	22.2	29	40.8	50.5	86.2	152	233
					Turb average	1.46333	11.7333	21.7	28.6667	40.9333	51.0333	86.0333	151	232
After cleanning	2020-10-27				sensor w LED_1	22.6	35.56	48.13	55.81	74.84	93.27	150.71	222.58	350.36		0.707597	-13.0307	0.997525	371.724
					sensor wo LED_1	0.21	0.22	0.23	0.23	0.23	0.23	0.26	0.3	0.4
					sensor w LED_2	22.52	35.46	48.15	54.15	75.83	92.98	150.67	221.76	348.53
					sensor wo LED_2	0.21	0.21	0.23	0.22	0.22	0.23	0.25	0.3	0.41
					sensor w LED_3	22.67	35.56	48.15	54.65	74.38	93.16	148.63	222.43	348.54
					sensor wo LED_3	0.22	0.22	0.22	0.21	0.24	0.24	0.25	0.3	0.41
					difference_1	22.39	35.34	47.9	55.58	74.61	93.04	150.45	222.28	349.96
					difference_2	22.31	35.25	47.92	53.93	75.61	92.75	150.42	221.46	348.12
					difference_3	22.45	35.34	47.93	54.44	74.14	92.92	148.38	222.13	348.13
					difference average	22.3833	35.31	47.9167	54.65	74.7867	92.9033	149.75	221.957	348.737
					Turb_1	1.44	11.5	21.6	28.3	41.1	51.5	85.6	150	231
					Turb_2	1.42	11.2	21.3	28.7	40.9	51.1	86.3	151	232
					Turb_3	1.53	12.5	22.2	29	40.8	50.5	86.2	152	233
					Turb average	1.46333	11.7333	21.7	28.6667	40.9333	51.0333	86.0333	151	232
Before cleanning	2020-10-27				sensor w LED_1	13.98	24	37.44	46.06	57.21	69.33	90.26	170.01	203.86		1.14088	-16.4435	0.998039	233.542
					sensor wo LED_1	0.2	0.21	0.21	0.22	0.22	0.22	0.23	0.26	0.28
					sensor w LED_2	12.95	23.92	37.09	45.97	57.49	68.63	90.09	169.3	212.39
					sensor wo LED_2	0.2	0.22	0.21	0.22	0.21	0.23	0.23	0.26	0.29
					sensor w LED_3	12.91	23.71	37.48	45.99	56.99	68.9	90.5	169.43	210.21
					sensor wo LED_3	0.22	0.22	0.21	0.21	0.22	0.22	0.23	0.26	0.29
					difference_1	13.78	23.79	37.23	45.84	56.99	69.11	90.03	169.75	203.58
					difference_2	12.75	23.7	36.88	45.75	57.28	68.4	89.86	169.04	212.1
					difference_3	12.69	23.49	37.27	45.78	56.77	68.68	90.27	169.17	209.92
					difference average	13.0733	23.66	37.1267	45.79	57.0133	68.73	90.0533	169.32	208.533
					Turb_1	1.35	11.7	26.2	35.9	47.2	59.3	81.2	183	219
					Turb_2	1.36	11.8	26.4	36.2	47.1	59.4	81.5	183	219
					Turb_3	1.39	11.7	26.3	36.1	47.2	59.4	81.7	184	219
					Turb average	1.36667	11.7333	26.3	36.0667	47.1667	59.3667	81.4667	183.333	219
After cleanning	2020-11-20				sensor w LED_1	13.22	23.96	35.65	45	55.53	65.85	87.69	159.65	242.89		1.11023	-14.5146	0.993101	238.253
					sensor wo LED_1	0.22	0.21	0.22	0.22	0.22	0.22	0.22	0.25	0.31
					sensor w LED_2	13.05	24.03	36.01	45	55.2	65.82	88.04	158.92	242.68
					sensor wo LED_2	0.2	0.21	0.21	0.23	0.21	0.23	0.22	0.25	0.31
					sensor w LED_3	13.52	23.39	35.42	45.01	55.23	65.81	87.79	159.74	242.87
					sensor wo LED_3	0.2	0.22	0.22	0.23	0.21	0.22	0.22	0.25	0.31
					difference_1	13	23.75	35.43	44.78	55.31	65.63	87.47	159.4	242.58
					difference_2	12.85	23.82	35.8	44.77	54.99	65.59	87.82	158.67	242.37
					difference_3	13.32	23.17	35.2	44.78	55.02	65.59	87.57	159.49	242.56
					difference average	13.0567	23.58	35.4767	44.7767	55.1067	65.6033	87.62	159.187	242.503
					Turb_1	1.85	11.8	23.8	33.4	45	55.2	79.9	179	247
					Turb_2	1.81	11.9	24	33.5	45	55.4	79.6	179	246
					Turb_3	1.75	12.4	23.8	33	44.6	55.5	80	179	246
					Turb average	1.80333	12.0333	23.8667	33.3	44.8667	55.3667	79.8333	179	246.333
Before cleanning	2020-11-20				sensor w LED_1	16.9	22.31	30.6	42.31	51.33	67.4	85.4	176.52	236.85		1.10286	-14.8553	0.999798	240.154
					sensor wo LED_1	0.2	0.21	0.21	0.22	0.22	0.22	0.23	0.26	0.28
					sensor w LED_2	16.42	22.12	30.2	41.56	51.21	66.5	85.21	175.43	240.12
					sensor wo LED_2	0.2	0.22	0.21	0.22	0.21	0.23	0.23	0.26	0.29
					sensor w LED_3	16.35	22.15	39.66	41.66	51.45	66.21	85.44	176.32	238.64
					sensor wo LED_3	0.21	0.22	0.21	0.21	0.22	0.23	0.23	0.26	0.29
					difference_1	16.7	22.1	30.39	42.09	51.11	67.18	85.17	176.26	236.57
					difference_2	16.22	21.9	29.99	41.34	51	66.27	84.98	175.17	239.83
					difference_3	16.14	21.93	39.45	41.45	51.23	65.98	85.21	176.06	238.35
					difference average	16.3533	21.9767	33.2767	41.6267	51.1133	66.4767	85.12	175.83	238.25
					Turb_1	1.21	10.2	21.4	32.4	42.1	58.3	80.1	177	248
					Turb_2	1.22	10.3	21.2	32.6	41.4	58.4	80.1	176	249
					Turb_3	1.21	10.2	21.9	32.3	41.2	58.4	80.1	179	249
					Turb average	1.21333	10.2333	21.5	32.4333	41.5667	58.3667	80.1	177.333	248.667

## Sheet: GreenSpan
Calibration status	In water date start	Start Time	Finish Time													Slope	intercept	R square	largest reliable LC sensor reading		largest solution range	250	NTU
After cleanning	2020-07-24				GreenSpan Reading_1	5.05	13.67	18.8	32.1	45.3	46.9	74.7	191.1	289.7		0.90578	-0.0563389	0.988499
					GreenSpan Reading_2	6.42	12.95	17.45	28.1	44.98	46.6	77.5	191.2	290.5
					GreenSpan Reading_3	5.15	13.17	18.89	30.18	44.97	48.9	76.7	191	293.91
					Green Span Avg	5.54	13.2633	18.38	30.1267	45.0833	47.4667	76.3	191.1	291.37
					Turb meter_1	3.7	9.86	14.7	24.4	39.7	41.1	72.7	195	249
					Turb meter_2	3.84	11	15.1	24	40	41.7	70	195	250
					Turb meter_3	3.84	10.5	14.9	24	40	41.1	70.1	196	250
					Turb meter Avg	3.79333	10.4533	14.9	24.1333	39.9	41.3	70.9333	195.333	249.667
Before cleanning	2020-07-24				GreenSpan Reading_1	4.7	13.4	19	31.2	46.6	48.3	61.4	182.8	283.2		0.92001	-2.4545	0.992749
					GreenSpan Reading_2	10.5	12.4	15.9	27.2	39.5	40.8	61	193.7	284.7
					GreenSpan Reading_3	10.3	10.4	16.8	34.9	39.9	40.7	59.5	179.2	283
					Green Span Avg	8.5	12.0667	17.2333	31.1	42	43.2667	60.6333	185.233	283.633
					Turb meter_1	3.81	12.6	13.8	19.4	38.9	36.9	52.6	184	247
					Turb meter_2	3.88	8.34	14.3	18.5	38.1	37.1	52.3	185	249
					Turb meter_3	3.8	8.14	13.7	19.2	37.9	36.9	51.5	185	249
					Turb meter Avg	3.83	9.69333	13.9333	19.0333	38.3	36.9667	52.1333	184.667	248.333
After cleanning	2020-08-01				GreenSpan Reading_1	6.1	16.3	19.8	26.1	40.6	43.3		182.8	283.7		0.929544	-1.47914	0.991236
					GreenSpan Reading_2	7.7	17.7	19.4	27.2	39.3	43.3		178.3	283.3
					GreenSpan Reading_3	9.1	16.3	19.5	24.3	41.4	44.1		179.9	279.6
					Green Span Avg	7.63333	16.7667	19.5667	25.8667	40.4333	43.5667		180.333	282.2
					Turb meter_1	2.87	9.71	15.8	20.1	37.5	42		184	248
					Turb meter_2	2.9	9.45	16.1	20.3	37.5	42.1		185	250
					Turb meter_3	2.7	9.19	15	19.6	37.2	42.3		185	249
					Turb meter Avg	2.82333	9.45	15.6333	20	37.4	42.1333		184.667	249
Before cleanning	2020-08-01				GreenSpan Reading_1	6.1	16.3	19.8	26.1	40.6	43.3		182.8	283.7		0.929544	-1.47914	0.991236
					GreenSpan Reading_2	7.7	17.7	19.4	27.2	39.3	43.3		178.3	283.3
					GreenSpan Reading_3	9.1	16.3	19.5	24.3	41.4	44.1		179.9	279.6
					Green Span Avg	7.63333	16.7667	19.5667	25.8667	40.4333	43.5667		180.333	282.2
					Turb meter_1	2.87	9.71	15.8	20.1	37.5	42		184	248
					Turb meter_2	2.9	9.45	16.1	20.3	37.5	42.1		185	250
					Turb meter_3	2.7	9.19	15	19.6	37.2	42.3		185	249
					Turb meter Avg	2.82333	9.45	15.6333	20	37.4	42.1333		184.667	249
After cleanning	2020-09-10				GreenSpan Reading_1	7.6	13.9	17.3	27.3	31.6	46.8	88.7	134.7	259		0.955018	-4.42441	0.994112
					GreenSpan Reading_2	6	14.3	11.3	25.2	34.1	50.4	91.6	131.9	250.3
					GreenSpan Reading_3	6.8	13.4	13.2	26.2	32.4	48.4	88.5	130.1	254
					Green Span Avg	6.8	13.8667	13.9333	26.2333	32.7	48.5333	89.6	132.233	254.433
					Turb meter_1	1.99	6.78	8.39	16.7	31.5	35.4	84.5	135	235
					Turb meter_2	1.89	6.7	7.98	17.6	31.5	35	84.4	134	231
					Turb meter_3	1.91	6.77	7.09	16.6	30.7	35.9	82.8	134	231
					Turb meter Avg	1.93	6.75	7.82	16.9667	31.2333	35.4333	83.9	134.333	232.333
Before cleanning	2020-09-10				GreenSpan Reading_1	7.88	12.6	23	32.5	40.6	51.1	89.3	162.7	240		0.966039	-3.33596	0.997234
					GreenSpan Reading_2	6.29	15.7	22.4	31.9	40.1	50.6	85.4	164.5	233.7
					GreenSpan Reading_3	5.82	13.8	23.9	32.6	39.5	53.1	85.9	162	230.6
					Green Span Avg	6.66333	14.0333	23.1	32.3333	40.0667	51.6	86.8667	163.067	234.767
					Turb meter_1	1.3	8.46	18.4	27.5	35	45.6	82.8	163	217
					Turb meter_2	1.55	8.5	18.2	27.7	36.2	48.8	82.7	162	217
					Turb meter_3	1.43	8.4	18.4	27.6	35.2	45.7	82.5	163	217
					Turb meter Avg	1.42667	8.45333	18.3333	27.6	35.4667	46.7	82.6667	162.667	217
After cleanning	2020-09-18				GreenSpan Reading_1	5.5	17.2	23.4	33.9	44.9	53.7	87.8	163.7	249.3		0.951633	-3.6841	0.995143
					GreenSpan Reading_2	6.9	18.5	22.1	34.8	43.8	51	86.1	162.7	235.2
					GreenSpan Reading_3	6.7	15	23.8	31.2	41.4	51.1	86.2	164.2	236.9
					Green Span Avg	6.36667	16.9	23.1	33.3	43.3667	51.9333	86.7	163.533	240.467
					Turb meter_1	1.3	8.46	18.4	27.5	35	45.6	82.8	163	217
					Turb meter_2	1.55	8.5	18.2	27.7	36.2	48.8	82.7	162	217
					Turb meter_3	1.43	8.4	18.4	27.6	35.2	45.7	82.5	163	217
					Turb meter Avg	1.42667	8.45333	18.3333	27.6	35.4667	46.7	82.6667	162.667	217
Before cleanning	2020-09-18				GreenSpan Reading_1	5.8	13.6	16.9	27.8	51.4	52.7	84.3	163.1	219		0.991803	-4.49259	0.995355
					GreenSpan Reading_2	5.1	13.5	21.7	25.9	52.2	50.1	84.7	161.1	220
					GreenSpan Reading_3	6.2	12.9	24.6	26.9	50.9	49.9	87.3	160.5	209
					Green Span Avg	5.7	13.3333	21.0667	26.8667	51.5	50.9	85.4333	161.567	216
					Turb meter_1	1.4	12	18.2	26.2	36.1	46.1	78.3	163	207
					Turb meter_2	1.42	11.6	16.2	28.6	36.6	46.3	78.6	162	207
					Turb meter_3	1.33	11.2	16.9	24.5	35.9	45.7	78.1	163	207
					Turb meter Avg	1.38333	11.6	17.1	26.4333	36.2	46.0333	78.3333	162.667	207
After cleanning	2020-09-24				GreenSpan Reading_1	6.8	17.4	23.9	30.7	44.1	56.6	87.1	177.5	220		0.957062	-5.19569	0.997726
					GreenSpan Reading_2	5.8	18.5	22.4	28.8	43.9	59.9	92.5	184.1	218
					GreenSpan Reading_3	6.7	16.6	22.8	27	41.9	56.6	83.8	182.4	210
					Green Span Avg	6.43333	17.5	23.0333	28.8333	43.3	57.7	87.8	181.333	216
					Turb meter_1	1.4	12	18.2	26.2	36.1	46.1	78.3	163	207
					Turb meter_2	1.42	11.6	16.2	28.6	36.6	46.3	78.6	162	207
					Turb meter_3	1.33	11.2	16.9	24.5	35.9	45.7	78.1	163	207
					Turb meter Avg	1.38333	11.6	17.1	26.4333	36.2	46.0333	78.3333	162.667	207
Before cleanning	2020-09-24				GreenSpan Reading_1	22.4	24.5	20.6	31.3	32.4	89.6	89.3	162.2	194		1.06391	-9.12272	0.995819
					GreenSpan Reading_2	27.8	17.1	16.6	32	30.8	79.5	86.4	160.5	192
					GreenSpan Reading_3	25.2	23.5	12.6	18.9	31.8	81.1	84.7	159.69	188
					Green Span Avg		21.7	16.6	27.4	31.6667		86.8	160.797	191.333
					Turb meter_1	1.52	12.8	7.17	16.9	31.5	39.5	77.3	170	193
					Turb meter_2	1.58	11.3	8.7	18.7	34	37.9	78.3	165	192
					Turb meter_3	1.39	12.1	7.36	15.6	34	35.9	77.4	166	191
					Turb meter Avg	1.49667	12.0667	7.74333	17.0667	33.1667	37.7667	77.6667	167	192
After cleanning	2020-10-12				GreenSpan Reading_1	6.5	17.3	19.9	35.7	42.2	74.8	124	222	269		0.743617	-5.97726	0.995216
					GreenSpan Reading_2	5.7	19.4	17.9	52.3	42.8	66.6	119	231	264
					GreenSpan Reading_3	6.4	18.9	18.3	56.6	61.7	71.3	118	221	269
					Green Span Avg	6.2	18.5333	18.7		48.9	70.9	120.333	224.667	267.333
					Turb meter_1	1.52	12.8	7.17	16.9	31.5	39.5	77.3	170	193
					Turb meter_2	1.58	11.3	8.7	18.7	34	37.9	78.3	165	192
					Turb meter_3	1.39	12.1	7.36	15.6	34	35.9	77.4	166	191
					Turb meter Avg	1.49667	12.0667	7.74333	17.0667	33.1667	37.7667	77.6667	167	192
Before cleanning	2020-10-12				GreenSpan Reading_1	6	13.9	28.5	36.5	52.5	61	90.6	224	250		0.93678	-2.18527	0.998382
					GreenSpan Reading_2	5.3	15.5	27.5	38.8	53.8	62.4	95.7	218	260
					GreenSpan Reading_3	7	14.6	28.2	35.5	55.8	56.4	92.9	219	259.4
					Green Span Avg	6.1	14.6667	28.0667	36.9333	54.0333	59.9333	93.0667		256.467
					Turb meter_1	1.53	13.3	24.6	30.7	43.6	57.1	89.8	157	236
					Turb meter_2	1.74	12.6	25	30.9	44.9	56.5	90.3	157	237
					Turb meter_3	1.41	12.3	23.4	30.9	43.2	57.4	90	157	237
					Turb meter Avg	1.56	12.7333	24.3333	30.8333	43.9	57	90.0333	157	236.667
After cleanning	2020-10-19				GreenSpan Reading_1	5.9	16.7	26.9	35.2	48.6	60.7	97.3	164	250		0.940396	-1.66594	0.999391
					GreenSpan Reading_2	5.5	16.2	29.7	37.7	47.3	63.2	95.4	166	260
					GreenSpan Reading_3	5.5	16.7	27.7	38.3	46.6	60.7	94.7	166	259.4
					Green Span Avg	5.63333	16.5333	28.1		47.5	61.5333	95.8	165.333	256.467
					Turb meter_1	1.53	13.3	24.6	30.7	43.6	57.1	89.8	157	236
					Turb meter_2	1.74	12.6	25	30.9	44.9	56.5	90.3	157	237
					Turb meter_3	1.41	12.3	23.4	30.9	43.2	57.4	90	157	237
					Turb meter Avg	1.56	12.7333	24.3333	30.8333	43.9	57	90.0333	157	236.667
Before cleanning	2020-10-19				GreenSpan Reading_1	7.2	17.2	22.4	26.3	34.6	55	90.3	150.3	257.8		0.918913	-0.420419	0.995336
					GreenSpan Reading_2	8.3	15.8	21.5	27.5	36.3	49.7	93.3	150.3	259.9
					GreenSpan Reading_3	7.3	16.7	24.5	26.7	37.3	48.5	89.9	150.2	255.4
					Green Span Avg	7.6	16.5667	22.8	26.8333	36.0667	51.0667	91.1667	150.267	257.7
					Turb meter_1	1.82	12.4	18.3	23.1	37.3	52.6	84.9	148	230
					Turb meter_2	1.83	9.78	18.4	22.8	35.7	50.2	84.5	149	229
					Turb meter_3	1.95	10.5	18.6	22.6	36.2	49.3	84.5	145	230
					Turb meter Avg	1.86667	10.8933	18.4333	22.8333	36.4	50.7	84.6333	147.333	229.667
After cleanning	2020-10-27				GreenSpan Reading_1	6.6	16.2	23.9	36.5	46.4	59.2	98.3	150	266		0.924768	-4.41194	0.994308
					GreenSpan Reading_2	9.3	16.3	23.6	31.4	44.3	62.3	95.5	151	259
					GreenSpan Reading_3	7.5	16.1	25.5	33.3	44.9	66.5	90.6	147	257
					Green Span Avg	7.8	16.2	24.3333	33.7333	45.2	62.6667	94.8	149.333	260.667
					Turb meter_1	1.82	12.4	18.3	23.1	37.3	52.6	84.9	148	230
					Turb meter_2	1.83	9.78	18.4	22.8	35.7	50.2	84.5	149	229
					Turb meter_3	1.95	10.5	18.6	22.6	36.2	49.3	84.5	145	230
					Turb meter Avg	1.86667	10.8933	18.4333	22.8333	36.4	50.7	84.6333	147.333	229.667
Before cleanning	2020-10-27				GreenSpan Reading_1	4.97	11.3	21.7	33	46.1	58.1	83.6	139	251		0.930761	-1.78223	0.991852
					GreenSpan Reading_2	6.32	10.9	22.1	31.3	45.7	56.1	82.7	143	259
					GreenSpan Reading_3	5.68	11.3	22.1	33	46.1	56.7	84.1	138	257
					Green Span Avg	5.65667	11.1667	21.9667	32.4333	45.9667	56.9667	83.4667	140	255.667
					Turb meter_1	1.5	7.66	21.7	27.5	41.1	50.7	81.2	143	229
					Turb meter_2	1.53	7.83	20.6	27.6	41.4	51.2	79.9	142	229
					Turb meter_3	1.45	7.78	21.7	27.3	10.9	51.3	81.2	141	229
					Turb meter Avg	1.49333	7.75667	21.3333	27.4667	31.1333	51.0667	80.7667	142	229
After cleanning	2020-11-06				GreenSpan Reading_1	7.4	12.2	24.8	36.4	45.5	55.5	88.8	149	245		0.947065	-4.34178	0.996354
					GreenSpan Reading_2	4.7	11.7	24.2	34.7	48.5	55.9	90.1	148	253
					GreenSpan Reading_3	5.5	10.5	24.5	33.2	48.1	55.9	91	144	251
					Green Span Avg	5.86667	11.4667	24.5	34.7667	47.3667	55.7667	89.9667	147	249.667
					Turb meter_1	1.5	7.66	21.7	27.5	41.1	50.7	81.2	143	229
					Turb meter_2	1.53	7.83	20.6	27.6	41.4	51.2	79.9	142	229
					Turb meter_3	1.45	7.78	21.7	27.3	10.9	51.3	81.2	141	229
					Turb meter Avg	1.49333	7.75667	21.3333	27.4667	31.1333	51.0667	80.7667	142	229
Before cleanning	2020-11-06				GreenSpan Reading_1	6.85	13.4	26.1	38.2	46.2	58.7	92.1	154	244		0.923181	-2.50373	0.997245
					GreenSpan Reading_2	6.24	14.2	25.8	39.4	46.4	58.9	92.4	156	265
					GreenSpan Reading_3	6.36	13.6	25.6	38.5	47.2	58.4	92.6	156	266
					Green Span Avg	6.48333	13.7333	25.8333	38.7	46.6	58.6667	92.3667	155.333	258.333
					Turb meter_1	1.44	8.12	22.3	30.1	42.6	52.1	81.4	144	231
					Turb meter_2	1.42	8.13	22.6	30.4	43.1	52.3	81.9	159	233
					Turb meter_3	1.43	8.1	21.9	31.5	43.6	52.4	81.3	146	229
					Turb meter Avg	1.43	8.11667	22.2667	30.6667	43.1	52.2667	81.5333	149.667	231
After cleanning	2020-11-20				GreenSpan Reading_1	5.4	13.4	24.1	34.9	49.4	60.4	95.5	154	254		0.946317	-1.8849	0.997123
					GreenSpan Reading_2	5.3	14.2	24.4	35.1	49.6	61.2	96.2	152	252
					GreenSpan Reading_3	5.4	13.6	24.3	35.2	49.7	61.3	96.2	152	252
					Green Span Avg	5.36667	13.7333	24.2667	35.0667	49.5667	60.9667	95.9667	152.667	252.667
					Turb meter_1	1.44	8.12	23.2	32.4	45.2	55.4	84.5	150	234
					Turb meter_2	1.42	8.13	23.6	33.5	46.2	55.9	84.3	152	234
					Turb meter_3	1.43	8.1	23.3	33.1	46.1	55.1	84.3	152	232
					Turb meter Avg	1.43	8.11667	23.3667	33	45.8333	55.4667	84.3667	151.333	233.333
Before cleanning	2020-11-20				GreenSpan Reading_1	6.7	16.7	26.2	31.2	42.4	55.4	103.9	169	248		0.931706	-2.15111	0.995903
					GreenSpan Reading_2	6.6	16.5	25.4	31.4	43.6	56.1	104.6	172	249
					GreenSpan Reading_3	6.8	16.8	25.6	31.6	43.5	55.3	106.5	174	249
					Green Span Avg	6.7	16.6667	25.7333	31.4	43.1667	55.6	105	171.667	248.667
					Turb meter_1	1.77	10.2	24.6	29.4	41.3	49.6	98.4	144	233
					Turb meter_2	1.77	10.1	24.4	29.6	41.6	49.6	98.3	146	236
					Turb meter_3	1.72	10.4	24.1	29.4	41.6	48.9	98.6	151	236
					Turb meter Avg	1.75333	10.2333	24.3667	29.4667	41.5	49.3667	98.4333	147	235
After cleanning	2020-12-02				GreenSpan Reading_1	4.4	14.2	26.6	32.4	45.2	57.9	102.6	166	249		0.947434	-2.57183	0.997047
					GreenSpan Reading_2	4.6	14.3	26.1	32.6	45.4	59.4	101.9	168.4	242.4
					GreenSpan Reading_3	4.6	14.2	26.9	32.6	46.1	57.2	101.6	168	246.1
					Green Span Avg	4.53333	14.2333	26.5333	32.5333	45.5667	58.1667	102.033	167.467	245.833
					Turb meter_1	1.77	10.2	24.6	29.4	41.3	49.6	98.4	144	233
					Turb meter_2	1.77	10.1	24.4	29.6	41.6	49.6	98.3	146	236
					Turb meter_3	1.72	10.4	24.1	29.4	41.6	48.9	98.6	151	236
					Turb meter Avg	1.75333	10.2333	24.3667	29.4667	41.5	49.3667	98.4333	147	235
Before cleanning	2020-12-02				GreenSpan Reading_1	8.6	20.6	31.4	42.1	51.2	66.5	111.2	215.2	261.2		0.923172	-2.6678	0.998624
					GreenSpan Reading_2	8.5	20.4	31.6	41.2	51.2	66.4	111.4	211.2	264.1
					GreenSpan Reading_3	8.4	20.6	31.2	41.1	51.1	67.2	111.3	211.4	262.2
					Green Span Avg	8.5	20.5333	31.4	41.4667	51.1667	66.7	111.3	212.6	262.5
					Turb meter_1	4.26	14.2	25.8	36.8	45.6	60.1	101.4	187	244
					Turb meter_2	4.56	14.8	26.4	36.4	45.2	60.1	102.3	186.8	246
					Turb meter_3	4.44	14.9	26.1	36.2	45.2	60.1	104.5	186.5	241
					Turb meter Avg	4.42	14.6333	26.1	36.4667	45.3333	60.1	102.733	186.767	243.667
