# Supplementary material for: A Compact, Low-Cost, and Low-Power Turbidity Sensor for Continuous In Situ Stormwater Monitoring
Source: Sensors (Basel). 2024 Jun 17;24(12):3926. doi: 10.3390/s24123926 (PMC11207302; doi:10.3390/s24123926)
Supplement: Supplementary file 1 [file sensors-24-03926-s001.zip › supplementary material/raw data/field/Inlet raw data/TROUPS_INLET.csv]

This is our new file for site: TROUPS_INLET.csv. We will write Date and time in first column	temperature in the next	EC	then depth
24/07/20 02:48:56 AM	13.25	0.00	1034.86	3984	0.00	1023.54	0.00	21.23
24/07/20 04:14:08 AM	15.56	0.00	1027.23	3967	67.79	1021.14	6.52	20.91
24/07/20 04:20:32 AM	14.05	76.50	1034.33	3979	65.72	1021.36	1.47	20.78
24/07/20 04:26:57 AM	11.05	129.08	1039.61	3981	31.06	1021.28	0.21	20.78
24/07/20 04:33:22 AM	10.83	129.75	1039.57	3980	26.22	1021.23	0.21	20.66
24/07/20 04:39:48 AM	10.82	130.00	1039.64	3980	26.38	1021.13	0.21	20.60
24/07/20 04:46:12 AM	10.81	130.00	1039.72	3980	24.69	1021.17	0.21	20.75
24/07/20 04:52:36 AM	10.79	130.00	1039.80	3979	25.03	1021.11	0.21	20.74
24/07/20 04:59:01 AM	10.75	130.00	1039.88	3980	25.01	1021.07	0.21	20.50
24/07/20 05:05:27 AM	10.77	130.00	1039.86	3981	25.64	1021.01	0.21	20.14
24/07/20 05:11:53 AM	10.79	130.00	1039.94	3980	25.74	1020.97	0.21	19.81
24/07/20 05:18:19 AM	10.75	130.00	1039.98	3981	26.13	1020.91	0.20	19.60
24/07/20 05:24:44 AM	10.75	130.00	1039.96	3981	26.46	1020.90	0.21	19.40
24/07/20 05:31:09 AM	10.75	130.00	1039.99	3981	24.97	1020.87	0.20	19.25
24/07/20 05:37:33 AM	10.75	130.00	1040.00	3979	24.72	1020.84	0.21	19.18
24/07/20 05:43:59 AM	10.71	130.00	1040.05	3981	24.59	1020.88	0.21	19.14
24/07/20 05:50:25 AM	10.68	130.00	1040.07	3981	24.51	1020.80	0.20	19.01
24/07/20 05:56:50 AM	10.63	130.00	1039.98	3981	24.87	1020.76	0.21	18.78
24/07/20 06:03:15 AM	10.59	130.00	1039.98	3981	24.35	1020.67	0.21	18.55
24/07/20 06:09:41 AM	10.56	130.00	1039.87	3981	24.48	1020.59	0.20	18.28
24/07/20 06:16:06 AM	10.54	130.00	1039.88	3981	23.87	1020.54	0.20	18.03
24/07/20 06:22:31 AM	10.51	130.00	1039.94	3981	24.14	1020.56	0.21	17.79
24/07/20 06:28:55 AM	10.50	130.00	1039.95	3980	24.41	1020.60	0.21	17.62
24/07/20 06:35:20 AM	10.45	130.00	1040.03	3981	24.22	1020.63	0.20	17.46
24/07/20 06:41:44 AM	10.43	130.00	1040.00	3979	24.32	1020.57	0.21	17.28
24/07/20 06:48:10 AM	10.40	130.00	1040.05	3980	24.06	1020.61	0.21	17.07
24/07/20 06:54:35 AM	10.38	129.67	1040.14	3981	24.03	1020.65	0.20	16.84
24/07/20 07:01:00 AM	10.31	129.33	1040.19	3980	23.89	1020.67	0.20	16.58
24/07/20 07:14:10 AM	10.25	129.00	1040.21	3981	24.07	1020.73	0.20	15.77
24/07/20 07:20:34 AM	10.21	129.00	1040.23	3980	23.79	1020.66	0.20	15.14
24/07/20 07:26:59 AM	10.18	129.00	1040.21	3982	23.87	1020.61	0.20	14.50
24/07/20 07:33:22 AM	10.14	129.00	1040.26	3981	23.71	1020.65	0.21	13.86
24/07/20 07:39:48 AM	10.11	129.00	1040.42	3982	23.57	1020.79	0.20	13.22
24/07/20 07:46:12 AM	10.06	129.00	1040.56	3981	23.23	1020.90	0.20	12.63
24/07/20 07:52:35 AM	10.03	129.00	1040.57	3981	23.24	1020.91	0.20	12.13
24/07/20 07:59:00 AM	10.00	129.00	1040.65	3982	23.17	1020.94	0.20	11.63
24/07/20 08:05:24 AM	9.98	129.00	1040.72	3982	23.13	1021.00	0.21	11.15
24/07/20 08:11:48 AM	9.94	128.92	1040.71	3981	23.24	1021.05	0.20	10.69
24/07/20 08:18:12 AM	9.91	128.42	1040.96	3982	23.20	1021.19	0.20	10.29
24/07/20 08:24:35 AM	9.88	128.25	1041.06	3982	23.21	1021.30	0.20	9.93
24/07/20 08:30:59 AM	9.88	128.08	1041.18	3982	23.21	1021.40	0.20	9.56
24/07/20 08:37:24 AM	9.82	128.08	1041.24	3982	23.22	1021.42	0.20	9.24
24/07/20 08:43:48 AM	9.81	128.00	1041.36	3983	23.13	1021.53	0.20	8.95
24/07/20 08:50:12 AM	9.79	128.00	1041.46	3982	23.21	1021.65	0.20	8.68
24/07/20 08:56:36 AM	9.76	128.00	1041.58	3982	23.37	1021.72	0.20	8.45
24/07/20 09:02:59 AM	9.75	128.00	1041.59	3981	23.37	1021.72	0.20	8.23
24/07/20 09:09:24 AM	9.75	128.00	1041.54	3982	23.32	1021.66	0.20	8.03
24/07/20 09:15:48 AM	9.69	128.00	1041.65	3982	23.18	1021.70	0.20	7.84
24/07/20 09:22:12 AM	9.69	128.00	1041.65	3982	23.14	1021.77	0.21	7.66
24/07/20 09:28:35 AM	9.69	128.00	1041.71	3981	23.14	1021.77	0.20	7.51
24/07/20 09:34:58 AM	9.67	128.00	1041.65	3982	23.32	1021.72	0.20	7.33
24/07/20 09:41:21 AM	9.64	128.00	1041.60	3982	23.22	1021.70	0.20	7.17
24/07/20 09:47:46 AM	9.63	128.00	1041.61	3982	23.14	1021.73	0.20	7.02
24/07/20 09:54:10 AM	9.61	128.00	1041.63	3982	24.17	1021.71	0.20	6.83
24/07/20 10:00:34 AM	9.56	128.00	1041.63	3983	23.30	1021.70	0.20	6.66
24/07/20 10:06:57 AM	9.56	128.00	1041.64	3982	23.33	1021.67	0.20	6.47
24/07/20 10:13:20 AM	9.54	128.00	1041.66	3982	23.30	1021.67	0.20	6.35
24/07/20 10:19:44 AM	9.52	128.00	1041.68	3982	23.20	1021.65	0.20	6.23
24/07/20 10:26:08 AM	9.51	128.00	1041.62	3983	23.26	1021.62	0.20	6.08
24/07/20 10:32:32 AM	9.49	128.00	1041.58	3983	23.29	1021.61	0.20	5.92
24/07/20 10:38:55 AM	9.46	128.00	1041.74	3981	23.34	1021.69	0.20	5.79
24/07/20 10:45:19 AM	9.44	128.00	1041.85	3982	23.31	1021.76	0.20	5.66
24/07/20 10:51:43 AM	9.43	128.00	1041.92	3982	23.20	1021.83	0.20	5.52
24/07/20 10:58:06 AM	9.41	128.00	1042.04	3982	23.23	1021.89	0.20	5.41
24/07/20 11:04:30 AM	9.38	128.00	1042.14	3982	23.26	1021.99	0.20	5.29
24/07/20 11:10:54 AM	9.38	128.00	1042.34	3982	23.08	1022.09	0.20	5.21
24/07/20 11:17:17 AM	9.38	128.00	1042.48	3981	23.20	1022.12	0.20	5.14
24/07/20 11:23:41 AM	9.34	128.00	1042.27	3981	23.23	1022.15	0.20	5.06
24/07/20 11:30:04 AM	9.31	128.00	1042.37	3982	23.10	1022.21	0.20	4.95
24/07/20 11:36:28 AM	9.30	128.00	1042.58	3982	23.05	1022.24	0.20	4.84
24/07/20 11:42:51 AM	9.28	128.00	1042.56	3981	23.27	1022.21	0.20	4.77
24/07/20 11:49:15 AM	9.25	128.00	1042.61	3981	23.13	1022.23	0.20	4.69
24/07/20 11:55:38 AM	9.24	127.92	1042.67	3980	23.21	1022.26	0.20	4.55
24/07/20 12:02:02 PM	9.19	128.00	1042.59	3982	23.16	1022.19	0.20	4.47
24/07/20 12:08:26 PM	9.19	128.00	1042.46	3982	23.30	1022.08	0.20	4.39
24/07/20 12:14:50 PM	9.17	128.00	1042.37	3982	23.21	1022.00	0.20	4.31
24/07/20 12:21:13 PM	9.13	127.92	1042.21	3981	23.19	1021.92	0.20	4.19
24/07/20 12:27:36 PM	9.12	127.75	1042.21	3982	23.01	1021.86	0.20	4.11
24/07/20 12:34:00 PM	9.09	127.17	1042.18	3982	23.18	1021.75	0.20	4.03
24/07/20 12:40:23 PM	9.07	127.25	1042.08	3981	23.24	1021.64	0.20	3.98
24/07/20 12:46:47 PM	9.06	127.00	1041.99	3982	23.15	1021.62	0.20	3.86
24/07/20 12:53:10 PM	9.02	127.00	1041.96	3980	23.11	1021.49	0.20	3.74
24/07/20 12:59:34 PM	9.00	127.00	1041.99	3982	23.21	1021.53	0.20	3.65
24/07/20 01:05:57 PM	8.98	127.00	1041.92	3981	23.27	1021.48	0.20	3.56
24/07/20 01:12:21 PM	8.94	127.00	1041.94	3982	23.11	1021.49	0.20	3.47
24/07/20 01:18:46 PM	8.94	127.00	1042.19	3980	23.14	1021.74	0.21	3.41
24/07/20 01:25:11 PM	8.92	127.00	1042.24	3981	23.44	1021.77	0.20	3.40
24/07/20 01:31:35 PM	8.89	127.00	1042.22	3982	23.03	1021.76	0.20	3.40
24/07/20 01:37:58 PM	8.88	127.00	1042.19	3980	23.09	1021.71	0.20	3.38
24/07/20 01:44:23 PM	8.83	127.00	1042.11	3979	23.31	1021.68	0.20	3.34
24/07/20 01:50:46 PM	8.82	127.00	1042.18	3981	23.24	1021.71	0.20	3.31
24/07/20 01:57:09 PM	8.81	127.00	1042.24	3980	23.07	1021.72	0.20	3.23
24/07/20 02:03:33 PM	8.78	127.00	1042.31	3979	23.06	1021.81	0.20	3.14
24/07/20 02:09:56 PM	8.75	127.00	1042.38	3980	23.02	1021.87	0.20	3.07
24/07/20 02:16:19 PM	8.75	127.00	1042.40	3980	23.07	1021.90	0.20	3.01
24/07/20 02:22:42 PM	8.72	127.00	1042.61	3980	23.14	1022.07	0.20	2.95
24/07/20 02:29:05 PM	8.69	127.00	1042.60	3980	23.29	1022.03	0.20	2.86
24/07/20 02:35:30 PM	8.69	127.00	1042.63	3980	23.00	1022.10	0.20	2.79
24/07/20 02:41:53 PM	8.68	127.00	1042.72	3979	23.28	1022.15	0.20	2.77
24/07/20 02:48:18 PM	8.65	127.00	1042.81	3980	23.15	1022.25	0.20	2.77
24/07/20 02:54:41 PM	8.63	127.00	1042.90	3980	23.14	1022.36	0.20	2.79
24/07/20 03:01:04 PM	8.63	127.00	1042.97	3980	23.22	1022.45	0.20	2.81
24/07/20 03:07:28 PM	8.63	127.00	1043.04	3979	23.29	1022.42	0.20	2.83
24/07/20 03:13:50 PM	8.57	127.00	1042.92	3979	23.12	1022.32	0.20	2.90
24/07/20 03:26:49 PM	8.56	127.00	1042.83	3979	22.99	1022.25	0.20	2.92
24/07/20 03:33:12 PM	8.56	127.00	1043.00	3980	23.07	1022.38	0.21	2.93
24/07/20 03:39:35 PM	8.55	127.00	1043.13	3978	23.20	1022.50	0.21	2.95
24/07/20 03:45:59 PM	8.52	127.00	1043.05	3979	23.20	1022.41	0.20	3.01
24/07/20 03:52:23 PM	8.51	127.00	1042.99	3979	23.04	1022.38	0.20	3.06
24/07/20 03:58:47 PM	8.51	127.00	1043.09	3979	23.10	1022.42	0.20	3.10
24/07/20 04:05:10 PM	8.50	127.00	1043.11	3978	23.02	1022.45	0.20	3.13
24/07/20 04:11:34 PM	8.50	127.00	1043.04	3978	23.05	1022.35	0.20	3.15
24/07/20 04:17:57 PM	8.49	127.00	1043.07	3980	23.05	1022.40	0.20	3.17
24/07/20 04:24:22 PM	8.46	127.00	1043.11	3979	23.17	1022.37	0.20	3.23
24/07/20 04:30:45 PM	8.45	126.92	1043.07	3979	23.00	1022.37	0.20	3.25
24/07/20 04:37:08 PM	8.44	126.92	1043.07	3978	22.97	1022.38	0.20	3.26
24/07/20 04:43:32 PM	8.44	126.83	1043.05	3979	22.91	1022.32	0.20	3.28
24/07/20 04:49:55 PM	8.44	126.75	1043.08	3979	22.96	1022.34	0.20	3.29
24/07/20 04:56:18 PM	8.43	126.92	1043.14	3978	23.06	1022.36	0.20	3.30
24/07/20 05:02:42 PM	8.38	126.83	1043.08	3979	22.94	1022.33	0.20	3.31
24/07/20 05:09:05 PM	8.38	126.42	1043.04	3978	23.20	1022.29	0.20	3.30
24/07/20 05:15:29 PM	8.38	126.50	1043.00	3978	23.11	1022.21	0.21	3.28
24/07/20 05:21:53 PM	8.38	126.25	1043.01	3979	23.09	1022.18	0.20	3.26
24/07/20 05:28:16 PM	8.34	126.25	1042.90	3978	23.11	1022.09	0.20	3.22
24/07/20 05:34:41 PM	8.32	126.08	1042.89	3978	22.97	1022.10	0.20	3.20
24/07/20 05:41:03 PM	8.31	126.00	1042.79	3978	22.99	1022.04	0.20	3.20
24/07/20 05:47:27 PM	8.30	126.17	1042.85	3978	23.07	1022.09	0.20	3.21
24/07/20 05:53:50 PM	8.29	126.00	1042.81	3978	22.87	1022.01	0.20	3.24
24/07/20 06:00:14 PM	8.27	126.00	1042.71	3978	23.04	1021.90	0.20	3.26
24/07/20 06:06:37 PM	8.25	126.00	1042.75	3978	22.94	1021.92	0.20	3.25
24/07/20 06:13:00 PM	8.25	126.00	1042.77	3978	23.02	1022.00	0.20	3.25
24/07/20 06:19:24 PM	8.23	126.00	1042.81	3978	22.86	1022.00	0.20	3.24
24/07/20 06:25:47 PM	8.20	126.00	1042.83	3976	23.09	1022.03	0.20	3.25
24/07/20 06:32:10 PM	8.19	126.00	1042.72	3978	22.96	1021.94	0.20	3.26
24/07/20 06:38:33 PM	8.18	126.00	1042.80	3976	22.93	1021.98	0.20	3.24
24/07/20 06:44:58 PM	8.16	126.00	1042.74	3977	22.94	1021.92	0.20	3.18
24/07/20 06:51:20 PM	8.13	126.00	1042.75	3977	22.94	1021.94	0.20	3.12
24/07/20 06:57:45 PM	8.13	126.00	1042.76	3977	22.81	1021.93	0.20	3.05
24/07/20 07:04:08 PM	8.13	126.00	1042.82	3976	22.93	1021.98	0.20	3.00
24/07/20 07:10:31 PM	8.10	126.00	1042.79	3977	24.83	1021.93	0.20	2.99
24/07/20 07:16:55 PM	8.07	126.00	1042.79	3977	25.27	1021.91	0.20	2.99
24/07/20 07:23:19 PM	8.06	126.00	1042.76	3977	25.20	1021.90	0.20	2.98
24/07/20 07:29:41 PM	8.06	126.00	1042.75	3977	23.35	1021.92	0.20	3.02
24/07/20 07:36:06 PM	8.06	126.00	1042.82	3977	23.55	1021.95	0.20	3.03
24/07/20 07:42:30 PM	8.06	126.00	1042.88	3976	24.81	1022.02	0.20	3.04
24/07/20 07:48:53 PM	8.04	126.00	1042.91	3977	24.38	1022.02	0.20	3.04
24/07/20 07:55:17 PM	8.04	126.00	1042.83	3976	24.79	1022.05	0.20	3.06
24/07/20 08:01:41 PM	8.01	126.00	1043.01	3977	24.20	1022.16	0.20	3.09
24/07/20 08:08:03 PM	8.00	126.00	1042.99	3976	23.07	1022.16	0.20	3.13
24/07/20 08:14:27 PM	8.00	126.00	1043.03	3976	23.72	1022.20	0.20	3.16
24/07/20 08:20:52 PM	7.99	126.00	1043.03	3977	22.51	1022.20	0.20	3.13
24/07/20 08:27:16 PM	7.97	126.00	1042.96	3976	26.00	1022.15	0.20	3.07
24/07/20 08:33:40 PM	7.94	126.00	1042.94	3976	25.08	1022.12	0.20	2.99
24/07/20 08:40:04 PM	7.92	126.00	1042.93	3976	26.16	1022.18	0.20	2.85
24/07/20 08:46:27 PM	7.88	126.00	1043.05	3975	22.69	1022.24	0.20	2.66
24/07/20 08:52:50 PM	7.88	126.00	1043.10	3976	23.59	1022.28	0.20	2.48
24/07/20 08:59:13 PM	7.81	126.00	1043.15	3975	22.94	1022.35	0.20	2.35
24/07/20 09:05:36 PM	7.81	126.00	1043.27	3976	22.91	1022.41	0.20	2.23
24/07/20 09:11:59 PM	7.78	126.00	1043.33	3975	23.00	1022.45	0.20	2.07
24/07/20 09:18:23 PM	7.75	125.83	1043.33	3975	23.40	1022.46	0.20	1.93
24/07/20 09:24:46 PM	7.74	126.00	1043.45	3976	23.79	1022.59	0.20	1.80
24/07/20 09:37:54 PM	7.69	125.08	1043.60	3975	26.45	1022.69	0.21	1.66
24/07/20 09:44:17 PM	7.66	125.08	1043.55	3976	24.05	1022.73	0.20	1.55
24/07/20 09:50:40 PM	7.63	125.00	1043.58	3975	25.17	1022.72	0.21	1.50
24/07/20 09:57:04 PM	7.63	125.00	1043.58	3976	26.53	1022.78	0.20	1.51
24/07/20 10:03:27 PM	7.61	125.00	1043.62	3975	24.25	1022.82	0.20	1.55
24/07/20 10:09:51 PM	7.59	125.00	1043.66	3976	24.33	1022.84	0.20	1.74
24/07/20 10:16:13 PM	7.57	125.00	1043.67	3974	24.66	1022.89	0.21	2.15
24/07/20 10:22:38 PM	7.57	125.00	1043.73	3975	24.81	1022.95	0.20	2.96
24/07/20 10:29:00 PM	7.60	125.08	1043.81	3974	24.74	1023.05	0.21	3.84
24/07/20 10:35:24 PM	7.63	125.75	1043.88	3975	24.58	1023.12	0.20	4.72
24/07/20 10:41:49 PM	7.65	126.00	1043.91	3974	24.22	1023.22	0.21	5.83
24/07/20 10:48:13 PM	7.68	126.00	1043.96	3974	24.30	1023.30	0.20	6.95
24/07/20 10:54:36 PM	7.71	126.00	1044.07	3972	24.06	1023.45	0.20	7.82
24/07/20 11:01:00 PM	7.75	126.00	1044.10	3972	24.03	1023.54	0.21	8.62
24/07/20 11:07:24 PM	7.77	126.17	1044.15	3972	23.78	1023.57	0.20	9.20
24/07/20 11:13:48 PM	7.81	126.50	1044.15	3973	23.77	1023.61	0.20	9.45
24/07/20 11:20:12 PM	7.84	126.92	1044.26	3973	23.92	1023.66	0.20	9.59
24/07/20 11:26:36 PM	7.90	127.00	1044.37	3972	24.13	1023.71	0.21	9.59
24/07/20 11:33:00 PM	7.93	127.00	1044.38	3972	24.56	1023.75	0.21	9.61
24/07/20 11:39:24 PM	7.95	127.00	1044.38	3971	24.27	1023.77	0.20	9.60
24/07/20 11:45:49 PM	7.99	127.00	1044.44	3973	24.12	1023.75	0.21	9.58
24/07/20 11:52:13 PM	8.01	127.00	1044.46	3973	24.55	1023.75	0.20	9.59
24/07/20 11:58:37 PM	8.05	127.00	1044.45	3973	24.59	1023.78	0.20	9.62
25/07/20 12:05:01 AM	8.09	127.17	1044.57	3973	25.03	1023.82	0.21	9.74
25/07/20 12:11:25 AM	8.14	127.75	1044.61	3973	24.57	1023.86	0.21	9.99
25/07/20 12:17:49 AM	8.17	128.00	1044.58	3971	24.78	1023.83	0.21	10.35
25/07/20 12:24:13 AM	8.20	128.00	1044.59	3972	24.74	1023.82	0.20	10.77
25/07/20 12:30:37 AM	8.25	128.00	1044.69	3972	24.60	1023.85	0.21	11.27
25/07/20 12:37:02 AM	8.31	128.00	1044.66	3971	24.59	1023.86	0.21	11.88
25/07/20 12:43:27 AM	8.36	128.08	1044.71	3971	24.36	1023.87	0.21	12.59
25/07/20 12:49:51 AM	8.42	128.75	1044.76	3971	24.58	1023.92	0.21	13.30
25/07/20 12:56:15 AM	8.44	129.00	1044.73	3969	24.33	1023.90	0.20	13.91
25/07/20 01:02:40 AM	8.46	129.00	1044.66	3970	24.50	1023.87	0.21	14.31
25/07/20 01:09:04 AM	8.49	129.00	1044.56	3970	24.47	1023.75	0.21	14.57
25/07/20 01:15:28 AM	8.50	129.00	1044.58	3971	24.54	1023.76	0.21	14.68
25/07/20 01:21:53 AM	8.51	129.00	1044.58	3970	24.70	1023.76	0.20	14.64
25/07/20 01:28:17 AM	8.57	129.00	1044.56	3970	24.41	1023.69	0.20	14.56
25/07/20 01:34:42 AM	8.60	129.00	1044.53	3970	24.18	1023.64	0.21	14.45
25/07/20 01:41:06 AM	8.67	129.08	1044.45	3968	24.45	1023.53	0.21	14.51
25/07/20 01:47:31 AM	8.74	129.75	1044.44	3970	24.12	1023.47	0.21	14.67
25/07/20 01:53:56 AM	8.77	130.00	1044.30	3969	24.13	1023.37	0.21	14.92
25/07/20 02:00:21 AM	8.78	130.00	1044.21	3969	24.40	1023.25	0.21	15.10
25/07/20 02:06:46 AM	8.81	130.00	1044.05	3969	24.72	1023.12	0.21	15.17
25/07/20 02:13:10 AM	8.82	130.00	1043.93	3970	24.58	1023.00	0.21	15.20
25/07/20 02:19:35 AM	8.88	130.00	1043.93	3970	24.84	1022.91	0.21	15.21
25/07/20 02:25:59 AM	8.91	130.00	1043.72	3969	24.67	1022.79	0.20	15.28
25/07/20 02:32:23 AM	8.99	130.00	1043.67	3970	24.52	1022.69	0.21	15.44
25/07/20 02:38:48 AM	9.06	130.33	1043.64	3970	24.54	1022.61	0.20	15.84
25/07/20 02:45:12 AM	9.14	131.00	1043.55	3968	24.77	1022.54	0.21	16.36
25/07/20 02:51:36 AM	9.18	131.00	1043.53	3968	25.14	1022.48	0.21	16.99
25/07/20 02:58:01 AM	9.13	131.00	1043.41	3968	24.33	1022.39	0.21	17.41
25/07/20 03:04:26 AM	9.15	131.00	1043.35	3969	24.51	1022.27	0.21	17.60
25/07/20 03:10:51 AM	9.17	131.00	1043.28	3968	24.30	1022.21	0.21	17.67
25/07/20 03:17:17 AM	9.19	131.00	1043.20	3968	24.31	1022.16	0.21	17.63
25/07/20 03:23:42 AM	9.19	131.00	1043.17	3967	24.21	1022.13	0.21	17.46
25/07/20 03:30:07 AM	9.19	131.00	1043.11	3968	23.53	1022.09	0.20	17.25
25/07/20 03:36:31 AM	9.20	131.00	1043.12	3967	24.16	1022.04	0.20	16.98
25/07/20 03:42:56 AM	9.21	131.00	1043.03	3969	24.58	1021.98	0.21	16.69
25/07/20 03:49:23 AM	9.23	131.00	1043.02	3968	24.38	1021.95	0.21	16.37
25/07/20 03:55:47 AM	9.22	131.00	1043.04	3968	24.65	1021.95	0.21	16.07
25/07/20 04:02:11 AM	9.23	131.00	1043.11	3969	23.93	1022.01	0.21	15.78
25/07/20 04:08:36 AM	9.23	131.00	1043.05	3970	24.04	1021.99	0.21	15.53
25/07/20 04:15:00 AM	9.24	131.00	1042.96	3968	23.98	1021.83	0.20	15.33
25/07/20 04:21:25 AM	9.25	131.00	1042.99	3968	24.07	1021.90	0.21	15.13
25/07/20 04:27:50 AM	9.23	131.00	1043.01	3970	23.93	1021.86	0.20	14.91
25/07/20 04:34:13 AM	9.24	131.00	1043.04	3968	24.38	1021.88	0.20	14.70
25/07/20 04:40:38 AM	9.24	131.00	1043.23	3969	23.66	1022.07	0.21	14.47
25/07/20 04:47:03 AM	9.29	131.00	1043.26	3968	24.00	1022.09	0.20	14.32
25/07/20 04:53:27 AM	9.31	131.00	1043.21	3968	24.26	1022.00	0.21	14.37
25/07/20 04:59:51 AM	9.33	131.00	1043.25	3968	24.37	1022.06	0.20	14.53
25/07/20 05:06:16 AM	9.36	131.00	1043.15	3968	24.21	1021.96	0.21	14.73
25/07/20 05:12:41 AM	9.33	131.00	1043.06	3968	24.13	1021.84	0.20	14.85
25/07/20 05:19:05 AM	9.31	131.00	1042.93	3968	23.91	1021.72	0.21	14.85
25/07/20 05:25:29 AM	9.32	131.00	1042.89	3968	24.07	1021.70	0.20	14.73
25/07/20 05:31:53 AM	9.35	131.00	1042.96	3968	23.94	1021.76	0.20	14.62
25/07/20 05:38:17 AM	9.39	131.00	1042.94	3968	24.16	1021.71	0.21	14.63
25/07/20 05:44:42 AM	9.42	131.00	1042.90	3968	24.45	1021.68	0.21	14.87
25/07/20 05:51:06 AM	9.43	131.00	1042.94	3968	24.29	1021.70	0.21	15.25
25/07/20 05:57:31 AM	9.40	131.00	1042.94	3967	24.14	1021.76	0.21	15.62
25/07/20 06:03:55 AM	9.40	131.00	1043.00	3966	24.69	1021.80	0.21	15.90
25/07/20 06:10:19 AM	9.40	131.00	1043.11	3966	24.22	1021.91	0.21	16.23
25/07/20 06:16:44 AM	9.38	131.00	1043.15	3967	24.19	1021.93	0.21	16.54
25/07/20 06:23:09 AM	9.35	131.00	1043.17	3966	24.14	1021.97	0.21	16.72
25/07/20 06:29:33 AM	9.32	131.00	1043.22	3966	24.05	1022.04	0.21	16.67
25/07/20 06:35:57 AM	9.30	131.00	1043.30	3966	23.89	1022.05	0.20	16.49
25/07/20 06:42:22 AM	9.25	131.00	1043.25	3967	23.88	1022.06	0.20	16.14
25/07/20 06:48:46 AM	9.21	131.00	1043.31	3966	23.80	1022.07	0.20	15.59
25/07/20 06:55:10 AM	9.18	131.00	1043.27	3967	24.05	1022.06	0.20	14.86
25/07/20 07:01:34 AM	9.13	131.00	1043.17	3966	23.87	1022.03	0.20	14.12
25/07/20 07:07:58 AM	9.13	130.67	1043.26	3967	23.79	1022.09	0.20	13.57
25/07/20 07:14:22 AM	9.07	130.50	1043.30	3968	23.74	1022.14	0.20	13.03
25/07/20 07:20:46 AM	9.05	130.00	1043.30	3968	23.41	1022.16	0.20	12.45
25/07/20 07:27:10 AM	9.00	130.00	1043.36	3968	23.73	1022.15	0.20	11.87
25/07/20 07:33:34 AM	8.98	130.00	1043.36	3969	23.32	1022.14	0.20	11.31
25/07/20 07:39:58 AM	8.94	130.00	1043.38	3969	23.11	1022.16	0.20	10.80
25/07/20 07:46:22 AM	8.90	130.00	1043.39	3968	23.01	1022.20	0.20	10.33
25/07/20 07:52:47 AM	8.87	130.00	1043.51	3968	22.99	1022.31	0.20	9.88
25/07/20 07:59:11 AM	8.81	129.83	1043.46	3968	23.34	1022.28	0.20	9.45
25/07/20 08:05:35 AM	8.80	129.33	1043.45	3969	22.94	1022.31	0.20	9.05
25/07/20 08:11:59 AM	8.76	129.08	1043.40	3969	23.18	1022.24	0.20	8.67
25/07/20 08:18:23 AM	8.74	129.00	1043.42	3969	22.90	1022.29	0.20	8.32
25/07/20 08:24:47 AM	8.69	129.00	1043.45	3969	23.01	1022.23	0.20	8.00
25/07/20 08:31:11 AM	8.68	129.00	1043.46	3968	23.23	1022.28	0.20	7.71
25/07/20 08:37:34 AM	8.66	129.00	1043.50	3968	22.95	1022.35	0.20	7.48
25/07/20 08:43:58 AM	8.63	129.00	1043.35	3969	23.26	1022.40	0.20	7.23
25/07/20 08:50:22 AM	8.62	129.00	1043.52	3969	22.83	1022.40	0.20	7.05
25/07/20 08:56:45 AM	8.58	129.00	1043.54	3968	23.20	1022.43	0.20	6.85
25/07/20 09:03:09 AM	8.56	129.00	1043.43	3968	22.97	1022.47	0.20	6.69
25/07/20 09:09:32 AM	8.56	129.00	1043.71	3968	22.77	1022.50	0.20	6.51
25/07/20 09:15:56 AM	8.56	129.00	1043.69	3969	22.86	1022.42	0.20	6.38
25/07/20 09:22:20 AM	8.53	129.00	1043.59	3969	23.05	1022.37	0.20	6.24
25/07/20 09:28:44 AM	8.52	129.00	1043.58	3969	22.86	1022.38	0.20	6.11
25/07/20 09:35:08 AM	8.51	129.00	1043.54	3968	23.07	1022.34	0.20	5.99
25/07/20 09:41:32 AM	8.50	129.00	1043.56	3968	22.67	1022.36	0.20	5.86
25/07/20 09:47:55 AM	8.48	129.00	1043.57	3969	22.82	1022.36	0.20	5.71
25/07/20 09:54:19 AM	8.44	129.00	1043.60	3969	23.06	1022.36	0.20	5.58
25/07/20 10:00:43 AM	8.44	129.00	1043.58	3969	22.70	1022.40	0.20	5.47
25/07/20 10:07:06 AM	8.44	129.00	1043.67	3968	22.84	1022.47	0.20	5.31
25/07/20 10:13:30 AM	8.43	129.00	1043.72	3969	22.83	1022.52	0.21	5.19
25/07/20 10:19:54 AM	8.40	129.00	1043.84	3969	22.97	1022.64	0.20	5.07
25/07/20 10:26:17 AM	8.38	129.00	1043.98	3968	22.97	1022.74	0.20	4.95
25/07/20 10:32:42 AM	8.38	129.00	1043.99	3969	23.35	1022.82	0.20	4.86
25/07/20 10:39:05 AM	8.37	129.00	1044.11	3968	22.95	1022.92	0.20	4.77
25/07/20 10:45:28 AM	8.37	129.00	1044.27	3968	22.88	1023.07	0.20	4.72
25/07/20 10:58:36 AM	8.38	129.00	1044.56	3969	22.76	1023.32	0.20	4.78
25/07/20 11:04:59 AM	8.38	129.00	1044.60	3967	21.71	1023.39	0.20	4.84
25/07/20 11:11:24 AM	8.38	129.00	1044.72	3967	22.97	1023.53	0.20	4.93
25/07/20 11:17:47 AM	8.38	129.00	1044.72	3968	23.00	1023.51	0.20	5.02
25/07/20 11:24:11 AM	8.38	129.00	1044.64	3969	22.62	1023.44	0.20	5.04
25/07/20 11:30:34 AM	8.37	129.00	1044.62	3967	22.97	1023.48	0.20	5.06
25/07/20 11:36:57 AM	8.36	129.00	1044.61	3967	22.78	1023.50	0.20	5.05
25/07/20 11:43:21 AM	8.32	129.00	1044.63	3968	22.89	1023.50	0.20	4.98
25/07/20 11:49:45 AM	8.31	129.00	1044.65	3968	23.00	1023.48	0.20	4.92
25/07/20 11:56:08 AM	8.31	129.00	1044.55	3967	22.91	1023.37	0.20	4.88
25/07/20 12:02:31 PM	8.31	129.00	1044.41	3967	23.11	1023.22	0.20	4.84
25/07/20 12:08:56 PM	8.31	129.00	1044.30	3967	22.89	1023.12	0.20	4.83
25/07/20 12:15:20 PM	8.30	129.00	1044.21	3968	22.73	1023.05	0.20	4.79
25/07/20 12:21:44 PM	8.28	129.00	1044.10	3966	22.69	1022.99	0.20	4.74
25/07/20 12:28:08 PM	8.26	129.00	1044.17	3968	23.01	1022.96	0.20	4.68
25/07/20 12:34:31 PM	8.25	129.00	1044.04	3966	22.84	1022.87	0.20	4.58
25/07/20 12:40:54 PM	8.24	129.00	1044.01	3968	22.83	1022.83	0.21	4.46
25/07/20 12:47:18 PM	8.21	129.00	1044.00	3967	22.81	1022.84	0.20	4.33
25/07/20 12:53:41 PM	8.19	129.00	1044.05	3968	22.72	1022.88	0.20	4.15
25/07/20 01:00:04 PM	8.18	129.00	1044.08	3966	22.91	1022.91	0.20	4.03
25/07/20 01:06:28 PM	8.16	129.00	1044.14	3967	22.95	1022.92	0.20	3.92
25/07/20 01:12:51 PM	8.13	129.00	1044.12	3967	22.88	1022.95	0.20	3.80
25/07/20 01:19:14 PM	8.13	129.08	1044.19	3966	22.89	1023.00	0.20	3.75
25/07/20 01:25:38 PM	8.12	129.00	1044.10	3967	22.82	1022.95	0.20	3.70
25/07/20 01:32:01 PM	8.09	129.00	1044.09	3966	22.64	1022.91	0.20	3.66
25/07/20 01:38:25 PM	8.09	129.00	1044.03	3967	22.77	1022.88	0.21	3.63
25/07/20 01:44:48 PM	8.08	129.00	1043.96	3966	22.55	1022.79	0.20	3.63
25/07/20 01:51:12 PM	8.06	129.08	1043.85	3966	22.86	1022.71	0.20	3.63
25/07/20 01:57:36 PM	8.06	129.00	1043.81	3967	22.73	1022.67	0.20	3.62
25/07/20 02:03:59 PM	8.06	129.08	1043.79	3967	22.80	1022.63	0.20	3.61
25/07/20 02:10:22 PM	8.03	129.00	1043.69	3966	22.74	1022.55	0.21	3.59
25/07/20 02:16:46 PM	8.01	129.00	1043.64	3967	22.72	1022.46	0.20	3.58
25/07/20 02:23:09 PM	8.00	129.00	1043.50	3966	22.75	1022.30	0.21	3.54
25/07/20 02:29:33 PM	7.99	129.00	1043.40	3967	22.70	1022.22	0.20	3.46
25/07/20 02:35:56 PM	7.95	129.00	1043.30	3965	22.63	1022.13	0.20	3.36
25/07/20 02:42:20 PM	7.94	129.00	1043.20	3966	22.82	1022.00	0.20	3.25
25/07/20 02:48:43 PM	7.93	129.00	1043.07	3966	22.60	1021.95	0.20	3.11
25/07/20 02:55:07 PM	7.92	129.00	1043.14	3966	22.66	1021.96	0.20	2.99
25/07/20 03:01:30 PM	7.88	129.00	1043.04	3966	22.73	1021.90	0.20	2.83
25/07/20 03:07:54 PM	7.88	129.00	1043.04	3965	22.88	1021.88	0.20	2.72
25/07/20 03:14:16 PM	7.87	129.00	1042.99	3966	22.78	1021.83	0.20	2.66
25/07/20 03:20:40 PM	7.83	129.00	1042.93	3965	22.65	1021.76	0.20	2.61
25/07/20 03:27:04 PM	7.82	129.00	1042.96	3966	22.89	1021.78	0.20	2.59
25/07/20 03:33:26 PM	7.81	129.00	1042.94	3966	22.85	1021.81	0.20	2.51
25/07/20 03:39:50 PM	7.80	129.00	1043.03	3965	22.89	1021.89	0.20	2.43
25/07/20 03:46:15 PM	7.76	129.00	1043.12	3965	23.00	1021.91	0.20	2.37
25/07/20 03:52:38 PM	7.75	129.00	1043.08	3965	22.81	1021.93	0.20	2.30
25/07/20 03:59:01 PM	7.75	129.00	1043.07	3964	22.93	1021.94	0.20	2.23
25/07/20 04:05:24 PM	7.74	129.00	1043.09	3964	22.61	1021.94	0.20	2.18
25/07/20 04:11:48 PM	7.72	129.00	1043.03	3965	22.82	1021.93	0.20	2.15
25/07/20 04:18:11 PM	7.70	129.00	1043.00	3965	22.70	1021.97	0.20	2.13
25/07/20 04:24:34 PM	7.69	129.00	1042.92	3965	22.91	1021.87	0.20	2.13
25/07/20 04:30:57 PM	7.69	129.00	1042.89	3964	22.97	1021.78	0.20	2.14
25/07/20 04:37:20 PM	7.70	129.00	1043.00	3965	23.12	1021.90	0.20	2.21
25/07/20 04:43:43 PM	7.73	129.00	1042.98	3964	22.84	1021.87	0.20	2.38
25/07/20 04:50:07 PM	7.75	129.00	1042.92	3964	22.98	1021.81	0.20	2.65
25/07/20 04:56:29 PM	7.75	129.00	1042.80	3964	23.04	1021.72	0.20	2.98
25/07/20 05:02:54 PM	7.77	129.00	1042.81	3965	24.33	1021.67	0.20	3.30
25/07/20 05:09:16 PM	7.80	129.00	1042.63	3964	24.90	1021.55	0.20	3.59
25/07/20 05:15:39 PM	7.80	129.00	1042.66	3964	25.05	1021.52	0.20	3.84
25/07/20 05:22:04 PM	7.81	129.00	1042.53	3965	25.61	1021.46	0.20	4.07
25/07/20 05:28:27 PM	7.82	129.08	1042.50	3964	25.48	1021.34	0.20	4.28
25/07/20 05:34:50 PM	7.83	129.33	1042.42	3963	22.67	1021.29	0.20	4.46
25/07/20 05:41:15 PM	7.86	129.08	1042.40	3964	21.96	1021.23	0.20	4.63
25/07/20 05:47:40 PM	7.87	129.08	1042.31	3964	22.02	1021.19	0.19	4.76
25/07/20 05:54:03 PM	7.87	129.00	1042.26	3963	22.03	1021.15	0.20	4.85
25/07/20 06:00:28 PM	7.88	129.00	1042.20	3964	21.99	1021.15	0.20	4.94
25/07/20 06:06:52 PM	7.88	129.08	1042.20	3962	22.01	1021.11	0.20	5.04
25/07/20 06:13:16 PM	7.88	129.00	1042.10	3964	21.99	1021.06	0.20	5.12
25/07/20 06:19:40 PM	7.88	129.42	1041.90	3964	21.79	1020.96	0.21	5.19
25/07/20 06:26:03 PM	7.88	129.33	1041.79	3963	22.06	1020.81	0.20	5.28
25/07/20 06:32:27 PM	7.88	129.08	1041.64	3963	22.62	1020.67	0.20	5.40
25/07/20 06:38:51 PM	7.88	129.17	1041.53	3964	22.21	1020.53	0.20	5.48
25/07/20 06:45:16 PM	7.88	129.08	1041.52	3964	21.97	1020.50	0.20	5.56
25/07/20 06:51:39 PM	7.89	129.33	1041.48	3963	22.04	1020.47	0.19	5.63
25/07/20 06:58:03 PM	7.91	129.50	1041.52	3963	22.32	1020.54	0.20	5.71
25/07/20 07:04:27 PM	7.89	129.25	1041.54	3964	21.95	1020.54	0.20	5.80
25/07/20 07:10:52 PM	7.90	129.42	1041.50	3963	21.81	1020.52	0.20	5.84
25/07/20 07:17:16 PM	7.90	129.67	1041.49	3962	22.12	1020.49	0.20	5.90
25/07/20 07:23:40 PM	7.92	129.75	1041.52	3963	21.74	1020.46	0.20	5.96
25/07/20 07:30:03 PM	7.93	129.58	1041.48	3962	21.82	1020.44	0.20	6.01
25/07/20 07:36:27 PM	7.93	129.83	1041.37	3963	21.99	1020.38	0.20	6.06
25/07/20 07:42:52 PM	7.92	129.42	1041.42	3963	21.81	1020.41	0.20	6.10
25/07/20 07:49:15 PM	7.93	129.50	1041.35	3962	21.80	1020.38	0.20	6.17
25/07/20 07:55:37 PM	7.93	129.67	1041.36	3961	21.90	1020.44	0.20	6.21
25/07/20 08:02:01 PM	7.94	129.33	1041.40	3963	21.64	1020.47	0.20	6.25
25/07/20 08:08:25 PM	7.94	129.25	1041.42	3963	21.74	1020.46	0.20	6.29
25/07/20 08:14:50 PM	7.93	129.42	1041.43	3962	21.63	1020.48	0.20	6.34
25/07/20 08:21:13 PM	7.94	129.42	1041.49	3962	21.77	1020.49	0.20	6.38
25/07/20 08:27:37 PM	7.94	129.50	1041.32	3963	21.72	1020.43	0.21	6.42
25/07/20 08:34:01 PM	7.94	129.58	1041.43	3962	21.57	1020.49	0.20	6.45
25/07/20 08:40:24 PM	7.94	129.58	1041.52	3960	21.74	1020.49	0.20	6.49
25/07/20 08:46:48 PM	7.94	129.50	1041.36	3962	21.38	1020.41	0.20	6.55
25/07/20 08:53:11 PM	7.94	129.58	1041.29	3961	21.45	1020.30	0.19	6.59
25/07/20 08:59:34 PM	7.94	129.83	1041.19	3962	21.23	1020.20	0.20	6.63
25/07/20 09:05:58 PM	7.94	129.67	1041.23	3962	21.40	1020.22	0.20	6.66
25/07/20 09:12:22 PM	7.94	130.00	1041.24	3962	21.46	1020.25	0.20	6.69
25/07/20 09:18:46 PM	7.94	129.92	1041.23	3961	21.15	1020.22	0.20	6.72
25/07/20 09:25:09 PM	7.94	130.00	1041.21	3961	21.18	1020.21	0.20	6.76
25/07/20 09:31:33 PM	7.94	130.00	1041.42	3961	21.19	1020.38	0.20	6.80
25/07/20 09:37:56 PM	7.94	130.00	1041.59	3961	21.38	1020.53	0.20	6.83
25/07/20 09:44:20 PM	7.94	129.92	1041.51	3961	21.44	1020.49	0.20	6.88
25/07/20 09:50:44 PM	7.95	129.75	1041.65	3961	22.87	1020.65	0.20	6.92
25/07/20 09:57:08 PM	7.98	130.00	1041.77	3961	21.81	1020.76	0.19	7.00
25/07/20 10:03:31 PM	7.97	129.83	1041.83	3960	21.37	1020.82	0.20	7.06
25/07/20 10:09:54 PM	8.00	130.00	1042.04	3961	21.64	1020.96	0.19	7.14
25/07/20 10:16:18 PM	8.00	130.00	1041.94	3962	21.82	1020.94	0.20	7.22
25/07/20 10:22:42 PM	8.00	130.00	1041.86	3961	21.69	1020.92	0.20	7.32
25/07/20 10:29:07 PM	8.03	130.00	1041.86	3961	22.14	1020.85	0.20	7.45
25/07/20 10:35:31 PM	8.04	130.00	1041.91	3961	22.28	1020.89	0.20	7.55
25/07/20 10:41:54 PM	8.06	130.00	1041.86	3960	22.21	1020.81	0.21	7.63
25/07/20 10:48:17 PM	8.06	130.00	1041.80	3960	22.30	1020.70	0.20	7.73
25/07/20 10:54:41 PM	8.10	130.00	1041.76	3960	21.79	1020.71	0.19	7.88
25/07/20 11:01:05 PM	8.13	130.00	1041.76	3960	21.69	1020.67	0.20	8.03
25/07/20 11:07:29 PM	8.13	130.00	1041.73	3960	21.80	1020.65	0.20	8.20
25/07/20 11:13:53 PM	8.16	130.00	1041.77	3960	21.63	1020.71	0.20	8.40
25/07/20 11:20:17 PM	8.18	130.17	1041.78	3960	21.71	1020.72	0.20	8.56
25/07/20 11:26:42 PM	8.19	130.42	1041.83	3960	21.75	1020.75	0.20	8.71
25/07/20 11:33:05 PM	8.21	130.83	1041.80	3960	22.08	1020.75	0.20	8.89
25/07/20 11:39:30 PM	8.25	131.00	1041.86	3960	21.83	1020.77	0.20	9.01
25/07/20 11:45:54 PM	8.25	131.00	1041.77	3959	21.40	1020.75	0.20	9.15
25/07/20 11:52:19 PM	8.30	131.00	1041.61	3960	21.20	1020.57	0.20	9.31
25/07/20 11:58:43 PM	8.31	131.00	1041.53	3960	21.40	1020.42	0.20	9.45
26/07/20 12:05:07 AM	8.35	131.00	1041.52	3959	21.81	1020.42	0.20	9.62
26/07/20 12:11:30 AM	8.37	131.00	1041.60	3958	22.02	1020.43	0.21	9.83
26/07/20 12:17:53 AM	8.38	131.25	1041.65	3958	23.76	1020.50	0.20	10.01
26/07/20 12:24:17 AM	8.42	131.75	1041.64	3959	23.45	1020.48	0.20	10.16
26/07/20 12:30:41 AM	8.45	132.00	1041.56	3958	22.57	1020.43	0.20	10.30
26/07/20 12:37:05 AM	8.48	132.00	1041.57	3959	22.34	1020.40	0.20	10.47
26/07/20 12:43:30 AM	8.50	132.00	1041.49	3958	22.12	1020.31	0.20	10.62
26/07/20 12:49:54 AM	8.56	132.00	1041.34	3959	21.98	1020.13	0.20	10.83
26/07/20 12:56:17 AM	8.58	132.25	1041.38	3958	21.95	1020.12	0.20	11.09
26/07/20 01:02:41 AM	8.64	133.00	1041.26	3957	21.91	1020.01	0.21	11.37
26/07/20 01:09:05 AM	8.70	133.00	1041.12	3957	22.12	1019.86	0.21	11.74
26/07/20 01:15:30 AM	8.81	133.25	1041.05	3958	22.25	1019.77	0.20	12.36
26/07/20 01:21:53 AM	8.85	134.00	1040.95	3957	22.46	1019.65	0.20	13.17
26/07/20 01:28:18 AM	8.85	133.83	1040.92	3957	21.84	1019.59	0.20	13.87
26/07/20 01:34:41 AM	8.88	134.00	1040.81	3956	21.85	1019.49	0.20	14.38
26/07/20 01:41:06 AM	8.88	134.00	1040.70	3956	22.23	1019.41	0.20	14.71
26/07/20 01:47:30 AM	8.92	134.00	1040.78	3957	21.82	1019.40	0.19	14.82
26/07/20 01:53:54 AM	9.01	134.00	1040.89	3957	22.25	1019.47	0.20	14.91
26/07/20 02:00:20 AM	9.03	134.17	1040.91	3956	21.83	1019.48	0.20	15.01
26/07/20 02:06:44 AM	9.06	134.25	1040.96	3957	22.08	1019.51	0.20	15.04
26/07/20 02:13:09 AM	9.07	134.58	1040.85	3956	21.99	1019.47	0.20	14.93
26/07/20 02:19:33 AM	9.11	134.92	1040.76	3957	22.31	1019.31	0.21	14.69
26/07/20 02:25:57 AM	9.13	134.67	1040.55	3956	22.23	1019.10	0.20	14.41
26/07/20 02:32:21 AM	9.13	135.00	1040.45	3957	21.87	1019.04	0.20	14.18
26/07/20 02:38:46 AM	9.13	134.58	1040.29	3957	21.58	1018.86	0.20	13.99
26/07/20 02:45:10 AM	9.14	134.83	1039.91	3957	21.82	1018.51	0.20	13.84
26/07/20 02:51:35 AM	9.21	135.00	1039.47	3957	21.94	1018.04	0.20	13.83
26/07/20 02:58:00 AM	9.31	135.00	1039.23	3956	22.08	1017.75	0.20	14.13
26/07/20 03:04:24 AM	9.29	135.00	1039.21	3954	22.23	1017.71	0.21	14.56
26/07/20 03:10:49 AM	9.44	135.25	1039.05	3955	22.46	1017.47	0.21	15.07
26/07/20 03:17:15 AM	9.47	135.50	1038.79	3955	22.60	1017.28	0.20	15.89
26/07/20 03:23:39 AM	9.40	135.33	1038.69	3955	23.65	1017.18	0.21	16.58
26/07/20 03:30:04 AM	9.40	135.50	1038.50	3954	22.81	1017.01	0.21	16.97
26/07/20 03:36:29 AM	9.44	136.00	1038.42	3954	22.43	1016.86	0.21	17.25
26/07/20 03:42:54 AM	9.44	136.00	1038.37	3955	22.79	1016.74	0.20	17.42
26/07/20 03:49:18 AM	9.44	136.00	1038.09	3955	22.56	1016.54	0.21	17.41
26/07/20 03:55:42 AM	9.50	136.00	1038.00	3954	22.61	1016.43	0.20	17.22
26/07/20 04:02:06 AM	9.52	136.00	1037.87	3954	22.33	1016.28	0.20	16.97
26/07/20 04:08:32 AM	9.54	136.00	1037.77	3955	22.52	1016.20	0.20	16.67
26/07/20 04:14:57 AM	9.56	136.00	1037.71	3955	22.61	1016.15	0.20	16.36
26/07/20 04:21:21 AM	9.56	136.00	1037.75	3955	22.51	1016.14	0.20	16.14
26/07/20 04:27:47 AM	9.59	136.00	1037.80	3955	26.53	1016.21	0.20	15.97
26/07/20 04:34:11 AM	9.60	136.00	1037.80	3954	23.09	1016.15	0.20	15.82
26/07/20 04:40:36 AM	9.63	136.00	1037.57	3955	22.78	1015.95	0.21	15.68
26/07/20 04:46:59 AM	9.63	136.00	1037.39	3955	22.43	1015.75	0.20	15.61
26/07/20 04:53:24 AM	9.68	136.17	1037.28	3955	23.35	1015.64	0.21	15.68
26/07/20 04:59:49 AM	9.71	136.33	1037.38	3954	23.21	1015.70	0.21	15.96
26/07/20 05:06:12 AM	9.69	136.08	1037.35	3954	23.43	1015.74	0.21	16.24
26/07/20 05:12:36 AM	9.66	136.25	1037.35	3953	23.36	1015.72	0.20	16.34
26/07/20 05:19:01 AM	9.69	136.58	1037.37	3954	23.17	1015.80	0.20	16.32
26/07/20 05:25:26 AM	9.69	136.50	1037.43	3954	22.60	1015.79	0.21	16.25
26/07/20 05:31:49 AM	9.69	136.67	1037.35	3954	22.32	1015.76	0.21	16.16
26/07/20 05:38:14 AM	9.69	136.58	1037.38	3954	22.29	1015.75	0.20	16.05
26/07/20 05:44:40 AM	9.69	136.58	1037.46	3954	22.48	1015.78	0.20	15.84
26/07/20 05:51:03 AM	9.69	136.83	1037.42	3954	23.23	1015.70	0.21	15.49
26/07/20 05:57:29 AM	9.71	137.00	1037.27	3955	22.68	1015.63	0.21	15.17
26/07/20 06:03:53 AM	9.75	137.00	1037.30	3954	22.50	1015.64	0.21	15.02
26/07/20 06:10:17 AM	9.72	137.00	1037.36	3955	22.27	1015.68	0.20	14.98
26/07/20 06:16:42 AM	9.69	137.00	1037.46	3955	22.17	1015.83	0.20	14.82
26/07/20 06:23:06 AM	9.69	137.00	1037.63	3955	22.06	1016.01	0.20	14.54
26/07/20 06:29:30 AM	9.65	137.00	1037.79	3953	21.87	1016.12	0.20	14.20
26/07/20 06:35:55 AM	9.64	136.75	1037.83	3955	22.05	1016.13	0.20	13.89
26/07/20 06:42:19 AM	9.63	136.75	1037.91	3955	21.99	1016.17	0.20	13.60
26/07/20 06:48:43 AM	9.61	136.42	1037.91	3955	22.05	1016.15	0.20	13.32
26/07/20 06:55:07 AM	9.56	136.17	1037.86	3955	21.81	1016.18	0.20	13.09
26/07/20 07:01:31 AM	9.56	136.00	1037.92	3955	21.77	1016.20	0.20	12.87
26/07/20 07:07:56 AM	9.56	136.00	1037.87	3955	21.61	1016.18	0.19	12.64
26/07/20 07:14:20 AM	9.52	136.00	1037.89	3954	21.33	1016.22	0.20	12.46
26/07/20 07:20:44 AM	9.50	136.00	1037.98	3954	21.33	1016.28	0.21	12.31
26/07/20 07:27:08 AM	9.50	136.00	1037.92	3954	21.41	1016.27	0.20	12.21
26/07/20 07:33:32 AM	9.50	136.00	1037.90	3955	21.30	1016.21	0.20	12.06
26/07/20 07:39:56 AM	9.50	136.00	1037.95	3954	21.24	1016.27	0.20	11.94
26/07/20 07:46:19 AM	9.49	136.00	1037.95	3953	21.60	1016.25	0.20	11.85
26/07/20 07:52:43 AM	9.50	136.00	1037.87	3954	21.23	1016.20	0.20	11.78
26/07/20 07:59:07 AM	9.49	136.00	1037.95	3954	21.27	1016.28	0.20	11.73
26/07/20 08:05:31 AM	9.50	136.00	1038.08	3954	21.44	1016.36	0.20	11.69
26/07/20 08:11:55 AM	9.50	136.00	1038.06	3955	21.45	1016.36	0.20	11.67
26/07/20 08:18:19 AM	9.50	136.00	1038.12	3954	21.55	1016.39	0.20	11.65
26/07/20 08:24:44 AM	9.50	136.00	1038.18	3954	21.39	1016.48	0.20	11.63
26/07/20 08:31:08 AM	9.50	136.00	1038.25	3955	21.67	1016.57	0.20	11.62
26/07/20 08:37:32 AM	9.50	136.00	1038.31	3954	21.86	1016.65	0.20	11.61
26/07/20 08:43:56 AM	9.51	136.00	1038.33	3954	21.72	1016.63	0.20	11.60
26/07/20 08:50:21 AM	9.53	136.00	1038.39	3954	21.64	1016.65	0.21	11.59
26/07/20 08:56:45 AM	9.51	136.17	1038.36	3954	21.61	1016.61	0.20	11.57
26/07/20 09:03:08 AM	9.53	136.08	1038.30	3953	21.70	1016.57	0.20	11.56
26/07/20 09:09:33 AM	9.54	136.25	1038.21	3954	21.34	1016.48	0.20	11.56
26/07/20 09:15:57 AM	9.55	136.67	1038.11	3954	21.59	1016.34	0.20	11.54
26/07/20 09:22:21 AM	9.52	136.58	1038.09	3954	21.49	1016.31	0.20	11.53
26/07/20 09:28:45 AM	9.55	136.83	1038.03	3953	21.77	1016.29	0.20	11.48
26/07/20 09:35:09 AM	9.53	136.92	1037.92	3954	21.71	1016.19	0.20	11.42
26/07/20 09:41:33 AM	9.52	136.83	1037.90	3954	21.42	1016.15	0.20	11.35
26/07/20 09:47:57 AM	9.51	136.92	1037.85	3954	22.00	1016.11	0.20	11.26
26/07/20 09:54:21 AM	9.51	137.00	1037.88	3953	20.99	1016.09	0.20	11.14
26/07/20 10:00:45 AM	9.50	137.00	1037.81	3953	20.97	1016.09	0.20	11.01
26/07/20 10:07:08 AM	9.50	137.00	1037.84	3953	20.66	1016.11	0.20	10.94
26/07/20 10:13:33 AM	9.52	137.00	1037.90	3954	20.41	1016.13	0.20	10.90
26/07/20 10:19:57 AM	9.53	137.00	1037.80	3953	21.33	1016.04	0.20	10.92
26/07/20 10:26:21 AM	9.51	137.00	1037.76	3953	21.90	1015.99	0.20	10.95
26/07/20 10:32:45 AM	9.52	137.00	1037.76	3952	20.31	1015.99	0.20	10.98
26/07/20 10:39:09 AM	9.53	137.00	1037.67	3953	20.31	1015.91	0.20	11.02
26/07/20 10:45:33 AM	9.53	137.00	1037.65	3953	20.08	1015.86	0.20	11.05
26/07/20 10:51:57 AM	9.54	137.00	1037.69	3953	20.12	1015.90	0.20	11.07
26/07/20 10:58:22 AM	9.55	137.00	1037.68	3953	20.09	1015.92	0.20	11.08
26/07/20 11:04:45 AM	9.56	137.00	1037.67	3953	20.08	1015.85	0.20	11.11
26/07/20 11:11:09 AM	9.56	137.33	1037.69	3952	20.30	1015.90	0.20	11.13
26/07/20 11:17:32 AM	9.56	138.00	1037.80	3952	20.10	1015.97	0.20	11.16
26/07/20 11:23:57 AM	9.56	138.00	1037.87	3951	20.07	1015.98	0.20	11.18
26/07/20 11:30:21 AM	9.56	138.00	1037.88	3953	20.10	1016.03	0.20	11.20
26/07/20 11:36:46 AM	9.56	138.00	1037.88	3953	20.10	1016.03	0.20	11.23
26/07/20 11:43:09 AM	9.57	138.00	1037.91	3952	20.25	1016.04	0.20	11.25
26/07/20 11:49:34 AM	9.57	138.00	1037.93	3952	20.05	1016.06	0.20	11.27
26/07/20 11:55:58 AM	9.58	138.00	1037.87	3952	20.13	1015.93	0.20	11.27
26/07/20 12:02:22 PM	9.62	138.00	1037.76	3952	19.95	1015.87	0.20	11.28
26/07/20 12:08:46 PM	9.61	138.00	1037.64	3952	20.15	1015.75	0.20	11.28
26/07/20 12:15:10 PM	9.60	138.08	1037.50	3951	20.00	1015.63	0.19	11.30
26/07/20 12:21:34 PM	9.62	138.00	1037.51	3952	20.09	1015.62	0.20	11.30
26/07/20 12:27:58 PM	9.63	138.08	1037.56	3952	20.03	1015.66	0.20	11.30
26/07/20 12:34:22 PM	9.63	138.33	1037.59	3953	20.14	1015.70	0.20	11.32
26/07/20 12:40:46 PM	9.63	138.33	1037.55	3951	19.95	1015.71	0.20	11.32
26/07/20 12:47:11 PM	9.63	138.75	1037.56	3952	19.86	1015.64	0.20	11.32
26/07/20 12:53:35 PM	9.63	138.92	1037.36	3951	20.36	1015.48	0.20	11.34
26/07/20 12:59:59 PM	9.63	138.92	1037.29	3950	20.11	1015.36	0.20	11.33
26/07/20 01:06:22 PM	9.63	139.00	1037.30	3951	19.90	1015.36	0.20	11.34
26/07/20 01:12:46 PM	9.64	139.00	1037.32	3953	20.02	1015.43	0.20	11.32
26/07/20 01:19:10 PM	9.64	139.00	1037.35	3952	19.89	1015.39	0.20	11.31
26/07/20 01:25:35 PM	9.63	139.00	1037.33	3952	19.92	1015.41	0.20	11.30
26/07/20 01:31:58 PM	9.65	139.00	1037.40	3951	19.90	1015.46	0.21	11.27
26/07/20 01:38:22 PM	9.63	139.00	1037.38	3951	19.85	1015.47	0.20	11.27
26/07/20 01:44:47 PM	9.65	139.00	1037.40	3952	20.75	1015.48	0.20	11.26
26/07/20 01:51:12 PM	9.66	139.00	1037.33	3952	20.70	1015.43	0.20	11.24
26/07/20 01:57:35 PM	9.66	139.00	1037.36	3951	19.96	1015.39	0.20	11.22
26/07/20 02:03:58 PM	9.67	139.00	1037.23	3951	19.97	1015.34	0.19	11.21
26/07/20 02:10:22 PM	9.68	139.00	1037.10	3952	20.05	1015.19	0.20	11.18
26/07/20 02:16:47 PM	9.68	139.00	1036.98	3952	20.65	1015.15	0.20	11.13
26/07/20 02:23:11 PM	9.69	139.00	1037.02	3951	19.95	1015.14	0.20	11.08
26/07/20 02:29:34 PM	9.68	139.00	1036.92	3951	20.00	1015.04	0.20	11.04
26/07/20 02:35:58 PM	9.69	139.00	1036.87	3951	20.02	1014.98	0.20	11.01
26/07/20 02:42:23 PM	9.69	139.00	1036.81	3951	20.17	1015.01	0.20	10.98
26/07/20 02:48:46 PM	9.69	139.00	1036.84	3950	20.95	1015.02	0.20	10.97
26/07/20 02:55:10 PM	9.69	139.00	1036.83	3950	20.28	1015.03	0.20	10.97
26/07/20 03:01:33 PM	9.69	139.00	1036.84	3951	20.04	1015.04	0.20	10.98
26/07/20 03:07:58 PM	9.69	139.00	1036.81	3951	20.04	1015.00	0.20	10.98
26/07/20 03:14:23 PM	9.69	139.00	1036.79	3951	20.15	1014.97	0.20	10.99
26/07/20 03:20:46 PM	9.69	139.00	1036.78	3951	20.13	1014.96	0.20	11.00
26/07/20 03:27:11 PM	9.69	139.00	1036.78	3951	20.20	1014.92	0.20	11.01
26/07/20 03:33:35 PM	9.69	139.08	1036.78	3951	20.10	1014.90	0.20	11.01
26/07/20 03:40:00 PM	9.70	139.17	1036.59	3950	20.09	1014.84	0.20	11.01
26/07/20 03:46:23 PM	9.70	139.17	1036.58	3950	20.15	1014.79	0.20	11.03
26/07/20 03:52:48 PM	9.70	139.33	1036.68	3949	20.17	1014.83	0.20	11.03
26/07/20 03:59:11 PM	9.69	139.08	1036.72	3950	20.13	1014.88	0.20	11.03
26/07/20 04:05:35 PM	9.72	139.58	1036.64	3950	20.08	1014.86	0.20	11.03
26/07/20 04:11:59 PM	9.73	139.58	1036.69	3949	20.07	1014.83	0.20	11.03
26/07/20 04:18:22 PM	9.75	139.83	1036.69	3949	20.12	1014.85	0.20	11.03
26/07/20 04:24:46 PM	9.74	139.75	1036.71	3949	20.07	1014.85	0.20	11.03
26/07/20 04:31:10 PM	9.74	139.83	1036.65	3951	20.06	1014.83	0.20	11.03
26/07/20 04:37:34 PM	9.74	140.00	1036.60	3950	20.06	1014.73	0.20	11.03
26/07/20 04:43:59 PM	9.74	140.00	1036.58	3950	19.98	1014.70	0.20	11.03
26/07/20 04:50:23 PM	9.75	140.00	1036.54	3950	19.98	1014.62	0.20	11.04
26/07/20 04:56:46 PM	9.75	140.00	1036.57	3950	19.98	1014.59	0.20	11.05
26/07/20 05:03:10 PM	9.75	140.00	1036.53	3950	19.93	1014.58	0.20	11.05
26/07/20 05:09:35 PM	9.75	140.00	1036.44	3950	19.97	1014.52	0.20	11.06
26/07/20 05:15:59 PM	9.75	140.00	1036.53	3950	19.82	1014.54	0.20	11.06
26/07/20 05:22:23 PM	9.76	140.00	1036.48	3949	19.85	1014.54	0.20	11.07
26/07/20 05:28:46 PM	9.75	140.00	1036.51	3949	19.87	1014.56	0.20	11.09
26/07/20 05:35:09 PM	9.78	140.00	1036.44	3949	19.87	1014.53	0.20	11.12
26/07/20 05:41:34 PM	9.78	140.00	1036.43	3950	19.81	1014.48	0.20	11.15
26/07/20 05:47:58 PM	9.79	140.00	1036.43	3949	19.89	1014.50	0.20	11.17
26/07/20 05:54:21 PM	9.80	140.00	1036.51	3949	19.76	1014.51	0.20	11.18
26/07/20 06:00:45 PM	9.81	140.00	1036.47	3948	19.60	1014.51	0.20	11.20
26/07/20 06:07:08 PM	9.81	140.00	1036.46	3948	19.49	1014.46	0.20	11.21
26/07/20 06:13:33 PM	9.81	140.00	1036.47	3949	19.59	1014.46	0.20	11.23
26/07/20 06:19:57 PM	9.81	140.00	1036.45	3949	19.59	1014.42	0.20	11.27
26/07/20 06:26:21 PM	9.81	140.00	1036.51	3950	19.71	1014.45	0.20	11.30
26/07/20 06:32:44 PM	9.81	140.00	1036.59	3949	19.61	1014.50	0.20	11.31
26/07/20 06:39:08 PM	9.81	140.00	1036.57	3948	19.73	1014.49	0.20	11.31
26/07/20 06:45:32 PM	9.82	140.08	1036.57	3949	19.56	1014.53	0.20	11.32
26/07/20 06:51:57 PM	9.81	140.08	1036.66	3949	19.59	1014.55	0.20	11.32
26/07/20 06:58:20 PM	9.82	140.50	1036.70	3948	20.33	1014.62	0.20	11.32
26/07/20 07:04:46 PM	9.83	140.25	1036.71	3949	19.41	1014.66	0.20	11.32
26/07/20 07:11:10 PM	9.81	140.33	1036.73	3949	19.65	1014.67	0.20	11.31
26/07/20 07:17:35 PM	9.82	140.42	1036.68	3948	19.48	1014.64	0.20	11.30
26/07/20 07:23:58 PM	9.82	140.67	1036.69	3948	19.55	1014.63	0.21	11.27
26/07/20 07:30:23 PM	9.82	140.67	1036.74	3950	19.96	1014.63	0.20	11.26
26/07/20 07:36:48 PM	9.83	140.83	1036.77	3948	19.96	1014.67	0.20	11.25
26/07/20 07:43:12 PM	9.83	140.83	1036.82	3948	20.01	1014.74	0.20	11.25
26/07/20 07:49:36 PM	9.85	140.67	1036.90	3949	20.04	1014.82	0.20	11.25
26/07/20 07:55:59 PM	9.86	140.42	1036.97	3948	20.03	1014.89	0.20	11.26
26/07/20 08:02:24 PM	9.86	141.00	1036.96	3949	20.04	1014.89	0.20	11.28
26/07/20 08:08:49 PM	9.87	141.00	1036.90	3948	19.95	1014.88	0.20	11.26
26/07/20 08:15:13 PM	9.88	141.00	1036.86	3948	19.82	1014.86	0.20	11.25
26/07/20 08:21:36 PM	9.87	140.92	1036.79	3947	19.81	1014.86	0.20	11.23
26/07/20 08:28:00 PM	9.88	140.92	1036.94	3948	20.26	1014.95	0.20	11.22
26/07/20 08:34:25 PM	9.88	140.67	1036.98	3948	19.88	1015.01	0.20	11.22
26/07/20 08:40:49 PM	9.88	140.67	1037.11	3948	19.80	1015.13	0.20	11.21
26/07/20 08:47:14 PM	9.88	140.42	1037.23	3948	19.89	1015.28	0.20	11.22
26/07/20 08:53:37 PM	9.88	140.42	1037.32	3947	19.88	1015.37	0.20	11.23
26/07/20 09:00:02 PM	9.88	140.50	1037.39	3948	19.88	1015.40	0.20	11.23
26/07/20 09:13:12 PM	9.89	140.00	1037.49	3948	19.78	1015.47	0.20	11.27
26/07/20 09:19:35 PM	9.89	140.00	1037.55	3947	19.85	1015.54	0.20	11.26
26/07/20 09:25:59 PM	9.89	140.00	1037.65	3947	19.89	1015.60	0.20	11.25
26/07/20 09:32:24 PM	9.88	140.00	1037.76	3948	19.78	1015.66	0.20	11.24
26/07/20 09:38:49 PM	9.90	139.17	1037.81	3947	19.96	1015.77	0.20	11.22
26/07/20 09:45:12 PM	9.89	139.00	1037.84	3946	19.86	1015.79	0.20	11.20
26/07/20 09:51:37 PM	9.89	138.42	1037.85	3946	20.10	1015.77	0.20	11.17
26/07/20 09:58:02 PM	9.90	138.17	1037.89	3947	19.97	1015.79	0.20	11.16
26/07/20 10:04:27 PM	9.93	138.08	1037.98	3947	20.13	1015.83	0.20	11.14
26/07/20 10:10:51 PM	9.93	138.00	1038.03	3947	20.18	1015.83	0.20	11.11
26/07/20 10:17:15 PM	9.93	138.00	1038.05	3946	21.73	1015.84	0.20	11.11
26/07/20 10:23:40 PM	9.94	135.92	1038.04	3947	20.48	1015.83	0.20	11.10
26/07/20 10:30:04 PM	9.94	135.33	1038.11	3948	20.71	1015.85	0.20	11.13
26/07/20 10:36:29 PM	9.94	135.00	1038.07	3948	20.42	1015.83	0.20	11.16
26/07/20 10:42:53 PM	9.97	135.00	1038.12	3947	20.61	1015.84	0.20	11.21
26/07/20 10:49:16 PM	9.99	135.00	1038.11	3946	20.52	1015.82	0.20	11.30
26/07/20 10:55:40 PM	10.00	135.00	1038.20	3946	20.57	1015.83	0.20	11.39
26/07/20 11:02:04 PM	10.00	135.00	1038.19	3945	20.51	1015.83	0.20	11.49
26/07/20 11:08:29 PM	10.01	135.00	1038.19	3946	20.53	1015.80	0.21	11.58
26/07/20 11:14:54 PM	10.05	135.00	1038.25	3947	20.61	1015.80	0.20	11.66
26/07/20 11:21:18 PM	10.06	137.08	1038.19	3947	20.55	1015.74	0.20	11.74
26/07/20 11:27:41 PM	10.06	137.25	1038.11	3945	20.68	1015.76	0.20	11.79
26/07/20 11:34:05 PM	10.07	137.67	1038.13	3945	20.51	1015.73	0.20	11.82
26/07/20 11:40:30 PM	10.11	138.00	1038.12	3946	20.59	1015.70	0.20	11.85
26/07/20 11:46:55 PM	10.13	138.00	1038.27	3946	20.52	1015.75	0.20	11.89
26/07/20 11:53:18 PM	10.13	137.83	1038.27	3946	20.59	1015.79	0.20	11.98
26/07/20 11:59:42 PM	10.13	138.00	1038.28	3945	20.61	1015.78	0.20	12.05
27/07/20 12:06:06 AM	10.15	138.00	1038.33	3946	20.60	1015.84	0.20	12.14
27/07/20 12:12:30 AM	10.18	137.50	1038.44	3946	20.62	1015.87	0.20	12.28
27/07/20 12:18:54 AM	10.17	137.42	1038.53	3944	37.26	1015.90	0.21	12.37
27/07/20 12:25:17 AM	10.19	137.58	1038.48	3945	20.49	1015.87	0.20	12.38
27/07/20 12:31:42 AM	10.18	137.50	1038.56	3945	20.59	1015.92	0.20	12.36
27/07/20 12:38:07 AM	10.19	137.83	1038.66	3946	20.65	1015.98	0.20	12.36
27/07/20 12:44:31 AM	10.23	138.00	1038.73	3945	20.84	1016.01	0.20	12.40
27/07/20 12:50:55 AM	10.25	138.00	1038.81	3946	21.01	1015.98	0.20	12.56
27/07/20 12:57:19 AM	10.35	137.92	1038.82	3945	20.87	1016.00	0.21	12.82
27/07/20 01:03:44 AM	10.39	138.08	1038.87	3945	20.80	1016.03	0.21	13.44
27/07/20 01:10:08 AM	10.34	137.50	1039.00	3944	20.74	1016.09	0.21	13.89
27/07/20 01:16:32 AM	10.36	137.08	1038.98	3943	20.69	1016.01	0.21	14.05
27/07/20 01:22:56 AM	10.43	137.17	1039.04	3944	20.87	1015.98	0.20	14.17
27/07/20 01:29:21 AM	10.46	138.00	1039.09	3944	21.30	1015.95	0.20	14.40
27/07/20 01:35:45 AM	10.58	137.00	1039.20	3944	22.21	1015.95	0.21	14.76
27/07/20 01:42:09 AM	10.63	137.00	1039.35	3944	22.79	1016.00	0.20	15.24
27/07/20 01:48:35 AM	10.67	137.00	1039.48	3943	22.53	1016.08	0.21	15.69
27/07/20 01:55:00 AM	10.67	137.00	1039.40	3943	22.86	1015.99	0.21	15.93
27/07/20 02:01:25 AM	10.68	136.92	1039.44	3943	23.14	1015.92	0.21	15.95
27/07/20 02:07:49 AM	10.68	137.00	1039.42	3943	22.90	1015.87	0.20	15.82
27/07/20 02:14:13 AM	10.71	137.00	1039.38	3943	22.84	1015.80	0.21	15.69
27/07/20 02:20:38 AM	10.74	137.00	1039.45	3943	22.06	1015.76	0.20	15.65
27/07/20 02:27:02 AM	10.73	137.00	1039.41	3944	22.34	1015.73	0.20	15.54
27/07/20 02:33:27 AM	10.73	137.00	1039.47	3944	22.42	1015.70	0.20	15.33
27/07/20 02:39:51 AM	10.75	137.00	1039.34	3943	22.15	1015.63	0.20	15.16
27/07/20 02:46:15 AM	10.75	137.08	1039.26	3943	21.89	1015.55	0.20	15.04
27/07/20 02:52:39 AM	10.75	137.25	1039.25	3943	21.94	1015.45	0.20	14.97
27/07/20 02:59:03 AM	10.80	137.83	1039.14	3942	21.49	1015.33	0.20	14.96
27/07/20 03:05:28 AM	10.79	137.58	1039.17	3944	21.53	1015.34	0.20	14.98
27/07/20 03:11:52 AM	10.81	138.00	1039.16	3943	21.40	1015.35	0.20	14.96
27/07/20 03:18:17 AM	10.81	138.00	1039.10	3944	21.53	1015.26	0.20	14.92
27/07/20 03:24:41 AM	10.81	138.00	1038.96	3943	21.32	1015.19	0.20	14.89
27/07/20 03:31:05 AM	10.82	138.00	1038.92	3943	21.58	1015.14	0.20	14.88
27/07/20 03:37:30 AM	10.81	138.00	1038.81	3944	21.77	1015.04	0.20	14.92
27/07/20 03:43:54 AM	10.81	138.00	1038.68	3943	21.32	1014.97	0.20	14.89
27/07/20 03:50:19 AM	10.81	138.00	1038.67	3944	21.75	1014.96	0.20	14.84
27/07/20 03:56:44 AM	10.81	138.00	1038.75	3942	21.51	1014.98	0.20	14.76
27/07/20 04:03:09 AM	10.81	138.00	1038.74	3942	21.41	1015.02	0.19	14.65
27/07/20 04:09:33 AM	10.81	138.17	1038.75	3944	21.41	1015.08	0.21	14.52
27/07/20 04:15:57 AM	10.81	138.58	1038.72	3942	21.06	1015.12	0.20	14.41
27/07/20 04:22:21 AM	10.81	138.75	1038.79	3943	21.39	1015.21	0.20	14.32
27/07/20 04:28:46 AM	10.81	138.92	1038.80	3943	21.30	1015.23	0.20	14.21
27/07/20 04:35:11 AM	10.81	139.00	1038.86	3943	21.38	1015.22	0.20	14.13
27/07/20 04:48:16 AM	10.82	139.00	1038.83	3943	21.29	1015.31	0.20	14.15
27/07/20 04:54:40 AM	10.84	139.00	1038.80	3942	21.46	1015.36	0.20	14.16
27/07/20 05:01:04 AM	10.84	139.00	1038.83	3943	21.34	1015.41	0.20	14.17
27/07/20 05:07:28 AM	10.82	139.00	1038.78	3941	21.44	1015.41	0.20	14.16
27/07/20 05:13:53 AM	10.81	139.00	1038.76	3942	21.43	1015.44	0.20	14.10
27/07/20 05:20:18 AM	10.81	139.00	1038.71	3943	21.69	1015.44	0.20	14.04
27/07/20 05:26:43 AM	10.81	139.42	1038.78	3942	21.76	1015.51	0.20	13.95
27/07/20 05:33:07 AM	10.81	139.58	1038.83	3942	22.11	1015.57	0.20	13.87
27/07/20 05:39:30 AM	10.81	139.92	1038.90	3942	22.02	1015.62	0.20	13.80
27/07/20 05:45:55 AM	10.81	140.00	1038.82	3942	22.55	1015.61	0.20	13.70
27/07/20 05:52:19 AM	10.81	140.00	1038.84	3942	22.44	1015.55	0.20	13.52
27/07/20 05:58:44 AM	10.81	140.00	1038.82	3941	21.72	1015.57	0.20	13.30
27/07/20 06:05:07 AM	10.81	140.00	1038.82	3942	21.72	1015.61	0.20	13.09
27/07/20 06:11:31 AM	10.81	140.00	1038.78	3943	23.38	1015.60	0.20	12.91
27/07/20 06:17:55 AM	10.81	140.00	1038.81	3942	22.12	1015.61	0.20	12.73
27/07/20 06:24:19 AM	10.79	140.00	1038.81	3941	21.94	1015.63	0.20	12.61
27/07/20 06:30:42 AM	10.79	140.00	1038.85	3942	21.61	1015.67	0.20	12.53
27/07/20 06:37:07 AM	10.77	140.58	1038.86	3942	21.79	1015.71	0.19	12.45
27/07/20 06:43:32 AM	10.77	140.50	1038.89	3943	21.46	1015.76	0.20	12.40
27/07/20 06:49:56 AM	10.77	141.00	1038.97	3942	21.36	1015.82	0.19	12.35
27/07/20 06:56:20 AM	10.76	140.92	1038.99	3942	21.36	1015.87	0.20	12.32
27/07/20 07:02:45 AM	10.75	141.00	1039.08	3942	22.05	1015.89	0.19	12.28
27/07/20 07:09:08 AM	10.75	143.00	1039.07	3941	21.22	1015.93	0.20	12.25
27/07/20 07:15:32 AM	10.75	143.00	1039.06	3942	21.33	1015.96	0.20	12.23
27/07/20 07:21:56 AM	10.75	143.00	1039.01	3942	20.70	1015.97	0.20	12.19
27/07/20 07:28:20 AM	10.75	143.00	1039.12	3941	20.89	1016.02	0.20	12.17
27/07/20 07:34:43 AM	10.75	143.00	1039.07	3941	20.96	1015.99	0.20	12.13
27/07/20 07:41:07 AM	10.75	143.08	1039.05	3941	21.06	1015.99	0.20	12.07
27/07/20 07:47:31 AM	10.75	143.67	1039.04	3942	21.05	1016.02	0.21	12.01
27/07/20 07:53:55 AM	10.75	143.83	1039.03	3942	21.28	1016.05	0.20	11.94
27/07/20 08:00:19 AM	10.75	144.00	1039.18	3941	20.65	1016.11	0.20	11.90
27/07/20 08:06:43 AM	10.75	143.92	1039.24	3941	20.35	1016.13	0.20	11.88
27/07/20 08:13:06 AM	10.75	144.00	1039.31	3941	20.49	1016.20	0.20	11.87
27/07/20 08:19:30 AM	10.74	143.83	1039.33	3942	20.38	1016.23	0.20	11.87
27/07/20 08:25:54 AM	10.74	143.25	1039.33	3941	20.68	1016.22	0.19	11.88
27/07/20 08:32:18 AM	10.74	142.83	1039.53	3941	20.39	1016.24	0.20	11.89
27/07/20 08:38:42 AM	10.73	143.42	1039.64	3942	20.31	1016.32	0.20	11.91
27/07/20 08:45:07 AM	10.74	143.42	1039.72	3941	20.39	1016.40	0.20	11.93
27/07/20 08:51:31 AM	10.74	144.17	1039.89	3941	20.53	1016.46	0.20	11.94
27/07/20 08:57:55 AM	10.75	145.75	1040.17	3941	20.51	1016.58	0.20	11.97
27/07/20 09:04:20 AM	10.75	145.83	1040.34	3941	20.68	1016.60	0.20	11.98
27/07/20 09:10:45 AM	10.75	146.00	1040.52	3942	20.54	1016.61	0.20	12.01
27/07/20 09:17:09 AM	10.75	146.00	1040.66	3941	20.51	1016.62	0.20	12.03
27/07/20 09:23:32 AM	10.74	146.00	1040.85	3941	20.65	1016.65	0.20	12.05
27/07/20 09:29:56 AM	10.75	146.00	1041.05	3941	20.72	1016.70	0.20	12.07
27/07/20 09:36:20 AM	10.75	146.00	1041.19	3941	21.08	1016.74	0.20	12.07
27/07/20 09:42:45 AM	10.75	146.25	1041.33	3941	20.68	1016.78	0.20	12.08
27/07/20 09:49:08 AM	10.76	146.00	1041.55	3940	20.63	1016.88	0.20	12.09
27/07/20 09:55:32 AM	10.75	146.08	1041.66	3942	20.82	1016.95	0.20	12.10
27/07/20 10:01:57 AM	10.75	146.00	1041.77	3941	20.85	1016.99	0.20	12.11
27/07/20 10:08:21 AM	10.75	146.00	1041.92	3940	21.01	1017.05	0.20	12.12
27/07/20 10:14:46 AM	10.77	146.00	1042.02	3941	20.82	1017.12	0.21	12.14
27/07/20 10:21:10 AM	10.76	146.00	1042.14	3939	20.71	1017.23	0.20	12.11
27/07/20 10:27:34 AM	10.76	145.33	1042.24	3940	20.92	1017.29	0.20	12.07
27/07/20 10:33:58 AM	10.75	145.00	1042.34	3941	20.94	1017.38	0.20	12.05
27/07/20 10:40:23 AM	10.76	144.50	1042.52	3940	20.83	1017.58	0.20	12.02
27/07/20 10:46:47 AM	10.77	144.00	1042.67	3941	20.83	1017.64	0.20	12.00
27/07/20 10:53:12 AM	10.76	144.00	1042.85	3940	21.18	1017.75	0.20	11.98
27/07/20 10:59:37 AM	10.79	144.00	1042.94	3940	21.38	1017.80	0.20	11.95
27/07/20 11:06:00 AM	10.78	144.00	1042.91	3940	21.18	1017.83	0.20	11.93
27/07/20 11:12:25 AM	10.80	143.83	1042.90	3941	21.01	1017.85	0.20	11.91
27/07/20 11:18:50 AM	10.80	143.33	1042.92	3940	20.86	1017.86	0.20	11.88
27/07/20 11:25:14 AM	10.80	143.00	1042.93	3940	20.89	1017.89	0.20	11.86
27/07/20 11:31:37 AM	10.79	142.42	1042.95	3940	20.80	1017.92	0.20	11.83
27/07/20 11:38:01 AM	10.80	142.00	1042.91	3940	20.82	1017.95	0.20	11.81
27/07/20 11:44:26 AM	10.77	141.58	1043.03	3940	21.54	1018.06	0.20	11.78
27/07/20 11:50:49 AM	10.77	141.00	1043.09	3939	20.94	1018.16	0.20	11.76
27/07/20 11:57:13 AM	10.77	141.00	1043.06	3939	21.21	1018.17	0.20	11.74
27/07/20 12:03:37 PM	10.77	140.92	1043.08	3940	21.07	1018.15	0.20	11.70
27/07/20 12:10:02 PM	10.76	140.00	1043.05	3940	21.12	1018.16	0.20	11.67
27/07/20 12:16:25 PM	10.75	140.00	1043.10	3939	21.08	1018.23	0.20	11.64
27/07/20 12:22:50 PM	10.75	139.58	1043.03	3939	21.12	1018.19	0.20	11.62
27/07/20 12:29:13 PM	10.75	139.00	1043.13	3939	21.00	1018.24	0.20	11.57
27/07/20 12:35:38 PM	10.75	139.00	1043.20	3940	20.99	1018.28	0.20	11.54
27/07/20 12:42:03 PM	10.75	139.00	1043.27	3940	21.05	1018.32	0.19	11.52
27/07/20 12:48:28 PM	10.74	138.58	1043.36	3940	23.36	1018.37	0.20	11.49
27/07/20 12:54:52 PM	10.75	138.00	1043.45	3940	21.21	1018.39	0.20	11.45
27/07/20 01:01:16 PM	10.74	138.00	1043.60	3939	21.12	1018.45	0.20	11.43
27/07/20 01:07:41 PM	10.72	138.00	1043.55	3940	22.21	1018.37	0.20	11.41
27/07/20 01:14:06 PM	10.71	138.00	1043.63	3939	23.16	1018.32	0.20	11.39
27/07/20 01:20:30 PM	10.71	138.00	1043.68	3939	22.87	1018.32	0.20	11.38
27/07/20 01:26:55 PM	10.72	138.00	1043.79	3939	23.27	1018.34	0.20	11.37
27/07/20 01:33:20 PM	10.72	137.67	1043.94	3940	22.30	1018.42	0.20	11.36
27/07/20 01:39:45 PM	10.73	138.00	1044.00	3939	21.32	1018.38	0.20	11.35
27/07/20 01:46:08 PM	10.72	138.00	1043.98	3940	21.54	1018.29	0.20	11.34
27/07/20 01:52:33 PM	10.71	138.00	1044.07	3939	21.56	1018.31	0.20	11.32
27/07/20 01:58:58 PM	10.69	138.00	1044.15	3939	21.23	1018.29	0.20	11.30
27/07/20 02:05:23 PM	10.69	138.00	1044.08	3940	21.18	1018.20	0.20	11.29
27/07/20 02:11:46 PM	10.71	138.00	1044.09	3938	22.02	1018.15	0.20	11.26
27/07/20 02:18:10 PM	10.69	137.42	1044.03	3938	21.93	1018.07	0.20	11.23
27/07/20 02:24:34 PM	10.71	138.00	1044.01	3939	21.41	1018.00	0.20	11.21
27/07/20 02:30:59 PM	10.70	138.00	1043.90	3939	21.43	1017.97	0.20	11.18
27/07/20 02:37:23 PM	10.70	138.00	1043.80	3940	21.28	1017.83	0.21	11.16
27/07/20 02:43:46 PM	10.70	138.00	1043.72	3938	20.91	1017.78	0.20	11.15
27/07/20 02:50:12 PM	10.69	138.00	1043.71	3939	21.15	1017.71	0.21	11.14
27/07/20 02:56:37 PM	10.69	138.00	1043.64	3939	21.09	1017.68	0.20	11.13
27/07/20 03:03:01 PM	10.69	137.83	1043.60	3939	20.78	1017.66	0.20	11.13
27/07/20 03:09:24 PM	10.69	137.00	1043.65	3938	20.81	1017.67	0.20	11.12
27/07/20 03:15:48 PM	10.69	137.00	1043.57	3939	20.73	1017.64	0.20	11.11
27/07/20 03:22:12 PM	10.69	137.00	1043.46	3938	20.51	1017.55	0.20	11.11
27/07/20 03:28:37 PM	10.69	137.00	1043.45	3939	20.73	1017.54	0.20	11.10
27/07/20 03:35:00 PM	10.69	137.00	1043.36	3938	20.60	1017.51	0.20	11.09
27/07/20 03:41:35 PM	10.69	137.00	1043.29	3938	20.73	1017.45	0.20	11.08
27/07/20 03:47:58 PM	10.69	136.42	1043.17	3938	20.58	1017.36	0.20	11.08
27/07/20 03:54:22 PM	10.69	136.08	1043.05	3938	21.53	1017.26	0.19	11.07
27/07/20 04:00:47 PM	10.69	136.00	1043.03	3938	21.30	1017.27	0.20	11.05
27/07/20 04:07:11 PM	10.69	136.00	1042.95	3938	20.99	1017.20	0.20	11.03
27/07/20 04:13:36 PM	10.69	136.00	1042.91	3938	21.08	1017.20	0.20	10.99
27/07/20 04:20:00 PM	10.69	135.00	1042.85	3937	21.11	1017.20	0.20	10.99
27/07/20 04:26:24 PM	10.69	135.00	1042.82	3938	21.33	1017.20	0.20	10.98
27/07/20 04:32:49 PM	10.67	135.00	1042.81	3937	20.81	1017.20	0.20	10.98
27/07/20 04:39:12 PM	10.66	134.83	1042.68	3938	20.37	1017.11	0.20	10.97
27/07/20 04:45:36 PM	10.63	134.50	1042.53	3938	20.55	1016.98	0.20	10.96
27/07/20 04:52:01 PM	10.63	134.25	1042.40	3938	20.59	1016.91	0.20	10.93
27/07/20 04:58:25 PM	10.63	134.00	1042.40	3938	20.24	1016.94	0.20	10.88
27/07/20 05:04:49 PM	10.63	134.00	1042.39	3937	20.22	1016.95	0.20	10.83
27/07/20 05:11:13 PM	10.63	134.00	1042.38	3937	20.25	1016.95	0.20	10.82
27/07/20 05:17:38 PM	10.63	134.00	1042.33	3937	20.17	1016.96	0.20	10.82
27/07/20 05:24:02 PM	10.63	134.00	1042.31	3938	20.23	1016.96	0.21	10.84
27/07/20 05:30:26 PM	10.63	134.00	1042.19	3937	20.26	1016.89	0.20	10.89
27/07/20 05:36:51 PM	10.63	133.75	1042.01	3938	20.25	1016.76	0.20	10.91
27/07/20 05:43:14 PM	10.63	133.58	1041.84	3937	20.15	1016.61	0.20	10.93
27/07/20 05:49:39 PM	10.63	133.58	1041.80	3936	20.16	1016.55	0.20	10.94
27/07/20 05:56:02 PM	10.61	133.08	1041.57	3937	20.25	1016.42	0.20	10.95
27/07/20 06:02:27 PM	10.61	133.00	1041.53	3936	20.30	1016.36	0.20	10.95
27/07/20 06:08:50 PM	10.58	133.25	1041.52	3937	20.36	1016.32	0.20	10.94
27/07/20 06:15:13 PM	10.57	133.08	1041.45	3937	20.34	1016.31	0.20	10.87
27/07/20 06:21:37 PM	10.57	133.00	1041.30	3938	20.19	1016.22	0.20	10.77
27/07/20 06:28:02 PM	10.56	133.00	1041.22	3937	20.31	1016.12	0.20	10.65
27/07/20 06:34:26 PM	10.56	133.00	1041.11	3937	20.50	1016.02	0.20	10.54
27/07/20 06:40:51 PM	10.53	132.25	1041.03	3938	20.21	1015.97	0.20	10.45
27/07/20 06:47:14 PM	10.51	132.00	1040.97	3937	20.19	1015.94	0.20	10.36
27/07/20 06:53:37 PM	10.50	132.00	1041.04	3937	20.14	1016.02	0.20	10.24
27/07/20 07:00:01 PM	10.50	130.33	1041.14	3935	20.12	1016.10	0.20	10.11
27/07/20 07:06:25 PM	10.47	128.00	1041.14	3937	20.31	1016.15	0.20	9.96
27/07/20 07:12:49 PM	10.44	128.33	1041.11	3938	20.15	1016.11	0.21	9.79
27/07/20 07:19:13 PM	10.44	132.00	1041.14	3937	20.13	1016.11	0.20	9.63
27/07/20 07:25:37 PM	10.43	132.00	1041.10	3937	20.22	1016.13	0.20	9.53
27/07/20 07:32:01 PM	10.44	131.67	1041.08	3937	20.21	1016.10	0.20	9.46
27/07/20 07:38:25 PM	10.43	131.17	1041.16	3937	20.05	1016.19	0.20	9.42
27/07/20 07:44:49 PM	10.42	131.00	1041.33	3937	20.12	1016.37	0.21	9.42
27/07/20 07:51:13 PM	10.41	131.00	1041.20	3936	20.11	1016.28	0.20	9.42
27/07/20 07:57:37 PM	10.38	131.00	1041.20	3937	20.19	1016.22	0.20	9.40
27/07/20 08:04:01 PM	10.39	130.75	1041.19	3937	20.08	1016.22	0.20	9.38
27/07/20 08:10:25 PM	10.38	130.00	1041.20	3936	20.09	1016.26	0.20	9.40
27/07/20 08:16:50 PM	10.39	130.00	1041.37	3937	20.11	1016.44	0.20	9.45
27/07/20 08:23:14 PM	10.42	130.00	1041.58	3937	20.13	1016.62	0.20	9.52
27/07/20 08:29:38 PM	10.43	130.00	1041.68	3937	20.07	1016.71	0.20	9.61
27/07/20 08:36:02 PM	10.42	129.92	1041.71	3936	20.03	1016.76	0.20	9.69
27/07/20 08:42:26 PM	10.42	129.50	1041.78	3937	20.30	1016.81	0.20	9.80
27/07/20 08:48:50 PM	10.42	129.00	1041.88	3936	20.21	1016.93	0.20	9.88
27/07/20 08:55:15 PM	10.44	129.00	1041.99	3936	20.02	1017.05	0.20	9.94
27/07/20 09:01:40 PM	10.42	129.00	1042.30	3937	20.08	1017.29	0.20	9.99
27/07/20 09:08:03 PM	10.44	129.00	1042.41	3935	20.09	1017.41	0.20	10.04
27/07/20 09:14:26 PM	10.43	128.50	1042.43	3935	20.22	1017.48	0.20	10.08
27/07/20 09:20:50 PM	10.44	128.25	1042.51	3936	21.43	1017.52	0.20	10.11
27/07/20 09:27:14 PM	10.44	128.25	1042.68	3935	21.59	1017.66	0.20	10.16
27/07/20 09:33:38 PM	10.44	128.08	1042.84	3935	20.40	1017.80	0.20	10.20
27/07/20 09:40:02 PM	10.44	128.00	1042.91	3935	20.66	1017.89	0.20	10.24
27/07/20 09:46:26 PM	10.44	128.00	1042.97	3935	22.17	1017.98	0.20	10.31
27/07/20 09:52:49 PM	10.44	128.00	1043.09	3935	24.49	1018.12	0.20	10.38
27/07/20 09:59:13 PM	10.44	128.00	1043.24	3936	21.28	1018.23	0.21	10.44
27/07/20 10:05:38 PM	10.44	128.00	1043.39	3936	21.77	1018.32	0.20	10.49
27/07/20 10:12:02 PM	10.44	127.83	1043.54	3936	21.27	1018.48	0.20	10.56
27/07/20 10:18:26 PM	10.44	127.25	1043.46	3936	21.09	1018.47	0.20	10.62
27/07/20 10:24:50 PM	10.45	127.00	1043.57	3935	20.89	1018.59	0.20	10.68
27/07/20 10:31:15 PM	10.44	127.00	1043.50	3935	23.20	1018.59	0.21	10.75
27/07/20 10:37:38 PM	10.45	127.00	1043.69	3935	21.38	1018.76	0.20	10.80
27/07/20 10:44:03 PM	10.45	127.00	1043.67	3935	21.76	1018.78	0.20	10.85
27/07/20 10:50:28 PM	10.44	127.00	1043.56	3935	21.87	1018.71	0.19	10.94
27/07/20 10:56:52 PM	10.46	127.00	1043.50	3934	22.26	1018.68	0.20	10.99
27/07/20 11:03:15 PM	10.49	126.75	1043.49	3934	22.17	1018.70	0.20	11.08
27/07/20 11:09:39 PM	10.50	126.75	1043.45	3934	21.60	1018.62	0.20	11.18
27/07/20 11:16:03 PM	10.50	127.00	1043.43	3935	21.62	1018.61	0.20	11.32
27/07/20 11:22:28 PM	10.52	126.67	1043.38	3934	21.35	1018.64	0.20	11.49
27/07/20 11:28:53 PM	10.53	126.67	1043.47	3934	21.65	1018.72	0.20	11.66
27/07/20 11:35:16 PM	10.55	126.92	1043.48	3934	21.57	1018.73	0.20	11.82
27/07/20 11:41:41 PM	10.57	126.92	1043.43	3934	21.53	1018.69	0.20	12.01
27/07/20 11:48:05 PM	10.61	127.00	1043.55	3934	21.48	1018.81	0.20	12.23
27/07/20 11:54:29 PM	10.63	126.58	1043.54	3933	21.56	1018.86	0.20	12.42
28/07/20 12:00:53 AM	10.63	126.17	1043.53	3934	21.41	1018.83	0.20	12.60
28/07/20 12:07:16 AM	10.68	126.08	1043.44	3933	21.34	1018.79	0.21	12.77
28/07/20 12:13:41 AM	10.69	127.92	1043.37	3932	21.69	1018.75	0.20	12.99
28/07/20 12:20:06 AM	10.72	127.92	1043.32	3934	21.26	1018.68	0.20	13.16
28/07/20 12:26:32 AM	10.76	126.17	1043.30	3933	20.98	1018.67	0.20	13.37
28/07/20 12:32:57 AM	10.81	126.00	1043.30	3934	21.27	1018.73	0.20	13.64
28/07/20 12:39:21 AM	10.81	126.00	1043.32	3934	21.03	1018.74	0.20	13.84
28/07/20 12:45:45 AM	10.82	126.00	1043.32	3931	21.54	1018.76	0.21	13.98
28/07/20 12:52:09 AM	10.88	126.67	1043.29	3933	21.57	1018.70	0.20	14.10
28/07/20 12:58:33 AM	10.88	128.00	1043.23	3933	21.13	1018.67	0.20	14.23
28/07/20 01:04:57 AM	10.92	128.00	1043.16	3931	21.30	1018.58	0.20	14.32
28/07/20 01:11:22 AM	10.94	128.00	1043.12	3933	21.25	1018.57	0.20	14.44
28/07/20 01:17:46 AM	10.99	128.00	1043.08	3933	21.23	1018.55	0.20	14.58
28/07/20 01:24:12 AM	11.02	128.08	1043.04	3933	21.77	1018.49	0.21	14.74
28/07/20 01:30:36 AM	11.10	129.25	1042.83	3932	21.35	1018.35	0.20	14.95
28/07/20 01:37:01 AM	11.19	129.50	1042.76	3932	21.20	1018.23	0.20	15.30
28/07/20 01:43:25 AM	11.28	127.58	1042.51	3931	21.47	1018.02	0.21	15.92
28/07/20 01:49:49 AM	11.41	126.33	1042.37	3930	21.88	1017.84	0.20	16.81
28/07/20 01:56:14 AM	11.38	128.08	1042.26	3930	22.35	1017.80	0.20	17.66
28/07/20 02:02:39 AM	11.42	127.50	1042.19	3931	21.35	1017.75	0.20	18.28
28/07/20 02:09:04 AM	11.32	127.00	1042.07	3931	21.33	1017.62	0.20	18.54
28/07/20 02:15:29 AM	11.35	127.00	1041.89	3931	21.22	1017.46	0.20	18.37
28/07/20 02:21:54 AM	11.38	127.00	1041.87	3931	21.53	1017.44	0.20	18.14
28/07/20 02:28:20 AM	11.41	127.00	1041.77	3931	21.60	1017.38	0.20	17.84
28/07/20 02:34:45 AM	11.46	127.00	1041.70	3930	21.44	1017.29	0.21	17.58
28/07/20 02:41:10 AM	11.56	127.00	1041.69	3930	21.52	1017.23	0.21	17.57
28/07/20 02:47:35 AM	11.51	127.00	1041.51	3930	21.58	1017.16	0.20	17.64
28/07/20 02:54:00 AM	11.60	127.00	1041.47	3931	21.63	1017.06	0.21	17.66
28/07/20 03:00:25 AM	11.60	127.00	1041.35	3931	21.67	1016.95	0.20	17.79
28/07/20 03:06:50 AM	11.63	127.00	1041.26	3931	21.60	1016.88	0.20	17.97
28/07/20 03:13:15 AM	11.69	127.58	1041.20	3931	21.73	1016.80	0.21	18.12
28/07/20 03:19:40 AM	11.71	127.58	1041.15	3930	21.43	1016.75	0.20	18.42
28/07/20 03:26:06 AM	11.63	127.00	1041.09	3931	21.54	1016.68	0.21	18.48
28/07/20 03:32:31 AM	11.65	127.17	1041.02	3930	21.60	1016.59	0.21	18.28
28/07/20 03:38:55 AM	11.78	128.00	1040.92	3930	21.67	1016.53	0.21	18.26
28/07/20 03:45:19 AM	11.82	128.00	1041.00	3930	21.88	1016.51	0.20	18.49
28/07/20 03:51:44 AM	11.91	127.50	1041.08	3929	22.60	1016.56	0.21	18.74
28/07/20 03:58:08 AM	12.04	124.25	1041.12	3928	21.91	1016.57	0.20	19.33
28/07/20 04:04:32 AM	11.84	124.67	1040.99	3928	21.94	1016.52	0.21	19.78
28/07/20 04:10:57 AM	11.83	126.92	1041.02	3929	21.78	1016.51	0.20	19.72
28/07/20 04:17:22 AM	11.98	127.25	1041.03	3930	22.28	1016.52	0.21	19.62
28/07/20 04:23:47 AM	12.15	127.25	1041.05	3929	22.28	1016.52	0.21	19.99
28/07/20 04:30:12 AM	12.10	126.00	1041.11	3928	21.61	1016.51	0.20	20.63
28/07/20 04:36:37 AM	11.91	125.58	1040.98	3929	21.50	1016.48	0.20	20.71
28/07/20 04:43:02 AM	11.86	127.00	1040.98	3929	21.76	1016.47	0.20	20.16
28/07/20 04:49:27 AM	12.02	127.67	1040.94	3928	22.26	1016.40	0.21	19.71
28/07/20 04:55:52 AM	12.02	128.17	1040.93	3928	22.10	1016.37	0.20	19.89
28/07/20 05:02:17 AM	11.94	128.00	1040.88	3928	21.71	1016.37	0.20	19.87
28/07/20 05:08:42 AM	11.88	125.58	1040.90	3929	22.18	1016.38	0.21	19.55
28/07/20 05:15:07 AM	11.95	125.92	1040.86	3929	21.81	1016.30	0.20	19.18
28/07/20 05:21:32 AM	12.07	129.50	1040.93	3929	22.47	1016.33	0.21	19.29
28/07/20 05:27:57 AM	12.06	130.17	1041.00	3929	21.93	1016.42	0.21	19.77
28/07/20 05:34:22 AM	12.02	130.25	1041.10	3929	21.88	1016.53	0.21	20.09
28/07/20 05:40:47 AM	12.02	130.17	1041.12	3929	21.64	1016.56	0.20	20.39
28/07/20 05:47:12 AM	12.00	130.33	1041.03	3928	21.64	1016.48	0.20	20.57
28/07/20 05:53:37 AM	11.93	128.17	1041.13	3929	21.30	1016.59	0.20	20.55
28/07/20 06:00:02 AM	11.88	125.75	1041.11	3929	21.20	1016.66	0.20	20.11
28/07/20 06:06:27 AM	11.88	128.17	1041.16	3929	21.07	1016.70	0.20	19.52
28/07/20 06:12:51 AM	11.86	126.00	1041.24	3929	21.09	1016.75	0.20	18.94
28/07/20 06:19:16 AM	11.82	123.75	1041.31	3929	21.43	1016.85	0.20	18.38
28/07/20 06:25:42 AM	11.80	125.67	1041.34	3930	21.24	1016.91	0.19	17.86
28/07/20 06:32:06 AM	11.77	135.00	1041.45	3930	20.91	1016.86	0.20	17.35
28/07/20 06:38:31 AM	11.75	134.92	1041.53	3929	20.97	1016.88	0.20	16.91
28/07/20 06:44:56 AM	11.72	135.00	1041.67	3929	20.87	1016.95	0.20	16.53
28/07/20 06:51:20 AM	11.69	135.00	1041.85	3929	20.55	1017.11	0.20	16.22
28/07/20 06:57:44 AM	11.69	135.00	1041.88	3930	20.64	1017.17	0.20	15.96
28/07/20 07:04:09 AM	11.68	135.00	1041.88	3928	20.84	1017.14	0.20	15.70
28/07/20 07:10:33 AM	11.67	135.00	1041.86	3930	20.76	1017.18	0.20	15.49
28/07/20 07:16:57 AM	11.64	135.00	1041.86	3930	21.04	1017.18	0.20	15.30
28/07/20 07:23:22 AM	11.63	135.00	1041.79	3930	21.10	1017.10	0.20	15.13
28/07/20 07:29:46 AM	11.63	135.00	1041.78	3930	20.60	1017.12	0.20	14.97
28/07/20 07:36:11 AM	11.61	135.00	1041.76	3929	20.90	1017.16	0.20	14.82
28/07/20 07:42:35 AM	11.58	135.00	1041.82	3930	20.50	1017.22	0.19	14.64
28/07/20 07:49:00 AM	11.56	135.00	1041.88	3930	20.60	1017.28	0.19	14.45
28/07/20 07:55:24 AM	11.56	135.00	1041.88	3930	20.48	1017.30	0.20	14.29
28/07/20 08:01:49 AM	11.56	135.00	1041.83	3930	20.37	1017.29	0.20	14.17
28/07/20 08:08:13 AM	11.53	135.00	1041.82	3930	20.46	1017.27	0.20	14.06
28/07/20 08:14:38 AM	11.50	131.33	1041.74	3929	20.40	1017.20	0.20	13.94
28/07/20 08:21:03 AM	11.49	123.00	1041.55	3928	20.69	1017.19	0.20	13.80
28/07/20 08:27:26 AM	11.45	123.00	1041.38	3929	20.39	1017.18	0.20	13.58
28/07/20 08:33:51 AM	11.44	124.00	1041.32	3930	20.14	1017.19	0.20	13.28
28/07/20 08:40:14 AM	11.42	125.00	1041.38	3930	20.34	1017.33	0.20	12.98
28/07/20 08:46:39 AM	11.38	125.00	1041.43	3929	20.40	1017.42	0.20	12.69
28/07/20 08:53:04 AM	11.38	127.17	1041.42	3930	20.99	1017.44	0.20	12.45
28/07/20 08:59:27 AM	11.34	129.25	1041.48	3929	20.10	1017.49	0.20	12.23
28/07/20 09:05:51 AM	11.31	133.67	1041.61	3929	20.13	1017.55	0.20	11.99
28/07/20 09:12:15 AM	11.30	134.08	1041.82	3930	20.41	1017.59	0.20	11.79
28/07/20 09:18:40 AM	11.26	134.00	1041.74	3930	20.06	1017.52	0.20	11.59
28/07/20 09:25:04 AM	11.24	134.08	1041.85	3930	20.05	1017.51	0.20	11.37
28/07/20 09:31:28 AM	11.24	134.00	1041.87	3931	20.17	1017.49	0.20	11.22
28/07/20 09:37:53 AM	11.19	134.33	1041.88	3930	20.16	1017.52	0.20	11.11
28/07/20 09:44:18 AM	11.19	134.08	1041.87	3931	19.89	1017.53	0.20	11.04
28/07/20 09:50:42 AM	11.19	131.00	1041.77	3930	19.88	1017.53	0.20	11.03
28/07/20 09:57:05 AM	11.19	131.00	1041.53	3929	19.67	1017.43	0.20	11.07
28/07/20 10:03:30 AM	11.18	131.00	1041.46	3930	20.00	1017.45	0.20	11.15
28/07/20 10:09:54 AM	11.19	131.00	1041.42	3930	21.68	1017.49	0.20	11.23
28/07/20 10:16:19 AM	11.19	131.00	1041.37	3929	20.11	1017.43	0.20	11.33
28/07/20 10:22:42 AM	11.19	131.17	1041.33	3929	19.70	1017.41	0.20	11.42
28/07/20 10:29:05 AM	11.19	131.17	1041.37	3929	19.77	1017.45	0.20	11.52
28/07/20 10:35:30 AM	11.19	131.33	1041.43	3928	19.81	1017.51	0.20	11.58
28/07/20 10:41:55 AM	11.19	131.33	1041.40	3929	19.86	1017.51	0.20	11.62
28/07/20 10:48:19 AM	11.19	131.92	1041.35	3928	19.77	1017.42	0.20	11.65
28/07/20 10:54:43 AM	11.20	131.92	1041.28	3929	19.74	1017.32	0.20	11.69
28/07/20 11:01:07 AM	11.19	131.17	1041.21	3929	19.79	1017.25	0.20	11.69
28/07/20 11:07:32 AM	11.19	132.00	1041.13	3929	19.88	1017.18	0.20	11.66
28/07/20 11:13:57 AM	11.19	132.00	1041.07	3929	19.92	1017.09	0.20	11.61
28/07/20 11:20:21 AM	11.19	131.42	1041.07	3928	19.91	1017.05	0.20	11.55
28/07/20 11:26:45 AM	11.17	132.00	1041.10	3927	19.87	1017.07	0.20	11.41
28/07/20 11:33:09 AM	11.13	132.00	1041.07	3929	19.85	1017.06	0.20	11.28
28/07/20 11:39:34 AM	11.13	132.17	1040.98	3930	19.82	1016.99	0.20	11.15
28/07/20 11:45:59 AM	11.12	132.33	1040.97	3928	19.99	1016.96	0.20	10.99
28/07/20 11:52:22 AM	11.09	132.00	1040.99	3928	20.05	1016.96	0.20	10.81
28/07/20 11:58:46 AM	11.06	132.00	1040.82	3929	20.02	1016.77	0.21	10.64
28/07/20 12:05:10 PM	11.04	132.00	1040.61	3929	20.02	1016.56	0.20	10.44
28/07/20 12:11:34 PM	11.02	132.33	1040.47	3929	20.39	1016.40	0.20	10.20
28/07/20 12:17:59 PM	11.00	132.25	1040.32	3929	20.04	1016.27	0.20	10.01
28/07/20 12:24:24 PM	10.95	131.83	1040.31	3929	20.06	1016.28	0.20	9.82
28/07/20 12:30:47 PM	10.94	131.25	1040.27	3929	20.00	1016.24	0.20	9.60
28/07/20 12:37:11 PM	10.89	131.00	1040.40	3928	20.01	1016.36	0.20	9.39
28/07/20 12:43:34 PM	10.88	131.00	1040.56	3928	20.06	1016.45	0.20	9.17
28/07/20 12:49:57 PM	10.84	131.00	1040.43	3929	20.08	1016.36	0.20	9.02
28/07/20 12:56:21 PM	10.82	131.00	1040.32	3929	20.11	1016.25	0.20	8.87
28/07/20 01:02:45 PM	10.81	131.00	1040.27	3929	20.08	1016.18	0.20	8.68
28/07/20 01:09:08 PM	10.78	131.00	1040.35	3928	20.06	1016.22	0.20	8.53
28/07/20 01:15:32 PM	10.76	131.00	1040.49	3929	20.07	1016.41	0.20	8.42
28/07/20 01:21:56 PM	10.75	131.17	1040.71	3928	20.15	1016.59	0.20	8.34
28/07/20 01:28:20 PM	10.74	131.17	1040.83	3929	20.07	1016.71	0.20	8.27
28/07/20 01:34:44 PM	10.74	131.08	1040.72	3929	20.08	1016.61	0.20	8.24
28/07/20 01:41:07 PM	10.70	131.00	1040.61	3928	20.12	1016.49	0.20	8.24
28/07/20 01:47:31 PM	10.69	131.00	1040.62	3928	21.61	1016.48	0.20	8.23
28/07/20 01:53:54 PM	10.69	130.92	1040.74	3928	20.03	1016.59	0.19	8.17
28/07/20 02:00:18 PM	10.67	130.00	1040.91	3929	20.11	1016.80	0.20	8.08
28/07/20 02:06:42 PM	10.63	130.00	1041.04	3929	19.94	1016.88	0.20	7.96
28/07/20 02:13:06 PM	10.63	129.92	1040.82	3929	20.15	1016.68	0.21	7.81
28/07/20 02:19:30 PM	10.62	129.50	1040.91	3929	21.29	1016.75	0.20	7.65
28/07/20 02:25:55 PM	10.58	126.08	1041.01	3929	20.08	1016.80	0.20	7.54
28/07/20 02:32:19 PM	10.56	126.00	1041.01	3929	19.96	1016.78	0.20	7.43
28/07/20 02:38:42 PM	10.56	126.08	1041.01	3928	20.05	1016.86	0.20	7.35
28/07/20 02:45:05 PM	10.54	126.75	1041.08	3928	19.98	1016.86	0.20	7.31
28/07/20 02:51:28 PM	10.51	126.50	1040.85	3928	20.01	1016.64	0.20	7.27
28/07/20 02:57:53 PM	10.50	126.25	1040.67	3929	19.89	1016.46	0.20	7.24
28/07/20 03:04:18 PM	10.50	126.58	1040.59	3928	19.78	1016.35	0.20	7.24
28/07/20 03:10:42 PM	10.50	126.75	1040.43	3929	19.86	1016.20	0.20	7.27
28/07/20 03:17:06 PM	10.49	127.00	1040.32	3929	19.87	1016.12	0.20	7.29
28/07/20 03:23:31 PM	10.46	126.58	1040.30	3928	19.90	1016.10	0.20	7.30
28/07/20 03:29:54 PM	10.45	126.83	1040.36	3927	20.04	1016.15	0.20	7.30
28/07/20 03:36:17 PM	10.44	126.33	1040.45	3928	19.99	1016.27	0.20	7.27
28/07/20 03:42:42 PM	10.44	127.00	1040.42	3927	19.78	1016.25	0.20	7.26
28/07/20 03:49:07 PM	10.43	127.00	1040.22	3928	19.70	1016.05	0.20	7.25
28/07/20 03:55:31 PM	10.41	127.00	1039.84	3928	20.40	1015.67	0.20	7.23
28/07/20 04:01:54 PM	10.38	127.00	1040.01	3928	19.71	1015.80	0.20	7.17
28/07/20 04:08:19 PM	10.37	127.00	1039.86	3928	19.59	1015.65	0.20	7.07
28/07/20 04:14:44 PM	10.33	127.00	1039.44	3928	19.75	1015.23	0.20	6.98
28/07/20 04:21:09 PM	10.31	127.00	1039.36	3928	19.67	1015.12	0.20	6.92
28/07/20 04:27:34 PM	10.31	127.00	1039.50	3928	19.72	1015.32	0.20	6.95
28/07/20 04:33:58 PM	10.31	127.00	1039.38	3927	19.91	1015.20	0.20	7.03
28/07/20 04:40:21 PM	10.31	127.00	1039.17	3927	19.79	1015.02	0.21	7.11
28/07/20 04:46:46 PM	10.31	127.00	1038.94	3928	19.75	1014.80	0.20	7.19
28/07/20 04:53:10 PM	10.31	127.00	1038.89	3928	19.74	1014.74	0.20	7.28
28/07/20 04:59:35 PM	10.29	127.00	1039.03	3927	19.76	1014.88	0.20	7.35
28/07/20 05:06:00 PM	10.27	127.00	1039.06	3928	19.83	1014.91	0.20	7.44
28/07/20 05:12:25 PM	10.25	127.00	1039.29	3927	19.97	1015.14	0.20	7.49
28/07/20 05:18:49 PM	10.25	127.00	1039.37	3925	19.95	1015.24	0.20	7.56
28/07/20 05:25:12 PM	10.25	127.00	1039.40	3927	19.93	1015.27	0.20	7.63
28/07/20 05:31:36 PM	10.25	127.00	1039.43	3926	19.87	1015.33	0.20	7.65
28/07/20 05:38:01 PM	10.24	127.58	1039.46	3927	19.98	1015.36	0.20	7.64
28/07/20 05:44:26 PM	10.22	127.75	1039.40	3927	19.99	1015.29	0.20	7.63
28/07/20 05:50:50 PM	10.20	127.83	1039.25	3928	19.93	1015.19	0.20	7.60
28/07/20 05:57:14 PM	10.19	127.58	1039.36	3924	19.98	1015.23	0.20	7.57
28/07/20 06:03:38 PM	10.18	127.83	1039.44	3927	19.95	1015.38	0.20	7.52
28/07/20 06:10:02 PM	10.16	127.83	1039.45	3927	20.00	1015.38	0.20	7.44
28/07/20 06:16:27 PM	10.13	127.75	1039.35	3927	20.05	1015.28	0.20	7.30
28/07/20 06:22:51 PM	10.13	128.00	1039.37	3926	20.01	1015.29	0.20	7.21
28/07/20 06:29:15 PM	10.12	128.00	1039.29	3926	20.03	1015.22	0.20	7.16
28/07/20 06:35:38 PM	10.11	128.00	1039.29	3926	20.02	1015.25	0.20	7.11
28/07/20 06:42:03 PM	10.07	128.00	1039.25	3927	20.06	1015.20	0.20	7.07
28/07/20 06:48:30 PM	10.06	128.00	1039.39	3927	20.04	1015.36	0.20	7.03
28/07/20 06:54:56 PM	10.06	128.00	1039.35	3927	20.05	1015.35	0.20	7.00
28/07/20 07:01:21 PM	10.06	128.00	1039.44	3927	20.08	1015.44	0.20	7.00
28/07/20 07:07:46 PM	10.06	128.00	1039.56	3926	19.94	1015.54	0.20	7.00
28/07/20 07:14:10 PM	10.06	128.00	1039.64	3926	19.89	1015.64	0.20	7.05
28/07/20 07:20:34 PM	10.06	128.00	1039.83	3926	19.92	1015.82	0.20	7.17
28/07/20 07:26:58 PM	10.06	128.00	1039.89	3926	19.81	1015.90	0.20	7.37
28/07/20 07:33:24 PM	10.06	128.00	1039.97	3926	19.74	1015.92	0.20	7.58
28/07/20 07:39:49 PM	10.06	128.42	1039.97	3926	19.56	1015.99	0.20	7.79
28/07/20 07:46:14 PM	10.06	128.92	1039.98	3926	19.61	1016.00	0.20	7.96
28/07/20 07:52:38 PM	10.07	129.67	1040.01	3925	19.67	1016.05	0.20	8.08
28/07/20 07:59:03 PM	10.08	131.00	1040.04	3926	19.59	1016.12	0.20	8.18
28/07/20 08:05:28 PM	10.07	131.00	1040.10	3925	19.53	1016.19	0.20	8.28
28/07/20 08:11:53 PM	10.08	131.00	1040.17	3925	19.50	1016.18	0.20	8.37
28/07/20 08:18:18 PM	10.07	131.00	1040.13	3926	19.47	1016.19	0.19	8.41
28/07/20 08:24:43 PM	10.06	131.00	1040.12	3926	19.42	1016.21	0.20	8.46
28/07/20 08:31:07 PM	10.06	131.00	1040.21	3925	19.27	1016.27	0.20	8.49
28/07/20 08:37:32 PM	10.06	131.00	1040.21	3925	19.52	1016.27	0.20	8.52
28/07/20 08:43:57 PM	10.06	131.00	1040.31	3925	19.36	1016.37	0.21	8.55
28/07/20 08:50:22 PM	10.06	131.00	1040.32	3925	19.26	1016.39	0.20	8.58
28/07/20 08:56:47 PM	10.06	131.00	1040.26	3925	19.21	1016.31	0.20	8.60
28/07/20 09:03:13 PM	10.06	131.00	1040.25	3923	19.19	1016.34	0.21	8.63
28/07/20 09:09:37 PM	10.05	131.00	1040.23	3923	19.28	1016.30	0.20	8.64
28/07/20 09:16:01 PM	10.02	131.00	1040.24	3924	19.22	1016.28	0.21	8.63
28/07/20 09:22:25 PM	10.01	131.00	1040.16	3924	19.43	1016.23	0.20	8.59
28/07/20 09:28:48 PM	10.00	131.00	1040.13	3924	19.82	1016.19	0.20	8.53
28/07/20 09:35:13 PM	9.99	131.00	1040.13	3925	20.66	1016.24	0.20	8.45
28/07/20 09:41:38 PM	9.96	131.00	1040.12	3924	19.63	1016.16	0.20	8.38
28/07/20 09:48:03 PM	9.96	131.00	1040.14	3925	19.64	1016.24	0.20	8.33
28/07/20 09:54:28 PM	9.94	131.00	1040.06	3924	19.92	1016.13	0.20	8.31
28/07/20 10:00:53 PM	9.94	131.00	1040.06	3925	19.91	1016.22	0.20	8.37
28/07/20 10:07:18 PM	9.93	131.00	1040.00	3925	19.74	1016.13	0.20	8.46
28/07/20 10:13:42 PM	9.91	131.00	1039.98	3924	19.95	1016.15	0.20	8.65
28/07/20 10:20:07 PM	9.91	131.00	1040.09	3924	20.06	1016.28	0.20	9.05
28/07/20 10:26:32 PM	9.91	131.00	1040.31	3922	19.91	1016.52	0.20	9.69
28/07/20 10:32:56 PM	9.93	130.92	1040.52	3923	19.77	1016.78	0.21	10.44
28/07/20 10:39:21 PM	9.93	131.00	1040.60	3923	19.74	1016.91	0.20	10.95
28/07/20 10:45:46 PM	9.94	131.00	1040.68	3923	19.58	1016.93	0.20	11.08
28/07/20 10:52:11 PM	9.97	131.00	1040.73	3923	19.67	1016.95	0.20	11.08
28/07/20 10:58:35 PM	9.99	131.00	1040.73	3923	19.58	1017.01	0.20	11.04
28/07/20 11:05:00 PM	10.00	131.00	1040.62	3923	20.42	1016.90	0.20	10.98
28/07/20 11:11:25 PM	10.02	131.00	1040.54	3924	19.94	1016.85	0.20	10.96
28/07/20 11:17:50 PM	10.06	131.00	1040.49	3923	19.69	1016.76	0.20	10.96
28/07/20 11:24:14 PM	10.05	131.00	1040.45	3923	19.70	1016.71	0.20	10.95
28/07/20 11:30:38 PM	10.06	131.00	1040.44	3923	19.64	1016.68	0.20	10.91
28/07/20 11:37:02 PM	10.08	131.00	1040.38	3922	19.85	1016.64	0.20	10.94
28/07/20 11:43:27 PM	10.13	131.00	1040.41	3923	19.96	1016.70	0.20	11.06
28/07/20 11:49:52 PM	10.19	131.00	1040.48	3923	20.71	1016.74	0.21	11.26
28/07/20 11:56:16 PM	10.22	131.42	1040.51	3922	20.24	1016.74	0.20	11.54
29/07/20 12:02:41 AM	10.26	132.00	1040.61	3922	19.83	1016.85	0.20	11.95
29/07/20 12:09:06 AM	10.28	132.33	1040.68	3922	19.69	1016.91	0.20	12.33
29/07/20 12:15:30 AM	10.30	133.00	1040.58	3922	19.71	1016.83	0.20	12.60
29/07/20 12:21:54 AM	10.35	133.25	1040.56	3921	20.18	1016.77	0.21	12.94
29/07/20 12:28:19 AM	10.44	134.42	1040.54	3921	21.30	1016.75	0.20	13.47
29/07/20 12:34:43 AM	10.55	135.17	1040.62	3921	20.90	1016.77	0.21	14.30
29/07/20 12:41:08 AM	10.64	136.00	1040.75	3921	20.51	1016.76	0.21	15.37
29/07/20 12:47:32 AM	10.53	134.00	1040.46	3920	20.07	1016.57	0.20	16.09
29/07/20 12:53:58 AM	10.52	134.00	1040.51	3921	20.28	1016.71	0.21	16.16
29/07/20 01:00:22 AM	10.72	135.17	1040.52	3919	20.55	1016.64	0.21	16.32
29/07/20 01:06:47 AM	10.91	134.58	1040.55	3920	20.65	1016.69	0.21	17.13
29/07/20 01:13:12 AM	10.98	137.33	1040.70	3919	20.76	1016.69	0.21	18.19
29/07/20 01:19:37 AM	11.02	133.50	1040.64	3919	20.55	1016.64	0.21	19.17
29/07/20 01:26:03 AM	10.99	133.00	1040.54	3919	20.50	1016.59	0.21	19.73
29/07/20 01:32:28 AM	11.06	133.25	1040.49	3919	20.67	1016.59	0.21	20.06
29/07/20 01:38:53 AM	11.21	133.83	1040.54	3918	20.78	1016.59	0.20	20.40
29/07/20 01:45:19 AM	11.37	136.67	1040.72	3919	21.32	1016.72	0.21	20.97
29/07/20 01:51:45 AM	11.29	141.08	1040.98	3918	21.65	1016.70	0.20	21.49
29/07/20 01:58:12 AM	11.13	140.67	1041.04	3920	20.56	1016.71	0.20	21.33
29/07/20 02:04:37 AM	11.13	134.08	1040.81	3919	20.29	1016.61	0.21	20.63
29/07/20 02:11:02 AM	11.18	134.42	1040.57	3919	20.46	1016.52	0.21	19.82
29/07/20 02:24:11 AM	11.35	134.58	1040.54	3918	20.37	1016.54	0.21	19.17
29/07/20 02:30:36 AM	11.28	134.58	1040.41	3920	20.30	1016.46	0.20	19.08
29/07/20 02:37:05 AM	11.38	135.00	1040.42	3920	20.47	1016.43	0.21	18.99
29/07/20 02:43:30 AM	11.33	134.50	1040.44	3919	20.59	1016.48	0.21	19.04
29/07/20 02:49:55 AM	11.31	134.75	1040.45	3920	21.98	1016.44	0.21	18.88
29/07/20 02:56:21 AM	11.49	135.00	1040.38	3920	20.77	1016.36	0.21	18.80
29/07/20 03:02:47 AM	11.61	136.50	1040.32	3919	21.09	1016.23	0.21	19.18
29/07/20 03:09:13 AM	11.44	136.08	1040.14	3919	21.00	1016.06	0.21	19.60
29/07/20 03:15:39 AM	11.47	136.08	1039.95	3919	21.10	1015.92	0.21	19.71
29/07/20 03:22:04 AM	11.54	137.00	1039.87	3918	20.78	1015.81	0.21	19.92
29/07/20 03:28:30 AM	11.61	141.92	1040.03	3917	21.01	1015.84	0.21	20.31
29/07/20 03:34:55 AM	11.65	141.42	1040.19	3918	21.06	1015.79	0.21	20.86
29/07/20 03:41:20 AM	11.72	137.25	1040.11	3917	21.18	1015.82	0.21	21.47
29/07/20 03:47:46 AM	11.64	137.00	1040.03	3918	20.67	1015.89	0.20	21.95
29/07/20 03:54:12 AM	11.64	137.08	1039.97	3917	20.94	1015.90	0.21	22.00
29/07/20 04:00:38 AM	11.69	137.00	1039.88	3917	20.84	1015.85	0.20	22.00
29/07/20 04:07:04 AM	11.74	137.08	1039.82	3917	20.80	1015.78	0.21	21.95
29/07/20 04:13:30 AM	11.79	137.00	1039.85	3918	21.35	1015.78	0.20	22.07
29/07/20 04:19:56 AM	11.81	136.58	1039.82	3917	21.62	1015.71	0.21	22.21
29/07/20 04:26:21 AM	11.81	136.92	1039.70	3917	20.74	1015.63	0.21	22.33
29/07/20 04:32:48 AM	11.81	137.00	1039.67	3917	21.00	1015.56	0.21	22.47
29/07/20 04:39:14 AM	11.82	137.08	1039.66	3916	20.80	1015.55	0.21	22.54
29/07/20 04:45:39 AM	11.81	137.33	1039.71	3917	21.14	1015.61	0.21	22.52
29/07/20 04:52:04 AM	11.81	136.83	1039.90	3916	20.95	1015.78	0.21	22.52
29/07/20 04:58:30 AM	11.81	136.00	1040.05	3917	21.24	1015.92	0.21	22.54
29/07/20 05:04:57 AM	11.78	136.17	1040.07	3917	21.04	1015.93	0.21	22.52
29/07/20 05:11:22 AM	11.76	136.58	1040.10	3916	20.83	1015.92	0.21	22.46
29/07/20 05:17:48 AM	11.75	136.83	1040.15	3918	20.82	1015.94	0.21	22.37
29/07/20 05:24:15 AM	11.75	137.00	1040.14	3917	20.97	1015.98	0.21	22.32
29/07/20 05:30:40 AM	11.74	137.00	1040.19	3917	21.18	1015.99	0.21	22.26
29/07/20 05:37:07 AM	11.72	137.00	1040.04	3917	21.34	1015.83	0.21	22.16
29/07/20 05:43:32 AM	11.69	137.00	1039.84	3916	21.63	1015.64	0.21	22.09
29/07/20 05:49:58 AM	11.69	137.00	1039.77	3917	20.92	1015.57	0.21	22.03
29/07/20 05:56:24 AM	11.66	137.00	1039.74	3917	20.95	1015.53	0.21	21.91
29/07/20 06:02:52 AM	11.61	136.92	1039.66	3916	20.73	1015.45	0.21	21.72
29/07/20 06:09:17 AM	11.56	137.00	1039.67	3916	20.60	1015.46	0.21	21.43
29/07/20 06:15:43 AM	11.52	137.00	1039.84	3916	20.68	1015.63	0.21	21.13
29/07/20 06:22:08 AM	11.48	136.75	1039.94	3918	20.62	1015.76	0.21	20.86
29/07/20 06:28:34 AM	11.43	136.00	1040.00	3917	20.52	1015.79	0.20	20.63
29/07/20 06:35:00 AM	11.38	135.58	1040.08	3917	20.58	1015.90	0.20	20.36
29/07/20 06:41:25 AM	11.34	136.17	1040.21	3917	20.53	1015.99	0.21	20.06
29/07/20 06:47:50 AM	11.31	135.92	1040.27	3917	20.34	1016.10	0.20	19.72
29/07/20 06:54:15 AM	11.28	136.00	1040.21	3917	20.28	1016.03	0.20	19.38
29/07/20 07:00:40 AM	11.23	135.33	1040.24	3917	20.21	1016.06	0.20	19.03
29/07/20 07:07:04 AM	11.20	135.17	1040.36	3917	20.08	1016.22	0.20	18.64
29/07/20 07:13:29 AM	11.16	136.17	1040.49	3917	20.07	1016.35	0.20	18.08
29/07/20 07:19:55 AM	11.12	139.17	1040.71	3918	20.02	1016.56	0.20	17.41
29/07/20 07:26:21 AM	11.07	140.50	1040.90	3918	19.82	1016.67	0.20	16.73
29/07/20 07:32:47 AM	11.04	140.08	1040.99	3918	19.88	1016.77	0.20	16.11
29/07/20 07:39:11 AM	11.00	138.67	1041.03	3918	19.58	1016.83	0.20	15.54
29/07/20 07:45:37 AM	10.97	136.00	1041.02	3919	19.99	1016.90	0.21	15.03
29/07/20 07:52:01 AM	10.94	138.08	1041.05	3919	20.04	1016.97	0.21	14.50
29/07/20 07:58:27 AM	10.91	140.67	1041.23	3919	19.93	1017.12	0.20	13.99
29/07/20 08:04:52 AM	10.90	140.42	1041.45	3919	20.11	1017.22	0.20	13.57
29/07/20 08:11:16 AM	10.88	139.83	1041.51	3917	20.36	1017.24	0.20	13.26
29/07/20 08:17:40 AM	10.86	138.25	1041.52	3919	19.62	1017.31	0.20	13.03
29/07/20 08:24:06 AM	10.83	136.83	1041.41	3919	19.28	1017.34	0.20	12.82
29/07/20 08:30:31 AM	10.81	136.83	1041.48	3920	19.26	1017.50	0.20	12.64
29/07/20 08:36:55 AM	10.80	136.00	1041.65	3918	19.80	1017.67	0.20	12.48
29/07/20 08:43:20 AM	10.76	137.00	1041.68	3918	19.16	1017.73	0.20	12.29
29/07/20 08:49:45 AM	10.75	137.00	1041.64	3919	19.07	1017.73	0.20	12.11
29/07/20 08:56:09 AM	10.76	136.58	1041.78	3918	18.23	1017.79	0.20	12.02
29/07/20 09:02:35 AM	10.75	136.00	1041.74	3919	19.17	1017.79	0.20	12.01
29/07/20 09:08:59 AM	10.75	135.92	1041.84	3919	19.11	1017.88	0.20	12.05
29/07/20 09:15:24 AM	10.75	135.00	1042.02	3918	19.11	1018.05	0.20	12.12
29/07/20 09:21:49 AM	10.75	133.67	1042.20	3917	19.11	1018.22	0.20	12.21
29/07/20 09:28:14 AM	10.76	134.33	1042.24	3919	19.18	1018.25	0.20	12.29
29/07/20 09:34:39 AM	10.76	134.33	1042.30	3919	19.25	1018.34	0.20	12.36
29/07/20 09:41:04 AM	10.79	134.42	1042.30	3917	19.63	1018.35	0.20	12.40
29/07/20 09:47:28 AM	10.79	135.00	1042.32	3918	19.38	1018.31	0.20	12.44
29/07/20 09:53:53 AM	10.79	135.00	1042.25	3918	19.10	1018.27	0.20	12.46
29/07/20 10:00:17 AM	10.81	135.00	1042.23	3917	19.10	1018.20	0.20	12.47
29/07/20 10:06:42 AM	10.80	135.08	1042.24	3918	19.20	1018.24	0.20	12.48
29/07/20 10:13:07 AM	10.81	135.67	1042.28	3918	19.07	1018.25	0.20	12.50
29/07/20 10:19:31 AM	10.78	135.17	1042.33	3916	19.09	1018.29	0.20	12.50
29/07/20 10:25:57 AM	10.76	135.25	1042.34	3918	19.09	1018.33	0.20	12.42
29/07/20 10:32:22 AM	10.75	135.42	1042.34	3918	19.14	1018.33	0.20	12.31
29/07/20 10:38:47 AM	10.75	135.92	1042.42	3918	19.18	1018.36	0.20	12.15
29/07/20 10:45:11 AM	10.74	136.00	1042.50	3917	19.22	1018.43	0.20	11.97
29/07/20 10:51:36 AM	10.72	136.00	1042.54	3918	19.06	1018.48	0.20	11.79
29/07/20 10:58:01 AM	10.70	136.00	1042.54	3918	18.98	1018.47	0.20	11.59
29/07/20 11:04:25 AM	10.72	135.67	1042.60	3917	19.16	1018.52	0.20	11.41
29/07/20 11:10:50 AM	10.73	135.25	1042.60	3917	19.07	1018.53	0.20	11.36
29/07/20 11:17:14 AM	10.73	135.50	1042.67	3917	19.01	1018.58	0.20	11.37
29/07/20 11:23:39 AM	10.73	136.00	1042.71	3918	18.97	1018.60	0.20	11.40
29/07/20 11:30:04 AM	10.74	136.00	1042.72	3918	19.00	1018.63	0.20	11.45
29/07/20 11:36:29 AM	10.75	136.00	1042.81	3917	19.00	1018.70	0.20	11.53
29/07/20 11:42:53 AM	10.74	136.00	1042.84	3917	19.02	1018.75	0.20	11.58
29/07/20 11:49:18 AM	10.75	136.00	1042.91	3918	18.96	1018.78	0.20	11.61
29/07/20 11:55:43 AM	10.75	136.17	1042.99	3917	19.06	1018.85	0.20	11.66
29/07/20 12:02:08 PM	10.75	136.67	1043.00	3917	19.36	1018.89	0.20	11.74
29/07/20 12:08:32 PM	10.75	137.00	1043.02	3916	18.87	1018.92	0.20	11.82
29/07/20 12:14:57 PM	10.73	136.25	1043.16	3918	19.07	1019.02	0.20	11.89
29/07/20 12:21:21 PM	10.70	136.00	1043.29	3917	19.82	1019.13	0.20	11.89
29/07/20 12:27:45 PM	10.69	136.00	1043.40	3915	18.78	1019.26	0.20	11.86
29/07/20 12:34:09 PM	10.69	136.00	1043.51	3916	18.96	1019.38	0.20	11.78
29/07/20 12:40:34 PM	10.66	136.00	1043.59	3918	18.69	1019.45	0.20	11.70
29/07/20 12:46:59 PM	10.63	136.00	1043.61	3917	18.68	1019.46	0.20	11.63
29/07/20 12:53:23 PM	10.63	136.00	1043.65	3915	18.55	1019.48	0.20	11.53
29/07/20 12:59:48 PM	10.62	136.00	1043.64	3917	18.53	1019.50	0.20	11.37
29/07/20 01:06:12 PM	10.58	135.50	1043.64	3917	18.66	1019.47	0.20	11.20
29/07/20 01:12:38 PM	10.56	136.00	1043.68	3917	18.63	1019.50	0.20	11.02
29/07/20 01:19:02 PM	10.56	136.00	1043.67	3916	18.45	1019.54	0.20	10.86
29/07/20 01:25:25 PM	10.53	136.00	1043.71	3916	18.59	1019.54	0.20	10.72
29/07/20 01:38:59 PM	10.50	136.00	1043.81	3916	18.43	1019.61	0.20	10.58
29/07/20 01:45:24 PM	10.48	136.00	1043.85	3917	18.60	1019.68	0.20	10.50
29/07/20 01:51:48 PM	10.46	136.00	1043.89	3917	18.63	1019.76	0.20	10.43
29/07/20 01:58:12 PM	10.44	136.00	1043.94	3917	18.77	1019.79	0.20	10.38
29/07/20 02:04:38 PM	10.44	136.00	1043.98	3917	18.55	1019.86	0.20	10.34
29/07/20 02:11:02 PM	10.43	136.00	1043.97	3916	18.56	1019.84	0.20	10.28
29/07/20 02:17:26 PM	10.41	136.00	1043.97	3916	18.57	1019.84	0.20	10.24
29/07/20 02:23:51 PM	10.44	135.58	1044.02	3917	18.97	1019.88	0.20	10.24
29/07/20 02:30:16 PM	10.43	134.58	1044.01	3917	18.61	1019.89	0.20	10.33
29/07/20 02:36:41 PM	10.43	135.00	1044.08	3916	18.54	1019.93	0.20	10.47
29/07/20 02:43:06 PM	10.44	135.00	1044.05	3916	18.67	1019.92	0.20	10.64
29/07/20 02:49:31 PM	10.44	135.00	1044.13	3915	18.57	1019.97	0.20	10.82
29/07/20 02:55:55 PM	10.44	135.67	1044.18	3916	18.69	1020.01	0.20	11.00
29/07/20 03:02:20 PM	10.44	136.00	1044.23	3916	18.61	1020.07	0.20	11.12
29/07/20 03:08:45 PM	10.44	136.00	1044.31	3917	18.53	1020.16	0.20	11.18
29/07/20 03:15:10 PM	10.44	136.25	1044.43	3916	18.59	1020.27	0.20	11.18
29/07/20 03:21:34 PM	10.44	137.00	1044.50	3916	18.48	1020.32	0.20	11.12
29/07/20 03:27:59 PM	10.42	136.17	1044.55	3915	18.65	1020.37	0.20	11.02
29/07/20 03:34:23 PM	10.39	135.58	1044.60	3916	18.73	1020.42	0.20	10.85
29/07/20 03:40:48 PM	10.38	136.00	1044.67	3916	18.81	1020.49	0.20	10.69
29/07/20 03:47:12 PM	10.38	136.08	1044.75	3916	18.88	1020.54	0.20	10.60
29/07/20 03:53:38 PM	10.38	135.25	1044.82	3916	18.88	1020.67	0.20	10.54
29/07/20 04:00:03 PM	10.37	136.50	1044.90	3916	18.80	1020.74	0.20	10.49
29/07/20 04:06:27 PM	10.35	137.00	1044.92	3915	18.81	1020.76	0.20	10.41
29/07/20 04:12:51 PM	10.33	137.00	1044.97	3915	18.82	1020.79	0.20	10.31
29/07/20 04:19:15 PM	10.32	137.00	1045.01	3915	17.67	1020.85	0.20	10.17
29/07/20 04:25:39 PM	10.31	137.00	1045.04	3915	18.77	1020.91	0.20	10.03
29/07/20 04:32:04 PM	10.28	136.00	1045.10	3916	18.69	1020.97	0.20	9.85
29/07/20 04:38:29 PM	10.27	135.00	1045.07	3916	18.58	1020.95	0.21	9.63
29/07/20 04:44:53 PM	10.25	134.75	1045.08	3916	18.87	1020.96	0.20	9.44
29/07/20 04:51:18 PM	10.25	134.33	1045.10	3916	18.70	1021.00	0.20	9.34
29/07/20 04:57:42 PM	10.25	134.67	1045.10	3916	18.66	1020.97	0.20	9.27
29/07/20 05:04:08 PM	10.21	135.00	1045.10	3916	18.66	1020.97	0.20	9.19
29/07/20 05:10:32 PM	10.19	134.17	1045.14	3916	18.90	1020.98	0.20	9.15
29/07/20 05:16:57 PM	10.18	133.75	1045.13	3916	18.74	1021.03	0.20	9.07
29/07/20 05:23:22 PM	10.18	135.00	1045.26	3916	18.85	1021.12	0.20	8.96
29/07/20 05:29:47 PM	10.15	134.75	1045.24	3916	18.94	1021.11	0.20	8.90
29/07/20 05:36:11 PM	10.13	135.00	1045.29	3916	18.18	1021.19	0.20	8.87
29/07/20 05:42:36 PM	10.13	134.83	1045.28	3916	18.70	1021.19	0.20	8.81
29/07/20 05:49:01 PM	10.11	134.33	1045.33	3916	18.68	1021.27	0.20	8.66
29/07/20 05:55:26 PM	10.08	134.00	1045.42	3916	18.73	1021.39	0.20	8.45
29/07/20 06:01:51 PM	10.07	133.75	1045.47	3916	18.37	1021.40	0.20	8.26
29/07/20 06:08:16 PM	10.06	134.00	1045.57	3915	18.37	1021.47	0.20	8.11
29/07/20 06:14:40 PM	10.07	134.00	1045.66	3914	18.32	1021.54	0.20	8.05
29/07/20 06:21:03 PM	10.07	134.00	1045.80	3915	18.35	1021.68	0.20	8.09
29/07/20 06:27:27 PM	10.08	134.00	1045.87	3915	18.41	1021.76	0.20	8.19
29/07/20 06:33:52 PM	10.10	134.00	1045.81	3916	18.03	1021.75	0.20	8.39
29/07/20 06:40:16 PM	10.09	133.75	1045.87	3915	18.50	1021.82	0.20	8.54
29/07/20 06:46:41 PM	10.07	134.00	1045.83	3915	18.51	1021.78	0.20	8.60
29/07/20 06:53:05 PM	10.06	133.92	1045.67	3915	18.50	1021.66	0.20	8.57
29/07/20 06:59:30 PM	10.06	133.92	1045.72	3916	17.42	1021.68	0.20	8.49
29/07/20 07:05:55 PM	10.03	133.42	1045.81	3916	18.71	1021.79	0.20	8.38
29/07/20 07:12:20 PM	10.01	133.58	1045.97	3915	18.35	1021.91	0.20	8.20
29/07/20 07:18:45 PM	10.03	133.67	1046.09	3916	18.30	1022.05	0.20	8.04
29/07/20 07:25:10 PM	10.00	133.67	1046.25	3916	18.46	1022.21	0.20	8.00
29/07/20 07:31:34 PM	10.02	133.08	1046.34	3915	18.24	1022.32	0.20	8.01
29/07/20 07:37:58 PM	10.02	133.42	1046.48	3915	18.51	1022.46	0.20	8.07
29/07/20 07:44:22 PM	10.01	133.42	1046.56	3914	18.41	1022.55	0.20	8.12
29/07/20 07:50:46 PM	10.00	133.00	1046.63	3913	18.76	1022.58	0.20	8.15
29/07/20 07:57:10 PM	9.99	133.08	1046.65	3914	18.60	1022.64	0.20	8.11
29/07/20 08:03:33 PM	9.95	133.00	1046.76	3914	18.37	1022.74	0.20	7.98
29/07/20 08:09:58 PM	9.94	133.00	1046.85	3915	18.16	1022.86	0.20	7.76
29/07/20 08:16:23 PM	9.94	133.00	1046.95	3915	18.26	1022.94	0.20	7.57
29/07/20 08:22:46 PM	9.94	133.00	1047.02	3914	18.44	1023.01	0.20	7.45
29/07/20 08:29:10 PM	9.94	133.00	1047.07	3915	18.23	1023.09	0.20	7.45
29/07/20 08:35:34 PM	9.93	133.00	1047.12	3914	18.31	1023.17	0.20	7.47
29/07/20 08:41:58 PM	9.92	133.00	1047.30	3914	18.26	1023.32	0.20	7.52
29/07/20 08:48:22 PM	9.90	133.00	1047.40	3914	18.17	1023.42	0.20	7.60
29/07/20 08:54:47 PM	9.90	133.00	1047.48	3915	18.84	1023.54	0.20	7.69
29/07/20 09:01:11 PM	9.91	133.00	1047.56	3914	18.96	1023.61	0.20	7.79
29/07/20 09:07:36 PM	9.88	133.00	1047.61	3915	18.31	1023.64	0.21	7.90
29/07/20 09:14:01 PM	9.88	133.00	1047.60	3914	18.23	1023.63	0.20	7.97
29/07/20 09:20:26 PM	9.88	133.00	1047.59	3914	20.94	1023.66	0.20	7.97
29/07/20 09:26:50 PM	9.88	133.00	1047.70	3914	20.07	1023.75	0.20	7.96
29/07/20 09:33:14 PM	9.88	133.00	1047.76	3914	19.22	1023.83	0.20	7.96
29/07/20 09:39:38 PM	9.88	133.00	1047.79	3913	19.47	1023.84	0.20	7.99
29/07/20 09:46:02 PM	9.88	133.00	1047.83	3914	19.34	1023.89	0.20	8.05
29/07/20 09:52:27 PM	9.88	132.92	1047.95	3915	19.27	1023.99	0.20	8.14
29/07/20 09:58:51 PM	9.88	133.00	1048.04	3914	19.35	1024.09	0.20	8.26
29/07/20 10:05:14 PM	9.91	133.00	1048.10	3913	19.37	1024.21	0.20	8.39
29/07/20 10:11:39 PM	9.90	132.83	1048.15	3914	19.31	1024.26	0.20	8.50
29/07/20 10:18:04 PM	9.93	133.00	1048.27	3913	19.34	1024.39	0.20	8.64
29/07/20 10:24:28 PM	9.94	133.00	1048.41	3913	19.34	1024.52	0.20	8.81
29/07/20 10:30:52 PM	9.95	133.00	1048.48	3912	19.38	1024.59	0.21	9.00
29/07/20 10:37:17 PM	9.99	133.00	1048.49	3913	19.39	1024.62	0.20	9.22
29/07/20 10:43:42 PM	10.00	133.00	1048.51	3912	19.33	1024.71	0.20	9.47
29/07/20 10:50:05 PM	10.00	133.00	1048.59	3913	19.35	1024.83	0.20	9.70
29/07/20 10:56:29 PM	10.05	133.00	1048.71	3912	19.39	1024.86	0.20	9.90
29/07/20 11:02:54 PM	10.04	133.00	1048.72	3912	19.63	1024.90	0.20	10.06
29/07/20 11:09:18 PM	10.06	133.00	1048.81	3911	19.53	1024.97	0.20	10.28
29/07/20 11:15:43 PM	10.05	132.92	1048.83	3913	19.57	1025.03	0.20	10.51
29/07/20 11:22:08 PM	10.06	133.00	1048.87	3912	19.48	1025.07	0.20	10.61
29/07/20 11:28:33 PM	10.13	136.58	1048.93	3912	19.59	1025.16	0.20	11.20
29/07/20 11:34:57 PM	10.18	139.33	1049.03	3911	19.58	1025.23	0.20	12.16
29/07/20 11:41:23 PM	10.19	140.33	1049.08	3912	19.53	1025.33	0.20	13.10
29/07/20 11:47:48 PM	10.19	141.00	1049.06	3912	19.65	1025.33	0.20	13.77
29/07/20 11:54:12 PM	10.24	140.33	1049.11	3910	19.96	1025.35	0.20	14.19
30/07/20 12:00:37 AM	10.25	142.92	1049.21	3911	19.56	1025.43	0.20	14.62
30/07/20 12:07:02 AM	10.31	142.17	1049.37	3910	19.88	1025.47	0.21	15.05
30/07/20 12:13:27 AM	10.46	144.42	1049.43	3910	20.82	1025.53	0.21	15.84
30/07/20 12:19:51 AM	10.50	145.00	1049.60	3909	20.07	1025.58	0.21	16.91
30/07/20 12:26:16 AM	10.51	144.92	1049.68	3908	19.87	1025.66	0.21	17.83
30/07/20 12:32:42 AM	10.58	144.83	1049.80	3909	20.31	1025.74	0.20	18.63
30/07/20 12:39:08 AM	10.65	143.17	1049.83	3909	20.11	1025.80	0.21	19.44
30/07/20 12:45:33 AM	10.73	142.08	1049.73	3907	19.82	1025.82	0.21	20.25
30/07/20 12:51:59 AM	10.79	142.00	1049.74	3907	19.77	1025.82	0.21	21.02
30/07/20 12:58:25 AM	10.79	141.42	1049.64	3908	19.77	1025.86	0.20	21.45
30/07/20 01:04:51 AM	10.86	141.50	1049.60	3908	19.74	1025.84	0.20	21.66
30/07/20 01:11:16 AM	10.98	143.25	1049.61	3907	20.22	1025.84	0.21	21.77
30/07/20 01:17:41 AM	11.05	144.92	1049.69	3906	20.19	1025.81	0.21	22.22
30/07/20 01:24:06 AM	11.08	142.92	1049.67	3907	19.90	1025.80	0.20	22.38
30/07/20 01:30:32 AM	11.03	142.67	1049.63	3908	19.74	1025.79	0.21	22.20
30/07/20 01:36:58 AM	11.19	142.25	1049.59	3908	20.05	1025.72	0.21	22.05
30/07/20 01:43:23 AM	11.21	142.00	1049.59	3907	19.90	1025.69	0.21	22.12
30/07/20 01:49:49 AM	11.21	142.00	1049.53	3908	20.00	1025.59	0.21	21.90
30/07/20 01:56:14 AM	11.37	142.83	1049.51	3908	20.25	1025.53	0.21	21.77
30/07/20 02:02:40 AM	11.45	144.42	1049.38	3906	20.21	1025.37	0.21	22.04
30/07/20 02:09:06 AM	11.51	146.25	1049.46	3908	20.33	1025.26	0.21	22.42
30/07/20 02:15:31 AM	11.46	143.17	1049.34	3908	19.88	1025.16	0.21	22.76
30/07/20 02:21:57 AM	11.43	143.00	1049.12	3907	20.37	1025.04	0.21	22.71
30/07/20 02:28:23 AM	11.34	142.92	1049.06	3908	19.59	1025.00	0.20	22.55
30/07/20 02:34:49 AM	11.31	142.67	1048.99	3908	20.04	1024.92	0.21	21.97
30/07/20 02:41:15 AM	11.54	143.00	1048.93	3907	20.12	1024.78	0.21	21.66
30/07/20 02:47:41 AM	11.50	142.75	1048.89	3907	19.95	1024.74	0.20	21.79
30/07/20 02:54:06 AM	11.54	143.08	1048.80	3907	20.93	1024.61	0.21	21.70
30/07/20 03:00:32 AM	11.65	143.50	1048.77	3907	20.95	1024.56	0.21	21.90
30/07/20 03:06:58 AM	11.71	146.75	1048.78	3907	20.59	1024.49	0.21	22.30
30/07/20 03:13:25 AM	11.71	147.92	1048.80	3907	20.30	1024.44	0.21	22.83
30/07/20 03:19:50 AM	11.54	147.17	1048.82	3906	20.29	1024.43	0.21	23.07
30/07/20 03:26:15 AM	11.57	147.75	1048.77	3907	20.57	1024.37	0.21	22.79
30/07/20 03:32:40 AM	11.75	148.00	1048.77	3907	20.57	1024.32	0.21	22.75
30/07/20 03:39:07 AM	11.84	148.00	1048.81	3906	20.66	1024.34	0.21	23.06
30/07/20 03:45:32 AM	11.88	148.17	1048.89	3906	20.93	1024.42	0.20	23.44
30/07/20 03:51:58 AM	11.88	148.00	1048.87	3906	23.98	1024.41	0.21	23.67
30/07/20 03:58:24 AM	11.84	148.00	1048.86	3907	22.75	1024.38	0.21	23.72
30/07/20 04:04:51 AM	11.76	148.00	1048.73	3906	21.94	1024.38	0.21	23.53
30/07/20 04:11:16 AM	11.83	148.00	1048.69	3906	21.38	1024.30	0.20	23.26
30/07/20 04:17:42 AM	11.87	148.00	1048.67	3906	21.51	1024.25	0.21	23.22
30/07/20 04:24:08 AM	11.88	148.50	1048.76	3905	21.68	1024.33	0.21	23.24
30/07/20 04:30:34 AM	11.91	148.33	1048.80	3906	21.42	1024.42	0.21	23.24
30/07/20 04:37:01 AM	11.88	148.25	1048.83	3906	21.40	1024.43	0.21	23.25
30/07/20 04:43:27 AM	11.88	148.42	1048.74	3907	20.87	1024.39	0.21	23.23
30/07/20 04:49:54 AM	11.88	148.33	1048.67	3907	20.92	1024.36	0.21	23.08
30/07/20 04:56:19 AM	11.83	148.00	1048.67	3906	20.82	1024.38	0.21	22.75
30/07/20 05:02:46 AM	11.84	148.00	1048.69	3907	20.91	1024.41	0.21	22.44
30/07/20 05:09:11 AM	11.82	148.00	1048.64	3906	21.19	1024.37	0.20	22.19
30/07/20 05:15:37 AM	11.81	147.67	1048.63	3905	20.80	1024.40	0.21	21.91
30/07/20 05:22:02 AM	11.78	147.83	1048.59	3907	20.66	1024.41	0.21	21.63
30/07/20 05:28:28 AM	11.75	148.00	1048.48	3907	20.61	1024.30	0.20	21.38
30/07/20 05:34:53 AM	11.75	148.00	1048.54	3906	20.57	1024.30	0.21	21.18
30/07/20 05:41:18 AM	11.70	147.75	1048.49	3906	20.57	1024.26	0.21	20.99
30/07/20 05:47:44 AM	11.68	146.83	1048.48	3906	20.56	1024.35	0.21	20.82
30/07/20 05:54:10 AM	11.63	147.17	1048.51	3906	20.53	1024.45	0.21	20.63
30/07/20 06:00:37 AM	11.60	148.00	1048.59	3907	20.51	1024.48	0.21	20.42
30/07/20 06:07:03 AM	11.56	148.00	1048.72	3906	20.63	1024.59	0.21	20.19
30/07/20 06:13:29 AM	11.52	147.92	1048.79	3907	20.44	1024.64	0.21	19.96
30/07/20 06:19:55 AM	11.49	147.50	1048.82	3907	20.44	1024.75	0.21	19.68
30/07/20 06:26:21 AM	11.44	147.17	1048.88	3907	20.32	1024.84	0.21	19.32
30/07/20 06:32:47 AM	11.42	147.42	1048.96	3907	20.04	1024.91	0.21	18.95
30/07/20 06:39:13 AM	11.38	147.00	1048.99	3907	20.04	1024.98	0.21	18.53
30/07/20 06:45:39 AM	11.31	145.83	1049.07	3908	19.84	1025.06	0.20	18.10
30/07/20 06:52:04 AM	11.27	147.00	1049.06	3908	19.82	1025.15	0.20	17.66
30/07/20 06:58:29 AM	11.25	147.00	1049.23	3908	20.04	1025.24	0.20	17.28
30/07/20 07:04:53 AM	11.19	147.00	1049.30	3906	19.71	1025.31	0.20	16.89
30/07/20 07:17:59 AM	11.13	142.33	1049.20	3908	19.67	1025.38	0.20	15.95
30/07/20 07:24:28 AM	11.10	147.00	1049.37	3906	19.61	1025.46	0.20	15.38
30/07/20 07:30:54 AM	11.06	140.92	1049.32	3908	19.61	1025.44	0.20	14.85
30/07/20 07:37:19 AM	11.03	136.42	1049.16	3907	19.47	1025.42	0.20	14.29
30/07/20 07:43:44 AM	10.99	138.08	1049.06	3908	19.30	1025.40	0.20	13.75
30/07/20 07:50:08 AM	10.94	139.92	1049.07	3908	19.18	1025.41	0.20	13.23
30/07/20 07:56:34 AM	10.89	136.17	1049.11	3908	19.10	1025.47	0.20	12.73
30/07/20 08:02:59 AM	10.86	145.08	1049.21	3909	19.08	1025.53	0.20	12.27
30/07/20 08:09:23 AM	10.82	136.17	1049.33	3908	19.52	1025.61	0.20	11.86
30/07/20 08:15:48 AM	10.77	134.00	1049.31	3908	19.08	1025.66	0.20	11.52
30/07/20 08:22:13 AM	10.73	133.33	1049.38	3909	19.10	1025.74	0.20	11.20
30/07/20 08:28:38 AM	10.69	132.83	1049.37	3908	19.05	1025.73	0.20	10.90
30/07/20 08:35:02 AM	10.67	132.25	1049.40	3909	19.19	1025.81	0.20	10.60
30/07/20 08:41:26 AM	10.63	132.75	1049.50	3908	19.44	1025.90	0.21	10.34
30/07/20 08:47:50 AM	10.60	132.92	1049.48	3908	19.24	1025.87	0.21	10.07
30/07/20 08:54:14 AM	10.56	132.42	1049.59	3909	19.35	1025.96	0.20	9.84
30/07/20 09:00:38 AM	10.54	132.42	1049.72	3909	19.15	1026.13	0.20	9.58
30/07/20 09:07:02 AM	10.49	132.25	1049.75	3908	19.01	1026.14	0.20	9.38
30/07/20 09:13:26 AM	10.44	133.00	1049.73	3909	19.04	1026.10	0.20	9.17
30/07/20 09:19:51 AM	10.44	133.00	1049.79	3909	19.25	1026.13	0.20	8.99
30/07/20 09:26:16 AM	10.40	133.08	1049.77	3910	19.12	1026.10	0.20	8.80
30/07/20 09:32:40 AM	10.38	133.25	1049.80	3909	18.89	1026.13	0.20	8.59
30/07/20 09:39:06 AM	10.35	133.25	1049.88	3909	18.90	1026.20	0.20	8.41
30/07/20 09:45:30 AM	10.31	133.25	1049.93	3909	18.95	1026.22	0.20	8.23
30/07/20 09:51:54 AM	10.30	133.75	1049.96	3909	18.90	1026.21	0.20	8.07
30/07/20 09:58:18 AM	10.26	134.00	1050.05	3908	18.97	1026.32	0.20	7.93
30/07/20 10:04:42 AM	10.24	134.00	1050.09	3908	18.83	1026.36	0.20	7.77
30/07/20 10:11:06 AM	10.23	134.00	1050.19	3909	18.79	1026.44	0.20	7.62
30/07/20 10:17:30 AM	10.19	134.42	1050.30	3908	18.71	1026.56	0.20	7.50
30/07/20 10:23:54 AM	10.19	135.33	1050.40	3909	18.67	1026.62	0.20	7.34
30/07/20 10:30:19 AM	10.18	136.00	1050.40	3909	18.61	1026.62	0.20	7.23
30/07/20 10:36:43 AM	10.18	136.00	1050.41	3909	18.66	1026.61	0.20	7.19
30/07/20 10:43:07 AM	10.19	136.00	1050.45	3908	19.61	1026.65	0.20	7.24
30/07/20 10:49:30 AM	10.17	136.00	1050.40	3907	19.88	1026.61	0.20	7.34
30/07/20 10:55:54 AM	10.18	136.08	1050.51	3907	18.82	1026.72	0.20	7.48
30/07/20 11:02:18 AM	10.15	136.58	1050.48	3908	18.73	1026.67	0.20	7.56
30/07/20 11:08:44 AM	10.13	136.00	1050.42	3909	18.72	1026.63	0.21	7.56
30/07/20 11:22:16 AM	10.10	137.00	1050.50	3907	18.67	1026.69	0.20	7.32
30/07/20 11:28:41 AM	10.07	138.33	1050.53	3908	18.69	1026.70	0.20	7.15
30/07/20 11:35:05 AM	10.06	138.75	1050.53	3908	18.77	1026.71	0.20	6.96
30/07/20 11:41:29 AM	10.04	136.67	1050.50	3907	18.70	1026.66	0.20	6.76
30/07/20 11:54:36 AM	10.00	137.08	1050.31	3909	19.20	1026.46	0.21	6.38
30/07/20 12:01:01 PM	9.99	137.92	1050.37	3908	18.57	1026.50	0.20	6.23
30/07/20 12:07:25 PM	9.94	138.00	1050.41	3908	18.08	1026.55	0.20	6.05
30/07/20 12:13:49 PM	9.93	138.42	1050.56	3907	18.51	1026.69	0.20	5.88
30/07/20 12:20:13 PM	9.91	139.58	1050.58	3907	18.57	1026.69	0.20	5.70
30/07/20 12:26:38 PM	9.88	140.08	1050.54	3908	18.44	1026.64	0.20	5.58
30/07/20 12:33:02 PM	9.86	140.33	1050.55	3908	18.27	1026.65	0.20	5.48
30/07/20 12:39:27 PM	9.83	141.00	1050.60	3908	18.21	1026.72	0.20	5.38
30/07/20 12:45:51 PM	9.81	141.25	1050.65	3906	18.49	1026.74	0.20	5.27
30/07/20 12:52:15 PM	9.79	142.00	1050.63	3908	18.39	1026.76	0.20	5.22
30/07/20 12:58:39 PM	9.76	142.17	1050.64	3908	18.32	1026.77	0.20	5.18
30/07/20 01:05:02 PM	9.75	142.08	1050.57	3906	18.33	1026.71	0.20	5.12
30/07/20 01:11:26 PM	9.72	142.50	1050.57	3907	18.20	1026.68	0.20	5.08
30/07/20 01:17:51 PM	9.71	142.50	1050.56	3908	18.34	1026.67	0.20	5.04
30/07/20 01:24:15 PM	9.69	142.17	1050.55	3907	18.36	1026.65	0.20	4.96
30/07/20 01:30:39 PM	9.69	142.83	1050.50	3907	18.37	1026.59	0.20	4.92
30/07/20 01:37:04 PM	9.68	143.00	1050.50	3908	18.38	1026.59	0.20	4.90
30/07/20 01:43:28 PM	9.64	143.25	1050.46	3908	18.30	1026.57	0.20	4.86
30/07/20 01:49:57 PM	9.63	143.75	1050.43	3907	18.31	1026.53	0.20	4.83
30/07/20 01:56:21 PM	9.63	143.83	1050.35	3906	21.42	1026.43	0.20	4.79
30/07/20 02:02:45 PM	9.58	141.67	1050.32	3907	19.05	1026.38	0.20	4.79
30/07/20 02:09:09 PM	9.56	140.92	1050.22	3907	18.81	1026.30	0.20	4.75
30/07/20 02:15:32 PM	9.55	142.00	1050.11	3906	18.31	1026.17	0.20	4.69
30/07/20 02:21:57 PM	9.51	142.00	1050.04	3907	18.38	1026.12	0.20	4.61
30/07/20 02:28:20 PM	9.50	142.17	1050.01	3908	19.71	1026.08	0.20	4.47
30/07/20 02:34:44 PM	9.47	142.92	1050.01	3907	18.58	1026.04	0.20	4.32
30/07/20 02:41:07 PM	9.44	143.00	1049.96	3906	19.19	1025.99	0.20	4.15
30/07/20 02:47:31 PM	9.44	143.00	1049.89	3907	18.70	1025.93	0.20	4.06
30/07/20 02:53:56 PM	9.39	143.00	1049.78	3907	20.00	1025.83	0.20	3.99
30/07/20 03:00:19 PM	9.38	143.00	1049.70	3906	17.82	1025.75	0.20	3.96
30/07/20 03:06:43 PM	9.34	142.92	1049.74	3907	18.14	1025.83	0.20	3.87
30/07/20 03:13:07 PM	9.32	142.17	1049.78	3907	18.07	1025.84	0.20	3.83
30/07/20 03:19:30 PM	9.31	142.75	1049.80	3904	18.09	1025.89	0.20	3.85
30/07/20 03:25:54 PM	9.29	143.00	1049.83	3907	18.47	1025.90	0.20	3.86
30/07/20 03:32:17 PM	9.25	143.00	1049.84	3906	18.45	1025.91	0.20	3.84
30/07/20 03:38:41 PM	9.25	143.00	1049.78	3907	18.13	1025.86	0.20	3.80
30/07/20 03:45:05 PM	9.24	143.00	1049.89	3907	18.17	1025.95	0.20	3.76
30/07/20 03:51:29 PM	9.22	143.00	1049.87	3907	18.40	1025.94	0.20	3.71
30/07/20 03:57:53 PM	9.19	143.00	1049.85	3906	18.41	1025.95	0.20	3.66
30/07/20 04:04:16 PM	9.19	143.00	1049.93	3906	18.40	1026.01	0.20	3.56
30/07/20 04:10:41 PM	9.13	143.00	1049.93	3907	18.34	1026.01	0.20	3.44
30/07/20 04:17:05 PM	9.12	143.00	1049.88	3905	18.26	1025.99	0.20	3.34
30/07/20 04:23:28 PM	9.10	143.00	1049.78	3906	18.33	1025.91	0.20	3.23
30/07/20 04:29:51 PM	9.06	143.00	1049.76	3906	18.24	1025.88	0.20	3.12
30/07/20 04:36:16 PM	9.05	143.00	1049.63	3905	18.62	1025.78	0.20	3.07
30/07/20 04:42:39 PM	9.02	142.92	1049.51	3905	18.58	1025.65	0.20	3.03
30/07/20 04:49:03 PM	8.98	143.00	1049.44	3906	18.35	1025.60	0.20	2.97
30/07/20 04:55:27 PM	8.94	143.00	1049.48	3906	18.57	1025.64	0.20	2.87
30/07/20 05:01:50 PM	8.94	142.83	1049.42	3906	18.36	1025.54	0.20	2.80
30/07/20 05:08:13 PM	8.89	142.50	1049.32	3906	18.18	1025.48	0.20	2.75
30/07/20 05:14:37 PM	8.88	142.25	1049.23	3904	18.18	1025.42	0.20	2.68
30/07/20 05:21:00 PM	8.84	142.17	1049.18	3905	18.15	1025.37	0.20	2.62
30/07/20 05:27:23 PM	8.82	142.08	1049.06	3904	18.08	1025.29	0.20	2.56
30/07/20 05:33:47 PM	8.81	142.08	1049.03	3905	18.08	1025.21	0.20	2.46
30/07/20 05:40:11 PM	8.76	142.08	1049.01	3905	18.11	1025.23	0.20	2.43
30/07/20 05:46:34 PM	8.75	140.17	1048.97	3906	18.28	1025.22	0.20	2.44
30/07/20 05:52:57 PM	8.72	139.75	1048.92	3905	18.19	1025.21	0.20	2.44
30/07/20 05:59:21 PM	8.69	139.25	1048.93	3904	18.27	1025.22	0.20	2.38
30/07/20 06:05:44 PM	8.67	139.00	1048.95	3905	18.37	1025.26	0.20	2.29
30/07/20 06:12:07 PM	8.63	139.00	1048.97	3904	18.10	1025.30	0.20	2.23
30/07/20 06:18:31 PM	8.61	139.00	1048.91	3904	18.09	1025.25	0.20	2.16
30/07/20 06:24:54 PM	8.56	139.00	1048.81	3904	18.15	1025.14	0.20	2.14
30/07/20 06:31:19 PM	8.56	138.92	1048.85	3905	18.16	1025.21	0.20	2.10
30/07/20 06:37:43 PM	8.52	138.92	1048.89	3903	18.13	1025.24	0.20	2.02
30/07/20 06:44:07 PM	8.49	139.00	1048.95	3905	18.10	1025.32	0.20	1.91
30/07/20 06:50:31 PM	8.47	138.67	1048.90	3904	18.07	1025.26	0.20	1.78
30/07/20 06:56:57 PM	8.43	138.00	1048.86	3905	18.09	1025.24	0.20	1.73
30/07/20 07:03:21 PM	8.41	138.25	1048.84	3905	18.08	1025.25	0.20	1.71
30/07/20 07:09:45 PM	8.39	138.08	1048.88	3904	18.09	1025.29	0.20	1.63
30/07/20 07:16:09 PM	8.38	138.00	1048.86	3906	18.13	1025.34	0.20	1.52
30/07/20 07:22:33 PM	8.36	138.00	1048.87	3905	18.22	1025.32	0.20	1.50
30/07/20 07:28:57 PM	8.32	138.00	1048.88	3904	18.06	1025.33	0.20	1.51
30/07/20 07:35:21 PM	8.31	138.00	1048.72	3904	18.06	1025.25	0.20	1.55
30/07/20 07:41:45 PM	8.28	137.83	1048.68	3904	18.09	1025.17	0.20	1.53
30/07/20 07:48:08 PM	8.25	137.33	1048.69	3904	18.05	1025.20	0.20	1.47
30/07/20 07:54:32 PM	8.24	137.00	1048.75	3905	18.09	1025.27	0.20	1.38
30/07/20 08:00:56 PM	8.21	137.00	1048.75	3903	18.06	1025.29	0.20	1.33
30/07/20 08:07:19 PM	8.19	137.00	1048.78	3904	18.06	1025.37	0.20	1.31
30/07/20 08:13:43 PM	8.17	137.00	1048.85	3904	18.05	1025.47	0.20	1.29
30/07/20 08:20:07 PM	8.13	136.92	1048.87	3903	18.04	1025.57	0.20	1.20
30/07/20 08:26:31 PM	8.13	137.00	1048.98	3905	18.06	1025.73	0.20	1.12
30/07/20 08:32:55 PM	8.08	136.75	1049.08	3903	18.05	1025.77	0.20	1.07
30/07/20 08:39:19 PM	8.06	136.00	1049.13	3904	18.05	1025.93	0.20	1.04
30/07/20 08:45:42 PM	8.04	136.00	1049.17	3904	18.08	1025.87	0.20	0.98
30/07/20 08:52:06 PM	8.00	136.00	1049.14	3903	18.05	1026.10	0.20	0.91
30/07/20 08:58:30 PM	7.99	136.00	1049.17	3904	18.04	1026.16	0.20	0.90
30/07/20 09:04:53 PM	7.97	136.00	1049.25	3905	18.07	1026.20	0.20	0.88
30/07/20 09:11:16 PM	7.94	135.67	1049.34	3897	18.28	1026.17	0.20	0.89
30/07/20 09:17:40 PM	7.93	135.33	1049.36	3904	18.40	1026.40	0.20	0.87
30/07/20 09:24:04 PM	7.89	135.00	1049.28	3902	18.51	1026.45	0.20	0.87
30/07/20 09:30:28 PM	7.88	135.00	1049.29	3904	18.50	1026.36	0.20	0.91
30/07/20 09:36:50 PM	7.87	135.00	1049.27	3903	18.51	1026.29	0.21	0.99
30/07/20 09:43:14 PM	7.87	135.00	1049.43	3904	18.51	1026.41	0.20	1.06
30/07/20 09:49:39 PM	7.84	135.00	1049.47	3902	18.51	1026.20	0.20	1.16
30/07/20 09:56:03 PM	7.82	135.00	1049.50	3904	18.48	1026.23	0.20	1.37
30/07/20 10:02:28 PM	7.82	134.58	1049.53	3904	18.52	1026.23	0.20	1.63
30/07/20 10:08:53 PM	7.81	134.17	1049.55	3902	18.55	1026.24	0.21	2.09
30/07/20 10:15:17 PM	7.81	134.00	1049.60	3902	18.91	1026.30	0.20	2.77
30/07/20 10:21:41 PM	7.82	134.00	1049.61	3903	23.09	1026.27	0.20	3.44
30/07/20 10:28:04 PM	7.87	134.00	1049.62	3902	19.59	1026.24	0.20	4.16
30/07/20 10:34:27 PM	7.88	134.00	1049.68	3902	19.22	1026.31	0.20	4.94
30/07/20 10:40:51 PM	7.88	134.00	1049.60	3902	18.64	1026.27	0.20	5.66
30/07/20 10:47:16 PM	7.93	135.25	1049.53	3902	18.80	1026.24	0.21	6.29
30/07/20 10:53:41 PM	7.94	136.67	1049.61	3902	18.68	1026.36	0.21	6.99
30/07/20 11:00:05 PM	7.93	137.00	1049.59	3901	18.59	1026.36	0.20	7.53
30/07/20 11:06:29 PM	7.95	137.00	1049.49	3900	18.60	1026.25	0.20	7.83
30/07/20 11:12:53 PM	8.00	137.08	1049.47	3901	18.64	1026.26	0.21	8.27
30/07/20 11:19:19 PM	8.00	138.00	1049.52	3901	18.72	1026.29	0.20	8.79
30/07/20 11:25:43 PM	8.05	139.00	1049.55	3900	18.95	1026.30	0.20	9.34
30/07/20 11:32:08 PM	8.09	138.92	1049.53	3900	19.18	1026.31	0.21	10.05
30/07/20 11:38:32 PM	8.18	138.00	1049.55	3899	18.93	1026.29	0.21	11.03
30/07/20 11:44:57 PM	8.23	141.83	1049.55	3899	18.97	1026.29	0.20	12.15
30/07/20 11:51:23 PM	8.30	141.08	1049.61	3900	18.94	1026.41	0.21	13.36
30/07/20 11:57:48 PM	8.36	143.42	1049.56	3897	19.17	1026.30	0.21	14.55
31/07/20 12:04:13 AM	8.40	143.67	1049.52	3898	19.23	1026.21	0.21	15.66
31/07/20 12:10:38 AM	8.47	142.08	1049.44	3899	19.30	1026.17	0.20	16.60
31/07/20 12:17:04 AM	8.52	140.50	1049.31	3898	19.27	1026.16	0.21	17.43
31/07/20 12:23:29 AM	8.59	143.17	1049.32	3897	19.25	1026.17	0.21	18.14
31/07/20 12:29:54 AM	8.66	141.67	1049.21	3897	18.98	1026.12	0.21	18.83
31/07/20 12:36:19 AM	8.74	141.92	1049.07	3896	19.08	1026.02	0.21	19.40
31/07/20 12:42:44 AM	8.81	142.83	1048.95	3897	19.31	1025.87	0.21	19.97
31/07/20 12:49:10 AM	8.89	141.75	1048.95	3897	19.13	1025.76	0.21	20.51
31/07/20 12:55:36 AM	8.96	144.00	1048.92	3896	19.13	1025.76	0.21	21.07
31/07/20 01:02:01 AM	9.03	144.00	1049.01	3895	19.55	1025.70	0.21	21.58
31/07/20 01:08:26 AM	9.10	145.83	1048.89	3896	19.42	1025.60	0.21	22.03
31/07/20 01:14:52 AM	9.19	146.00	1048.86	3896	19.39	1025.44	0.21	22.38
31/07/20 01:21:18 AM	9.27	146.00	1048.76	3896	19.38	1025.30	0.21	22.64
31/07/20 01:27:43 AM	9.34	146.00	1048.66	3895	19.29	1025.18	0.21	22.90
31/07/20 01:34:09 AM	9.40	146.00	1048.43	3896	19.38	1024.92	0.21	23.12
31/07/20 01:40:35 AM	9.49	146.33	1048.28	3895	19.78	1024.78	0.21	23.26
31/07/20 01:47:01 AM	9.58	146.25	1048.26	3895	19.63	1024.74	0.21	23.42
31/07/20 01:53:26 AM	9.65	142.92	1048.18	3895	19.62	1024.67	0.21	23.65
31/07/20 01:59:52 AM	9.66	137.17	1047.96	3896	19.41	1024.61	0.21	23.84
31/07/20 02:06:18 AM	9.68	137.00	1047.78	3893	19.62	1024.50	0.21	23.84
31/07/20 02:12:43 AM	9.79	137.00	1047.64	3896	19.67	1024.37	0.21	23.92
31/07/20 02:19:10 AM	9.85	136.25	1047.61	3896	19.79	1024.33	0.21	24.00
31/07/20 02:25:36 AM	9.93	136.17	1047.62	3896	19.96	1024.33	0.21	24.08
31/07/20 02:32:03 AM	9.97	136.17	1047.54	3895	19.61	1024.25	0.21	24.11
31/07/20 02:38:28 AM	10.05	137.08	1047.45	3895	19.69	1024.07	0.21	24.17
31/07/20 02:44:54 AM	10.06	147.92	1047.47	3895	19.66	1023.99	0.21	24.24
31/07/20 02:51:20 AM	10.11	148.00	1047.47	3894	20.43	1023.87	0.21	24.30
31/07/20 02:57:46 AM	10.16	148.00	1047.36	3895	20.09	1023.73	0.21	24.35
31/07/20 03:04:12 AM	10.20	146.83	1047.27	3896	19.91	1023.57	0.21	24.46
31/07/20 03:10:37 AM	10.26	143.67	1047.12	3895	19.98	1023.53	0.21	24.63
31/07/20 03:17:04 AM	10.30	143.25	1046.96	3895	19.77	1023.47	0.20	24.63
31/07/20 03:23:30 AM	10.31	143.58	1046.88	3895	19.87	1023.38	0.21	24.57
31/07/20 03:29:56 AM	10.34	143.67	1046.81	3895	19.72	1023.29	0.21	24.50
31/07/20 03:36:23 AM	10.41	143.67	1046.84	3895	20.00	1023.28	0.21	24.50
31/07/20 03:42:48 AM	10.44	143.92	1046.79	3894	19.67	1023.25	0.21	24.52
31/07/20 03:49:15 AM	10.44	146.33	1046.78	3895	19.65	1023.17	0.20	24.58
31/07/20 03:55:41 AM	10.38	149.00	1046.82	3894	19.67	1023.10	0.21	24.60
31/07/20 04:02:06 AM	10.41	148.92	1046.83	3895	19.62	1023.07	0.20	24.53
31/07/20 04:08:32 AM	10.44	148.08	1046.79	3893	19.60	1023.04	0.21	24.39
31/07/20 04:14:58 AM	10.43	147.25	1046.78	3895	19.62	1023.07	0.21	24.25
31/07/20 04:21:25 AM	10.44	148.08	1046.85	3895	19.59	1023.15	0.21	24.19
31/07/20 04:27:51 AM	10.42	145.33	1046.73	3894	19.47	1023.09	0.21	24.19
31/07/20 04:34:17 AM	10.38	144.83	1046.65	3895	19.81	1023.07	0.21	23.99
31/07/20 04:40:42 AM	10.47	145.08	1046.68	3895	19.66	1023.09	0.21	23.73
31/07/20 04:47:09 AM	10.45	144.00	1046.59	3895	19.58	1023.03	0.21	23.55
31/07/20 04:53:34 AM	10.44	144.00	1046.56	3893	20.24	1023.03	0.20	23.23
31/07/20 05:00:00 AM	10.44	144.67	1046.59	3895	19.91	1023.06	0.20	22.96
31/07/20 05:06:24 AM	10.43	143.33	1046.55	3895	20.37	1023.02	0.21	22.63
31/07/20 05:12:49 AM	10.44	144.00	1046.57	3896	20.34	1023.02	0.21	22.39
31/07/20 05:19:15 AM	10.45	144.00	1046.63	3895	20.56	1023.08	0.21	22.23
31/07/20 05:25:41 AM	10.44	143.58	1046.59	3894	20.71	1023.05	0.21	22.10
31/07/20 05:32:07 AM	10.44	143.00	1046.67	3896	20.75	1023.07	0.21	21.98
31/07/20 05:38:33 AM	10.43	143.00	1046.69	3895	20.63	1023.10	0.20	21.95
31/07/20 05:44:59 AM	10.37	143.00	1046.69	3894	20.37	1023.09	0.21	21.84
31/07/20 05:51:25 AM	10.36	143.00	1046.72	3895	20.68	1023.11	0.21	21.68
31/07/20 05:57:51 AM	10.32	141.92	1046.62	3895	20.68	1023.01	0.21	21.53
31/07/20 06:04:16 AM	10.28	141.42	1046.59	3895	20.78	1022.97	0.21	21.35
31/07/20 06:10:42 AM	10.25	141.08	1046.57	3894	20.01	1022.90	0.20	21.17
31/07/20 06:17:07 AM	10.18	141.00	1046.56	3893	19.64	1022.90	0.21	21.04
31/07/20 06:23:33 AM	10.09	146.83	1046.63	3895	19.35	1022.94	0.20	20.78
31/07/20 06:29:58 AM	10.03	144.33	1046.61	3895	19.13	1022.96	0.20	20.35
31/07/20 06:36:24 AM	9.99	144.00	1046.57	3895	19.00	1022.96	0.20	19.82
31/07/20 06:42:49 AM	9.94	143.50	1046.47	3896	19.23	1022.93	0.20	19.24
31/07/20 06:49:15 AM	9.91	143.08	1046.43	3896	18.65	1022.88	0.20	18.65
31/07/20 06:55:41 AM	9.88	144.67	1046.51	3896	18.61	1022.92	0.20	18.11
31/07/20 07:02:07 AM	9.82	143.50	1046.43	3896	18.76	1022.85	0.20	17.58
31/07/20 07:08:33 AM	9.81	142.42	1046.34	3896	18.60	1022.78	0.20	17.06
31/07/20 07:14:58 AM	9.76	143.17	1046.26	3895	18.56	1022.71	0.21	16.54
31/07/20 07:21:23 AM	9.74	144.00	1046.22	3897	18.58	1022.67	0.20	16.06
31/07/20 07:27:49 AM	9.69	143.42	1046.33	3898	19.30	1022.76	0.20	15.54
31/07/20 07:34:14 AM	9.68	142.58	1046.46	3897	18.51	1022.89	0.21	15.07
31/07/20 07:40:39 AM	9.66	142.42	1046.42	3897	18.19	1022.87	0.20	14.59
31/07/20 07:47:04 AM	9.63	141.33	1046.30	3896	18.08	1022.76	0.20	14.07
31/07/20 07:53:29 AM	9.60	141.92	1046.23	3897	18.02	1022.69	0.20	13.61
31/07/20 07:59:52 AM	9.57	142.00	1046.24	3896	18.15	1022.72	0.20	13.16
31/07/20 08:06:18 AM	9.56	141.33	1046.33	3897	18.74	1022.80	0.20	12.75
31/07/20 08:12:43 AM	9.53	141.17	1046.33	3898	19.40	1022.79	0.20	12.38
31/07/20 08:19:08 AM	9.51	141.00	1046.33	3897	19.15	1022.78	0.20	12.02
31/07/20 08:25:33 AM	9.47	140.92	1046.37	3896	18.43	1022.81	0.20	11.71
31/07/20 08:31:58 AM	9.44	140.33	1046.49	3897	17.63	1022.95	0.20	11.38
31/07/20 08:38:22 AM	9.44	140.75	1046.43	3898	17.54	1022.87	0.20	11.08
31/07/20 08:44:47 AM	9.42	141.00	1046.36	3898	17.61	1022.75	0.20	10.81
31/07/20 08:51:12 AM	9.39	140.17	1046.39	3895	17.58	1022.82	0.20	10.61
31/07/20 08:57:36 AM	9.38	139.17	1046.46	3897	17.74	1022.88	0.20	10.49
31/07/20 09:04:00 AM	9.38	139.33	1046.48	3897	18.25	1022.89	0.20	10.38
31/07/20 09:10:25 AM	9.35	139.42	1046.54	3897	18.73	1022.98	0.20	10.26
31/07/20 09:16:50 AM	9.31	139.58	1046.57	3898	18.02	1023.01	0.20	10.15
31/07/20 09:23:15 AM	9.31	140.00	1046.64	3898	17.89	1023.07	0.20	10.03
31/07/20 09:29:40 AM	9.29	139.67	1046.67	3898	17.88	1023.12	0.20	9.89
31/07/20 09:36:05 AM	9.25	138.50	1046.62	3897	17.89	1023.07	0.20	9.74
31/07/20 09:42:28 AM	9.25	138.00	1046.64	3897	17.82	1023.11	0.20	9.58
31/07/20 09:48:53 AM	9.24	138.00	1046.57	3897	17.94	1023.05	0.20	9.45
31/07/20 09:55:18 AM	9.23	138.00	1046.46	3897	17.65	1022.93	0.20	9.35
31/07/20 10:01:43 AM	9.19	137.00	1046.53	3898	17.52	1023.01	0.20	9.25
31/07/20 10:08:08 AM	9.19	133.75	1046.67	3898	17.75	1023.14	0.20	9.15
31/07/20 10:14:32 AM	9.18	134.25	1046.78	3897	17.54	1023.22	0.21	9.07
31/07/20 10:20:57 AM	9.17	134.33	1046.76	3897	17.40	1023.20	0.20	8.99
31/07/20 10:27:22 AM	9.13	134.00	1046.88	3897	17.47	1023.32	0.20	8.89
31/07/20 10:33:46 AM	9.13	134.50	1046.99	3895	17.18	1023.42	0.20	8.75
31/07/20 10:40:09 AM	9.13	134.17	1046.94	3897	17.10	1023.39	0.20	8.61
31/07/20 10:46:33 AM	9.13	133.83	1047.04	3897	17.17	1023.47	0.20	8.50
31/07/20 10:52:57 AM	9.11	134.00	1047.05	3896	17.30	1023.46	0.20	8.41
31/07/20 10:59:21 AM	9.08	134.83	1046.89	3896	17.42	1023.27	0.20	8.28
31/07/20 11:05:45 AM	9.06	135.33	1046.85	3897	17.41	1023.23	0.20	8.18
31/07/20 11:12:10 AM	9.06	135.08	1046.80	3897	17.05	1023.17	0.20	8.09
31/07/20 11:18:35 AM	9.06	134.83	1046.92	3897	17.43	1023.27	0.20	8.03
31/07/20 11:25:00 AM	9.06	133.75	1046.97	3898	17.42	1023.31	0.20	7.98
31/07/20 11:31:24 AM	9.06	133.00	1046.90	3898	17.39	1023.24	0.20	7.91
31/07/20 11:37:49 AM	9.06	133.58	1046.78	3897	17.64	1023.12	0.20	7.83
31/07/20 11:44:13 AM	9.05	134.00	1046.87	3898	17.17	1023.19	0.20	7.78
31/07/20 11:50:37 AM	9.05	134.08	1046.85	3896	17.25	1023.15	0.20	7.78
31/07/20 11:57:00 AM	9.05	134.00	1046.94	3895	17.23	1023.26	0.20	7.78
31/07/20 12:03:25 PM	9.03	134.00	1046.95	3897	17.73	1023.29	0.20	7.78
31/07/20 12:09:49 PM	9.01	134.00	1046.91	3897	18.00	1023.23	0.20	7.73
31/07/20 12:16:13 PM	9.01	134.00	1046.90	3897	17.22	1023.21	0.19	7.67
31/07/20 12:22:37 PM	9.00	134.33	1046.81	3897	18.21	1023.11	0.20	7.59
31/07/20 12:29:02 PM	9.00	134.33	1046.78	3897	17.86	1023.08	0.21	7.53
31/07/20 12:35:26 PM	9.00	134.92	1046.78	3896	17.47	1023.10	0.20	7.49
31/07/20 12:41:50 PM	8.98	134.17	1046.71	3896	17.24	1023.03	0.20	7.50
31/07/20 12:48:14 PM	8.97	134.00	1046.65	3896	17.14	1022.97	0.20	7.53
31/07/20 12:54:38 PM	8.95	134.00	1046.59	3897	17.77	1022.89	0.20	7.56
31/07/20 01:01:02 PM	8.95	134.00	1046.47	3897	17.98	1022.78	0.20	7.55
31/07/20 01:07:27 PM	8.94	134.33	1046.48	3896	17.44	1022.75	0.21	7.50
31/07/20 01:13:51 PM	8.94	134.75	1046.55	3895	18.38	1022.81	0.20	7.41
31/07/20 01:20:16 PM	8.92	134.42	1046.41	3895	18.23	1022.70	0.20	7.28
31/07/20 01:26:39 PM	8.91	134.75	1046.31	3895	17.10	1022.59	0.20	7.16
31/07/20 01:33:04 PM	8.89	135.00	1046.23	3896	17.60	1022.51	0.20	7.05
31/07/20 01:39:29 PM	8.88	134.42	1046.17	3897	17.82	1022.45	0.20	6.93
31/07/20 01:45:53 PM	8.86	134.50	1046.13	3897	17.93	1022.40	0.20	6.80
31/07/20 01:52:17 PM	8.85	135.00	1046.04	3895	17.38	1022.29	0.20	6.68
31/07/20 01:58:41 PM	8.84	134.83	1046.01	3896	17.27	1022.27	0.20	6.58
31/07/20 02:05:05 PM	8.81	134.42	1045.96	3896	17.08	1022.20	0.20	6.48
31/07/20 02:11:30 PM	8.81	135.00	1045.89	3897	17.11	1022.13	0.20	6.40
31/07/20 02:17:54 PM	8.81	134.83	1045.88	3897	17.07	1022.13	0.20	6.34
31/07/20 02:24:18 PM	8.81	134.83	1045.90	3896	17.08	1022.16	0.20	6.28
31/07/20 02:30:42 PM	8.80	134.83	1045.80	3895	18.22	1022.06	0.20	6.24
31/07/20 02:37:06 PM	8.78	134.50	1045.66	3896	17.24	1021.91	0.20	6.21
31/07/20 02:43:30 PM	8.76	134.50	1045.63	3896	17.16	1021.85	0.20	6.18
31/07/20 02:49:55 PM	8.75	134.50	1045.61	3896	17.61	1021.87	0.21	6.09
31/07/20 02:56:18 PM	8.75	134.17	1045.65	3895	18.92	1021.89	0.20	6.05
31/07/20 03:02:42 PM	8.74	134.00	1045.63	3895	17.81	1021.88	0.21	6.04
31/07/20 03:09:05 PM	8.74	134.42	1045.48	3895	17.33	1021.73	0.20	6.06
31/07/20 03:15:28 PM	8.75	134.33	1045.43	3896	17.16	1021.67	0.20	6.15
31/07/20 03:21:53 PM	8.75	134.17	1045.44	3896	17.20	1021.70	0.20	6.36
31/07/20 03:28:18 PM	8.75	134.00	1045.39	3896	16.61	1021.65	0.20	6.77
31/07/20 03:34:43 PM	8.75	133.92	1045.33	3895	17.10	1021.65	0.20	7.26
31/07/20 03:41:07 PM	8.75	134.00	1045.40	3895	17.08	1021.71	0.20	7.67
31/07/20 03:47:31 PM	8.75	134.00	1045.46	3895	17.11	1021.79	0.20	8.02
31/07/20 03:53:54 PM	8.75	133.83	1045.50	3894	17.11	1021.86	0.20	8.29
31/07/20 04:00:18 PM	8.75	134.00	1045.53	3894	17.09	1021.88	0.20	8.50
31/07/20 04:06:42 PM	8.75	134.00	1045.55	3894	17.11	1021.90	0.20	8.63
31/07/20 04:13:06 PM	8.75	134.00	1045.50	3894	17.25	1021.83	0.20	8.76
31/07/20 04:19:30 PM	8.74	134.42	1045.55	3893	17.08	1021.89	0.20	8.88
31/07/20 04:25:54 PM	8.75	134.67	1045.50	3894	17.11	1021.83	0.20	8.98
31/07/20 04:32:18 PM	8.73	134.00	1045.48	3894	16.78	1021.84	0.19	9.06
31/07/20 04:38:42 PM	8.70	134.25	1045.39	3894	16.60	1021.75	0.20	9.14
31/07/20 04:45:07 PM	8.70	138.25	1045.37	3893	17.08	1021.73	0.20	9.22
31/07/20 04:51:31 PM	8.70	138.50	1045.38	3893	18.13	1021.76	0.20	9.31
31/07/20 04:57:55 PM	8.69	138.33	1045.30	3894	17.08	1021.67	0.20	9.33
31/07/20 05:04:21 PM	8.69	138.83	1045.26	3894	17.17	1021.64	0.20	9.33
31/07/20 05:10:45 PM	8.69	138.92	1045.22	3895	17.08	1021.61	0.20	9.32
31/07/20 05:17:09 PM	8.69	139.00	1045.24	3894	17.07	1021.63	0.20	9.32
31/07/20 05:23:34 PM	8.69	139.00	1045.21	3894	17.08	1021.57	0.20	9.36
31/07/20 05:29:59 PM	8.68	139.00	1045.17	3894	17.11	1021.56	0.20	9.40
31/07/20 05:36:24 PM	8.68	139.00	1045.12	3894	17.08	1021.53	0.20	9.45
31/07/20 05:42:49 PM	8.69	139.00	1045.14	3894	17.08	1021.50	0.20	9.48
31/07/20 05:49:14 PM	8.67	138.92	1045.08	3894	17.98	1021.41	0.20	9.48
31/07/20 05:55:38 PM	8.64	138.92	1044.97	3892	17.08	1021.31	0.20	9.49
31/07/20 06:02:02 PM	8.63	138.17	1044.79	3892	17.08	1021.15	0.20	9.47
31/07/20 06:08:26 PM	8.63	138.75	1044.73	3892	17.08	1021.09	0.20	9.46
31/07/20 06:14:50 PM	8.63	138.75	1044.66	3892	17.16	1021.03	0.20	9.44
31/07/20 06:21:14 PM	8.63	139.00	1044.58	3893	17.29	1020.93	0.20	9.44
31/07/20 06:27:38 PM	8.63	139.00	1044.54	3893	17.11	1020.93	0.20	9.46
31/07/20 06:34:02 PM	8.63	139.00	1044.47	3892	17.09	1020.87	0.20	9.52
31/07/20 06:40:26 PM	8.63	139.00	1044.42	3892	17.24	1020.78	0.20	9.59
31/07/20 06:46:51 PM	8.63	139.00	1044.43	3894	17.30	1020.80	0.20	9.68
31/07/20 06:53:16 PM	8.63	139.00	1044.48	3893	17.47	1020.87	0.20	9.79
31/07/20 06:59:39 PM	8.63	139.00	1044.60	3893	17.07	1020.95	0.20	9.87
31/07/20 07:06:03 PM	8.62	139.00	1044.66	3893	17.11	1021.01	0.20	9.91
31/07/20 07:12:28 PM	8.63	139.00	1044.70	3893	17.14	1021.05	0.20	9.95
31/07/20 07:18:53 PM	8.63	139.00	1044.70	3893	17.13	1021.07	0.20	9.99
31/07/20 07:25:17 PM	8.63	139.00	1044.66	3893	17.31	1021.01	0.20	10.03
31/07/20 07:31:42 PM	8.63	139.00	1044.69	3893	17.18	1021.05	0.20	10.09
31/07/20 07:38:06 PM	8.61	139.00	1044.78	3892	17.08	1021.12	0.20	10.12
31/07/20 07:44:30 PM	8.59	138.17	1044.81	3892	17.33	1021.16	0.20	10.13
31/07/20 07:50:54 PM	8.59	138.17	1044.84	3892	17.15	1021.18	0.20	10.10
31/07/20 07:57:19 PM	8.57	138.58	1044.86	3893	17.17	1021.21	0.20	10.08
31/07/20 08:03:44 PM	8.57	139.00	1044.86	3893	17.13	1021.20	0.20	10.06
31/07/20 08:10:10 PM	8.56	139.00	1044.84	3894	17.08	1021.22	0.20	10.05
31/07/20 08:16:35 PM	8.56	139.00	1044.83	3893	17.07	1021.17	0.20	10.03
31/07/20 08:23:00 PM	8.56	139.00	1044.82	3892	17.10	1021.20	0.20	10.01
31/07/20 08:29:24 PM	8.56	139.00	1044.85	3892	17.14	1021.24	0.20	10.00
31/07/20 08:35:48 PM	8.54	138.83	1044.84	3892	17.21	1021.23	0.20	10.00
31/07/20 08:42:12 PM	8.51	138.92	1044.83	3892	17.21	1021.24	0.20	9.99
31/07/20 08:48:36 PM	8.51	138.92	1044.89	3892	17.08	1021.24	0.20	9.98
31/07/20 08:55:01 PM	8.51	138.75	1044.94	3893	17.19	1021.32	0.20	9.97
31/07/20 09:01:26 PM	8.50	138.83	1045.01	3892	18.24	1021.34	0.20	9.99
31/07/20 09:07:51 PM	8.50	138.83	1045.02	3892	17.09	1021.36	0.20	10.01
31/07/20 09:14:16 PM	8.50	139.00	1045.09	3892	17.23	1021.41	0.20	10.05
31/07/20 09:20:40 PM	8.51	138.42	1045.07	3891	17.21	1021.45	0.20	10.07
31/07/20 09:27:04 PM	8.50	138.67	1045.12	3890	17.41	1021.46	0.20	10.13
31/07/20 09:33:27 PM	8.50	138.83	1045.06	3891	17.65	1021.42	0.20	10.18
31/07/20 09:39:50 PM	8.50	138.92	1045.07	3891	17.54	1021.45	0.20	10.27
31/07/20 09:46:16 PM	8.50	139.00	1045.06	3892	17.68	1021.47	0.20	10.41
31/07/20 09:52:40 PM	8.52	139.00	1045.11	3892	17.59	1021.51	0.20	10.56
31/07/20 09:59:06 PM	8.56	139.00	1045.16	3891	17.64	1021.63	0.20	10.72
31/07/20 10:05:31 PM	8.56	139.58	1045.15	3891	17.57	1021.64	0.20	11.13
31/07/20 10:11:55 PM	8.58	140.00	1045.17	3890	17.66	1021.67	0.20	11.81
31/07/20 10:18:21 PM	8.59	140.00	1045.12	3891	17.67	1021.66	0.21	12.57
31/07/20 10:24:46 PM	8.62	140.00	1045.07	3890	17.71	1021.65	0.21	13.26
31/07/20 10:31:10 PM	8.67	140.08	1045.09	3890	17.62	1021.68	0.20	13.93
31/07/20 10:37:35 PM	8.69	140.50	1045.09	3891	17.66	1021.65	0.20	14.68
31/07/20 10:43:59 PM	8.70	140.83	1045.06	3889	17.63	1021.67	0.21	15.21
31/07/20 10:50:25 PM	8.71	140.25	1045.05	3890	17.65	1021.65	0.20	15.32
31/07/20 10:56:50 PM	8.75	140.17	1045.08	3889	17.68	1021.65	0.20	15.27
31/07/20 11:03:15 PM	8.81	141.00	1045.04	3890	17.60	1021.59	0.20	15.38
31/07/20 11:09:40 PM	8.86	141.17	1045.01	3889	17.72	1021.57	0.21	15.72
31/07/20 11:16:05 PM	8.88	142.08	1044.97	3888	17.70	1021.52	0.21	16.10
31/07/20 11:22:29 PM	8.95	142.25	1044.97	3888	18.48	1021.51	0.21	16.56
31/07/20 11:28:55 PM	8.97	142.17	1045.07	3889	17.83	1021.56	0.20	17.02
31/07/20 11:35:21 PM	9.04	142.83	1045.03	3889	17.82	1021.46	0.21	17.30
31/07/20 11:41:46 PM	9.11	143.17	1045.01	3887	17.85	1021.43	0.21	17.78
31/07/20 11:48:11 PM	9.19	143.00	1044.96	3888	17.70	1021.42	0.21	18.32
31/07/20 11:54:36 PM	9.21	143.00	1044.98	3888	17.63	1021.40	0.20	18.63
01/08/20 12:01:01 AM	9.27	143.17	1045.00	3888	17.69	1021.42	0.20	18.78
01/08/20 12:07:27 AM	9.31	143.08	1045.08	3888	17.75	1021.52	0.20	18.75
01/08/20 12:13:52 AM	9.32	143.50	1045.22	3887	17.69	1021.66	0.21	18.65
01/08/20 12:20:17 AM	9.43	144.00	1045.17	3887	18.23	1021.59	0.21	18.63
01/08/20 12:33:27 AM	9.55	145.17	1045.22	3887	18.01	1021.56	0.20	19.07
01/08/20 12:39:52 AM	9.53	145.00	1045.06	3887	17.95	1021.41	0.20	19.03
01/08/20 12:53:03 AM	9.62	145.00	1044.95	3888	18.25	1021.30	0.21	18.47
01/08/20 12:59:29 AM	9.66	145.17	1044.93	3888	17.97	1021.27	0.20	18.36
01/08/20 01:05:53 AM	9.74	146.33	1044.98	3886	18.59	1021.26	0.21	18.31
01/08/20 01:12:18 AM	9.90	147.75	1045.02	3886	18.98	1021.24	0.20	18.81
01/08/20 01:18:43 AM	9.98	148.42	1045.09	3885	18.97	1021.24	0.21	19.51
01/08/20 01:25:08 AM	10.04	148.92	1044.98	3888	19.14	1021.11	0.21	20.10
01/08/20 01:31:33 AM	10.14	148.83	1044.84	3887	18.78	1021.02	0.21	20.60
01/08/20 01:37:59 AM	10.20	149.00	1044.81	3885	19.08	1020.97	0.21	21.00
01/08/20 01:44:24 AM	10.27	149.42	1044.76	3885	18.98	1020.90	0.21	21.33
01/08/20 01:50:50 AM	10.33	150.00	1044.73	3887	18.79	1020.86	0.21	21.60
01/08/20 01:57:16 AM	10.39	150.00	1044.62	3886	18.61	1020.75	0.21	21.70
01/08/20 02:03:42 AM	10.47	150.00	1044.56	3886	18.79	1020.68	0.21	21.68
01/08/20 02:10:08 AM	10.54	150.00	1044.62	3886	18.76	1020.71	0.21	21.72
01/08/20 02:16:33 AM	10.62	150.42	1044.53	3886	19.39	1020.57	0.21	21.83
01/08/20 02:22:59 AM	10.69	151.00	1044.45	3886	19.58	1020.51	0.21	22.00
01/08/20 02:29:24 AM	10.74	151.00	1044.38	3886	20.13	1020.45	0.21	22.07
01/08/20 02:35:49 AM	10.82	151.00	1044.37	3884	19.27	1020.40	0.21	22.09
01/08/20 02:49:01 AM	10.96	151.42	1044.24	3884	19.01	1020.22	0.21	22.21
01/08/20 02:55:27 AM	11.03	151.83	1044.16	3886	19.08	1020.09	0.21	22.21
01/08/20 03:01:54 AM	11.09	151.92	1044.06	3886	19.31	1020.01	0.21	22.28
01/08/20 03:08:19 AM	11.14	152.00	1043.96	3886	19.32	1019.91	0.21	22.37
01/08/20 03:14:45 AM	11.20	152.00	1043.92	3886	19.30	1019.85	0.21	22.48
01/08/20 03:21:12 AM	11.24	152.00	1043.88	3886	19.50	1019.77	0.21	22.52
01/08/20 03:27:38 AM	11.30	152.00	1043.76	3886	19.54	1019.62	0.21	22.54
01/08/20 03:34:03 AM	11.33	151.83	1043.66	3884	19.45	1019.52	0.21	22.56
01/08/20 03:40:29 AM	11.38	148.75	1043.53	3886	19.38	1019.50	0.21	22.65
08/09/20 01:09:27 AM	20.00	396.25	0.00	4215	0.00	1011.21	0.00	21.90
08/09/20 01:16:45 AM	20.00	397.00	0.00	4216	0.00	1011.21	0.00	21.73
08/09/20 01:24:03 AM	20.00	409.50	0.00	4215	0.00	1011.14	0.00	21.63
08/09/20 01:31:21 AM	20.00	391.17	0.00	4214	0.00	1011.07	0.00	21.84
08/09/20 01:38:39 AM	20.00	392.92	0.00	4215	0.00	1011.11	0.00	21.75
08/09/20 01:45:57 AM	20.00	393.00	0.00	4215	0.00	1011.32	0.00	21.74
08/09/20 01:53:15 AM	20.00	392.00	0.00	4214	0.00	1011.27	0.00	21.75
08/09/20 02:00:33 AM	20.00	391.58	0.00	4215	0.00	1011.03	0.00	21.71
08/09/20 02:07:51 AM	20.00	390.67	0.00	4214	0.00	1010.82	0.00	21.74
08/09/20 02:15:09 AM	20.00	391.17	0.00	4215	0.00	1010.68	0.00	21.81
08/09/20 02:22:27 AM	20.00	387.17	0.00	4215	0.00	1009.90	0.00	21.85
08/09/20 02:36:59 AM	21.00	614.00	1011.77	4156	140.72	1010.28	45.18	24.68
08/09/20 02:39:45 AM	21.06	0.00	1012.19	4206	142.08	1010.67	45.99	27.84
08/09/20 02:45:57 AM	21.06	0.00	1012.10	4214	154.64	1010.54	59.62	25.10
08/09/20 02:52:09 AM	21.05	0.00	1012.53	4214	162.03	1010.95	69.82	24.06
08/09/20 02:58:20 AM	20.99	0.00	1012.27	4214	161.05	1010.69	69.93	23.59
08/09/20 03:04:31 AM	20.94	0.00	1012.69	4214	160.84	1011.12	69.79	23.28
08/09/20 03:10:42 AM	20.90	0.00	1013.08	4214	160.17	1011.51	69.16	23.09
08/09/20 03:16:54 AM	20.88	0.00	1012.95	4213	160.28	1011.38	69.38	22.96
08/09/20 03:23:06 AM	20.82	0.00	1012.68	4211	160.11	1011.13	69.27	22.87
08/09/20 03:29:17 AM	20.77	0.00	1012.83	4213	159.58	1011.25	68.79	22.79
08/09/20 03:35:29 AM	20.69	0.00	1012.76	4212	155.05	1011.20	57.30	22.72
08/09/20 03:41:40 AM	20.61	0.00	1012.95	4214	149.94	1011.41	30.83	22.82
08/09/20 03:47:51 AM	20.55	0.00	1012.74	4212	148.77	1011.21	29.92	22.93
08/09/20 03:54:03 AM	20.50	0.00	1013.22	4213	148.11	1011.68	29.33	22.98
08/09/20 04:00:14 AM	20.49	0.00	1013.04	4212	150.21	1011.50	31.74	22.98
08/09/20 04:06:26 AM	20.47	0.00	1013.14	4213	150.07	1011.60	31.72	22.97
08/09/20 04:12:37 AM	20.44	0.00	1013.17	4212	150.00	1011.63	31.62	22.96
08/09/20 04:18:48 AM	20.44	0.00	1013.32	4213	150.10	1011.77	31.91	22.98
08/09/20 04:25:00 AM	20.44	0.00	1013.46	4213	151.13	1011.92	33.10	22.99
08/09/20 04:31:12 AM	20.44	0.00	1013.54	4213	151.93	1011.99	33.93	22.99
08/09/20 04:37:23 AM	20.45	0.00	1013.77	4211	167.34	1012.22	38.31	22.99
08/09/20 04:43:34 AM	20.53	0.00	1013.79	4212	117.92	1012.23	7.68	22.93
08/09/20 04:49:45 AM	20.73	0.00	1013.85	4212	116.66	1012.28	0.24	22.86
08/09/20 04:55:56 AM	20.76	0.00	1013.92	4210	117.86	1012.37	0.24	22.80
08/09/20 05:02:08 AM	20.74	0.00	1013.96	4210	117.71	1012.41	0.24	22.73
08/09/20 05:08:19 AM	20.68	0.00	1014.13	4211	117.48	1012.58	0.24	22.68
08/09/20 05:14:30 AM	20.64	0.00	1014.16	4211	117.23	1012.61	0.24	22.63
08/09/20 05:20:42 AM	20.62	0.00	1014.23	4211	117.10	1012.68	0.24	22.59
08/09/20 05:26:54 AM	20.55	0.00	1014.29	4212	116.98	1012.74	0.24	22.54
08/09/20 05:33:05 AM	20.51	0.00	1014.27	4212	116.86	1012.73	0.24	22.51
08/09/20 05:39:16 AM	20.45	0.00	1014.36	4210	116.67	1012.80	0.25	22.50
08/09/20 05:45:28 AM	20.45	0.00	1014.53	4210	116.54	1012.97	0.24	22.49
08/09/20 05:51:40 AM	20.44	0.00	1014.59	4211	116.43	1013.03	0.24	22.47
08/09/20 05:57:52 AM	20.44	0.00	1014.56	4210	116.34	1013.00	0.24	22.46
08/09/20 06:04:03 AM	20.43	0.00	1014.61	4210	116.27	1013.06	0.24	22.44
08/09/20 06:10:14 AM	20.38	0.00	1014.60	4209	116.20	1013.04	0.24	22.41
08/09/20 06:16:25 AM	20.38	0.00	1014.61	4210	116.12	1013.06	0.24	22.39
08/09/20 06:22:37 AM	20.36	0.00	1014.74	4210	116.06	1013.19	0.24	22.36
08/09/20 06:28:48 AM	20.32	0.00	1014.93	4209	116.01	1013.37	0.24	22.34
08/09/20 06:34:59 AM	20.31	0.00	1015.07	4209	116.01	1013.51	0.24	22.25
08/09/20 06:41:10 AM	20.30	0.00	1015.24	4209	116.00	1013.68	0.24	22.14
08/09/20 06:47:21 AM	20.26	0.00	1015.28	4209	115.95	1013.72	0.24	22.05
08/09/20 06:53:33 AM	20.27	0.00	1015.26	4208	115.88	1013.69	0.24	21.97
08/09/20 06:59:44 AM	20.25	0.00	1015.21	4209	115.80	1013.65	0.24	21.90
08/09/20 07:05:55 AM	20.25	0.00	1015.42	4206	115.69	1013.85	0.24	21.86
08/09/20 07:12:07 AM	20.25	0.00	1015.78	4209	115.56	1014.22	0.24	21.82
08/09/20 07:18:18 AM	20.25	0.00	1015.86	4208	115.47	1014.29	0.24	21.79
08/09/20 07:24:30 AM	20.23	0.00	1016.02	4208	115.37	1014.44	0.24	21.77
08/09/20 07:30:41 AM	20.19	0.00	1016.12	4207	115.28	1014.54	0.24	21.75
08/09/20 07:36:52 AM	20.18	0.00	1016.29	4209	115.17	1014.71	0.24	21.72
08/09/20 07:43:03 AM	20.13	0.00	1016.45	4207	115.03	1014.88	0.24	21.70
08/09/20 07:49:14 AM	20.13	0.00	1016.53	4208	114.99	1014.95	0.24	21.68
08/09/20 07:55:25 AM	20.09	0.00	1016.58	4207	114.97	1015.01	0.24	21.66
08/09/20 08:01:37 AM	20.08	0.00	1016.63	4207	114.96	1015.04	0.24	21.65
08/09/20 08:07:48 AM	20.06	0.00	1016.73	4207	114.96	1015.15	0.24	21.64
08/09/20 08:13:59 AM	20.06	0.00	1016.89	4207	114.96	1015.31	0.24	21.62
08/09/20 08:20:10 AM	20.06	0.00	1016.98	4207	114.96	1015.38	0.24	21.61
08/09/20 08:26:22 AM	20.06	0.00	1017.11	4207	114.95	1015.53	0.24	21.60
08/09/20 08:32:33 AM	20.04	0.00	1017.24	4206	114.93	1015.65	0.24	21.59
08/09/20 08:38:44 AM	20.01	0.00	1017.34	4207	114.88	1015.76	0.24	21.57
08/09/20 08:44:56 AM	20.00	0.00	1017.47	4207	114.80	1015.89	0.24	21.56
08/09/20 08:57:50 AM	20.00	0.00	1017.86	4206	114.57	1016.27	0.24	21.54
08/09/20 09:04:02 AM	19.98	0.00	1017.89	4207	114.48	1016.29	0.24	21.54
08/09/20 09:10:12 AM	19.95	0.00	1017.93	4205	114.38	1016.32	0.24	21.51
08/09/20 09:16:24 AM	19.94	0.00	1017.97	4205	114.27	1016.37	0.24	21.48
08/09/20 09:22:35 AM	19.94	0.00	1018.15	4205	114.16	1016.55	0.24	21.46
08/09/20 09:28:46 AM	19.93	0.00	1018.18	4205	114.07	1016.58	0.24	21.43
08/09/20 09:34:57 AM	19.89	0.00	1018.22	4204	114.01	1016.61	0.24	21.41
08/09/20 09:41:09 AM	19.88	0.00	1018.27	4205	113.98	1016.68	0.24	21.39
08/09/20 09:47:21 AM	19.87	0.00	1018.36	4205	113.97	1016.75	0.24	21.37
08/09/20 09:53:31 AM	19.85	0.00	1018.51	4204	113.97	1016.89	0.24	21.35
08/09/20 09:59:43 AM	19.85	0.00	1018.69	4205	113.96	1017.08	0.23	21.34
08/09/20 10:05:54 AM	19.82	0.00	1018.81	4204	113.96	1017.19	0.24	21.33
08/09/20 10:12:05 AM	19.81	0.00	1018.87	4205	113.96	1017.26	0.24	21.31
08/09/20 10:18:17 AM	19.81	0.00	1018.95	4205	113.95	1017.35	0.24	21.29
08/09/20 10:24:27 AM	19.80	0.00	1019.05	4204	113.94	1017.44	0.24	21.27
08/09/20 10:30:38 AM	19.79	0.00	1019.06	4204	113.90	1017.43	0.24	21.26
08/09/20 10:36:49 AM	19.77	0.00	1019.10	4203	113.84	1017.48	0.24	21.25
08/09/20 10:43:00 AM	19.77	0.00	1019.11	4204	113.77	1017.49	0.24	21.23
08/09/20 10:49:12 AM	19.75	0.00	1019.21	4204	113.69	1017.59	0.24	21.22
08/09/20 10:55:22 AM	19.74	0.00	1019.41	4202	113.63	1017.79	0.23	21.21
08/09/20 11:01:33 AM	19.71	0.00	1019.43	4203	113.55	1017.80	0.23	21.19
08/09/20 11:07:44 AM	19.69	0.00	1019.41	4203	113.47	1017.79	0.24	21.18
08/09/20 11:13:56 AM	19.69	0.00	1019.46	4203	113.40	1017.84	0.24	21.16
08/09/20 11:20:07 AM	19.67	0.00	1019.60	4202	113.34	1017.96	0.24	21.15
08/09/20 11:26:19 AM	19.67	0.00	1019.61	4203	113.27	1017.98	0.23	21.13
08/09/20 11:32:29 AM	19.66	0.00	1019.63	4202	113.20	1018.00	0.24	21.12
08/09/20 11:38:40 AM	19.66	0.00	1019.64	4203	113.13	1018.02	0.24	21.11
08/09/20 11:44:52 AM	19.64	0.00	1019.65	4202	113.09	1018.02	0.24	21.10
08/09/20 11:51:02 AM	19.63	0.00	1019.63	4201	113.04	1018.01	0.24	21.09
08/09/20 11:57:13 AM	19.63	0.00	1019.76	4202	113.01	1018.14	0.24	21.07
08/09/20 12:03:25 PM	19.63	0.00	1019.74	4203	112.99	1018.11	0.24	21.06
08/09/20 12:09:36 PM	19.62	0.00	1019.73	4200	112.98	1018.09	0.23	21.05
08/09/20 12:15:48 PM	19.58	0.00	1019.78	4202	112.97	1018.15	0.24	21.03
08/09/20 12:21:59 PM	19.56	0.00	1019.74	4201	112.97	1018.10	0.24	21.01
08/09/20 12:28:10 PM	19.53	0.00	1019.82	4200	112.97	1018.19	0.24	21.00
08/09/20 12:34:22 PM	19.50	0.00	1019.84	4201	112.96	1018.22	0.23	20.99
08/09/20 12:40:32 PM	19.50	0.00	1019.94	4201	112.96	1018.30	0.24	20.97
08/09/20 12:46:43 PM	19.48	0.00	1019.99	4201	112.96	1018.35	0.24	20.96
08/09/20 12:52:55 PM	19.46	0.00	1020.09	4201	112.95	1018.45	0.24	20.95
08/09/20 12:59:05 PM	19.44	0.00	1020.02	4200	112.94	1018.37	0.23	20.93
08/09/20 01:05:16 PM	19.44	0.00	1019.98	4201	112.93	1018.34	0.23	20.92
08/09/20 01:11:28 PM	19.44	0.00	1020.07	4200	112.90	1018.43	0.24	20.90
08/09/20 01:17:38 PM	19.44	0.00	1020.13	4200	112.86	1018.49	0.24	20.89
08/09/20 01:23:49 PM	19.44	0.00	1020.27	4200	112.81	1018.64	0.24	20.87
08/09/20 01:30:01 PM	19.44	0.00	1020.36	4200	112.76	1018.72	0.23	20.85
08/09/20 01:36:11 PM	19.44	0.00	1020.31	4199	112.71	1018.67	0.24	20.84
08/09/20 01:42:22 PM	19.44	0.00	1020.16	4201	112.66	1018.53	0.24	20.83
08/09/20 01:48:34 PM	19.43	0.00	1020.28	4199	112.62	1018.65	0.23	20.82
08/09/20 01:54:44 PM	19.41	0.00	1020.25	4199	112.58	1018.61	0.24	20.81
08/09/20 02:00:55 PM	19.41	0.00	1020.25	4199	112.53	1018.60	0.24	20.79
08/09/20 02:07:07 PM	19.39	0.00	1020.25	4200	112.47	1018.61	0.24	20.78
08/09/20 02:13:17 PM	19.38	0.00	1020.20	4198	112.44	1018.56	0.23	20.76
08/09/20 02:19:28 PM	19.35	0.00	1020.25	4197	112.39	1018.60	0.23	20.74
08/09/20 02:25:38 PM	19.33	0.00	1020.26	4198	112.32	1018.61	0.23	20.70
08/09/20 02:31:49 PM	19.31	0.00	1020.30	4198	112.25	1018.64	0.24	20.67
08/09/20 02:38:00 PM	19.30	0.00	1020.28	4199	112.20	1018.63	0.24	20.64
08/09/20 02:44:11 PM	19.28	0.00	1020.31	4198	112.14	1018.66	0.23	20.61
08/09/20 02:50:23 PM	19.26	0.00	1020.33	4199	112.09	1018.68	0.24	20.57
08/09/20 02:56:33 PM	19.25	0.00	1020.35	4198	112.06	1018.71	0.24	20.54
08/09/20 03:02:44 PM	19.21	0.00	1020.42	4198	112.03	1018.78	0.24	20.52
08/09/20 03:08:56 PM	19.18	0.00	1020.39	4198	112.00	1018.75	0.23	20.48
08/09/20 03:15:07 PM	19.15	0.00	1020.41	4198	111.99	1018.76	0.24	20.45
08/09/20 03:21:18 PM	19.13	0.00	1020.44	4198	111.98	1018.79	0.24	20.42
08/09/20 03:27:30 PM	19.07	0.00	1020.33	4198	111.97	1018.68	0.24	20.39
08/09/20 03:33:41 PM	19.06	0.00	1020.26	4197	111.97	1018.62	0.23	20.35
08/09/20 03:39:51 PM	19.03	0.00	1020.29	4198	111.97	1018.64	0.24	20.32
08/09/20 03:46:02 PM	19.00	0.00	1020.29	4198	111.96	1018.64	0.23	20.29
08/09/20 03:52:14 PM	18.96	0.00	1020.29	4197	111.96	1018.64	0.24	20.26
08/09/20 03:58:25 PM	18.94	0.00	1020.19	4197	111.96	1018.53	0.24	20.23
08/09/20 04:04:35 PM	18.92	0.00	1020.18	4196	111.96	1018.53	0.24	20.19
08/09/20 04:10:46 PM	18.88	0.00	1020.21	4196	111.96	1018.56	0.24	20.14
08/09/20 04:16:58 PM	18.85	0.00	1020.24	4198	111.95	1018.58	0.24	20.10
08/09/20 04:23:09 PM	18.82	0.00	1020.21	4197	111.94	1018.55	0.24	20.07
08/09/20 04:29:19 PM	18.79	0.00	1020.17	4197	111.91	1018.51	0.24	20.03
08/09/20 04:35:30 PM	18.78	0.00	1020.16	4196	111.87	1018.50	0.24	20.00
08/09/20 04:41:40 PM	18.77	0.00	1020.18	4195	111.83	1018.52	0.23	19.97
08/09/20 04:47:50 PM	18.75	0.00	1020.14	4195	111.79	1018.49	0.24	19.95
08/09/20 04:54:02 PM	18.75	0.00	1020.11	4196	111.73	1018.45	0.24	19.93
08/09/20 05:00:13 PM	18.72	0.00	1020.09	4195	111.69	1018.43	0.24	19.90
08/09/20 05:06:24 PM	18.69	0.00	1020.07	4196	111.65	1018.41	0.24	19.88
08/09/20 05:12:34 PM	18.66	0.00	1020.05	4195	111.56	1018.39	0.24	19.84
08/09/20 05:18:45 PM	18.61	0.00	1019.96	4195	111.49	1018.30	0.24	19.82
08/09/20 05:24:56 PM	18.56	0.00	1019.92	4195	111.41	1018.26	0.24	19.86
08/09/20 05:31:07 PM	18.56	0.00	1019.98	4196	111.36	1018.31	0.24	20.00
08/09/20 05:37:18 PM	18.56	0.00	1019.97	4196	111.35	1018.31	0.24	20.21
08/09/20 05:43:28 PM	18.58	0.00	1020.03	4194	111.35	1018.36	0.23	20.46
08/09/20 05:49:40 PM	18.65	0.00	1020.01	4194	111.38	1018.34	0.24	20.73
08/09/20 05:55:51 PM	18.73	0.00	1020.00	4195	111.42	1018.33	0.24	20.98
08/09/20 06:02:01 PM	18.78	0.00	1019.99	4194	111.47	1018.31	0.24	21.21
08/09/20 06:08:13 PM	18.88	0.00	1019.97	4194	111.53	1018.29	0.24	21.42
08/09/20 06:14:23 PM	18.94	0.00	1020.00	4193	111.60	1018.33	0.24	21.60
08/09/20 06:20:35 PM	18.94	0.00	1020.10	4194	111.62	1018.43	0.24	21.75
08/09/20 06:26:45 PM	18.94	0.00	1020.12	4193	111.62	1018.44	0.24	21.85
08/09/20 06:32:57 PM	18.94	0.00	1020.11	4193	111.59	1018.44	0.24	21.88
08/09/20 06:39:07 PM	18.94	0.00	1020.11	4193	111.54	1018.44	0.23	21.84
08/09/20 06:45:19 PM	18.94	0.00	1020.18	4193	111.51	1018.50	0.23	21.76
08/09/20 06:51:29 PM	18.95	0.00	1020.25	4193	111.48	1018.57	0.24	21.66
08/09/20 06:57:41 PM	18.94	0.00	1020.32	4193	111.46	1018.64	0.23	21.55
08/09/20 07:03:52 PM	18.93	0.00	1020.37	4193	111.40	1018.68	0.23	21.44
08/09/20 07:10:03 PM	18.88	0.00	1020.45	4193	111.36	1018.77	0.24	21.33
08/09/20 07:16:15 PM	18.85	0.00	1020.45	4193	111.29	1018.78	0.23	21.22
08/09/20 07:22:25 PM	18.82	0.00	1020.49	4191	111.21	1018.80	0.24	21.11
08/09/20 07:28:37 PM	18.81	0.00	1020.48	4192	111.15	1018.80	0.24	21.00
08/09/20 07:34:48 PM	18.81	0.00	1020.49	4192	111.12	1018.81	0.23	20.91
08/09/20 07:40:59 PM	18.79	0.00	1020.59	4191	111.08	1018.91	0.24	20.83
08/09/20 07:47:11 PM	18.75	0.00	1020.64	4192	111.05	1018.96	0.24	20.75
08/09/20 07:53:22 PM	18.75	0.00	1020.64	4192	111.03	1018.95	0.24	20.67
08/09/20 07:59:33 PM	18.75	0.00	1020.69	4191	111.02	1019.00	0.23	20.61
08/09/20 08:05:44 PM	18.75	0.00	1020.75	4192	111.00	1019.07	0.23	20.54
08/09/20 08:11:55 PM	18.74	0.00	1020.89	4191	110.99	1019.21	0.24	20.48
08/09/20 08:18:05 PM	18.70	0.00	1020.93	4191	110.98	1019.24	0.23	20.42
08/09/20 08:24:17 PM	18.69	0.00	1021.02	4191	110.97	1019.34	0.23	20.36
08/09/20 08:30:28 PM	18.69	0.00	1021.03	4192	110.97	1019.35	0.23	20.31
08/09/20 08:36:39 PM	18.69	0.00	1021.11	4191	110.97	1019.43	0.24	20.26
08/09/20 08:42:49 PM	18.69	0.00	1021.21	4191	110.97	1019.51	0.23	20.22
08/09/20 08:49:00 PM	18.69	0.00	1021.29	4191	110.97	1019.60	0.23	20.18
08/09/20 08:55:11 PM	18.69	0.00	1021.30	4190	110.96	1019.61	0.24	20.14
08/09/20 09:01:22 PM	18.69	0.00	1021.31	4191	110.96	1019.62	0.23	20.10
08/09/20 09:07:33 PM	18.69	0.00	1021.38	4191	110.96	1019.68	0.24	20.07
08/09/20 09:13:43 PM	18.66	0.00	1021.43	4190	110.96	1019.73	0.24	20.03
08/09/20 09:19:54 PM	18.63	0.00	1021.38	4190	110.96	1019.69	0.24	20.00
08/09/20 09:26:05 PM	18.62	0.00	1021.40	4191	110.96	1019.71	0.23	19.95
08/09/20 09:32:16 PM	18.57	0.00	1021.48	4190	110.96	1019.78	0.23	19.94
08/09/20 09:38:27 PM	18.55	0.00	1021.48	4190	110.96	1019.78	0.24	19.93
08/09/20 09:44:37 PM	18.51	0.00	1021.53	4189	110.96	1019.83	0.24	19.94
08/09/20 09:50:48 PM	18.48	0.00	1021.54	4188	110.95	1019.84	0.23	19.93
08/09/20 09:56:58 PM	18.45	0.00	1021.52	4189	110.93	1019.83	0.24	19.93
08/09/20 10:03:08 PM	18.44	0.00	1021.52	4189	110.92	1019.83	0.24	19.92
08/09/20 10:09:19 PM	18.42	0.00	1021.49	4188	110.88	1019.81	0.24	19.91
08/09/20 10:15:30 PM	18.44	0.00	1021.48	4189	110.85	1019.79	0.24	19.91
08/09/20 10:21:41 PM	18.47	0.00	1021.47	4188	110.84	1019.78	0.24	19.89
08/09/20 10:27:52 PM	18.50	0.00	1021.44	4188	110.84	1019.75	0.24	19.88
08/09/20 10:34:03 PM	18.52	0.00	1021.46	4189	110.84	1019.76	0.24	19.86
08/09/20 10:40:14 PM	18.56	0.00	1021.49	4189	110.83	1019.79	0.24	19.83
08/09/20 10:46:25 PM	18.56	0.00	1021.47	4189	110.88	1019.77	0.24	19.84
08/09/20 10:52:36 PM	18.61	0.00	1021.50	4188	110.90	1019.79	0.24	19.94
08/09/20 10:58:46 PM	18.65	0.00	1021.48	4187	110.91	1019.77	0.24	20.11
08/09/20 11:04:56 PM	18.69	0.00	1021.51	4188	110.92	1019.80	0.24	20.26
08/09/20 11:11:07 PM	18.74	0.00	1021.57	4187	110.94	1019.86	0.24	20.41
08/09/20 11:17:18 PM	18.79	0.00	1021.61	4188	110.95	1019.90	0.23	20.54
08/09/20 11:23:29 PM	18.81	0.00	1021.71	4185	110.99	1019.99	0.24	20.68
08/09/20 11:29:40 PM	18.82	0.00	1021.65	4185	111.02	1019.93	0.25	20.79
08/09/20 11:35:51 PM	18.87	0.00	1021.60	4185	111.02	1019.88	0.24	20.90
08/09/20 11:42:02 PM	18.88	0.00	1021.58	4185	111.01	1019.86	0.24	20.99
08/09/20 11:48:13 PM	18.88	0.00	1021.61	4184	111.02	1019.88	0.24	21.07
08/09/20 11:54:23 PM	18.90	0.00	1021.70	4183	111.01	1019.97	0.24	21.15
09/09/20 12:00:35 AM	18.94	0.00	1021.78	4185	111.01	1020.05	0.24	21.24
[truncated: 22,727 more rows]
