# Supplementary material for: A Compact, Low-Cost, and Low-Power Turbidity Sensor for Continuous In Situ Stormwater Monitoring
Source: Sensors (Basel). 2024 Jun 17;24(12):3926. doi: 10.3390/s24123926 (PMC11207302; doi:10.3390/s24123926)
Supplement: Supplementary file 1 [file sensors-24-03926-s001.zip › supplementary material/raw data/field/Inlet raw data/TROUPS_INTLET_A.csv]

This is our new file for site: TROUPS_INTLET_A.csv. We will write Date and time in first column	temperature in the next	EC	then depth
01/08/20 04:00:36 AM	15.49	513.17	-411.53	3874	62.05	1019.56	0.59	19.40
01/08/20 04:07:49 AM	11.95	1019.92	-236.40	3878	62.35	1019.97	0.21	19.90
01/08/20 04:17:55 AM	11.51	1022.17	-236.97	3879	32.62	1019.83	0.22	19.82
01/08/20 04:27:28 AM	11.52	1023.00	-240.92	3877	52.30	1019.43	0.23	19.59
01/08/20 04:35:44 AM	11.54	1023.00	-242.95	3879	36.50	1018.93	0.22	19.29
01/08/20 04:43:59 AM	11.54	1023.00	-243.56	3880	20.28	1018.89	0.21	19.25
01/08/20 04:52:14 AM	11.55	1023.00	-243.81	3877	18.73	1018.80	0.21	19.19
01/08/20 04:58:55 AM	11.53	1023.00	-244.48	3879	18.62	1018.41	0.21	18.89
01/08/20 05:05:29 AM	11.53	1023.00	-245.76	3879	18.68	1018.12	0.21	18.63
01/08/20 05:12:03 AM	11.51	1023.00	-245.26	3879	18.79	1017.95	0.21	18.48
01/08/20 05:18:36 AM	11.50	1023.00	-244.51	3880	18.77	1017.85	0.21	18.40
01/08/20 05:25:10 AM	11.49	1023.00	-244.04	3880	18.51	1017.57	0.21	18.19
01/08/20 05:31:43 AM	11.45	1023.00	-244.53	3880	18.90	1017.33	0.21	17.98
01/08/20 05:38:17 AM	11.44	1023.00	-246.27	3880	18.54	1017.19	0.21	17.85
01/08/20 05:44:50 AM	11.39	1023.00	-246.15	3880	18.72	1017.10	0.21	17.76
01/08/20 05:51:23 AM	11.37	1023.00	-247.01	3880	18.69	1016.95	0.21	17.62
01/08/20 05:57:56 AM	11.32	1023.00	-246.03	3880	18.60	1016.71	0.21	17.42
01/08/20 06:04:29 AM	11.30	1023.00	-245.18	3881	20.20	1016.46	0.21	17.22
01/08/20 06:11:02 AM	11.25	1023.00	-247.05	3880	19.41	1016.25	0.21	17.03
01/08/20 06:17:34 AM	11.19	1023.00	-247.65	3880	19.26	1015.93	0.21	16.75
01/08/20 06:24:15 AM	11.15	1023.00	-247.50	3881	18.86	1015.68	0.21	16.56
01/08/20 06:30:49 AM	11.07	1023.00	-244.92	3882	19.34	1015.57	0.21	16.43
01/08/20 06:37:22 AM	11.01	1023.00	-246.03	3882	20.04	1015.21	0.21	16.09
01/08/20 06:43:54 AM	10.94	1023.00	-247.12	3881	19.85	1014.82	0.21	15.73
01/08/20 06:50:27 AM	10.92	1023.00	-246.78	3882	21.41	1014.50	0.21	15.46
01/08/20 06:57:00 AM	10.88	1023.00	-245.40	3882	21.16	1014.10	0.21	15.14
01/08/20 07:03:32 AM	10.82	1023.00	-245.49	3882	20.99	1013.68	0.21	14.78
01/08/20 07:10:05 AM	10.77	1023.00	-245.65	3882	20.17	1013.12	0.21	14.31
01/08/20 07:16:38 AM	10.73	1023.00	-246.33	3884	20.82	1012.58	0.21	13.85
01/08/20 07:23:10 AM	10.69	1023.00	-246.85	3884	24.27	1012.10	0.21	13.41
01/08/20 07:29:42 AM	10.63	1023.00	-245.62	3883	22.16	1011.74	0.21	13.08
01/08/20 07:36:15 AM	10.60	1023.00	-244.25	3885	23.25	1011.31	0.21	12.70
01/08/20 07:42:46 AM	10.57	1023.00	-244.75	3883	19.70	1011.00	0.21	12.36
01/08/20 07:49:19 AM	10.52	1023.00	-245.75	3885	24.50	1010.68	0.21	12.07
01/08/20 07:55:50 AM	10.48	1023.00	-245.35	3883	20.55	1010.36	0.21	11.80
01/08/20 08:02:23 AM	10.44	1023.00	-245.72	3885	21.38	1010.32	0.22	11.72
01/08/20 08:08:54 AM	10.42	1023.00	-244.51	3883	25.78	1010.32	0.21	11.67
01/08/20 08:15:27 AM	10.38	1023.00	-244.23	3885	24.17	1010.33	0.21	11.63
01/08/20 08:21:59 AM	10.35	1023.00	-244.32	3883	23.78	1010.11	0.21	11.43
01/08/20 08:28:31 AM	10.32	1023.00	-243.76	3885	19.36	1010.02	0.21	11.35
01/08/20 08:35:04 AM	10.26	1023.00	-243.12	3885	21.71	1009.73	0.21	11.07
01/08/20 08:41:35 AM	10.25	1023.00	-243.09	3884	27.08	1009.39	0.21	10.78
01/08/20 08:48:08 AM	10.23	1023.00	-242.43	3884	31.57	1009.52	0.21	10.87
01/08/20 08:54:40 AM	10.19	1023.00	-243.54	3885	24.42	1009.76	0.22	11.11
01/08/20 09:01:12 AM	10.19	1023.00	-243.45	3884	22.67	1010.25	0.21	11.53
01/08/20 09:07:45 AM	10.16	1023.00	-242.30	3884	25.29	1010.40	0.21	11.66
01/08/20 09:14:16 AM	10.13	1023.00	-242.25	3884	23.36	1010.58	0.22	11.75
01/08/20 09:20:49 AM	10.13	1023.00	-242.15	3884	26.85	1010.60	0.21	11.75
01/08/20 09:27:20 AM	10.10	1023.00	-242.33	3883	26.55	1010.75	0.21	11.86
01/08/20 09:33:53 AM	10.08	1023.00	-242.65	3884	25.62	1010.79	0.21	11.87
01/08/20 09:40:24 AM	10.06	1023.00	-242.06	3884	24.13	1010.87	0.21	11.90
01/08/20 09:46:57 AM	10.06	1023.00	-241.75	3884	22.37	1010.83	0.21	11.88
01/08/20 09:53:28 AM	10.06	1023.00	-243.12	3883	20.06	1010.84	0.21	11.88
01/08/20 10:00:01 AM	10.05	1023.00	-242.81	3884	20.07	1010.80	0.21	11.86
01/08/20 10:06:32 AM	10.03	1023.00	-243.12	3883	18.67	1010.83	0.21	11.88
01/08/20 10:13:05 AM	10.01	1023.00	-243.36	3883	18.42	1010.96	0.21	11.96
01/08/20 10:19:37 AM	10.01	1023.00	-241.92	3884	21.40	1011.15	0.21	12.11
01/08/20 10:26:09 AM	10.00	1023.00	-242.39	3884	19.87	1011.32	0.21	12.22
01/08/20 10:32:41 AM	9.99	1023.00	-242.71	3883	173.87	1011.33	0.30	12.25
01/08/20 10:39:14 AM	9.99	1023.00	-241.58	3884	143.03	1011.40	0.25	12.35
01/08/20 10:45:46 AM	9.98	1023.00	-243.88	3883	110.33	1011.44	0.25	12.39
01/08/20 10:52:19 AM	9.98	1023.00	-243.97	3883	205.18	1011.46	0.30	12.41
01/08/20 10:58:50 AM	9.97	1023.00	-242.56	3883	268.59	1011.39	0.33	12.43
01/08/20 11:05:23 AM	9.96	1023.00	-242.72	3884	217.36	1011.23	0.32	12.36
01/08/20 11:11:55 AM	9.94	1023.00	-242.02	3883	219.73	1011.12	0.28	12.34
01/08/20 11:18:27 AM	9.94	1023.00	-241.31	3883	213.96	1011.09	0.30	12.36
01/08/20 11:25:00 AM	9.94	1023.00	-241.92	3884	152.62	1010.95	0.26	12.23
01/08/20 11:31:31 AM	9.94	1023.00	-241.91	3882	203.38	1010.71	0.28	12.10
01/08/20 11:38:04 AM	9.93	1023.00	-241.94	3884	160.54	1010.73	0.26	12.15
01/08/20 11:44:35 AM	9.93	1023.00	-241.04	3883	178.59	1010.62	0.29	12.06
01/08/20 11:51:08 AM	9.92	1023.00	-239.75	3883	206.62	1010.56	0.31	12.05
01/08/20 11:57:40 AM	9.91	1023.00	-239.85	3883	215.14	1010.66	0.30	12.14
01/08/20 12:04:13 PM	9.91	1023.00	-240.24	3883	203.35	1010.69	0.29	12.21
01/08/20 12:10:45 PM	9.89	1023.00	-240.21	3883	209.11	1010.65	0.30	12.19
01/08/20 12:17:18 PM	9.89	1023.00	-240.17	3883	197.86	1010.64	0.29	12.19
01/08/20 12:23:50 PM	9.88	1023.00	-240.08	3881	224.70	1010.63	0.28	12.15
01/08/20 12:30:22 PM	9.88	1023.00	-240.41	3882	169.88	1010.63	0.28	12.13
01/08/20 12:36:55 PM	9.88	1023.00	-239.37	3883	224.45	1010.48	0.29	11.98
01/08/20 12:43:28 PM	9.88	1023.00	-239.40	3883	219.33	1010.56	0.31	12.02
01/08/20 12:50:00 PM	9.87	1023.00	-240.00	3883	193.95	1010.63	0.28	12.05
01/08/20 12:56:32 PM	9.88	1023.00	-240.09	3883	183.77	1010.70	0.27	12.10
01/08/20 01:03:04 PM	9.88	1023.00	-240.31	3882	180.07	1010.85	0.26	12.18
01/08/20 01:09:36 PM	9.86	1023.00	-240.10	3883	198.27	1010.83	0.27	12.10
01/08/20 01:16:08 PM	9.86	1023.00	-239.34	3883	184.39	1010.81	0.27	12.04
01/08/20 01:22:41 PM	9.85	1023.00	-238.09	3883	185.11	1010.85	0.28	12.04
01/08/20 01:29:12 PM	9.84	1023.00	-239.24	3882	217.07	1010.82	0.28	12.03
01/08/20 01:35:44 PM	9.83	1023.00	-238.93	3882	168.00	1010.82	0.26	12.11
01/08/20 01:42:16 PM	9.82	1023.00	-237.87	3882	117.89	1010.83	0.24	12.13
01/08/20 01:48:48 PM	9.81	1023.00	-238.13	3883	150.77	1010.69	0.27	12.06
01/08/20 01:55:20 PM	9.81	1023.00	-237.14	3882	122.83	1010.60	0.25	12.05
01/08/20 02:01:53 PM	9.81	1023.00	-236.30	3882	141.90	1010.61	0.25	12.10
01/08/20 02:08:24 PM	9.81	1023.00	-237.62	3882	110.29	1010.67	0.23	12.12
01/08/20 02:14:57 PM	9.81	1023.00	-236.62	3883	147.59	1010.64	0.26	12.11
01/08/20 02:21:29 PM	9.80	1023.00	-237.02	3881	190.67	1010.57	0.28	12.08
01/08/20 02:28:01 PM	9.78	1023.00	-234.99	3881	125.60	1010.57	0.24	12.12
01/08/20 02:34:34 PM	9.77	1023.00	-235.74	3882	199.30	1010.62	0.28	12.23
01/08/20 02:41:06 PM	9.77	1023.00	-236.34	3881	130.44	1010.70	0.24	12.28
01/08/20 02:47:38 PM	9.75	1023.00	-236.93	3881	195.14	1010.65	0.29	12.24
01/08/20 02:54:11 PM	9.75	1023.00	-235.46	3883	217.40	1010.56	0.28	12.15
01/08/20 03:00:43 PM	9.75	1023.00	-235.40	3881	187.48	1010.30	0.30	11.93
01/08/20 03:07:15 PM	9.74	1023.00	-234.93	3881	221.18	1010.12	0.28	11.84
01/08/20 03:13:47 PM	9.73	1023.00	-235.50	3882	156.06	1010.09	0.24	11.83
01/08/20 03:20:19 PM	9.70	1023.00	-235.44	3883	123.00	1010.03	0.24	11.79
01/08/20 03:33:56 PM	9.69	1023.00	-234.40	3882	75.52	1010.06	0.22	11.87
01/08/20 03:40:28 PM	9.68	1023.00	-234.07	3881	135.91	1009.97	0.25	11.84
01/08/20 03:47:01 PM	9.68	1023.00	-233.59	3882	86.52	1010.08	0.23	11.92
01/08/20 03:53:33 PM	9.67	1023.00	-233.66	3882	122.40	1010.11	0.24	11.96
01/08/20 04:00:05 PM	9.65	1023.00	-233.12	3882	99.61	1010.10	0.23	11.93
01/08/20 04:06:38 PM	9.64	1023.00	-232.06	3882	116.69	1010.09	0.23	11.95
01/08/20 04:13:10 PM	9.63	1023.00	-232.56	3881	84.91	1009.99	0.23	11.87
01/08/20 04:19:42 PM	9.63	1023.00	-233.06	3881	104.87	1009.94	0.23	11.86
01/08/20 04:26:15 PM	9.63	1023.00	-232.02	3881	102.78	1009.96	0.23	11.90
01/08/20 04:32:46 PM	9.61	1023.00	-231.72	3881	104.58	1009.91	0.24	11.90
01/08/20 04:39:18 PM	9.61	1023.00	-231.93	3881	92.76	1009.76	0.22	11.78
01/08/20 04:45:51 PM	9.58	1023.00	-229.91	3881	101.26	1009.87	0.24	11.87
01/08/20 04:52:23 PM	9.57	1023.00	-229.77	3881	126.54	1009.82	0.25	11.85
01/08/20 04:58:55 PM	9.56	1023.00	-230.63	3880	112.07	1009.71	0.24	11.77
01/08/20 05:05:28 PM	9.56	1023.00	-230.31	3881	112.49	1009.74	0.23	11.79
01/08/20 05:12:00 PM	9.56	1023.00	-229.09	3881	103.92	1009.70	0.23	11.78
01/08/20 05:18:32 PM	9.56	1023.00	-228.89	3880	98.19	1009.66	0.23	11.75
01/08/20 05:25:04 PM	9.56	1023.00	-229.69	3881	95.50	1009.63	0.23	11.72
01/08/20 05:31:36 PM	9.54	1023.00	-228.78	3881	100.02	1009.60	0.23	11.67
01/08/20 05:38:09 PM	9.53	1023.00	-226.37	3881	107.43	1009.47	0.24	11.60
01/08/20 05:44:42 PM	9.51	1023.00	-226.73	3881	115.90	1009.39	0.23	11.53
01/08/20 05:51:14 PM	9.50	1023.00	-226.48	3882	124.90	1009.38	0.24	11.47
01/08/20 05:57:45 PM	9.50	1023.00	-225.43	3881	88.31	1009.39	0.22	11.44
01/08/20 06:04:18 PM	9.49	1023.00	-225.80	3881	116.21	1009.31	0.23	11.34
01/08/20 06:10:50 PM	9.50	1023.00	-224.45	3881	92.14	1009.40	0.23	11.35
01/08/20 06:17:22 PM	9.48	1023.00	-225.72	3880	89.48	1009.31	0.23	11.29
01/08/20 06:23:54 PM	9.47	1023.00	-225.04	3880	125.22	1009.23	0.24	11.23
01/08/20 06:30:25 PM	9.45	1023.00	-225.81	3880	116.07	1009.15	0.24	11.16
01/08/20 06:36:58 PM	9.44	1023.00	-225.17	3881	109.51	1009.11	0.23	11.17
01/08/20 06:50:33 PM	9.43	1023.00	-224.57	3880	124.68	1009.31	0.24	11.27
01/08/20 06:57:06 PM	9.42	1023.00	-223.33	3881	119.18	1009.24	0.23	11.22
01/08/20 07:03:38 PM	9.40	1023.00	-223.32	3881	155.90	1009.25	0.25	11.23
01/08/20 07:10:10 PM	9.38	1023.00	-221.68	3880	163.38	1009.27	0.25	11.17
01/08/20 07:16:42 PM	9.38	1023.00	-222.29	3881	134.74	1009.22	0.24	11.07
01/08/20 07:23:14 PM	9.38	1023.00	-222.69	3879	151.98	1009.33	0.24	11.16
01/08/20 07:29:46 PM	9.38	1023.00	-220.33	3881	115.78	1009.31	0.25	11.08
01/08/20 07:36:19 PM	9.38	1023.00	-219.43	3880	53.17	1009.35	0.22	11.06
01/08/20 07:42:51 PM	9.36	1023.00	-219.96	3880	41.16	1009.36	0.21	10.99
01/08/20 07:49:24 PM	9.35	1023.00	-221.32	3881	49.24	1009.29	0.22	10.86
01/08/20 07:55:56 PM	9.32	1023.00	-221.11	3880	29.22	1009.30	0.21	10.74
01/08/20 08:02:28 PM	9.31	1023.00	-220.79	3880	29.90	1009.30	0.21	10.68
01/08/20 08:09:00 PM	9.31	1023.00	-219.67	3880	28.95	1009.31	0.21	10.72
01/08/20 08:15:31 PM	9.31	1023.00	-218.55	3880	81.88	1009.34	0.21	10.76
01/08/20 08:22:04 PM	9.31	1023.00	-218.35	3881	48.24	1009.53	0.23	10.85
01/08/20 08:28:36 PM	9.28	1023.00	-216.75	3880	76.55	1009.59	0.22	10.83
01/08/20 08:35:08 PM	9.29	1023.00	-216.02	3880	60.30	1009.58	0.24	10.79
01/08/20 08:41:40 PM	9.26	1023.00	-216.46	3880	22.82	1009.61	0.21	10.76
01/08/20 08:48:12 PM	9.26	1023.00	-216.99	3880	29.09	1009.70	0.21	10.80
01/08/20 08:54:44 PM	9.25	1023.00	-216.18	3879	37.19	1009.78	0.21	10.85
01/08/20 09:01:16 PM	9.25	1023.00	-214.66	3880	60.65	1009.75	0.22	10.78
01/08/20 09:07:48 PM	9.25	1023.00	-216.03	3881	39.12	1009.69	0.21	10.70
01/08/20 09:14:20 PM	9.24	1023.00	-215.06	3879	21.61	1009.70	0.21	10.69
01/08/20 09:20:53 PM	9.24	1023.00	-214.88	3879	19.97	1009.78	0.21	10.69
01/08/20 09:27:25 PM	9.23	1023.00	-213.60	3880	55.85	1009.82	0.23	10.70
01/08/20 09:33:57 PM	9.20	1023.00	-213.08	3880	53.23	1009.99	0.22	10.78
01/08/20 09:40:29 PM	9.19	1023.00	-212.42	3879	81.04	1010.17	0.25	10.86
01/08/20 09:47:01 PM	9.20	1023.00	-211.90	3880	109.56	1010.60	0.24	11.16
01/08/20 09:53:33 PM	9.20	1023.00	-213.42	3879	141.62	1010.85	0.26	11.35
01/08/20 10:00:05 PM	9.21	1023.00	-212.73	3880	231.69	1011.37	0.32	11.73
01/08/20 10:06:37 PM	9.24	1023.00	-211.93	3880	252.36	1012.37	0.29	12.47
01/08/20 10:13:10 PM	9.25	1023.00	-211.33	3879	256.52	1013.12	0.34	13.06
01/08/20 10:19:42 PM	9.25	1023.00	-211.26	3878	295.26	1013.77	0.36	13.55
01/08/20 10:26:14 PM	9.26	1023.00	-210.89	3879	311.10	1014.29	0.36	14.01
01/08/20 10:32:47 PM	9.29	1023.00	-211.11	3879	738.36	1014.72	0.63	14.34
01/08/20 10:39:20 PM	9.31	1023.00	-211.42	3878	986.77	1015.28	0.80	14.72
01/08/20 10:45:53 PM	9.32	1023.00	-211.86	3878	941.36	1015.71	0.80	15.03
01/08/20 10:52:25 PM	9.36	1023.00	-211.19	3877	972.87	1016.28	0.80	15.45
01/08/20 10:58:58 PM	9.39	1023.00	-211.97	3878	897.01	1016.59	0.80	15.69
01/08/20 11:05:31 PM	9.43	1023.00	-211.88	3878	671.88	1016.95	0.70	15.95
01/08/20 11:12:04 PM	9.47	1023.00	-211.91	3877	613.98	1017.21	0.65	16.14
01/08/20 11:18:37 PM	9.51	1023.00	-212.57	3876	571.68	1017.73	0.63	16.53
01/08/20 11:25:09 PM	9.56	1023.00	-211.22	3876	594.96	1017.97	0.65	16.72
01/08/20 11:31:42 PM	9.61	1023.00	-212.85	3877	598.79	1018.18	0.65	16.88
01/08/20 11:38:15 PM	9.66	1023.00	-212.07	3876	590.93	1018.30	0.66	16.96
01/08/20 11:44:49 PM	9.71	1023.00	-211.56	3877	349.18	1018.69	0.47	17.28
01/08/20 11:51:22 PM	9.78	1023.00	-211.37	3876	186.41	1019.07	0.28	17.58
01/08/20 11:57:55 PM	9.84	1023.00	-212.66	3876	181.33	1019.17	0.32	17.67
02/08/20 12:04:28 AM	9.90	1023.00	-214.20	3877	238.61	1019.51	0.38	17.90
02/08/20 12:11:02 AM	9.96	1023.00	-214.94	3876	638.41	1019.53	0.65	17.89
02/08/20 12:17:35 AM	10.04	1023.00	-214.01	3876	661.15	1019.59	0.70	17.94
02/08/20 12:24:08 AM	10.10	1023.00	-215.23	3875	513.19	1019.93	0.58	18.22
02/08/20 12:30:42 AM	10.17	1023.00	-215.33	3876	387.27	1020.01	0.52	18.25
02/08/20 12:37:15 AM	10.23	1023.00	-214.60	3876	319.19	1020.33	0.47	18.49
02/08/20 12:43:48 AM	10.31	1023.00	-214.64	3876	82.01	1020.44	0.27	18.63
02/08/20 12:50:21 AM	10.40	1023.00	-216.01	3876	159.45	1020.36	0.30	18.66
02/08/20 12:56:55 AM	10.47	1023.00	-216.85	3876	274.74	1020.41	0.36	18.74
02/08/20 01:03:28 AM	10.55	1023.00	-216.84	3876	274.15	1020.81	0.38	19.09
02/08/20 01:10:02 AM	10.60	1023.00	-216.85	3876	298.31	1020.97	0.40	19.20
02/08/20 01:16:43 AM	10.68	1023.00	-218.04	3875	217.89	1021.19	0.34	19.37
02/08/20 01:24:43 AM	10.79	1023.00	-218.11	3874	286.63	1021.45	0.43	19.59
02/08/20 01:32:50 AM	10.89	1023.00	-218.75	3874	191.47	1021.55	0.33	19.78
02/08/20 01:40:57 AM	10.98	1023.00	-218.85	3874	188.09	1021.68	0.34	19.98
02/08/20 01:49:37 AM	11.09	1023.00	-220.63	3875	219.79	1021.79	0.36	20.15
02/08/20 01:59:34 AM	11.21	1023.00	-221.01	3873	252.72	1021.99	0.41	20.45
02/08/20 03:47:28 AM	11.53	1023.00	-221.14	3870	216.87	1021.83	0.37	20.81
02/08/20 04:04:14 AM	12.17	1023.00	-221.97	3871	209.76	1020.68	0.35	20.88
02/08/20 04:13:25 AM	12.19	1023.00	-220.63	3872	257.81	1020.19	0.33	20.54
02/08/20 04:34:00 AM	12.24	1023.00	-220.58	3871	156.91	1019.73	0.31	20.38
02/08/20 04:44:29 AM	12.24	1023.00	-218.65	3870	207.09	1019.64	0.38	20.36
02/08/20 04:52:37 AM	12.25	1023.00	-218.39	3870	227.15	1019.40	0.35	20.17
02/08/20 05:00:46 AM	12.21	1023.00	-217.88	3871	162.70	1019.07	0.31	19.98
02/08/20 05:07:27 AM	12.16	1023.00	-216.43	3871	293.02	1018.72	0.34	19.73
02/08/20 05:14:01 AM	12.12	1023.00	-215.39	3871	170.89	1018.59	0.28	19.61
02/08/20 05:22:09 AM	12.10	1023.00	-214.59	3872	86.89	1018.51	0.24	19.57
02/08/20 05:29:53 AM	12.06	1023.00	-213.13	3871	86.83	1018.23	0.23	19.39
02/08/20 05:36:34 AM	12.01	1023.00	-212.08	3871	124.26	1017.90	0.25	19.19
02/08/20 05:44:42 AM	12.02	1023.00	-210.61	3871	110.14	1017.86	0.27	19.17
02/08/20 05:51:31 AM	11.98	1023.00	-209.08	3871	51.27	1017.56	0.23	18.91
02/08/20 05:58:05 AM	11.96	1023.00	-209.47	3871	46.25	1017.24	0.22	18.69
02/08/20 06:04:46 AM	11.96	1023.00	-210.56	3871	197.85	1017.11	0.32	18.63
02/08/20 06:11:20 AM	11.94	1023.00	-209.62	3871	18.90	1016.84	0.21	18.45
02/08/20 06:17:53 AM	11.91	1023.00	-209.11	3871	18.51	1016.49	0.21	18.20
02/08/20 06:24:27 AM	11.86	1023.00	-207.40	3871	18.22	1016.14	0.21	17.92
02/08/20 06:31:00 AM	11.82	1023.00	-206.50	3871	17.98	1015.82	0.21	17.64
02/08/20 06:37:33 AM	11.79	1023.00	-205.77	3871	18.76	1015.47	0.21	17.35
02/08/20 06:44:06 AM	11.75	1023.00	-205.41	3872	18.57	1015.08	0.21	17.07
02/08/20 06:50:39 AM	11.70	1023.00	-204.03	3871	21.56	1014.65	0.21	16.69
02/08/20 06:57:12 AM	11.67	1023.00	-203.08	3872	23.08	1014.46	0.21	16.54
02/08/20 07:03:45 AM	11.63	1023.00	-203.51	3871	23.51	1013.84	0.21	16.03
02/08/20 07:10:18 AM	11.56	1023.00	-202.63	3871	26.16	1013.46	0.21	15.70
02/08/20 07:16:49 AM	11.52	1023.00	-200.83	3872	26.58	1012.94	0.21	15.29
02/08/20 07:23:22 AM	11.49	1023.00	-201.47	3873	45.90	1012.37	0.22	14.81
02/08/20 07:29:55 AM	11.44	1023.00	-201.66	3873	34.69	1011.80	0.22	14.30
02/08/20 07:36:28 AM	11.38	1023.00	-200.48	3873	21.37	1011.29	0.21	13.84
02/08/20 07:43:01 AM	11.35	1023.00	-199.88	3873	21.81	1011.07	0.21	13.58
02/08/20 07:49:33 AM	11.30	1023.00	-199.80	3872	23.41	1010.67	0.21	13.18
02/08/20 07:56:05 AM	11.25	1023.00	-198.32	3873	23.03	1010.30	0.21	12.81
02/08/20 08:02:37 AM	11.20	1023.00	-198.10	3872	24.51	1009.57	0.21	12.19
02/08/20 08:09:10 AM	11.14	1023.00	-196.69	3874	25.27	1008.71	0.21	11.45
02/08/20 08:15:42 AM	11.09	1023.00	-195.66	3873	24.17	1008.10	0.21	10.88
02/08/20 08:22:13 AM	11.05	1023.00	-194.08	3872	21.97	1007.62	0.21	10.45
02/08/20 08:28:46 AM	11.00	1023.00	-193.33	3874	22.87	1006.79	0.21	9.72
02/08/20 08:35:18 AM	10.95	1023.00	-193.34	3874	24.08	1005.97	0.21	9.00
02/08/20 08:41:50 AM	10.92	1023.00	-193.81	3874	22.40	1005.30	0.21	8.43
02/08/20 08:48:22 AM	10.87	1023.00	-193.28	3875	22.08	1004.90	0.21	8.06
02/08/20 08:54:53 AM	10.82	1023.00	-192.37	3873	21.56	1004.64	0.21	7.80
02/08/20 09:01:24 AM	10.77	1023.00	-191.67	3873	22.07	1004.71	0.21	7.80
02/08/20 09:07:56 AM	10.74	1023.00	-191.02	3873	22.61	1004.56	0.21	7.64
02/08/20 09:14:28 AM	10.71	1023.00	-189.38	3874	24.27	1004.30	0.21	7.48
02/08/20 09:20:59 AM	10.68	1023.00	-189.61	3874	22.60	1004.31	0.21	7.52
02/08/20 09:27:31 AM	10.64	1023.00	-190.34	3873	21.48	1004.27	0.21	7.47
02/08/20 09:34:02 AM	10.60	1023.00	-189.39	3873	20.32	1004.12	0.21	7.30
02/08/20 09:40:33 AM	10.57	1023.00	-188.89	3872	20.87	1003.76	0.21	6.96
02/08/20 09:47:04 AM	10.55	1023.00	-188.52	3874	20.49	1003.39	0.21	6.58
02/08/20 09:53:35 AM	10.50	1023.00	-189.45	3872	20.86	1003.09	0.21	6.29
02/08/20 10:00:07 AM	10.47	1023.00	-189.11	3873	19.41	1002.99	0.21	6.21
02/08/20 10:06:38 AM	10.44	1023.00	-188.16	3873	19.05	1002.96	0.21	6.16
02/08/20 10:13:11 AM	10.43	1023.00	-187.05	3874	19.34	1002.80	0.21	6.01
02/08/20 10:19:42 AM	10.38	1023.00	-185.95	3873	18.13	1002.54	0.21	5.85
02/08/20 10:26:13 AM	10.36	1023.00	-185.83	3873	19.23	1002.46	0.21	5.83
02/08/20 10:32:45 AM	10.32	1023.00	-185.15	3873	18.50	1002.62	0.21	5.99
02/08/20 10:39:16 AM	10.31	1023.00	-185.29	3873	18.49	1002.60	0.21	6.00
02/08/20 10:45:47 AM	10.29	1023.00	-184.75	3873	17.91	1002.45	0.20	5.91
02/08/20 10:52:18 AM	10.25	1023.00	-184.40	3873	18.56	1001.98	0.21	5.58
02/08/20 10:58:49 AM	10.22	1023.00	-182.87	3872	19.78	1001.54	0.21	5.33
02/08/20 11:05:21 AM	10.19	1023.00	-183.11	3872	20.36	1001.26	0.22	5.13
02/08/20 11:11:51 AM	10.19	1023.00	-183.57	3872	19.20	1001.03	0.21	4.97
02/08/20 11:25:26 AM	10.13	1023.00	-182.92	3873	19.61	1000.64	0.21	4.70
02/08/20 11:31:57 AM	10.11	1023.00	-182.07	3874	22.91	1000.78	0.21	4.77
02/08/20 11:38:28 AM	10.08	1023.00	-181.74	3874	24.71	1000.73	0.21	4.72
02/08/20 11:44:59 AM	10.06	1023.00	-181.95	3873	23.80	1000.62	0.21	4.71
02/08/20 11:51:31 AM	10.06	1023.00	-181.38	3873	29.43	1000.45	0.21	4.63
02/08/20 11:58:02 AM	10.04	1023.00	-180.33	3873	28.83	1000.42	0.21	4.70
02/08/20 12:04:33 PM	10.02	1023.00	-179.40	3873	24.08	1000.32	0.21	4.64
02/08/20 12:11:04 PM	10.01	1023.00	-178.93	3872	29.69	1000.15	0.22	4.54
02/08/20 12:17:35 PM	10.00	1023.00	-178.86	3874	30.52	1000.17	0.21	4.66
02/08/20 12:24:06 PM	9.99	1023.00	-178.57	3873	28.57	1000.25	0.21	4.82
02/08/20 12:30:37 PM	9.98	1023.00	-179.01	3873	40.12	1000.25	0.22	4.87
02/08/20 12:37:08 PM	9.95	1023.00	-179.73	3872	39.04	1000.16	0.21	4.86
02/08/20 12:43:39 PM	9.94	1023.00	-178.17	3873	35.29	1000.17	0.21	4.93
02/08/20 12:50:10 PM	9.94	1023.00	-178.82	3873	39.97	1000.29	0.22	5.11
02/08/20 12:56:42 PM	9.94	1023.00	-178.41	3872	43.28	1000.27	0.21	5.13
02/08/20 01:03:13 PM	9.93	1023.00	-178.46	3873	39.97	1000.24	0.22	5.16
02/08/20 01:09:45 PM	9.93	1023.00	-177.83	3873	42.59	1000.09	0.21	5.15
02/08/20 01:16:16 PM	9.91	1023.00	-177.43	3872	47.99	999.99	0.22	5.18
02/08/20 01:22:48 PM	9.89	1023.00	-177.21	3873	47.90	999.71	0.22	5.07
02/08/20 01:29:19 PM	9.88	1023.00	-177.13	3873	47.34	999.71	0.22	5.13
02/08/20 01:35:50 PM	9.88	1023.00	-176.56	3873	53.55	999.63	0.22	5.17
02/08/20 01:42:22 PM	9.88	1023.00	-175.90	3872	46.59	999.57	0.22	5.20
02/08/20 01:48:54 PM	9.86	1023.00	-175.54	3872	45.01	999.47	0.22	5.18
02/08/20 01:55:25 PM	9.86	1023.00	-175.55	3872	45.18	999.39	0.22	5.20
02/08/20 02:01:56 PM	9.83	1023.00	-175.37	3873	38.25	999.29	0.21	5.18
02/08/20 02:08:28 PM	9.81	1023.00	-174.77	3871	42.69	999.19	0.21	5.16
02/08/20 02:14:59 PM	9.81	1023.00	-174.42	3872	41.90	999.04	0.22	5.05
02/08/20 02:21:31 PM	9.79	1023.00	-173.82	3873	37.50	998.68	0.21	4.80
02/08/20 02:28:03 PM	9.76	1023.00	-173.76	3871	39.18	998.26	0.21	4.49
02/08/20 02:34:33 PM	9.75	1023.00	-172.71	3872	37.39	998.04	0.22	4.38
02/08/20 02:41:06 PM	9.73	1023.00	-173.76	3873	35.95	997.86	0.21	4.28
02/08/20 02:47:36 PM	9.70	1023.00	-173.43	3872	35.71	997.75	0.21	4.20
02/08/20 02:54:08 PM	9.69	1023.00	-172.57	3873	33.42	997.41	0.21	4.05
02/08/20 03:00:40 PM	9.67	1023.00	-172.61	3872	47.62	997.23	0.22	4.00
02/08/20 03:07:10 PM	9.64	1023.00	-171.64	3872	44.38	996.90	0.21	3.81
02/08/20 03:13:41 PM	9.63	1023.00	-171.65	3872	39.38	996.64	0.21	3.61
02/08/20 03:20:12 PM	9.60	1023.00	-170.00	3872	45.65	996.28	0.22	3.41
02/08/20 03:26:43 PM	9.58	1023.00	-169.84	3873	45.93	996.12	0.21	3.35
02/08/20 03:33:14 PM	9.56	1023.00	-169.57	3873	51.09	996.06	0.21	3.36
02/08/20 03:39:45 PM	9.56	1023.00	-169.12	3873	51.99	995.99	0.22	3.31
02/08/20 03:46:16 PM	9.51	1023.00	-169.51	3872	49.09	995.74	0.22	3.16
02/08/20 03:52:47 PM	9.50	1023.00	-169.31	3873	42.20	995.66	0.21	3.16
02/08/20 03:59:19 PM	9.49	1023.00	-168.81	3872	34.53	995.70	0.21	3.28
02/08/20 04:05:51 PM	9.45	1023.00	-168.03	3872	33.73	995.80	0.21	3.36
02/08/20 04:12:21 PM	9.44	1023.00	-168.28	3872	35.78	995.60	0.21	3.19
02/08/20 04:18:51 PM	9.43	1023.00	-167.46	3872	39.85	995.44	0.22	3.11
02/08/20 04:25:22 PM	9.38	1023.00	-166.42	3872	41.36	995.25	0.21	3.03
02/08/20 04:31:53 PM	9.38	1023.00	-165.78	3872	42.58	995.28	0.21	3.08
02/08/20 04:38:25 PM	9.36	1023.00	-166.04	3871	43.22	995.39	0.22	3.19
02/08/20 04:51:54 PM	9.31	1023.00	-165.14	3871	38.84	995.25	0.21	3.06
02/08/20 04:58:25 PM	9.28	1023.00	-164.39	3867	37.66	995.08	0.21	2.92
02/08/20 05:04:55 PM	9.26	1023.00	-164.59	3871	38.69	995.31	0.22	3.12
02/08/20 05:11:27 PM	9.27	1023.00	-164.36	3871	36.04	997.34	0.21	4.85
02/08/20 05:17:59 PM	9.26	1023.00	-164.34	3869	34.22	998.81	0.21	6.14
02/08/20 05:24:30 PM	9.28	1023.00	-164.26	3870	35.43	999.56	0.22	6.80
02/08/20 05:31:02 PM	9.29	1023.00	-164.37	3869	35.50	999.87	0.21	7.11
02/08/20 05:37:33 PM	9.31	1023.00	-164.37	3870	35.71	999.87	0.21	7.20
02/08/20 05:44:05 PM	9.31	1023.00	-164.40	3870	35.00	999.86	0.21	7.25
02/08/20 05:50:36 PM	9.31	1023.00	-164.44	3869	32.26	999.75	0.21	7.22
02/08/20 05:57:08 PM	9.31	1023.00	-164.93	3870	29.89	999.70	0.21	7.21
02/08/20 06:03:40 PM	9.31	1023.00	-163.74	3870	30.40	999.89	0.21	7.30
02/08/20 06:10:12 PM	9.31	1023.00	-163.44	3870	29.98	1000.08	0.21	7.44
02/08/20 06:16:43 PM	9.28	1023.00	-163.48	3870	33.55	1000.19	0.21	7.55
02/08/20 06:23:15 PM	9.28	1023.00	-163.56	3868	33.65	1000.28	0.21	7.63
02/08/20 06:29:47 PM	9.27	1023.00	-163.11	3870	31.47	1000.38	0.21	7.79
02/08/20 06:36:18 PM	9.27	1023.00	-163.04	3869	29.24	1000.55	0.21	7.91
02/08/20 06:42:50 PM	9.25	1023.00	-162.66	3868	29.19	1000.71	0.21	7.95
02/08/20 06:49:22 PM	9.25	1023.00	-163.22	3870	30.37	1000.80	0.21	7.97
02/08/20 06:55:54 PM	9.25	1023.00	-162.20	3869	31.74	1000.89	0.21	8.00
02/08/20 07:02:25 PM	9.25	1023.00	-162.00	3870	32.51	1001.09	0.21	8.20
02/08/20 07:08:58 PM	9.25	1023.00	-162.01	3870	32.96	1001.02	0.21	8.15
02/08/20 07:15:29 PM	9.24	1023.00	-162.40	3869	35.09	1000.89	0.22	8.02
02/08/20 07:22:00 PM	9.23	1023.00	-162.21	3869	34.95	1001.02	0.22	8.13
02/08/20 07:28:48 PM	9.22	1023.00	-161.46	3869	35.38	1001.26	0.22	8.29
02/08/20 07:35:35 PM	9.20	1023.00	-160.91	3869	37.04	1001.46	0.22	8.36
02/08/20 07:43:17 PM	9.19	1023.00	-161.36	3868	34.61	1001.71	0.22	8.51
02/08/20 07:50:51 PM	9.19	1023.00	-161.01	3867	35.88	1001.68	0.21	8.50
02/08/20 07:58:25 PM	9.19	1023.00	-160.94	3868	36.03	1001.58	0.21	8.42
02/08/20 08:05:44 PM	9.17	1023.00	-160.65	3867	33.88	1001.48	0.21	8.31
02/08/20 08:12:46 PM	9.15	1023.00	-160.14	3868	38.57	1001.28	0.21	8.19
02/08/20 08:19:57 PM	9.13	1023.00	-160.30	3868	41.97	1001.16	0.21	8.05
02/08/20 08:26:45 PM	9.13	1023.00	-159.14	3869	43.51	1000.94	0.21	7.89
02/08/20 08:34:42 PM	9.12	1023.00	-159.02	3869	47.01	1000.71	0.22	7.78
02/08/20 08:42:55 PM	9.09	1023.00	-158.39	3868	49.39	1000.69	0.22	7.71
02/08/20 08:51:00 PM	9.07	1023.00	-158.55	3868	51.59	1000.50	0.22	7.57
02/08/20 08:58:19 PM	9.06	1023.00	-157.86	3868	53.69	1000.57	0.21	7.53
02/08/20 09:04:59 PM	9.06	1023.00	-157.56	3869	50.71	1000.54	0.22	7.45
02/08/20 09:11:31 PM	9.03	1023.00	-156.96	3869	63.36	1000.34	0.22	7.27
02/08/20 09:18:26 PM	9.01	1023.00	-157.66	3869	66.18	1000.14	0.22	7.16
02/08/20 09:26:00 PM	9.00	1023.00	-157.37	3867	62.38	1000.52	0.22	7.39
02/08/20 09:34:22 PM	9.00	1023.00	-156.84	3867	60.32	1001.28	0.22	7.98
02/08/20 09:43:30 PM	9.01	1023.00	-157.27	3867	58.79	1002.12	0.22	8.60
02/08/20 09:52:00 PM	9.02	1023.00	-156.65	3867	63.94	1002.44	0.22	8.90
02/08/20 10:00:53 PM	9.06	1023.00	-157.05	3867	146.06	1002.54	0.25	9.05
02/08/20 10:11:13 PM	9.07	1023.00	-157.01	3867	215.68	1003.25	0.29	9.68
02/08/20 10:23:07 PM	9.12	1023.00	-156.97	3866	310.28	1004.15	0.36	10.42
02/08/20 10:33:42 PM	9.15	1023.00	-157.03	3865	492.55	1003.97	0.52	10.33
02/08/20 10:43:54 PM	9.18	1023.00	-156.59	3865	635.43	1003.97	0.64	10.35
02/08/20 10:55:55 PM	9.27	1023.00	-157.28	3865	749.07	1004.65	0.75	10.90
02/08/20 11:08:06 PM	9.32	1023.00	-157.10	3864	827.57	1005.52	0.78	11.61
02/08/20 11:19:28 PM	9.40	1023.00	-156.89	3864	816.97	1006.18	0.78	12.13
02/08/20 11:29:33 PM	9.44	1023.00	-157.31	3865	848.31	1006.50	0.79	12.41
02/08/20 11:41:28 PM	9.54	1023.00	-157.61	3864	940.90	1007.35	0.80	13.09
02/08/20 11:53:54 PM	9.59	1023.00	-158.58	3864	1006.53	1008.15	0.80	13.89
03/08/20 01:04:32 AM	10.02	1023.00	-159.05	3861	225.20	1010.19	0.34	15.98
03/08/20 01:13:34 AM	10.15	1023.00	-159.17	3861	232.05	1009.44	0.32	15.55
03/08/20 01:22:04 AM	10.19	1023.00	-159.34	3861	260.41	1008.94	0.35	15.23
03/08/20 01:33:10 AM	10.32	1023.00	-161.24	3860	290.76	1009.50	0.40	15.79
03/08/20 01:41:41 AM	10.35	1023.00	-160.51	3862	571.69	1009.12	0.61	15.55
03/08/20 01:49:56 AM	10.44	1023.00	-162.16	3861	104.04	1008.81	0.25	15.46
03/08/20 02:53:29 AM	10.85	1023.00	-162.61	3859	47.71	1009.84	0.22	17.15
03/08/20 03:00:10 AM	10.83	1023.00	-161.22	3861	301.21	1008.20	0.46	16.07
03/08/20 03:07:22 AM	10.95	1023.00	-161.83	3858	454.41	1008.09	0.63	16.08
03/08/20 03:16:32 AM	11.06	1023.00	-162.45	3859	447.71	1008.77	0.53	16.76
03/08/20 03:24:00 AM	11.03	1023.00	-162.42	3860	285.01	1008.39	0.45	16.60
03/08/20 03:30:48 AM	11.06	1023.00	-161.81	3859	334.11	1007.80	0.47	16.24
03/08/20 03:37:21 AM	11.07	1023.00	-162.32	3860	275.25	1007.42	0.40	16.03
03/08/20 03:43:54 AM	11.10	1023.00	-161.88	3859	308.08	1007.21	0.41	15.94
03/08/20 03:50:42 AM	11.13	1023.00	-163.26	3860	437.40	1007.21	0.51	16.00
03/08/20 03:59:22 AM	11.22	1023.00	-163.07	3860	417.51	1007.83	0.52	16.62
03/08/20 04:09:19 AM	11.25	1023.00	-162.09	3859	400.61	1008.43	0.49	17.20
03/08/20 04:17:50 AM	11.24	1023.00	-161.62	3859	383.27	1008.32	0.48	17.16
03/08/20 04:24:23 AM	11.19	1023.00	-161.25	3859	369.27	1007.70	0.44	16.60
03/08/20 04:30:57 AM	11.19	1023.00	-161.63	3860	386.35	1007.36	0.46	16.37
03/08/20 04:38:33 AM	11.20	1023.00	-160.43	3859	548.96	1007.13	0.59	16.26
03/08/20 04:45:06 AM	11.22	1023.00	-161.14	3859	642.11	1006.98	0.69	16.17
03/08/20 04:51:39 AM	11.25	1023.00	-161.19	3859	612.90	1006.88	0.64	16.10
03/08/20 04:58:20 AM	11.28	1023.00	-161.37	3859	678.80	1006.90	0.73	16.11
03/08/20 05:04:53 AM	11.25	1023.00	-160.68	3858	662.84	1006.58	0.69	15.84
03/08/20 05:11:25 AM	11.25	1023.00	-161.03	3859	721.93	1006.14	0.74	15.52
03/08/20 05:17:58 AM	11.27	1023.00	-160.59	3859	755.17	1006.16	0.73	15.61
03/08/20 05:24:30 AM	11.26	1023.00	-161.12	3858	805.44	1005.97	0.79	15.46
03/08/20 05:32:45 AM	11.34	1023.00	-160.84	3858	805.37	1006.63	0.78	16.03
03/08/20 05:40:21 AM	11.28	1023.00	-160.24	3859	778.04	1006.42	0.77	15.89
03/08/20 05:46:54 AM	11.18	1023.00	-158.99	3859	760.15	1005.41	0.77	15.06
03/08/20 05:53:27 AM	11.16	1023.00	-158.53	3860	808.42	1004.83	0.76	14.55
03/08/20 06:00:00 AM	11.10	1023.00	-158.32	3860	686.85	1004.26	0.69	14.09
03/08/20 06:06:32 AM	11.09	1023.00	-158.64	3859	562.20	1003.97	0.58	13.88
03/08/20 06:13:05 AM	11.06	1023.00	-157.84	3860	549.74	1003.79	0.57	13.75
03/08/20 06:19:38 AM	11.06	1023.00	-157.48	3860	523.70	1003.60	0.54	13.60
03/08/20 06:26:10 AM	11.05	1023.00	-157.96	3859	515.07	1003.46	0.55	13.51
03/08/20 06:32:43 AM	11.02	1023.00	-157.65	3860	475.34	1003.28	0.50	13.38
03/08/20 06:39:16 AM	10.99	1023.00	-156.68	3860	410.04	1003.02	0.43	13.21
03/08/20 06:45:48 AM	10.98	1023.00	-157.22	3859	394.63	1002.80	0.41	13.05
03/08/20 06:52:20 AM	10.94	1023.00	-156.41	3860	410.67	1002.67	0.44	12.96
03/08/20 06:58:53 AM	10.94	1023.00	-156.49	3860	402.64	1002.60	0.44	12.89
03/08/20 07:05:25 AM	10.92	1023.00	-156.38	3859	349.10	1002.44	0.40	12.77
03/08/20 07:11:57 AM	10.88	1023.00	-156.51	3858	372.68	1002.26	0.45	12.70
03/08/20 07:18:30 AM	10.88	1023.00	-156.16	3860	348.51	1002.09	0.40	12.62
03/08/20 07:25:02 AM	10.85	1023.00	-155.67	3859	286.52	1002.03	0.33	12.56
03/08/20 07:31:35 AM	10.81	1023.00	-156.23	3860	375.95	1001.97	0.42	12.52
03/08/20 07:38:07 AM	10.81	1023.00	-156.04	3860	371.64	1001.98	0.42	12.54
03/08/20 07:44:39 AM	10.80	1023.00	-155.89	3859	388.69	1001.97	0.43	12.52
03/08/20 07:51:12 AM	10.77	1023.00	-155.59	3859	366.04	1001.97	0.44	12.47
03/08/20 07:57:44 AM	10.76	1023.00	-156.26	3859	361.82	1001.80	0.40	12.34
03/08/20 08:04:17 AM	10.75	1023.00	-155.85	3860	371.93	1001.61	0.40	12.20
03/08/20 08:10:49 AM	10.74	1023.00	-155.91	3859	395.91	1001.41	0.42	12.04
03/08/20 08:17:21 AM	10.69	1023.00	-155.92	3860	359.07	1001.42	0.42	11.91
03/08/20 08:23:53 AM	10.69	1023.00	-155.49	3859	367.06	1001.56	0.41	11.85
03/08/20 08:30:26 AM	10.63	1023.00	-155.34	3860	331.95	1001.13	0.41	11.42
03/08/20 08:36:58 AM	10.63	1023.00	-154.38	3859	348.04	1000.77	0.39	11.03
03/08/20 08:43:31 AM	10.61	1023.00	-154.54	3860	349.47	1000.67	0.40	10.87
03/08/20 08:50:04 AM	10.57	1023.00	-154.88	3859	373.59	1000.70	0.41	10.86
03/08/20 08:56:35 AM	10.56	1023.00	-154.90	3859	338.79	1000.62	0.38	10.80
03/08/20 09:03:07 AM	10.56	1023.00	-154.02	3859	338.51	1000.59	0.40	10.78
03/08/20 09:09:39 AM	10.56	1023.00	-154.53	3859	364.69	1000.67	0.41	10.80
03/08/20 09:16:12 AM	10.56	1023.00	-154.01	3860	367.08	1000.61	0.42	10.79
03/08/20 09:22:45 AM	10.55	1023.00	-154.66	3859	371.93	1000.61	0.42	10.78
03/08/20 09:29:16 AM	10.54	1023.00	-154.36	3858	341.28	1000.64	0.40	10.79
03/08/20 09:35:48 AM	10.51	1023.00	-154.57	3858	369.88	1000.60	0.40	10.77
03/08/20 09:42:21 AM	10.50	1023.00	-154.55	3859	344.95	1000.60	0.38	10.75
03/08/20 09:48:54 AM	10.49	1023.00	-154.34	3859	345.83	1000.44	0.37	10.62
03/08/20 09:55:25 AM	10.46	1023.00	-154.00	3858	335.99	1000.15	0.38	10.36
03/08/20 10:01:57 AM	10.44	1023.00	-153.67	3859	346.24	999.92	0.39	10.12
03/08/20 10:08:29 AM	10.43	1023.00	-154.31	3859	331.11	999.58	0.40	9.84
03/08/20 10:15:01 AM	10.40	1023.00	-154.49	3859	314.76	999.23	0.37	9.57
03/08/20 10:21:34 AM	10.38	1023.00	-154.54	3859	304.55	998.92	0.37	9.35
03/08/20 10:28:05 AM	10.38	1023.00	-154.58	3858	330.29	998.77	0.38	9.18
03/08/20 10:34:36 AM	10.38	1023.00	-154.10	3858	321.28	998.60	0.36	9.05
03/08/20 10:41:07 AM	10.38	1023.00	-153.49	3858	349.38	998.46	0.38	8.94
03/08/20 10:47:39 AM	10.36	1023.00	-153.79	3858	330.18	998.39	0.37	8.88
03/08/20 10:54:10 AM	10.34	1023.00	-152.67	3858	353.00	998.38	0.39	8.87
03/08/20 11:00:42 AM	10.32	1023.00	-152.45	3859	331.91	998.31	0.39	8.86
03/08/20 11:07:14 AM	10.31	1023.00	-152.17	3858	350.33	998.23	0.38	8.80
03/08/20 11:13:45 AM	10.31	1023.00	-152.13	3859	345.38	998.08	0.41	8.73
03/08/20 11:20:16 AM	10.31	1023.00	-151.51	3858	321.91	997.95	0.39	8.68
03/08/20 11:26:47 AM	10.31	1023.00	-152.05	3859	336.91	997.87	0.38	8.63
03/08/20 11:33:19 AM	10.30	1023.00	-151.33	3858	348.85	997.80	0.39	8.60
03/08/20 11:39:50 AM	10.31	1023.00	-151.19	3858	325.02	997.59	0.38	8.53
03/08/20 11:46:21 AM	10.31	1023.00	-151.01	3858	323.12	997.45	0.41	8.47
03/08/20 11:52:52 AM	10.31	1023.00	-151.36	3859	320.91	997.35	0.37	8.42
03/08/20 11:59:24 AM	10.31	1023.00	-151.53	3858	323.52	997.22	0.36	8.37
03/08/20 12:05:56 PM	10.31	1023.00	-151.57	3858	300.43	997.10	0.35	8.35
03/08/20 12:12:28 PM	10.39	1023.00	-152.05	3858	305.15	997.02	0.34	8.34
03/08/20 12:19:07 PM	10.44	1023.00	-151.88	3859	286.86	996.98	0.35	8.34
03/08/20 12:25:55 PM	10.46	1023.00	-151.80	3859	270.28	996.97	0.33	8.37
03/08/20 12:34:49 PM	10.44	1023.00	-152.32	3858	268.83	996.91	0.34	8.39
03/08/20 12:42:55 PM	10.43	1023.00	-151.75	3858	239.40	996.84	0.32	8.38
03/08/20 12:51:24 PM	10.38	1023.00	-151.21	3858	149.32	996.71	0.25	8.34
03/08/20 01:00:41 PM	10.33	1023.00	-150.62	3857	134.11	996.61	0.24	8.30
03/08/20 01:10:20 PM	10.33	1023.00	-150.80	3857	94.54	996.45	0.23	8.23
03/08/20 01:21:50 PM	10.41	1023.00	-151.45	3857	62.22	996.47	0.22	8.25
03/08/20 01:38:25 PM	10.43	1023.00	-151.53	3856	38.79	996.54	0.21	8.36
03/08/20 04:11:13 PM	9.94	1023.00	-146.17	3853	22.21	995.70	0.21	7.84
03/08/20 04:33:18 PM	9.77	1023.00	-143.76	3853	22.24	995.97	0.21	8.24
03/08/20 04:50:02 PM	9.74	1023.00	-143.69	3853	19.81	996.14	0.21	8.41
03/08/20 05:03:06 PM	9.70	1023.00	-143.34	3853	18.61	995.77	0.21	8.04
03/08/20 05:25:50 PM	9.69	1023.00	-143.06	3852	18.39	995.09	0.21	7.50
03/08/20 05:54:13 PM	9.65	1023.00	-142.62	3852	19.38	994.55	0.21	6.96
04/08/20 12:13:50 AM	9.25	137.00	-136.96	3835	187.90	998.51	0.22	10.44
04/08/20 12:19:52 AM	9.31	830.00	-136.38	4137	21.63	999.36	0.21	11.21
04/08/20 12:21:45 AM	9.31	145.00	-136.59	4137	21.88	999.16	0.20	11.33
04/08/20 12:47:37 AM	9.27	140.58	-136.29	4143	22.16	997.78	0.21	9.48
04/08/20 02:09:18 AM	9.34	138.50	-136.90	4140	22.21	995.43	0.21	7.23
04/08/20 02:31:57 AM	9.56	137.00	-136.91	4128	22.70	995.02	0.21	7.12
04/08/20 04:51:32 AM	20.00	0.00	0.00	4124	0.00	1003.44	0.00	22.27
04/08/20 05:00:50 AM	20.00	0.00	0.00	4128	0.00	1005.84	0.00	23.90
04/08/20 05:02:13 AM	20.00	0.00	0.00	4121	0.00	1005.58	0.00	23.74
04/08/20 05:43:31 AM	20.00	149.00	0.00	4124	0.00	999.63	0.00	27.82
04/08/20 05:44:40 AM	20.00	477.00	0.00	4129	0.00	999.69	0.00	27.84
04/08/20 05:55:56 AM	20.00	0.00	0.00	4116	0.00	1006.84	0.00	24.89
04/08/20 05:57:04 AM	20.00	0.00	0.00	4122	0.00	1006.60	0.00	24.70
04/08/20 05:58:10 AM	20.00	0.00	0.00	4119	0.00	1006.44	0.00	24.53
04/08/20 06:01:47 AM	20.00	0.00	0.00	4123	0.00	1007.06	0.00	25.08
04/08/20 06:12:39 AM	20.00	0.00	0.00	3659	0.00	1006.15	0.00	24.34
04/08/20 06:15:19 AM	20.00	0.00	0.00	3647	0.00	1006.23	0.00	24.39
04/08/20 06:18:43 AM	20.00	0.00	0.00	3671	0.00	1006.16	0.00	24.38
04/08/20 06:19:17 AM	20.00	0.00	0.00	3672	0.00	1006.42	0.00	24.63
04/08/20 06:19:20 AM	20.00	0.00	0.00	3672	0.00	1006.42	0.00	24.63
04/08/20 06:25:38 AM	20.00	0.00	0.00	3659	0.00	1007.62	0.00	25.64
04/08/20 06:26:44 AM	20.00	0.00	0.00	3638	0.00	1007.42	0.00	25.46
04/08/20 06:28:14 AM	20.00	0.00	0.00	3643	0.00	1006.48	0.00	24.71
04/08/20 06:29:24 AM	20.00	0.00	0.00	3643	0.00	1006.73	0.00	24.92
04/08/20 06:33:28 AM	20.00	0.00	0.00	3608	0.00	1005.97	0.00	24.30
04/08/20 06:35:45 AM	20.00	0.00	0.00	3608	0.00	1006.48	0.00	24.71
04/08/20 06:36:56 AM	20.00	0.00	0.00	3609	0.00	1007.17	0.00	25.38
04/08/20 06:36:59 AM	20.00	0.00	0.00	3609	0.00	1007.17	0.00	25.38
04/08/20 06:44:47 AM	20.00	0.00	0.00	3671	0.00	1005.02	0.00	23.39
04/08/20 07:09:10 AM	20.00	0.00	0.00	3671	0.00	1003.46	0.00	21.90
04/08/20 07:16:50 AM	20.00	0.00	0.00	3669	0.00	1003.76	0.00	21.79
04/08/20 07:57:22 AM	20.00	0.00	0.00	3669	0.00	1003.46	0.00	21.16
04/08/20 08:05:08 AM	20.00	0.00	0.00	3670	0.00	1003.03	0.00	21.04
04/08/20 08:11:31 AM	20.00	0.00	0.00	3645	0.00	1002.86	0.00	20.84
04/08/20 08:19:14 AM	20.00	0.00	0.00	3667	0.00	1003.02	0.00	20.80
04/08/20 08:35:11 AM	20.00	0.00	0.00	3669	0.00	1003.01	0.00	20.61
04/08/20 08:43:03 AM	20.00	0.00	0.00	3669	0.00	1003.14	0.00	20.54
04/08/20 08:49:48 AM	20.00	0.00	0.00	3639	0.00	1004.04	0.00	21.18
04/08/20 09:06:05 AM	20.00	0.00	0.00	3658	0.00	1005.71	0.00	22.78
04/08/20 09:13:46 AM	20.00	0.00	0.00	3643	0.00	1003.70	0.00	21.04
04/08/20 09:21:30 AM	20.00	0.00	0.00	3654	0.00	1002.82	0.00	20.11
04/08/20 09:29:14 AM	20.00	0.00	0.00	3652	0.00	1002.60	0.00	19.80
04/08/20 09:36:57 AM	20.00	0.00	0.00	3640	0.00	1002.51	0.00	19.74
04/08/20 09:44:39 AM	20.00	0.00	0.00	3656	0.00	1002.27	0.00	19.72
04/08/20 09:52:19 AM	20.00	0.00	0.00	3656	0.00	1001.89	0.00	19.56
04/08/20 10:00:00 AM	20.00	0.00	0.00	3654	0.00	1001.90	0.00	19.49
04/08/20 10:06:06 AM	20.00	0.00	0.00	3622	0.00	1001.90	0.00	19.50
04/08/20 10:13:49 AM	20.00	0.00	0.00	3670	0.00	1002.02	0.00	19.64
04/08/20 10:21:30 AM	20.00	0.00	0.00	3670	0.00	1002.16	0.00	19.72
04/08/20 10:29:12 AM	20.00	0.00	0.00	3670	0.00	1002.21	0.00	19.78
04/08/20 10:36:53 AM	20.00	0.00	0.00	3670	0.00	1002.29	0.00	19.85
04/08/20 10:44:34 AM	20.00	0.00	0.00	3670	0.00	1002.39	0.00	19.90
04/08/20 10:48:57 AM	20.00	0.00	0.00	3656	0.00	1002.52	0.00	19.96
04/08/20 10:56:40 AM	20.00	0.00	0.00	3669	0.00	1002.94	0.00	20.26
04/08/20 11:04:25 AM	20.00	0.00	0.00	3664	0.00	1003.26	0.00	20.38
04/08/20 11:12:11 AM	20.00	0.00	0.00	3664	0.00	1003.24	0.00	20.24
04/08/20 11:19:55 AM	20.00	0.00	0.00	3662	0.00	1003.06	0.00	20.01
04/08/20 11:27:37 AM	20.00	0.00	0.00	3656	0.00	1003.23	0.00	20.32
04/08/20 11:35:18 AM	20.00	0.00	0.00	3651	0.00	1002.92	0.00	20.01
04/08/20 11:50:44 AM	20.00	0.00	0.00	3656	0.00	1006.19	0.00	22.71
04/08/20 11:39:44 PM	20.00	0.00	0.00	3638	0.00	1005.62	0.00	18.47
04/08/20 11:47:25 PM	20.00	0.00	0.00	3662	0.00	1005.77	0.00	18.52
04/08/20 11:55:06 PM	20.00	0.00	0.00	3661	0.00	1005.87	0.00	18.56
05/08/20 12:02:46 AM	20.00	0.00	0.00	3661	0.00	1006.28	0.00	18.90
05/08/20 12:04:03 AM	20.00	0.00	0.00	3644	0.00	1006.98	0.00	19.41
05/08/20 12:11:44 AM	20.00	0.00	0.00	3655	0.00	1007.12	0.00	19.56
05/08/20 12:19:26 AM	20.00	0.00	0.00	3653	0.00	1006.87	0.00	19.39
05/08/20 12:27:06 AM	20.00	0.00	0.00	3650	0.00	1006.95	0.00	19.43
05/08/20 12:34:48 AM	20.00	0.00	0.00	3651	0.00	1007.16	0.00	19.65
05/08/20 12:42:28 AM	20.00	0.00	0.00	3644	0.00	1007.28	0.00	19.78
05/08/20 12:50:10 AM	20.00	0.00	0.00	3648	0.00	1007.36	0.00	19.82
05/08/20 12:57:51 AM	20.00	0.00	0.00	3649	0.00	1007.40	0.00	19.87
05/08/20 01:05:32 AM	20.00	0.00	0.00	3650	0.00	1007.56	0.00	20.00
05/08/20 01:13:13 AM	20.00	0.00	0.00	3653	0.00	1007.58	0.00	20.01
05/08/20 01:20:54 AM	20.00	0.00	0.00	3654	0.00	1007.67	0.00	20.07
05/08/20 01:28:34 AM	20.00	0.00	0.00	3653	0.00	1007.70	0.00	20.16
05/08/20 01:36:14 AM	20.00	0.00	0.00	3652	0.00	1007.73	0.00	20.21
05/08/20 01:43:55 AM	20.00	0.00	0.00	3648	0.00	1007.89	0.00	20.31
05/08/20 01:51:36 AM	20.00	0.00	0.00	3656	0.00	1007.80	0.00	20.24
05/08/20 01:59:16 AM	20.00	0.00	0.00	3652	0.00	1007.95	0.00	20.32
05/08/20 02:06:57 AM	20.00	0.00	0.00	3645	0.00	1008.28	0.00	20.61
05/08/20 02:14:38 AM	20.00	0.00	0.00	3626	0.00	1008.31	0.00	20.65
05/08/20 03:06:05 AM	20.00	0.00	0.00	3634	0.00	1004.39	0.00	13.40
05/08/20 03:18:03 AM	20.00	303.00	0.00	3630	0.00	1009.99	0.00	14.87
05/08/20 03:28:09 AM	9.88	106.00	-133.67	3665	55.52	1009.68	0.22	14.68
05/08/20 03:34:18 AM	9.93	105.75	-133.96	3661	75.28	1010.05	0.22	14.57
05/08/20 03:40:26 AM	10.00	105.83	-134.97	3660	62.57	1010.95	0.23	15.65
05/08/20 03:46:35 AM	10.00	105.33	-134.28	3657	55.22	1011.27	0.22	16.00
05/08/20 03:52:43 AM	9.97	105.58	-133.92	3659	55.29	1010.68	0.22	15.20
05/08/20 03:58:51 AM	10.00	105.75	-133.84	3658	55.04	1010.16	0.22	14.60
05/08/20 04:04:58 AM	10.04	106.00	-133.62	3656	55.04	1009.75	0.22	14.13
05/08/20 04:11:05 AM	10.00	106.00	-134.02	3655	54.38	1009.01	0.22	13.14
05/08/20 04:17:13 AM	10.02	106.00	-134.14	3652	54.69	1009.27	0.22	13.53
05/08/20 04:23:21 AM	10.05	106.00	-134.08	3651	55.21	1009.64	0.22	14.02
05/08/20 04:29:29 AM	10.05	106.00	-134.13	3647	55.02	1009.59	0.23	14.04
05/08/20 04:35:36 AM	10.04	106.00	-134.58	3649	54.92	1009.51	0.22	13.87
05/08/20 04:41:44 AM	10.02	106.00	-134.19	3653	54.86	1008.77	0.22	12.89
05/08/20 04:47:52 AM	10.00	106.00	-133.98	3653	54.98	1008.11	0.22	11.96
05/08/20 04:54:00 AM	10.05	106.33	-134.33	3656	54.55	1008.22	0.23	12.17
05/08/20 05:00:08 AM	10.13	107.00	-134.94	3657	54.40	1009.27	0.22	13.58
05/08/20 05:06:15 AM	10.13	107.00	-134.92	3658	54.67	1009.34	0.22	13.80
05/08/20 05:12:24 AM	10.13	107.00	-135.48	3657	54.25	1009.35	0.23	13.85
05/08/20 05:18:31 AM	10.13	107.00	-135.19	3651	53.92	1009.00	0.22	13.51
05/08/20 05:24:39 AM	10.13	107.00	-135.36	3658	54.80	1008.87	0.22	13.28
05/08/20 05:30:47 AM	10.13	107.00	-134.91	3659	54.29	1009.01	0.22	13.33
05/08/20 05:36:54 AM	10.11	107.00	-135.34	3657	53.65	1009.03	0.22	13.31
05/08/20 05:43:01 AM	10.07	107.00	-135.02	3657	53.67	1008.88	0.22	13.07
05/08/20 05:49:09 AM	10.06	107.00	-135.23	3660	53.65	1008.67	0.22	12.75
05/08/20 05:55:17 AM	10.05	107.00	-135.16	3661	52.57	1008.43	0.22	12.40
05/08/20 06:01:25 AM	10.03	107.00	-135.32	3662	48.79	1008.33	0.22	12.11
05/08/20 06:07:32 AM	10.01	107.00	-134.66	3658	53.00	1008.33	0.22	11.94
05/08/20 06:13:40 AM	10.00	107.00	-135.06	3662	54.45	1008.21	0.22	11.62
05/08/20 06:19:48 AM	9.99	107.00	-134.83	3661	54.43	1007.99	0.22	11.28
05/08/20 06:25:55 AM	10.00	107.08	-134.51	3660	53.93	1007.73	0.22	11.02
05/08/20 06:32:02 AM	9.98	107.33	-134.77	3662	53.32	1007.47	0.22	10.72
05/08/20 06:38:10 AM	9.96	107.92	-134.68	3661	53.14	1007.00	0.22	10.19
05/08/20 06:44:17 AM	9.94	108.00	-134.45	3661	53.81	1006.64	0.22	9.72
05/08/20 06:50:25 AM	9.91	108.00	-134.23	3662	53.02	1006.38	0.22	9.35
05/08/20 06:56:32 AM	9.88	108.00	-134.68	3658	52.94	1006.32	0.22	9.19
05/08/20 07:02:39 AM	9.88	108.00	-134.65	3660	52.88	1006.66	0.22	9.49
05/08/20 07:08:47 AM	9.88	108.00	-134.09	3661	52.68	1006.83	0.22	9.70
05/08/20 07:14:54 AM	9.87	108.00	-133.54	3659	53.45	1006.79	0.22	9.61
05/08/20 07:21:02 AM	9.86	108.08	-133.55	3662	53.18	1006.62	0.22	9.46
05/08/20 07:27:09 AM	9.83	108.00	-133.71	3660	52.68	1006.47	0.22	9.32
05/08/20 07:33:17 AM	9.81	108.17	-133.95	3661	53.32	1006.37	0.21	9.13
05/08/20 07:39:24 AM	9.81	108.67	-132.96	3661	52.86	1006.31	0.22	8.89
05/08/20 07:45:32 AM	9.80	108.67	-132.71	3662	52.30	1006.23	0.22	8.77
05/08/20 07:51:39 AM	9.79	108.83	-133.07	3662	52.56	1006.47	0.21	8.99
05/08/20 07:57:46 AM	9.75	109.00	-132.73	3660	52.25	1006.51	0.22	8.99
05/08/20 08:03:53 AM	9.75	109.00	-132.63	3661	51.81	1006.40	0.22	8.77
05/08/20 08:10:00 AM	9.74	109.00	-132.37	3661	52.49	1006.58	0.22	8.80
05/08/20 08:16:06 AM	9.72	109.00	-132.32	3659	52.09	1006.65	0.22	8.88
05/08/20 08:22:14 AM	9.70	109.00	-132.26	3661	51.78	1006.61	0.22	8.81
05/08/20 08:28:21 AM	9.69	109.00	-132.36	3661	51.54	1006.62	0.22	8.73
05/08/20 08:34:28 AM	9.69	109.00	-132.34	3659	51.34	1006.70	0.22	8.80
05/08/20 08:40:36 AM	9.69	109.00	-132.21	3660	51.95	1006.78	0.22	8.85
05/08/20 08:46:43 AM	9.68	109.00	-132.61	3660	51.29	1006.94	0.22	8.91
05/08/20 08:52:50 AM	9.65	109.00	-132.15	3659	51.04	1006.92	0.22	8.82
05/08/20 08:58:58 AM	9.63	109.00	-132.73	3660	51.12	1006.79	0.21	8.70
05/08/20 09:05:05 AM	9.63	109.00	-131.90	3661	50.56	1006.66	0.22	8.46
05/08/20 09:11:12 AM	9.60	109.00	-132.13	3659	50.96	1006.47	0.21	8.20
05/08/20 09:17:19 AM	9.56	109.00	-131.94	3661	49.97	1006.23	0.22	7.87
05/08/20 09:23:26 AM	9.55	109.00	-132.00	3661	50.14	1006.04	0.22	7.52
05/08/20 09:29:33 AM	9.51	109.00	-131.80	3661	50.49	1006.01	0.21	7.33
05/08/20 09:35:39 AM	9.50	108.83	-131.66	3660	49.80	1006.03	0.22	7.30
05/08/20 09:41:46 AM	9.49	108.83	-131.46	3659	48.62	1006.20	0.21	7.58
05/08/20 09:47:54 AM	9.48	108.58	-131.56	3662	47.71	1006.13	0.22	7.51
05/08/20 09:54:01 AM	9.44	108.08	-131.74	3661	49.84	1005.74	0.22	7.04
05/08/20 10:00:07 AM	9.44	108.08	-131.75	3659	47.65	1005.52	0.21	6.70
05/08/20 10:06:14 AM	9.38	108.00	-131.35	3660	49.65	1005.34	0.22	6.42
05/08/20 10:12:20 AM	9.37	108.08	-131.31	3660	49.67	1005.25	0.22	6.32
05/08/20 10:18:26 AM	9.32	108.00	-130.91	3659	49.87	1005.26	0.22	6.18
05/08/20 10:24:33 AM	9.31	108.00	-130.84	3659	49.56	1005.47	0.22	6.46
05/08/20 10:30:41 AM	9.30	108.08	-130.82	3661	49.46	1005.78	0.22	6.84
05/08/20 10:36:48 AM	9.27	108.08	-130.65	3661	49.10	1006.07	0.21	7.10
05/08/20 10:42:55 AM	9.25	108.00	-130.28	3660	49.23	1006.11	0.22	7.13
05/08/20 10:49:02 AM	9.25	108.00	-129.93	3661	49.46	1006.08	0.21	7.10
05/08/20 10:55:08 AM	9.24	108.08	-130.37	3659	49.11	1006.34	0.21	7.21
05/08/20 11:01:15 AM	9.23	108.17	-130.58	3660	49.21	1006.65	0.22	7.64
05/08/20 11:07:22 AM	9.19	108.25	-130.22	3660	49.54	1006.80	0.21	7.76
05/08/20 11:13:29 AM	9.19	108.25	-130.24	3659	48.83	1007.01	0.21	7.89
05/08/20 11:19:36 AM	9.19	108.67	-129.71	3659	49.10	1007.13	0.21	8.07
05/08/20 11:25:42 AM	9.19	108.33	-129.81	3657	48.65	1006.95	0.21	7.91
05/08/20 11:31:50 AM	9.17	108.75	-130.02	3659	48.79	1006.92	0.22	7.79
05/08/20 11:37:57 AM	9.16	108.75	-130.03	3659	48.66	1006.94	0.22	7.68
05/08/20 11:44:04 AM	9.13	108.92	-129.86	3659	48.77	1007.08	0.22	7.77
05/08/20 11:50:11 AM	9.13	109.00	-129.84	3659	48.26	1007.22	0.22	7.90
05/08/20 11:56:18 AM	9.13	109.00	-129.40	3656	48.27	1007.45	0.22	8.10
05/08/20 12:02:25 PM	9.11	109.00	-129.87	3658	48.45	1007.62	0.22	8.27
05/08/20 12:08:32 PM	9.08	108.92	-129.58	3658	47.90	1007.46	0.22	8.15
05/08/20 12:14:39 PM	9.06	109.00	-129.25	3656	48.13	1007.31	0.22	7.91
05/08/20 12:20:46 PM	9.06	108.83	-129.53	3654	48.17	1007.15	0.22	7.82
05/08/20 12:26:54 PM	9.05	108.00	-129.27	3659	48.82	1006.74	0.22	7.44
05/08/20 12:33:01 PM	9.02	108.00	-129.80	3658	48.68	1006.54	0.21	7.22
05/08/20 12:39:08 PM	9.00	108.00	-129.70	3658	48.79	1006.39	0.21	6.94
05/08/20 12:45:15 PM	9.00	108.00	-129.86	3658	48.22	1006.17	0.21	6.60
05/08/20 12:51:22 PM	8.98	108.00	-129.40	3659	48.22	1006.06	0.22	6.51
05/08/20 12:57:29 PM	8.94	108.00	-129.30	3659	48.25	1005.87	0.22	6.27
05/08/20 01:03:36 PM	8.94	108.25	-128.99	3658	47.99	1005.97	0.22	6.33
05/08/20 01:09:43 PM	8.94	108.83	-128.43	3656	48.00	1005.77	0.22	6.11
05/08/20 01:15:49 PM	8.93	109.00	-128.90	3659	46.73	1005.49	0.22	5.80
05/08/20 01:21:56 PM	8.90	109.00	-128.67	3660	47.75	1005.30	0.22	5.59
05/08/20 01:28:03 PM	8.88	109.00	-129.15	3659	47.63	1005.05	0.22	5.38
05/08/20 01:34:11 PM	8.87	109.00	-128.43	3658	47.19	1004.81	0.21	5.18
05/08/20 01:40:18 PM	8.82	109.00	-128.60	3658	47.26	1004.58	0.22	4.87
05/08/20 01:46:26 PM	8.81	109.00	-128.48	3658	47.23	1004.47	0.21	4.72
05/08/20 01:52:33 PM	8.81	109.00	-128.07	3658	46.86	1004.52	0.22	4.75
05/08/20 01:58:39 PM	8.79	109.00	-128.08	3657	46.82	1004.65	0.22	5.07
05/08/20 02:04:46 PM	8.77	109.00	-127.97	3657	46.85	1004.81	0.21	5.28
05/08/20 02:10:52 PM	8.75	109.00	-127.98	3657	46.79	1005.12	0.22	5.64
05/08/20 02:17:00 PM	8.76	109.42	-127.76	3658	46.66	1005.39	0.22	6.04
05/08/20 02:23:06 PM	8.75	109.75	-127.67	3658	44.27	1005.43	0.22	6.09
05/08/20 02:29:14 PM	8.75	110.00	-127.56	3658	46.59	1005.50	0.22	6.23
05/08/20 02:35:21 PM	8.75	110.00	-127.63	3658	46.50	1005.50	0.22	6.24
05/08/20 02:41:28 PM	8.75	110.00	-127.33	3658	45.13	1005.55	0.22	6.25
05/08/20 02:47:34 PM	8.74	110.00	-127.83	3657	45.55	1005.66	0.21	6.34
05/08/20 02:53:41 PM	8.74	110.00	-128.06	3656	46.23	1005.75	0.22	6.48
05/08/20 02:59:48 PM	8.72	110.00	-127.87	3658	45.66	1005.86	0.22	6.63
05/08/20 03:05:55 PM	8.70	110.00	-127.80	3658	46.40	1005.80	0.21	6.50
05/08/20 03:12:05 PM	8.69	110.08	-127.57	3658	44.77	1005.65	0.22	6.27
05/08/20 03:18:12 PM	8.68	110.75	-127.75	3658	45.49	1005.72	0.22	6.22
05/08/20 03:24:19 PM	8.67	110.92	-127.16	3657	45.85	1006.11	0.22	6.62
05/08/20 03:30:26 PM	8.64	111.00	-127.20	3656	46.03	1006.43	0.21	6.96
05/08/20 03:36:33 PM	8.64	111.00	-127.52	3656	45.69	1006.68	0.22	7.20
05/08/20 03:42:40 PM	8.63	111.00	-127.20	3657	45.87	1006.88	0.21	7.43
05/08/20 03:48:47 PM	8.63	111.00	-126.93	3655	45.96	1006.96	0.22	7.54
05/08/20 03:54:53 PM	8.64	111.00	-126.97	3654	45.75	1006.97	0.21	7.58
05/08/20 04:01:01 PM	8.63	111.00	-127.25	3656	43.60	1006.98	0.21	7.58
05/08/20 04:07:08 PM	8.64	111.00	-127.34	3656	41.46	1006.91	0.22	7.49
05/08/20 04:13:15 PM	8.64	111.00	-127.20	3657	43.46	1006.93	0.21	7.54
05/08/20 04:19:22 PM	8.63	111.00	-127.29	3656	44.84	1006.78	0.22	7.39
05/08/20 04:25:28 PM	8.63	111.25	-126.88	3654	46.32	1006.76	0.22	7.26
05/08/20 04:31:35 PM	8.63	111.08	-127.08	3654	46.35	1006.90	0.22	7.39
05/08/20 04:37:43 PM	8.63	111.50	-127.14	3656	46.91	1007.03	0.22	7.58
05/08/20 04:43:50 PM	8.63	112.00	-126.77	3655	46.27	1007.04	0.22	7.56
05/08/20 04:49:56 PM	8.63	112.00	-126.82	3655	46.48	1006.92	0.21	7.42
05/08/20 04:56:02 PM	8.63	112.00	-127.22	3654	46.28	1006.91	0.22	7.33
05/08/20 05:02:11 PM	8.63	112.00	-127.03	3656	46.58	1006.94	0.22	7.40
05/08/20 05:08:18 PM	8.64	111.83	-126.82	3655	46.98	1006.96	0.22	7.50
05/08/20 05:14:26 PM	8.68	112.00	-126.70	3656	46.94	1006.99	0.22	7.59
05/08/20 05:20:32 PM	8.68	112.00	-126.50	3655	46.83	1007.02	0.21	7.63
05/08/20 05:26:39 PM	8.68	112.67	-126.77	3655	46.67	1007.09	0.21	7.65
05/08/20 05:32:46 PM	8.69	113.00	-126.67	3655	46.75	1007.21	0.21	7.71
05/08/20 05:38:53 PM	8.69	113.00	-126.65	3656	46.77	1007.28	0.22	7.78
05/08/20 05:45:01 PM	8.69	113.00	-126.57	3657	46.91	1007.29	0.22	7.82
05/08/20 05:51:08 PM	8.69	113.58	-126.71	3656	46.62	1007.31	0.22	7.82
05/08/20 05:57:14 PM	8.69	113.75	-126.94	3656	46.38	1007.29	0.22	7.76
05/08/20 06:03:22 PM	8.69	113.92	-127.05	3657	46.56	1007.21	0.22	7.60
05/08/20 06:09:29 PM	8.69	114.00	-126.85	3656	46.58	1007.22	0.22	7.55
05/08/20 06:15:36 PM	8.69	114.00	-127.30	3657	46.68	1007.37	0.22	7.60
05/08/20 06:21:43 PM	8.69	114.00	-126.53	3656	46.84	1007.49	0.22	7.66
05/08/20 06:27:50 PM	8.69	114.00	-126.64	3656	46.65	1007.52	0.22	7.67
05/08/20 06:33:57 PM	8.69	114.00	-127.05	3656	46.42	1007.60	0.22	7.69
05/08/20 06:40:04 PM	8.69	114.00	-127.03	3656	45.99	1007.61	0.22	7.67
05/08/20 06:46:12 PM	8.69	114.00	-127.37	3656	45.92	1007.40	0.22	7.33
05/08/20 06:52:18 PM	8.69	114.00	-127.11	3655	46.15	1007.23	0.22	7.04
05/08/20 06:58:24 PM	8.69	114.00	-127.25	3654	46.25	1007.40	0.21	7.11
05/08/20 07:04:30 PM	8.69	114.00	-126.82	3654	45.84	1007.49	0.22	7.22
05/08/20 07:10:38 PM	8.69	113.92	-126.22	3656	45.91	1007.34	0.22	7.04
05/08/20 07:16:45 PM	8.67	113.58	-126.82	3657	45.99	1006.97	0.22	6.57
05/08/20 07:22:53 PM	8.65	113.17	-126.35	3657	46.00	1006.84	0.22	6.40
05/08/20 07:29:00 PM	8.67	113.00	-126.15	3656	46.66	1006.84	0.22	6.35
05/08/20 07:35:06 PM	8.68	113.00	-126.23	3656	46.43	1006.95	0.22	6.41
05/08/20 07:41:13 PM	8.67	113.00	-126.16	3657	46.43	1007.15	0.22	6.60
05/08/20 07:47:21 PM	8.67	112.92	-126.35	3656	46.14	1007.32	0.22	6.81
05/08/20 07:53:28 PM	8.68	113.00	-126.55	3656	45.93	1007.50	0.22	7.00
05/08/20 07:59:35 PM	8.68	112.75	-126.50	3656	45.92	1007.64	0.22	7.01
05/08/20 08:05:41 PM	8.64	112.33	-126.48	3655	45.74	1007.43	0.22	6.70
05/08/20 08:11:47 PM	8.63	112.00	-126.22	3655	45.35	1007.13	0.22	6.26
05/08/20 08:17:53 PM	8.63	112.00	-126.18	3655	45.64	1006.93	0.22	5.89
05/08/20 08:23:59 PM	8.62	112.00	-126.16	3655	45.56	1006.82	0.22	5.64
05/08/20 08:30:07 PM	8.61	111.92	-126.10	3656	45.71	1006.91	0.22	5.63
05/08/20 08:36:13 PM	8.62	111.42	-125.96	3654	45.61	1007.00	0.21	5.68
05/08/20 08:42:20 PM	8.60	111.00	-126.03	3655	45.22	1006.98	0.22	5.60
05/08/20 08:48:26 PM	8.57	111.00	-125.77	3654	47.40	1007.13	0.22	5.71
05/08/20 08:54:34 PM	8.57	111.00	-126.30	3656	45.91	1007.48	0.22	6.05
05/08/20 09:00:40 PM	8.61	110.83	-126.25	3654	45.65	1007.83	0.22	6.42
05/08/20 09:06:47 PM	8.60	110.75	-126.05	3654	45.60	1008.07	0.22	6.63
05/08/20 09:12:53 PM	8.61	111.42	-126.14	3655	44.97	1008.21	0.22	6.73
05/08/20 09:18:59 PM	8.62	111.50	-126.42	3654	45.59	1008.44	0.21	6.84
05/08/20 09:25:06 PM	8.63	112.00	-126.87	3655	45.51	1008.57	0.22	6.98
05/08/20 09:31:13 PM	8.63	112.00	-127.26	3656	45.43	1008.46	0.21	6.79
05/08/20 09:37:20 PM	8.63	112.00	-127.22	3655	44.42	1008.60	0.22	6.80
05/08/20 09:43:28 PM	8.63	112.50	-126.61	3655	45.53	1008.67	0.22	6.95
05/08/20 09:49:35 PM	8.63	113.00	-126.70	3655	50.29	1008.69	0.22	7.00
05/08/20 09:55:42 PM	8.63	113.00	-126.99	3654	51.89	1009.26	0.22	7.66
05/08/20 10:01:49 PM	8.63	113.00	-126.92	3654	50.44	1010.08	0.22	8.54
05/08/20 10:07:55 PM	8.64	113.58	-126.88	3653	50.48	1010.82	0.22	9.47
05/08/20 10:14:03 PM	8.66	114.00	-126.64	3654	51.31	1011.86	0.22	10.57
05/08/20 10:20:10 PM	8.69	114.00	-127.01	3650	54.63	1013.02	0.22	11.88
05/08/20 10:26:18 PM	8.71	114.00	-126.99	3653	54.01	1013.86	0.22	12.83
05/08/20 10:32:26 PM	8.74	114.42	-126.87	3653	45.92	1013.65	0.22	12.48
05/08/20 10:38:33 PM	8.77	115.00	-127.03	3652	45.23	1014.31	0.22	13.29
05/08/20 10:44:41 PM	8.80	115.00	-127.01	3653	44.97	1014.35	0.22	13.35
05/08/20 10:50:50 PM	8.81	115.00	-127.01	3654	45.02	1014.71	0.22	13.68
05/08/20 10:56:58 PM	8.81	115.00	-127.20	3654	44.90	1014.38	0.22	13.20
05/08/20 11:03:04 PM	8.85	115.00	-127.62	3653	44.76	1013.96	0.22	12.63
05/08/20 11:09:12 PM	8.88	114.92	-127.60	3654	44.27	1013.71	0.22	12.28
05/08/20 11:15:20 PM	8.88	114.75	-127.54	3654	52.55	1013.52	0.22	12.02
05/08/20 11:21:27 PM	8.94	115.00	-128.16	3652	46.36	1015.26	0.21	14.25
05/08/20 11:27:35 PM	8.94	115.00	-128.02	3652	53.64	1015.13	0.22	14.06
05/08/20 11:33:43 PM	8.94	114.50	-128.02	3653	55.43	1014.23	0.22	12.81
05/08/20 11:39:50 PM	9.00	114.67	-127.88	3654	44.46	1013.67	0.22	12.18
05/08/20 11:45:58 PM	9.00	114.25	-128.00	3654	44.13	1013.24	0.22	11.77
05/08/20 11:52:06 PM	9.07	114.75	-128.29	3654	45.41	1014.69	0.22	13.61
05/08/20 11:58:14 PM	9.13	115.00	-128.18	3653	44.33	1016.72	0.22	16.02
06/08/20 12:04:22 AM	9.16	115.00	-128.48	3653	44.56	1017.79	0.22	17.37
06/08/20 12:10:30 AM	9.23	115.00	-128.99	3651	44.28	1018.80	0.22	18.71
06/08/20 12:16:39 AM	9.24	115.00	-129.19	3653	43.75	1018.15	0.21	17.89
06/08/20 12:22:46 AM	9.27	115.00	-129.25	3652	43.66	1017.23	0.22	16.76
06/08/20 12:28:55 AM	9.35	115.00	-129.55	3653	44.89	1018.10	0.22	17.87
06/08/20 12:35:03 AM	9.43	115.42	-129.98	3652	43.88	1018.83	0.22	18.78
06/08/20 12:41:12 AM	9.47	115.17	-130.32	3653	43.51	1018.73	0.22	18.60
06/08/20 12:54:00 AM	9.61	116.00	-131.18	3651	43.74	1019.06	0.22	19.05
06/08/20 01:00:08 AM	9.63	115.42	-130.47	3652	43.59	1019.29	0.22	19.35
06/08/20 01:06:16 AM	9.56	115.00	-130.08	3652	43.59	1017.24	0.22	16.62
06/08/20 01:12:24 AM	9.60	115.00	-130.81	3651	44.05	1016.15	0.21	15.15
06/08/20 01:18:33 AM	9.64	115.00	-131.20	3653	44.68	1016.13	0.22	15.09
06/08/20 01:24:40 AM	9.76	115.33	-131.64	3651	51.53	1017.62	0.22	17.05
06/08/20 01:30:49 AM	9.82	115.75	-131.92	3652	55.98	1019.08	0.22	18.93
06/08/20 01:36:57 AM	9.81	115.17	-131.37	3651	105.11	1018.59	0.23	18.32
06/08/20 01:43:05 AM	9.84	115.33	-131.88	3652	97.93	1017.37	0.24	16.86
06/08/20 01:49:13 AM	9.96	115.92	-132.52	3651	95.66	1018.19	0.24	17.98
06/08/20 01:55:21 AM	10.06	116.00	-133.34	3651	69.87	1018.82	0.22	18.86
06/08/20 02:01:30 AM	10.01	115.17	-132.51	3653	68.65	1017.64	0.22	17.36
06/08/20 02:07:39 AM	10.03	115.17	-133.14	3652	67.66	1016.95	0.23	16.60
06/08/20 02:13:48 AM	10.04	115.00	-132.68	3652	60.58	1016.53	0.22	16.15
06/08/20 02:19:56 AM	10.07	115.00	-133.09	3652	73.23	1016.12	0.22	15.70
06/08/20 02:26:04 AM	10.22	115.92	-134.33	3650	91.25	1017.74	0.23	17.88
06/08/20 02:32:12 AM	10.25	115.17	-134.32	3652	99.25	1017.97	0.23	18.23
06/08/20 02:38:20 AM	10.15	115.00	-134.50	3652	81.77	1016.01	0.23	15.82
06/08/20 02:44:27 AM	10.18	115.00	-134.46	3651	68.52	1015.20	0.22	15.03
06/08/20 02:50:35 AM	10.24	115.17	-134.29	3651	77.08	1015.23	0.22	15.14
06/08/20 02:56:44 AM	10.38	115.67	-135.09	3651	67.34	1016.84	0.22	17.22
06/08/20 03:02:52 AM	10.36	115.17	-134.31	3651	83.07	1017.04	0.23	17.50
06/08/20 03:09:01 AM	10.31	115.00	-134.23	3652	69.95	1015.81	0.22	16.00
06/08/20 03:15:09 AM	10.34	115.00	-134.51	3652	130.27	1015.27	0.24	15.25
06/08/20 03:21:17 AM	10.38	115.00	-135.31	3652	124.13	1015.18	0.26	15.16
06/08/20 03:27:25 AM	10.38	115.00	-134.86	3651	136.89	1014.80	0.27	14.80
06/08/20 03:33:32 AM	10.40	115.00	-135.46	3651	148.22	1014.58	0.28	14.60
06/08/20 03:39:40 AM	10.49	115.00	-136.04	3651	127.79	1015.88	0.27	16.44
06/08/20 03:45:48 AM	10.48	115.00	-135.72	3651	152.07	1016.31	0.25	17.06
06/08/20 03:51:56 AM	10.42	115.00	-135.36	3650	424.76	1015.17	0.43	15.51
06/08/20 03:58:05 AM	10.49	115.00	-135.77	3651	204.21	1015.29	0.28	15.62
06/08/20 04:04:13 AM	10.56	115.00	-136.16	3651	164.09	1016.04	0.26	16.56
06/08/20 04:10:21 AM	10.49	115.00	-136.02	3650	113.49	1015.29	0.23	15.45
06/08/20 04:16:30 AM	10.48	114.92	-136.03	3652	170.17	1014.55	0.29	14.38
06/08/20 04:22:37 AM	10.49	114.67	-135.86	3651	118.65	1014.22	0.26	13.92
06/08/20 04:28:46 AM	10.57	115.00	-136.98	3651	199.16	1015.06	0.31	15.00
06/08/20 04:34:55 AM	10.59	115.00	-136.55	3652	147.92	1015.63	0.26	15.74
06/08/20 04:41:02 AM	10.51	115.00	-136.15	3652	147.13	1014.51	0.25	14.31
06/08/20 04:47:09 AM	10.50	114.33	-135.93	3653	145.87	1013.78	0.26	13.36
06/08/20 04:53:17 AM	10.57	114.58	-136.51	3651	147.97	1014.13	0.26	13.90
06/08/20 04:59:25 AM	10.63	115.00	-136.84	3649	186.03	1015.65	0.27	15.79
06/08/20 05:05:34 AM	10.57	115.00	-136.17	3651	77.33	1015.54	0.23	15.52
06/08/20 05:11:42 AM	10.56	115.00	-135.90	3651	122.02	1014.76	0.24	14.60
06/08/20 05:17:50 AM	10.56	115.00	-135.99	3651	115.64	1014.32	0.23	14.07
06/08/20 05:23:58 AM	10.58	115.00	-136.44	3651	45.01	1014.23	0.22	13.95
06/08/20 05:30:06 AM	10.57	115.00	-136.52	3652	45.62	1014.11	0.22	13.80
06/08/20 05:36:13 AM	10.56	115.00	-136.20	3650	53.94	1013.48	0.22	13.04
06/08/20 05:42:21 AM	10.52	115.00	-136.22	3651	54.18	1013.05	0.22	12.56
06/08/20 05:48:28 AM	10.55	115.00	-135.78	3651	53.51	1013.27	0.22	12.88
06/08/20 05:54:35 AM	10.52	115.00	-135.80	3651	46.78	1013.31	0.22	12.85
06/08/20 06:00:42 AM	10.49	115.00	-135.89	3651	60.16	1012.89	0.22	12.30
06/08/20 06:06:50 AM	10.47	114.67	-135.56	3652	63.15	1012.69	0.22	12.03
06/08/20 06:12:58 AM	10.46	115.00	-135.41	3650	53.58	1012.58	0.22	11.79
06/08/20 06:19:05 AM	10.44	115.00	-135.40	3650	113.96	1012.46	0.28	11.62
06/08/20 06:25:13 AM	10.44	115.00	-135.45	3652	73.04	1012.39	0.22	11.48
06/08/20 06:31:20 AM	10.44	115.00	-135.71	3652	102.44	1012.56	0.22	11.54
06/08/20 06:37:27 AM	10.44	115.00	-135.07	3650	76.41	1012.82	0.24	11.87
06/08/20 06:43:35 AM	10.41	115.00	-135.02	3650	115.87	1012.85	0.24	12.06
06/08/20 06:49:43 AM	10.38	115.00	-134.70	3652	92.38	1012.62	0.22	11.74
06/08/20 06:55:50 AM	10.33	115.08	-134.52	3650	96.01	1012.15	0.24	11.14
06/08/20 07:01:58 AM	10.32	115.00	-134.24	3652	78.14	1011.77	0.22	10.65
06/08/20 07:08:05 AM	10.31	115.17	-134.51	3652	93.75	1011.38	0.26	10.10
06/08/20 07:14:13 AM	10.29	115.08	-134.12	3652	94.77	1011.04	0.23	9.64
06/08/20 07:20:20 AM	10.26	115.00	-134.38	3651	92.49	1010.72	0.25	9.11
06/08/20 07:26:27 AM	10.25	115.00	-134.78	3652	80.12	1010.53	0.25	8.81
06/08/20 07:32:35 AM	10.23	115.33	-134.62	3653	75.71	1010.34	0.23	8.50
06/08/20 07:38:41 AM	10.19	115.00	-134.20	3652	41.95	1009.98	0.22	7.98
06/08/20 07:44:48 AM	10.17	115.25	-133.92	3653	42.10	1009.50	0.21	7.34
06/08/20 07:50:55 AM	10.13	115.42	-133.78	3653	41.48	1009.15	0.21	6.86
06/08/20 07:57:02 AM	10.13	115.67	-133.43	3653	41.60	1008.97	0.21	6.51
06/08/20 08:03:09 AM	10.07	115.67	-133.64	3652	41.58	1008.85	0.22	6.20
06/08/20 08:09:16 AM	10.06	116.00	-133.39	3653	41.66	1008.92	0.22	6.20
06/08/20 08:15:23 AM	10.04	116.00	-133.60	3652	41.19	1009.10	0.22	6.32
06/08/20 08:21:30 AM	10.02	116.00	-132.82	3652	41.46	1009.18	0.22	6.28
06/08/20 08:27:37 AM	9.99	116.00	-132.46	3650	41.58	1009.07	0.22	5.94
06/08/20 08:33:44 AM	9.96	116.00	-132.85	3652	40.88	1008.95	0.22	5.68
06/08/20 08:39:50 AM	9.94	116.00	-132.62	3650	41.34	1008.74	0.22	5.37
06/08/20 08:45:56 AM	9.92	116.00	-132.89	3651	41.04	1008.54	0.21	5.18
06/08/20 08:52:03 AM	9.88	116.00	-131.91	3651	41.05	1008.38	0.22	5.05
06/08/20 08:58:10 AM	9.87	116.00	-131.95	3651	40.99	1008.52	0.22	5.17
06/08/20 09:04:17 AM	9.84	116.00	-131.60	3650	41.32	1008.27	0.21	4.81
06/08/20 09:10:23 AM	9.81	116.00	-131.76	3650	41.08	1008.14	0.21	4.62
06/08/20 09:16:29 AM	9.78	116.00	-131.62	3649	41.16	1008.06	0.22	4.43
06/08/20 09:22:37 AM	9.76	116.00	-130.99	3651	42.20	1007.84	0.21	4.17
06/08/20 09:28:43 AM	9.74	116.00	-131.15	3650	40.49	1007.75	0.22	4.15
06/08/20 09:34:49 AM	9.71	116.00	-131.04	3649	41.02	1007.89	0.22	4.39
06/08/20 09:40:55 AM	9.68	116.00	-131.06	3649	40.90	1008.09	0.21	4.54
06/08/20 09:47:01 AM	9.65	116.00	-130.82	3650	41.26	1007.93	0.22	4.31
06/08/20 09:53:08 AM	9.63	116.42	-130.78	3650	41.29	1008.01	0.22	4.32
06/08/20 09:59:15 AM	9.61	116.33	-130.26	3642	40.90	1007.88	0.22	4.06
06/08/20 10:05:21 AM	9.57	116.42	-130.46	3649	40.60	1007.53	0.21	3.56
06/08/20 10:11:28 AM	9.53	116.33	-129.91	3650	40.70	1007.43	0.21	3.21
06/08/20 10:17:34 AM	9.50	116.58	-129.86	3651	40.71	1007.52	0.21	3.28
06/08/20 10:23:41 AM	9.47	116.92	-129.62	3650	40.92	1007.54	0.21	3.32
06/08/20 10:29:48 AM	9.44	117.00	-128.97	3650	40.86	1007.59	0.22	3.38
06/08/20 10:35:53 AM	9.44	117.00	-129.30	3649	40.61	1007.63	0.22	3.32
06/08/20 10:42:00 AM	9.38	117.00	-129.27	3650	41.13	1007.50	0.22	2.97
06/08/20 10:48:07 AM	9.36	117.00	-128.78	3650	40.77	1007.49	0.22	2.89
06/08/20 10:54:12 AM	9.32	117.00	-128.51	3649	40.66	1007.53	0.22	3.04
06/08/20 11:00:18 AM	9.31	117.00	-128.33	3649	40.75	1007.71	0.22	3.27
06/08/20 11:06:24 AM	9.26	117.00	-128.34	3649	40.55	1007.61	0.21	3.17
06/08/20 11:12:30 AM	9.25	117.00	-127.81	3649	40.83	1007.39	0.21	2.95
06/08/20 11:18:37 AM	9.22	117.00	-128.26	3650	40.55	1007.35	0.22	2.84
06/08/20 11:24:42 AM	9.19	117.00	-127.73	3649	40.31	1007.43	0.22	2.81
06/08/20 11:30:48 AM	9.15	117.00	-127.85	3650	40.61	1007.28	0.21	2.66
06/08/20 11:36:54 AM	9.13	117.00	-127.83	3649	40.78	1007.15	0.21	2.67
06/08/20 11:43:01 AM	9.10	117.00	-127.42	3650	40.37	1006.97	0.22	2.54
06/08/20 11:49:08 AM	9.06	117.00	-126.87	3650	40.41	1007.08	0.22	2.70
06/08/20 11:55:13 AM	9.06	117.00	-126.87	3648	40.57	1007.08	0.21	2.80
06/08/20 12:01:21 PM	9.03	117.08	-126.92	3649	40.33	1007.26	0.21	3.02
06/08/20 12:07:27 PM	9.00	117.17	-126.18	3648	40.26	1007.47	0.22	3.31
06/08/20 12:13:33 PM	8.99	117.42	-126.13	3648	40.33	1007.47	0.22	3.41
06/08/20 12:19:39 PM	8.96	117.33	-125.97	3648	39.91	1007.88	0.21	3.96
06/08/20 12:25:47 PM	8.94	117.92	-126.41	3648	39.86	1008.13	0.22	4.46
06/08/20 12:31:53 PM	8.94	118.00	-126.27	3649	39.49	1008.30	0.21	4.87
06/08/20 12:38:00 PM	8.94	118.00	-126.14	3647	39.56	1008.16	0.21	4.96
06/08/20 12:44:06 PM	8.89	118.00	-126.17	3648	39.82	1008.06	0.21	4.99
06/08/20 12:50:13 PM	8.87	118.00	-125.72	3649	39.70	1008.13	0.21	5.09
06/08/20 12:56:20 PM	8.88	118.00	-125.63	3649	39.34	1008.21	0.22	5.30
06/08/20 01:02:27 PM	8.82	117.92	-125.88	3649	39.00	1008.27	0.22	5.32
06/08/20 01:08:34 PM	8.81	118.00	-125.29	3649	39.22	1008.30	0.22	5.19
06/08/20 01:14:41 PM	8.79	118.00	-125.78	3648	39.08	1008.17	0.22	4.93
06/08/20 01:20:47 PM	8.75	118.00	-125.36	3648	39.44	1007.85	0.21	4.68
06/08/20 01:26:54 PM	8.74	118.00	-125.18	3648	39.79	1007.72	0.21	4.61
06/08/20 01:33:01 PM	8.70	118.00	-125.41	3648	39.56	1007.75	0.21	4.57
06/08/20 01:39:07 PM	8.69	118.00	-125.21	3647	39.13	1007.91	0.21	4.43
06/08/20 01:45:14 PM	8.65	118.00	-124.83	3648	38.36	1007.93	0.22	4.33
06/08/20 01:51:21 PM	8.63	118.00	-124.84	3648	38.85	1008.03	0.21	4.39
06/08/20 01:57:27 PM	8.61	118.08	-124.45	3648	38.97	1008.23	0.21	4.31
06/08/20 02:03:33 PM	8.58	118.42	-123.85	3648	39.14	1008.24	0.22	4.27
06/08/20 02:09:40 PM	8.56	118.25	-124.13	3648	38.82	1008.12	0.21	4.21
06/08/20 02:15:46 PM	8.53	118.83	-124.54	3647	38.84	1007.99	0.22	4.12
06/08/20 02:21:53 PM	8.50	118.83	-123.90	3647	35.44	1007.81	0.22	3.90
06/08/20 02:27:59 PM	8.49	118.92	-123.68	3646	36.21	1007.29	0.21	3.48
06/08/20 02:34:06 PM	8.44	119.00	-123.71	3649	32.93	1006.94	0.21	3.33
06/08/20 02:40:12 PM	8.44	118.83	-123.57	3647	32.26	1007.13	0.21	3.71
06/08/20 02:46:18 PM	8.43	119.00	-123.33	3647	38.45	1007.30	0.21	3.96
06/08/20 02:52:25 PM	8.40	119.00	-123.68	3648	38.55	1007.25	0.21	3.98
06/08/20 02:58:32 PM	8.38	119.00	-123.10	3648	38.58	1007.06	0.21	3.72
06/08/20 03:04:38 PM	8.38	119.00	-123.27	3646	38.60	1006.84	0.22	3.53
06/08/20 03:10:44 PM	8.37	119.00	-123.08	3648	38.53	1007.04	0.22	3.77
06/08/20 03:16:51 PM	8.33	119.00	-122.95	3648	38.51	1007.06	0.21	3.78
06/08/20 03:22:58 PM	8.32	119.00	-122.66	3647	38.52	1007.08	0.21	3.81
06/08/20 03:29:04 PM	8.31	119.25	-122.73	3646	38.72	1006.93	0.21	3.71
06/08/20 03:35:11 PM	8.31	119.25	-122.52	3648	38.53	1006.73	0.22	3.60
06/08/20 03:41:17 PM	8.27	119.33	-122.39	3646	38.48	1006.63	0.21	3.42
06/08/20 03:47:23 PM	8.25	119.58	-122.63	3647	38.79	1007.04	0.21	3.95
06/08/20 03:53:29 PM	8.23	119.67	-122.41	3646	38.66	1007.09	0.21	4.15
06/08/20 03:59:37 PM	8.21	119.92	-122.49	3647	38.39	1007.30	0.21	4.48
06/08/20 04:05:43 PM	8.19	120.00	-122.35	3647	38.56	1007.40	0.21	4.61
06/08/20 04:11:50 PM	8.19	120.00	-121.67	3647	38.31	1007.50	0.21	4.71
06/08/20 04:17:57 PM	8.19	120.00	-121.79	3646	38.20	1007.63	0.21	4.77
06/08/20 04:24:04 PM	8.14	120.00	-121.88	3647	38.00	1007.58	0.21	4.85
06/08/20 04:30:11 PM	8.13	120.00	-121.35	3647	38.23	1007.52	0.21	4.86
06/08/20 04:36:17 PM	8.13	120.00	-121.73	3647	38.35	1007.46	0.21	4.90
06/08/20 04:42:23 PM	8.11	120.00	-121.88	3647	38.42	1007.19	0.22	4.90
06/08/20 04:48:29 PM	8.08	120.00	-121.78	3647	37.94	1007.14	0.21	4.90
06/08/20 04:54:36 PM	8.07	120.00	-121.64	3647	37.87	1007.36	0.21	4.91
06/08/20 05:00:43 PM	8.06	120.00	-121.56	3647	37.71	1007.40	0.21	4.92
06/08/20 05:06:50 PM	8.05	120.17	-121.16	3647	37.61	1007.34	0.21	4.86
06/08/20 05:12:57 PM	8.01	120.17	-121.24	3646	36.82	1007.22	0.21	4.81
06/08/20 05:19:04 PM	8.00	120.42	-121.20	3647	37.77	1007.16	0.21	4.71
06/08/20 05:25:10 PM	8.00	120.42	-121.13	3647	37.62	1006.99	0.21	4.49
06/08/20 05:31:17 PM	7.99	120.67	-120.72	3647	37.35	1006.79	0.21	4.32
06/08/20 05:37:24 PM	7.95	120.75	-120.84	3642	36.86	1006.82	0.21	4.39
06/08/20 05:43:31 PM	7.95	121.00	-120.94	3647	36.32	1006.84	0.21	4.50
06/08/20 05:49:36 PM	7.94	121.00	-120.67	3645	37.75	1006.88	0.21	4.57
06/08/20 05:55:43 PM	7.94	121.00	-120.90	3647	38.09	1006.78	0.22	4.44
06/08/20 06:01:49 PM	7.93	121.00	-120.65	3646	38.45	1006.72	0.21	4.32
06/08/20 06:07:56 PM	7.90	121.00	-120.27	3645	37.84	1006.66	0.21	4.25
06/08/20 06:14:02 PM	7.90	121.00	-120.20	3645	36.26	1006.66	0.21	4.21
06/08/20 06:20:09 PM	7.88	120.83	-120.66	3647	37.33	1006.70	0.21	4.23
06/08/20 06:26:15 PM	7.88	121.00	-120.44	3646	36.88	1006.80	0.21	4.25
06/08/20 06:32:22 PM	7.88	120.92	-120.45	3645	36.94	1006.76	0.21	4.26
06/08/20 06:38:29 PM	7.88	120.92	-120.21	3645	36.84	1006.76	0.21	4.22
06/08/20 06:44:35 PM	7.86	121.00	-120.16	3645	35.77	1006.73	0.22	4.18
06/08/20 06:50:42 PM	7.82	121.00	-120.03	3645	34.96	1006.71	0.21	4.15
06/08/20 06:56:48 PM	7.83	121.00	-120.09	3644	34.85	1006.75	0.21	4.25
06/08/20 07:02:55 PM	7.81	121.00	-119.74	3646	35.14	1006.89	0.21	4.30
06/08/20 07:09:02 PM	7.81	121.00	-119.71	3645	35.50	1006.97	0.22	4.37
06/08/20 07:15:08 PM	7.81	121.17	-119.93	3646	35.78	1007.03	0.22	4.44
06/08/20 07:21:15 PM	7.79	121.08	-119.60	3645	35.36	1006.99	0.21	4.44
06/08/20 07:27:21 PM	7.79	121.50	-119.60	3644	35.19	1006.86	0.21	4.35
06/08/20 07:33:27 PM	7.78	122.00	-119.93	3645	35.32	1006.70	0.21	4.24
06/08/20 07:39:34 PM	7.76	122.00	-119.52	3644	35.53	1006.57	0.21	4.15
06/08/20 07:45:41 PM	7.76	122.00	-119.76	3645	35.52	1006.62	0.21	4.23
06/08/20 07:51:48 PM	7.75	122.00	-119.30	3645	35.25	1006.58	0.22	4.27
06/08/20 07:57:53 PM	7.75	122.00	-119.26	3644	36.52	1006.58	0.21	4.34
06/08/20 08:04:00 PM	7.74	122.00	-119.19	3646	36.44	1006.68	0.21	4.45
06/08/20 08:10:07 PM	7.74	122.00	-119.22	3646	36.53	1006.75	0.21	4.59
06/08/20 08:16:14 PM	7.71	122.00	-119.24	3645	37.08	1006.71	0.21	4.69
06/08/20 08:22:20 PM	7.70	122.00	-119.35	3644	36.84	1006.68	0.21	4.78
06/08/20 08:28:26 PM	7.69	122.00	-119.35	3646	36.42	1006.62	0.21	4.81
06/08/20 08:34:33 PM	7.69	122.00	-119.25	3645	36.34	1006.62	0.21	4.74
06/08/20 08:40:40 PM	7.69	122.00	-119.41	3645	36.45	1006.66	0.21	4.65
06/08/20 08:46:47 PM	7.69	121.92	-119.02	3645	36.88	1006.64	0.21	4.63
06/08/20 08:52:53 PM	7.69	121.83	-119.01	3646	36.71	1006.71	0.21	4.64
06/08/20 08:58:58 PM	7.69	122.00	-119.11	3645	36.50	1006.65	0.21	4.66
06/08/20 09:05:05 PM	7.68	122.00	-118.70	3645	36.41	1006.67	0.22	4.66
06/08/20 09:11:12 PM	7.66	122.00	-118.90	3645	36.39	1006.71	0.21	4.75
06/08/20 09:17:19 PM	7.66	122.00	-119.14	3645	36.26	1006.73	0.21	4.95
06/08/20 09:23:26 PM	7.63	122.08	-119.04	3646	36.39	1006.83	0.21	5.15
06/08/20 09:29:32 PM	7.65	123.00	-118.93	3644	36.35	1006.90	0.21	5.30
06/08/20 09:35:39 PM	7.65	123.00	-119.03	3645	36.65	1007.03	0.21	5.43
06/08/20 09:41:46 PM	7.63	123.00	-119.32	3645	37.65	1007.17	0.21	5.61
06/08/20 09:47:52 PM	7.65	123.00	-119.41	3645	37.02	1007.34	0.21	5.73
06/08/20 09:53:59 PM	7.67	123.00	-118.89	3645	37.54	1007.47	0.22	5.87
06/08/20 10:00:06 PM	7.68	123.08	-119.15	3644	37.34	1007.60	0.21	6.07
06/08/20 10:06:12 PM	7.69	123.25	-119.11	3645	37.97	1007.85	0.22	6.38
06/08/20 10:12:18 PM	7.69	123.83	-119.03	3645	37.12	1008.03	0.21	6.61
06/08/20 10:18:26 PM	7.70	123.92	-119.79	3646	36.33	1008.28	0.21	6.92
06/08/20 10:24:33 PM	7.73	124.00	-119.78	3646	36.85	1008.64	0.22	7.36
06/08/20 10:30:40 PM	7.75	124.00	-119.68	3646	36.79	1008.87	0.22	7.68
06/08/20 10:36:47 PM	7.76	124.00	-119.54	3646	37.18	1009.07	0.22	7.88
06/08/20 10:42:54 PM	7.77	124.00	-119.85	3645	38.16	1009.19	0.22	8.04
06/08/20 10:49:00 PM	7.78	124.08	-119.53	3645	38.30	1009.31	0.21	8.19
06/08/20 10:55:07 PM	7.80	124.67	-119.41	3645	37.53	1009.34	0.22	8.29
06/08/20 11:01:14 PM	7.81	124.75	-119.49	3645	36.87	1009.44	0.21	8.38
06/08/20 11:07:21 PM	7.81	125.00	-119.31	3646	37.37	1009.53	0.22	8.47
06/08/20 11:13:28 PM	7.82	125.00	-119.70	3645	37.11	1009.50	0.22	8.56
06/08/20 11:19:35 PM	7.84	125.00	-119.75	3645	36.76	1009.48	0.21	8.63
06/08/20 11:25:42 PM	7.88	125.00	-119.92	3645	36.66	1009.53	0.21	8.70
06/08/20 11:31:49 PM	7.88	125.00	-120.14	3645	36.22	1009.66	0.21	8.75
06/08/20 11:37:56 PM	7.89	125.00	-120.30	3644	47.82	1009.81	0.24	8.84
06/08/20 11:44:03 PM	7.92	125.00	-119.94	3645	36.08	1009.96	0.22	8.98
06/08/20 11:50:09 PM	7.94	125.33	-120.66	3643	36.21	1010.04	0.21	9.15
06/08/20 11:56:16 PM	7.95	125.83	-120.54	3645	36.01	1010.08	0.21	9.32
07/08/20 12:02:24 AM	7.99	126.00	-120.40	3645	36.09	1010.09	0.22	9.56
07/08/20 12:08:31 AM	8.01	126.00	-120.43	3644	36.74	1010.18	0.21	9.83
07/08/20 12:14:39 AM	8.04	126.00	-120.43	3645	36.11	1010.41	0.22	10.13
07/08/20 12:20:45 AM	8.06	126.00	-120.76	3644	35.87	1010.58	0.21	10.42
07/08/20 12:26:52 AM	8.09	126.25	-120.29	3645	35.68	1010.67	0.22	10.67
07/08/20 12:32:59 AM	8.13	126.83	-120.02	3644	35.79	1010.80	0.22	10.89
07/08/20 12:39:07 AM	8.14	127.00	-120.90	3645	36.07	1010.88	0.22	11.06
07/08/20 12:45:14 AM	8.19	127.00	-120.81	3644	36.11	1010.87	0.21	11.23
07/08/20 12:51:20 AM	8.21	127.00	-120.97	3644	36.46	1010.92	0.21	11.43
07/08/20 12:57:29 AM	8.25	127.08	-121.30	3645	36.48	1010.96	0.21	11.62
07/08/20 01:03:35 AM	8.28	127.33	-121.16	3644	36.37	1011.01	0.21	11.76
07/08/20 01:09:43 AM	8.31	127.58	-121.43	3645	36.56	1010.92	0.21	11.84
07/08/20 01:15:50 AM	8.33	128.00	-121.48	3644	36.06	1010.75	0.22	11.87
07/08/20 01:21:57 AM	8.37	128.00	-121.48	3644	36.14	1010.63	0.22	11.89
07/08/20 01:28:05 AM	8.38	128.00	-121.57	3645	36.09	1010.62	0.22	12.01
07/08/20 01:34:13 AM	8.42	128.00	-122.02	3645	35.92	1010.58	0.22	12.07
07/08/20 01:40:20 AM	8.44	128.00	-122.00	3643	36.27	1010.40	0.22	12.12
07/08/20 01:46:27 AM	8.47	128.42	-122.23	3644	35.92	1010.47	0.22	12.17
07/08/20 01:52:35 AM	8.50	128.92	-122.07	3645	36.06	1010.27	0.21	12.21
07/08/20 01:58:43 AM	8.52	129.00	-122.29	3645	35.78	1010.32	0.22	12.28
07/08/20 02:04:50 AM	8.56	129.00	-122.74	3643	35.90	1010.40	0.22	12.43
07/08/20 02:10:58 AM	8.57	129.00	-122.78	3644	36.25	1010.58	0.21	12.52
07/08/20 02:17:05 AM	8.61	129.00	-122.92	3644	35.96	1010.80	0.22	12.57
07/08/20 02:23:13 AM	8.63	129.08	-122.92	3644	35.75	1010.93	0.22	12.64
07/08/20 02:29:21 AM	8.65	129.42	-123.19	3644	35.76	1010.94	0.22	12.63
07/08/20 02:35:28 AM	8.68	130.00	-123.38	3644	35.68	1010.83	0.22	12.69
07/08/20 02:41:36 AM	8.70	130.00	-123.86	3644	35.75	1010.73	0.22	12.79
07/08/20 02:47:44 AM	8.73	130.00	-124.05	3644	36.24	1010.72	0.22	12.88
07/08/20 02:53:52 AM	8.75	130.00	-123.80	3645	36.49	1010.60	0.22	12.92
07/08/20 03:00:00 AM	8.78	130.00	-124.15	3644	36.64	1010.48	0.22	12.91
07/08/20 03:06:07 AM	8.81	130.33	-123.94	3644	35.97	1010.31	0.22	12.86
07/08/20 03:12:13 AM	8.81	130.33	-124.08	3644	36.46	1010.17	0.21	12.86
07/08/20 03:18:21 AM	8.85	130.75	-124.78	3644	35.92	1010.15	0.21	12.85
07/08/20 03:24:29 AM	8.88	131.00	-124.63	3644	35.69	1009.80	0.21	12.81
07/08/20 03:30:37 AM	8.88	131.00	-124.54	3644	35.70	1009.52	0.21	12.78
07/08/20 03:36:45 AM	8.92	131.00	-124.37	3642	35.65	1009.29	0.21	12.77
07/08/20 03:42:53 AM	8.93	131.00	-124.88	3643	35.78	1009.11	0.21	12.80
07/08/20 03:49:01 AM	8.94	131.00	-125.02	3643	35.90	1009.10	0.22	12.83
07/08/20 03:55:09 AM	8.94	131.50	-125.14	3643	35.46	1009.02	0.21	12.82
07/08/20 04:01:17 AM	8.95	131.42	-124.78	3644	35.69	1008.85	0.22	12.73
07/08/20 04:07:25 AM	8.96	131.92	-124.91	3644	35.72	1008.83	0.22	12.67
07/08/20 04:13:32 AM	8.97	132.00	-124.68	3643	35.73	1008.87	0.21	12.61
07/08/20 04:19:39 AM	8.97	132.00	-125.07	3643	35.88	1008.84	0.21	12.53
07/08/20 04:25:47 AM	8.98	132.00	-125.16	3644	36.16	1008.74	0.22	12.43
07/08/20 04:31:55 AM	8.96	132.00	-125.02	3644	35.93	1008.71	0.21	12.36
07/08/20 04:38:02 AM	8.97	132.00	-125.51	3644	35.72	1008.81	0.21	12.34
07/08/20 04:44:10 AM	8.98	132.00	-125.52	3643	35.71	1008.84	0.21	12.32
07/08/20 04:50:17 AM	8.97	132.00	-125.14	3644	35.50	1008.95	0.21	12.29
07/08/20 04:56:25 AM	8.99	132.17	-125.18	3644	35.72	1008.95	0.21	12.27
07/08/20 05:02:32 AM	8.99	132.50	-125.34	3643	35.54	1008.83	0.21	12.25
07/08/20 05:08:40 AM	8.99	132.83	-125.43	3643	36.03	1008.88	0.21	12.24
07/08/20 05:14:48 AM	9.00	133.00	-125.06	3644	36.49	1008.89	0.21	12.23
07/08/20 05:20:55 AM	9.00	133.00	-125.20	3642	36.21	1008.91	0.21	12.21
07/08/20 05:27:03 AM	9.00	133.00	-125.48	3643	36.30	1008.89	0.21	12.20
07/08/20 05:33:10 AM	9.00	133.00	-125.29	3644	35.27	1008.97	0.22	12.20
07/08/20 05:39:18 AM	9.00	133.00	-125.69	3644	35.10	1008.93	0.21	12.19
07/08/20 05:45:25 AM	9.01	133.25	-125.59	3642	35.92	1009.01	0.21	12.16
07/08/20 05:51:33 AM	9.00	133.58	-125.61	3643	35.66	1008.96	0.21	12.11
07/08/20 05:57:41 AM	9.01	133.83	-125.49	3644	35.33	1008.99	0.21	12.07
07/08/20 06:03:49 AM	9.02	134.00	-125.63	3643	35.25	1008.91	0.22	12.06
07/08/20 06:09:56 AM	9.03	134.00	-125.56	3643	35.39	1008.86	0.21	12.04
07/08/20 06:16:03 AM	9.04	134.08	-126.03	3642	35.60	1008.79	0.21	12.03
07/08/20 06:22:11 AM	9.04	134.00	-126.08	3643	34.93	1008.70	0.22	12.02
07/08/20 06:28:19 AM	9.02	134.42	-125.79	3642	35.22	1008.71	0.21	12.06
07/08/20 06:34:26 AM	9.03	134.92	-126.06	3643	35.33	1008.68	0.21	12.06
07/08/20 06:40:34 AM	9.03	135.00	-126.21	3643	34.94	1008.68	0.22	12.05
07/08/20 06:46:42 AM	9.02	135.00	-125.42	3643	35.53	1008.68	0.21	12.04
07/08/20 06:52:49 AM	9.02	135.00	-125.73	3643	35.36	1008.54	0.21	12.00
07/08/20 06:58:57 AM	9.01	135.00	-125.64	3643	35.02	1008.42	0.21	11.96
07/08/20 07:05:04 AM	9.02	135.00	-126.05	3643	35.00	1008.38	0.21	11.92
07/08/20 07:11:11 AM	9.01	135.00	-125.54	3642	34.71	1008.32	0.21	11.90
07/08/20 07:17:19 AM	9.01	135.25	-125.29	3644	35.42	1008.25	0.21	11.86
07/08/20 07:23:27 AM	9.01	135.58	-125.20	3644	34.95	1008.21	0.21	11.83
07/08/20 07:29:35 AM	9.01	135.92	-124.94	3641	34.95	1008.25	0.21	11.81
07/08/20 07:35:42 AM	9.01	136.00	-124.85	3643	34.72	1008.13	0.21	11.74
07/08/20 07:41:50 AM	9.00	135.92	-125.33	3644	34.53	1008.07	0.21	11.74
07/08/20 07:47:57 AM	9.01	136.00	-125.20	3642	34.30	1007.97	0.22	11.68
07/08/20 07:54:04 AM	9.00	136.00	-124.99	3643	34.48	1007.94	0.21	11.71
07/08/20 08:00:11 AM	9.02	136.17	-125.16	3641	34.30	1008.02	0.22	11.76
07/08/20 08:06:20 AM	9.01	136.17	-125.17	3642	34.43	1007.97	0.21	11.74
07/08/20 08:12:27 AM	9.01	136.33	-125.03	3643	34.22	1007.98	0.21	11.70
07/08/20 08:18:35 AM	9.00	136.17	-124.99	3643	34.13	1008.17	0.21	11.73
07/08/20 08:24:42 AM	9.01	136.33	-124.69	3642	34.47	1008.25	0.21	11.83
07/08/20 08:30:51 AM	9.01	136.83	-124.48	3643	34.31	1008.10	0.21	11.72
07/08/20 08:36:58 AM	9.01	136.75	-125.11	3643	34.41	1008.14	0.21	11.65
07/08/20 08:43:05 AM	9.00	136.25	-125.21	3641	34.02	1008.22	0.21	11.68
07/08/20 08:49:12 AM	9.01	136.67	-125.05	3643	33.88	1008.23	0.22	11.64
07/08/20 08:55:20 AM	9.03	136.42	-124.94	3642	33.92	1008.33	0.22	11.68
07/08/20 09:01:27 AM	9.04	136.67	-125.71	3641	33.81	1008.42	0.21	11.63
07/08/20 09:07:35 AM	9.04	136.92	-125.77	3642	33.73	1008.34	0.21	11.26
07/08/20 09:13:42 AM	9.06	136.83	-125.37	3642	33.91	1008.20	0.21	10.88
07/08/20 09:19:50 AM	9.06	136.92	-125.17	3643	33.60	1008.13	0.22	10.73
07/08/20 09:25:57 AM	9.06	136.92	-124.84	3642	33.92	1008.15	0.22	10.78
07/08/20 09:32:05 AM	9.06	136.92	-125.14	3642	33.67	1008.24	0.21	10.83
07/08/20 09:38:12 AM	9.06	137.00	-125.53	3643	33.86	1008.34	0.22	10.94
07/08/20 09:44:20 AM	9.06	137.00	-125.25	3643	33.68	1008.45	0.21	10.96
07/08/20 09:50:27 AM	9.06	137.00	-125.13	3642	33.41	1008.47	0.21	10.91
07/08/20 09:56:34 AM	9.06	137.00	-125.27	3643	33.65	1008.50	0.22	10.82
07/08/20 10:02:41 AM	9.06	137.00	-125.81	3642	33.76	1008.54	0.21	10.80
07/08/20 10:08:48 AM	9.07	137.00	-125.87	3642	33.48	1008.56	0.21	10.75
07/08/20 10:14:55 AM	9.08	136.92	-125.96	3641	33.39	1008.54	0.22	10.68
07/08/20 10:21:02 AM	9.08	137.00	-125.71	3642	33.85	1008.46	0.21	10.60
07/08/20 10:27:09 AM	9.10	137.00	-125.88	3641	33.44	1008.47	0.21	10.58
07/08/20 10:33:16 AM	9.12	137.00	-125.87	3643	33.45	1008.45	0.21	10.57
07/08/20 10:39:23 AM	9.13	137.00	-125.71	3641	33.26	1008.30	0.22	10.52
07/08/20 10:45:31 AM	9.12	136.33	-125.81	3642	33.46	1008.27	0.21	10.49
07/08/20 10:51:37 AM	9.12	136.00	-125.79	3641	33.45	1008.36	0.21	10.44
07/08/20 10:57:44 AM	9.13	135.25	-125.70	3642	34.18	1008.31	0.22	10.37
07/08/20 11:03:51 AM	9.16	136.00	-125.60	3641	35.60	1008.34	0.21	10.32
07/08/20 11:09:59 AM	9.21	135.25	-125.74	3642	37.67	1008.37	0.21	10.29
07/08/20 11:16:07 AM	9.32	135.00	-126.11	3642	39.92	1008.31	0.22	10.26
07/08/20 11:22:14 AM	9.43	135.00	-127.05	3642	44.08	1008.27	0.22	10.24
07/08/20 11:28:22 AM	9.65	136.33	-128.25	3642	49.09	1008.24	0.21	10.23
07/08/20 11:34:28 AM	9.90	140.08	-129.81	3641	48.60	1008.24	0.22	10.23
07/08/20 11:40:37 AM	10.08	142.17	-130.99	3642	46.10	1008.21	0.22	10.22
07/08/20 11:46:43 AM	10.19	142.25	-131.65	3641	45.38	1008.12	0.22	10.21
07/08/20 11:52:51 AM	10.16	140.83	-131.17	3641	44.93	1007.98	0.22	10.17
07/08/20 11:58:57 AM	10.13	138.92	-130.95	3641	47.67	1007.92	0.22	10.14
07/08/20 12:05:06 PM	10.15	136.25	-131.01	3642	47.12	1007.85	0.22	10.12
07/08/20 12:11:12 PM	10.12	133.83	-130.95	3641	46.42	1007.83	0.22	10.10
07/08/20 12:17:20 PM	10.07	131.83	-130.59	3641	45.81	1007.70	0.22	10.07
07/08/20 12:23:26 PM	10.03	131.08	-130.24	3641	46.51	1007.63	0.22	10.04
07/08/20 12:29:33 PM	10.02	131.17	-130.10	3642	46.73	1007.59	0.22	10.03
07/08/20 12:35:41 PM	10.07	129.83	-130.43	3642	52.11	1007.53	0.22	10.02
07/08/20 12:41:47 PM	10.11	128.17	-130.62	3641	53.85	1007.48	0.22	10.03
07/08/20 12:47:55 PM	10.07	125.42	-130.74	3641	56.07	1007.53	0.22	10.01
07/08/20 12:54:02 PM	10.06	121.33	-130.80	3641	55.31	1007.40	0.22	10.01
07/08/20 01:00:09 PM	10.05	117.00	-130.45	3641	50.64	1007.31	0.22	10.00
07/08/20 01:06:17 PM	9.98	116.75	-129.83	3641	47.09	1007.24	0.22	9.99
07/08/20 01:12:23 PM	9.88	119.08	-129.09	3641	45.12	1007.23	0.22	9.99
07/08/20 01:18:31 PM	9.81	123.75	-128.71	3641	42.86	1007.05	0.21	9.98
07/08/20 01:24:37 PM	9.76	128.75	-128.46	3640	42.71	1007.08	0.21	9.98
07/08/20 01:30:44 PM	9.73	131.17	-128.23	3641	42.73	1007.08	0.21	10.00
07/08/20 01:36:51 PM	9.69	131.75	-128.18	3640	42.97	1007.11	0.22	10.00
07/08/20 01:43:00 PM	9.67	130.67	-128.26	3641	44.22	1007.12	0.22	9.99
07/08/20 01:49:07 PM	9.67	128.58	-128.01	3641	45.83	1007.05	0.22	9.99
07/08/20 01:55:15 PM	9.68	127.00	-128.69	3641	48.18	1006.90	0.22	9.99
07/08/20 02:01:22 PM	9.66	125.75	-128.37	3641	47.76	1006.91	0.21	9.98
07/08/20 02:07:29 PM	9.67	124.25	-127.97	3641	64.84	1006.84	0.22	10.02
07/08/20 02:13:37 PM	9.69	121.83	-128.01	3642	70.97	1006.83	0.22	10.04
07/08/20 02:19:44 PM	9.69	118.67	-127.94	3640	84.91	1006.65	0.23	10.03
07/08/20 02:25:52 PM	9.70	114.83	-128.22	3641	96.42	1006.65	0.23	10.03
07/08/20 02:31:59 PM	9.73	111.50	-128.01	3641	120.94	1006.54	0.23	10.05
07/08/20 02:38:06 PM	9.75	106.67	-127.80	3639	135.16	1006.48	0.26	10.04
07/08/20 02:44:14 PM	9.75	103.00	-127.56	3641	114.02	1006.56	0.23	10.03
07/08/20 02:50:21 PM	9.78	98.83	-127.89	3640	124.44	1006.55	0.24	10.03
07/08/20 02:56:29 PM	9.79	95.08	-128.08	3641	120.97	1006.51	0.24	10.04
07/08/20 03:02:36 PM	9.80	91.33	-128.62	3641	116.52	1006.51	0.24	10.06
07/08/20 03:08:43 PM	9.80	88.00	-128.44	3640	126.79	1006.47	0.25	10.11
07/08/20 03:14:51 PM	9.80	85.00	-128.14	3641	126.73	1006.54	0.23	10.15
07/08/20 03:20:58 PM	9.80	82.67	-127.86	3639	121.31	1006.59	0.25	10.16
07/08/20 03:27:06 PM	9.79	80.25	-128.16	3640	124.55	1006.55	0.24	10.23
07/08/20 03:33:13 PM	9.76	78.50	-128.08	3640	142.87	1006.56	0.26	10.29
07/08/20 03:39:21 PM	9.75	77.08	-127.99	3640	103.51	1006.66	0.23	10.42
07/08/20 03:45:28 PM	9.75	75.83	-128.49	3640	105.73	1006.82	0.23	10.51
07/08/20 03:51:36 PM	9.75	74.92	-128.25	3640	90.56	1006.90	0.24	10.60
07/08/20 03:57:43 PM	9.73	74.00	-128.17	3640	98.24	1006.88	0.23	10.65
07/08/20 04:03:51 PM	9.71	73.17	-128.22	3640	104.97	1006.90	0.22	10.66
07/08/20 04:09:58 PM	9.71	72.42	-128.09	3640	121.57	1006.86	0.24	10.68
07/08/20 04:16:06 PM	9.69	72.00	-127.45	3640	150.65	1006.78	0.25	10.70
07/08/20 04:22:14 PM	9.69	71.08	-127.70	3639	123.07	1006.73	0.24	10.70
07/08/20 04:28:21 PM	9.69	71.00	-127.30	3640	124.43	1006.65	0.24	10.70
07/08/20 04:34:28 PM	9.69	70.58	-127.52	3640	120.82	1006.65	0.25	10.74
07/08/20 04:40:35 PM	9.69	70.00	-127.29	3640	116.54	1006.58	0.24	10.76
07/08/20 04:46:42 PM	9.68	70.00	-127.56	3638	135.62	1006.58	0.24	10.80
07/08/20 04:52:50 PM	9.69	70.00	-127.45	3640	147.71	1006.55	0.25	10.83
07/08/20 04:58:58 PM	9.68	69.17	-127.46	3640	121.49	1006.55	0.25	10.86
07/08/20 05:05:05 PM	9.67	69.00	-127.59	3639	121.00	1006.52	0.23	10.93
07/08/20 05:11:13 PM	9.68	69.00	-127.07	3640	121.90	1006.47	0.23	10.95
07/08/20 05:17:20 PM	9.67	69.00	-126.92	3639	128.54	1006.46	0.24	10.98
07/08/20 05:23:28 PM	9.66	69.00	-126.77	3640	135.50	1006.45	0.26	11.02
07/08/20 05:29:35 PM	9.66	69.00	-126.55	3639	120.67	1006.46	0.24	11.06
07/08/20 05:35:42 PM	9.65	69.00	-126.25	3640	148.33	1006.40	0.29	11.05
07/08/20 05:41:49 PM	9.64	69.17	-126.66	3639	117.36	1006.47	0.26	11.06
07/08/20 05:47:56 PM	9.64	69.08	-126.63	3639	109.40	1006.50	0.24	11.05
07/08/20 05:54:03 PM	9.63	69.50	-126.56	3639	112.54	1006.46	0.24	11.01
07/08/20 06:00:11 PM	9.63	70.00	-126.91	3639	118.92	1006.47	0.24	10.97
07/08/20 06:06:18 PM	9.63	70.92	-126.43	3639	96.23	1006.31	0.23	10.86
07/08/20 06:12:25 PM	9.63	71.00	-126.45	3639	104.40	1006.26	0.23	10.78
07/08/20 06:18:32 PM	9.63	71.75	-126.90	3638	115.11	1006.15	0.23	10.68
07/08/20 06:24:40 PM	9.63	72.00	-126.44	3640	111.70	1006.09	0.23	10.59
07/08/20 06:30:47 PM	9.63	72.83	-125.74	3639	110.07	1006.06	0.23	10.52
07/08/20 06:36:55 PM	9.63	73.50	-125.88	3640	98.29	1006.09	0.23	10.49
07/08/20 06:43:02 PM	9.62	74.33	-125.75	3640	120.69	1006.13	0.25	10.47
07/08/20 06:49:10 PM	9.61	75.00	-126.24	3639	125.36	1006.15	0.24	10.47
07/08/20 06:55:16 PM	9.60	76.08	-126.77	3639	82.86	1006.14	0.22	10.46
07/08/20 07:01:24 PM	9.59	76.92	-126.82	3639	99.82	1006.16	0.23	10.46
07/08/20 07:07:30 PM	9.58	77.67	-126.37	3639	127.97	1006.18	0.25	10.47
07/08/20 07:13:38 PM	9.57	78.58	-126.16	3639	183.43	1006.17	0.28	10.47
07/08/20 07:19:45 PM	9.58	79.33	-126.45	3638	176.12	1006.15	0.27	10.47
07/08/20 07:25:52 PM	9.56	80.00	-126.64	3639	180.70	1006.14	0.26	10.46
07/08/20 07:31:58 PM	9.58	80.92	-126.26	3638	195.83	1006.17	0.25	10.45
07/08/20 07:38:06 PM	9.60	81.33	-126.16	3639	153.75	1006.21	0.23	10.48
07/08/20 07:44:12 PM	9.61	81.92	-125.78	3639	184.84	1006.25	0.26	10.50
07/08/20 07:50:20 PM	9.61	82.17	-126.28	3639	164.48	1006.26	0.25	10.50
07/08/20 07:56:27 PM	9.61	83.00	-126.22	3638	182.00	1006.24	0.29	10.51
07/08/20 08:02:34 PM	9.61	83.00	-126.22	3639	182.29	1006.28	0.27	10.51
07/08/20 08:08:41 PM	9.62	83.58	-125.88	3639	157.17	1006.29	0.29	10.53
07/08/20 08:14:49 PM	9.61	84.00	-126.37	3639	177.86	1006.24	0.26	10.53
07/08/20 08:20:56 PM	9.60	84.83	-126.25	3638	179.09	1006.22	0.25	10.53
07/08/20 08:27:03 PM	9.58	85.67	-126.40	3638	159.31	1006.26	0.30	10.54
07/08/20 08:33:12 PM	9.56	86.83	-125.79	3639	184.12	1006.35	0.27	10.56
07/08/20 08:39:19 PM	9.57	87.58	-125.79	3639	158.80	1006.30	0.27	10.59
07/08/20 08:45:27 PM	9.56	88.33	-126.11	3639	140.61	1006.22	0.27	10.56
07/08/20 08:51:33 PM	9.56	89.42	-126.36	3638	182.23	1006.25	0.29	10.57
07/08/20 08:57:41 PM	9.56	90.00	-126.04	3639	154.40	1006.27	0.26	10.57
07/08/20 09:03:47 PM	9.56	90.42	-125.75	3638	136.59	1006.33	0.26	10.58
07/08/20 09:09:55 PM	9.54	91.25	-125.55	3639	186.72	1006.43	0.28	10.60
07/08/20 09:16:02 PM	9.52	92.00	-125.81	3638	190.59	1006.49	0.28	10.62
07/08/20 09:22:10 PM	9.52	92.33	-125.83	3639	171.82	1006.59	0.30	10.61
07/08/20 09:28:17 PM	9.54	92.00	-126.00	3638	182.15	1006.69	0.31	10.63
07/08/20 09:34:25 PM	9.56	91.50	-126.35	3638	206.62	1006.76	0.27	10.64
07/08/20 09:40:33 PM	9.56	90.33	-126.50	3638	179.77	1006.78	0.26	10.66
07/08/20 09:46:40 PM	9.59	90.00	-126.26	3639	177.25	1006.83	0.26	10.69
07/08/20 09:52:48 PM	9.62	90.50	-126.06	3639	175.56	1006.92	0.27	10.69
07/08/20 09:58:55 PM	9.63	91.25	-126.08	3637	152.90	1007.03	0.27	10.70
07/08/20 10:05:03 PM	9.61	92.00	-126.14	3638	167.36	1007.08	0.25	10.73
07/08/20 10:11:10 PM	9.61	91.67	-126.37	3638	206.64	1007.16	0.28	10.76
07/08/20 10:17:18 PM	9.64	90.67	-126.25	3638	181.06	1007.28	0.28	10.76
07/08/20 10:23:25 PM	9.68	90.17	-126.31	3638	169.16	1007.41	0.29	10.76
07/08/20 10:29:33 PM	9.69	90.33	-126.30	3638	202.29	1007.45	0.27	10.78
07/08/20 10:35:41 PM	9.69	92.08	-126.74	3639	185.98	1007.49	0.28	10.81
07/08/20 10:41:48 PM	9.69	94.25	-126.54	3638	179.94	1007.60	0.26	10.84
07/08/20 10:47:56 PM	9.69	96.08	-126.94	3638	205.33	1007.71	0.29	10.91
07/08/20 10:54:03 PM	9.69	97.83	-126.76	3638	205.17	1007.78	0.30	10.94
07/08/20 11:00:11 PM	9.69	99.00	-126.85	3638	244.84	1007.98	0.31	11.01
07/08/20 11:06:19 PM	9.69	99.92	-126.95	3638	281.50	1008.12	0.37	11.06
07/08/20 11:12:26 PM	9.69	100.92	-126.45	3637	310.93	1008.24	0.35	11.08
07/08/20 11:18:34 PM	9.69	101.00	-126.57	3638	299.30	1008.30	0.37	11.09
07/08/20 11:24:41 PM	9.73	101.00	-127.08	3637	309.04	1008.28	0.36	11.12
07/08/20 11:30:47 PM	9.75	100.75	-126.92	3637	293.30	1008.21	0.35	11.13
07/08/20 11:36:56 PM	9.76	101.00	-127.53	3637	283.72	1008.15	0.36	11.13
07/08/20 11:43:03 PM	9.78	100.92	-127.38	3637	367.35	1008.18	0.40	11.14
07/08/20 11:49:11 PM	9.80	100.50	-127.06	3637	101.35	1008.24	0.25	11.18
07/08/20 11:55:19 PM	9.81	100.33	-127.12	3638	60.22	1008.33	0.22	11.25
08/08/20 12:01:25 AM	9.82	100.17	-127.50	3637	60.28	1008.42	0.22	11.36
08/08/20 12:07:33 AM	9.83	100.00	-127.39	3638	60.46	1008.51	0.22	11.49
08/08/20 12:13:40 AM	9.88	100.00	-127.63	3636	61.49	1008.64	0.22	11.60
08/08/20 12:19:47 AM	9.88	99.25	-127.76	3636	61.26	1008.81	0.22	11.69
08/08/20 12:25:55 AM	9.89	98.42	-128.06	3637	60.87	1008.96	0.22	11.80
08/08/20 12:32:03 AM	9.93	97.67	-128.32	3638	56.89	1009.10	0.22	12.01
08/08/20 12:38:10 AM	9.99	96.67	-128.00	3637	61.91	1009.22	0.22	12.22
08/08/20 12:44:16 AM	10.00	96.00	-128.18	3636	62.32	1009.31	0.22	12.28
08/08/20 12:50:24 AM	10.01	95.25	-128.11	3637	62.51	1009.45	0.22	12.36
08/08/20 12:56:32 AM	10.05	95.08	-127.82	3636	61.57	1009.55	0.23	12.42
08/08/20 01:02:39 AM	10.06	94.67	-128.15	3636	61.51	1009.55	0.22	12.46
08/08/20 01:08:45 AM	10.09	93.42	-128.69	3637	61.97	1009.56	0.22	12.57
08/08/20 01:14:53 AM	10.13	92.67	-128.69	3637	61.08	1009.59	0.22	12.70
08/08/20 01:21:01 AM	10.13	91.67	-129.04	3637	63.44	1009.62	0.22	12.74
08/08/20 01:27:08 AM	10.17	90.58	-129.14	3637	71.71	1009.59	0.22	12.63
08/08/20 01:33:16 AM	10.19	89.67	-128.97	3637	107.68	1009.47	0.23	12.51
08/08/20 01:39:24 AM	10.19	89.00	-129.26	3637	85.64	1009.46	0.22	12.62
08/08/20 01:45:32 AM	10.24	88.17	-129.45	3637	101.23	1009.51	0.25	12.73
08/08/20 01:51:40 AM	10.26	87.17	-129.55	3637	89.66	1009.48	0.25	12.78
08/08/20 01:57:47 AM	10.28	86.83	-129.89	3636	88.91	1009.50	0.24	12.92
08/08/20 02:03:55 AM	10.31	86.08	-129.98	3636	63.62	1009.58	0.22	13.04
08/08/20 02:10:03 AM	10.36	85.17	-130.31	3637	75.60	1009.53	0.22	13.10
08/08/20 02:16:10 AM	10.38	84.58	-130.34	3635	61.99	1009.46	0.22	13.08
08/08/20 02:22:19 AM	10.38	84.00	-130.18	3637	62.83	1009.26	0.22	12.91
08/08/20 02:28:27 AM	10.38	84.67	-130.57	3636	63.07	1009.04	0.22	12.66
08/08/20 02:34:34 AM	10.38	84.50	-130.44	3636	63.21	1008.87	0.22	12.39
08/08/20 02:40:42 AM	10.38	84.00	-130.40	3637	64.17	1008.77	0.22	12.29
08/08/20 02:46:50 AM	10.38	83.83	-130.17	3637	66.25	1008.79	0.22	12.34
08/08/20 02:52:58 AM	10.41	82.33	-130.58	3637	65.87	1008.85	0.22	12.44
08/08/20 02:59:04 AM	10.47	80.83	-130.29	3635	66.75	1008.84	0.23	12.55
08/08/20 03:05:12 AM	10.50	80.50	-130.13	3637	67.63	1008.93	0.22	12.76
08/08/20 03:11:20 AM	10.51	80.75	-130.37	3636	74.90	1009.07	0.22	13.02
08/08/20 03:17:28 AM	10.53	81.00	-130.56	3634	69.33	1009.15	0.23	13.17
08/08/20 03:23:36 AM	10.56	81.00	-130.24	3634	69.02	1009.36	0.22	13.50
08/08/20 03:29:44 AM	10.56	81.08	-130.14	3634	69.12	1009.45	0.22	13.64
08/08/20 03:35:52 AM	10.56	81.75	-130.01	3635	69.83	1009.53	0.22	13.79
08/08/20 03:41:58 AM	10.56	82.00	-130.37	3634	69.64	1009.53	0.22	13.78
08/08/20 03:48:06 AM	10.58	82.25	-130.75	3634	70.46	1009.52	0.22	13.77
08/08/20 03:54:13 AM	10.61	83.00	-130.47	3634	70.36	1009.47	0.22	13.77
08/08/20 04:00:21 AM	10.62	83.25	-130.97	3635	70.88	1009.42	0.22	13.81
08/08/20 04:06:29 AM	10.63	84.00	-130.80	3634	70.72	1009.56	0.22	14.02
08/08/20 04:12:37 AM	10.64	84.00	-131.07	3635	71.00	1009.69	0.22	14.22
08/08/20 04:18:45 AM	10.69	84.92	-131.15	3635	72.10	1009.74	0.22	14.33
08/08/20 04:24:52 AM	10.69	85.25	-131.18	3635	72.36	1009.79	0.22	14.43
08/08/20 04:31:01 AM	10.70	86.00	-131.25	3635	72.74	1009.86	0.22	14.60
08/08/20 04:37:09 AM	10.73	86.42	-131.43	3634	72.90	1009.84	0.22	14.60
08/08/20 04:43:17 AM	10.76	87.00	-131.69	3635	73.76	1009.83	0.22	14.63
08/08/20 04:49:25 AM	10.78	87.33	-132.30	3634	81.19	1010.11	0.23	15.02
08/08/20 04:55:33 AM	10.81	88.00	-132.34	3634	74.88	1010.33	0.22	15.18
08/08/20 05:01:40 AM	10.81	88.00	-132.35	3633	75.49	1010.26	0.22	15.06
08/08/20 05:07:47 AM	10.83	88.42	-132.23	3633	75.99	1010.12	0.22	14.89
08/08/20 05:13:54 AM	10.82	88.92	-132.22	3634	76.32	1009.90	0.22	14.64
08/08/20 05:20:02 AM	10.82	89.00	-132.06	3634	76.30	1009.66	0.22	14.46
08/08/20 05:26:09 AM	10.83	89.00	-132.05	3633	74.71	1009.47	0.22	14.32
08/08/20 05:32:17 AM	10.85	88.92	-131.87	3635	77.52	1009.49	0.22	14.33
08/08/20 05:38:25 AM	10.86	88.33	-132.41	3634	79.01	1009.65	0.23	14.43
08/08/20 05:44:33 AM	10.88	88.00	-132.55	3634	78.93	1009.65	0.22	14.36
08/08/20 05:50:40 AM	10.88	88.00	-132.17	3634	79.35	1009.38	0.23	14.16
08/08/20 05:56:49 AM	10.88	87.25	-132.33	3634	74.81	1009.22	0.22	13.96
08/08/20 06:02:57 AM	10.92	87.00	-132.63	3631	80.55	1009.51	0.23	14.29
08/08/20 06:09:05 AM	10.94	87.00	-132.47	3633	78.41	1010.08	0.23	14.91
08/08/20 06:15:13 AM	10.96	87.00	-132.69	3633	78.35	1010.40	0.22	15.24
08/08/20 06:21:21 AM	10.98	86.58	-132.70	3634	77.50	1010.32	0.23	15.16
08/08/20 06:27:29 AM	10.94	86.00	-132.98	3635	75.41	1009.91	0.23	14.58
08/08/20 06:33:37 AM	10.94	86.00	-132.79	3634	77.71	1009.56	0.22	14.06
08/08/20 06:39:45 AM	10.94	86.00	-132.42	3634	77.49	1009.39	0.23	13.77
08/08/20 06:45:53 AM	10.93	86.00	-132.33	3635	76.20	1009.21	0.23	13.58
08/08/20 06:52:00 AM	10.92	86.00	-132.28	3635	77.04	1009.06	0.22	13.41
08/08/20 06:58:08 AM	10.88	86.00	-132.04	3634	76.92	1008.93	0.22	13.25
08/08/20 07:04:14 AM	10.88	86.00	-132.32	3633	76.71	1008.80	0.22	13.13
08/08/20 07:10:22 AM	10.88	86.00	-132.74	3635	75.75	1008.84	0.23	13.06
08/08/20 07:16:30 AM	10.88	86.50	-132.01	3634	77.12	1008.87	0.23	13.06
08/08/20 07:22:38 AM	10.87	86.08	-131.77	3635	77.28	1008.85	0.22	13.03
08/08/20 07:28:46 AM	10.87	86.75	-131.72	3634	77.30	1008.84	0.23	12.97
08/08/20 07:34:53 AM	10.83	86.75	-132.09	3634	77.33	1008.99	0.22	12.97
08/08/20 07:41:00 AM	10.82	87.00	-131.96	3634	77.55	1009.00	0.23	12.94
08/08/20 07:47:08 AM	10.81	87.00	-132.04	3635	77.20	1009.05	0.22	12.86
08/08/20 07:53:16 AM	10.81	87.08	-131.79	3634	76.51	1009.13	0.23	12.77
08/08/20 07:59:24 AM	10.81	87.92	-132.26	3634	76.45	1009.22	0.23	12.82
08/08/20 08:05:31 AM	10.81	88.00	-132.35	3633	77.36	1009.24	0.23	12.84
08/08/20 08:11:39 AM	10.81	88.00	-132.09	3634	77.25	1009.20	0.23	12.81
08/08/20 08:17:46 AM	10.81	88.17	-132.43	3635	77.46	1009.22	0.22	12.77
08/08/20 08:23:54 AM	10.80	88.83	-132.31	3633	73.18	1009.26	0.22	12.73
08/08/20 08:30:01 AM	10.77	88.67	-132.28	3633	77.61	1009.29	0.22	12.69
08/08/20 08:36:09 AM	10.75	89.00	-131.92	3634	77.75	1009.29	0.22	12.65
08/08/20 08:42:17 AM	10.75	89.00	-131.92	3634	78.60	1009.45	0.22	12.68
08/08/20 08:48:25 AM	10.75	89.33	-131.52	3635	77.79	1009.57	0.23	12.67
08/08/20 08:54:32 AM	10.75	89.75	-131.42	3633	78.02	1009.61	0.22	12.66
08/08/20 09:00:40 AM	10.73	90.00	-131.96	3634	75.83	1009.68	0.23	12.69
08/08/20 09:06:48 AM	10.73	90.92	-132.20	3633	77.79	1009.72	0.23	12.73
08/08/20 09:12:56 AM	10.71	91.00	-132.19	3634	78.02	1009.73	0.22	12.75
08/08/20 09:19:02 AM	10.70	91.08	-132.04	3633	78.56	1009.75	0.22	12.76
08/08/20 09:25:11 AM	10.69	91.83	-131.53	3634	79.20	1009.69	0.23	12.72
08/08/20 09:31:19 AM	10.69	91.50	-131.47	3634	77.87	1009.71	0.22	12.63
08/08/20 09:37:26 AM	10.68	91.83	-131.43	3633	78.73	1009.72	0.22	12.57
08/08/20 09:43:34 AM	10.69	92.00	-131.65	3634	79.48	1009.70	0.22	12.54
08/08/20 09:49:42 AM	10.65	92.33	-131.31	3634	79.27	1009.69	0.23	12.48
08/08/20 09:55:50 AM	10.64	92.92	-131.03	3634	79.41	1009.83	0.22	12.50
08/08/20 10:01:57 AM	10.65	93.00	-130.95	3632	79.20	1009.91	0.23	12.52
08/08/20 10:08:03 AM	10.64	93.00	-130.93	3632	74.81	1009.96	0.22	12.52
08/08/20 10:14:11 AM	10.63	93.50	-130.73	3634	73.77	1009.96	0.22	12.51
08/08/20 10:20:19 AM	10.63	94.00	-130.99	3634	78.94	1010.01	0.23	12.52
08/08/20 10:26:25 AM	10.63	94.00	-130.91	3633	77.79	1009.99	0.22	12.49
08/08/20 10:32:33 AM	10.63	94.00	-130.68	3634	76.38	1010.05	0.23	12.46
08/08/20 10:38:41 AM	10.63	94.00	-131.04	3633	78.04	1010.02	0.22	12.41
08/08/20 10:44:47 AM	10.61	94.67	-130.94	3633	79.94	1010.04	0.22	12.38
08/08/20 10:50:55 AM	10.61	95.00	-130.84	3633	79.89	1010.06	0.22	12.38
08/08/20 10:57:03 AM	10.58	95.00	-130.99	3633	80.32	1010.12	0.22	12.36
08/08/20 11:03:10 AM	10.59	95.00	-130.81	3633	80.16	1010.10	0.22	12.35
08/08/20 11:09:17 AM	10.59	95.25	-130.78	3632	80.13	1010.09	0.22	12.36
08/08/20 11:15:25 AM	10.57	95.92	-131.06	3634	76.48	1010.06	0.23	12.32
08/08/20 11:21:33 AM	10.56	96.00	-131.01	3634	79.02	1010.02	0.22	12.30
08/08/20 11:27:40 AM	10.56	96.00	-130.99	3633	80.38	1010.05	0.22	12.35
08/08/20 11:33:47 AM	10.56	96.00	-130.80	3634	80.10	1010.07	0.22	12.37
08/08/20 11:39:55 AM	10.56	96.00	-130.85	3633	80.04	1010.11	0.22	12.40
08/08/20 11:46:02 AM	10.56	96.25	-130.49	3632	80.48	1010.19	0.22	12.43
08/08/20 11:52:10 AM	10.56	96.83	-130.70	3633	79.52	1010.17	0.22	12.42
08/08/20 11:58:18 AM	10.56	97.00	-130.82	3633	74.21	1010.16	0.22	12.40
08/08/20 12:04:26 PM	10.56	97.00	-130.87	3633	65.71	1010.23	0.22	12.42
08/08/20 12:10:33 PM	10.56	97.00	-130.84	3632	76.56	1010.31	0.22	12.46
08/08/20 12:16:41 PM	10.56	97.08	-130.84	3633	78.76	1010.36	0.22	12.47
08/08/20 12:22:49 PM	10.56	97.75	-130.62	3633	78.97	1010.30	0.23	12.45
08/08/20 12:28:56 PM	10.56	98.00	-130.69	3631	78.84	1010.33	0.22	12.45
08/08/20 12:35:04 PM	10.56	98.00	-130.86	3632	78.75	1010.31	0.22	12.44
08/08/20 12:41:12 PM	10.56	98.00	-130.92	3633	79.09	1010.29	0.22	12.43
08/08/20 12:47:19 PM	10.56	98.00	-131.20	3631	78.45	1010.31	0.23	12.44
08/08/20 12:53:27 PM	10.56	98.33	-131.18	3632	78.61	1010.25	0.23	12.43
08/08/20 12:59:35 PM	10.55	99.00	-131.33	3633	78.64	1010.25	0.22	12.42
08/08/20 01:05:43 PM	10.55	99.00	-130.60	3633	78.46	1010.33	0.22	12.43
08/08/20 01:11:50 PM	10.54	99.00	-130.85	3632	78.39	1010.30	0.22	12.45
08/08/20 01:17:57 PM	10.53	99.00	-130.53	3634	78.02	1010.23	0.22	12.42
08/08/20 01:24:05 PM	10.54	99.00	-130.41	3633	78.02	1010.18	0.22	12.40
08/08/20 01:30:12 PM	10.53	99.25	-130.58	3632	78.51	1010.02	0.22	12.32
08/08/20 01:36:20 PM	10.52	99.25	-130.32	3633	76.57	1009.92	0.22	12.27
08/08/20 01:42:28 PM	10.51	99.67	-130.45	3633	78.28	1009.86	0.23	12.20
08/08/20 01:48:35 PM	10.51	99.58	-130.34	3632	78.41	1009.90	0.23	12.23
08/08/20 01:54:42 PM	10.50	100.00	-130.31	3632	78.22	1009.91	0.23	12.28
08/08/20 02:00:50 PM	10.51	99.58	-130.37	3632	78.54	1009.75	0.22	12.18
08/08/20 02:06:57 PM	10.50	99.42	-129.92	3632	77.47	1009.76	0.22	12.12
08/08/20 02:13:04 PM	10.50	99.58	-130.30	3633	78.33	1009.81	0.22	12.16
08/08/20 02:19:12 PM	10.50	99.83	-130.20	3633	78.23	1009.75	0.23	12.15
08/08/20 02:25:19 PM	10.50	100.50	-130.39	3631	77.74	1009.64	0.22	11.97
08/08/20 02:31:26 PM	10.50	100.83	-130.47	3632	77.42	1009.41	0.22	11.68
08/08/20 02:37:34 PM	10.50	101.00	-130.22	3633	77.17	1009.23	0.22	11.46
08/08/20 02:43:41 PM	10.50	101.00	-130.21	3632	77.34	1009.10	0.22	11.22
08/08/20 02:49:48 PM	10.50	101.00	-129.75	3633	76.93	1008.97	0.22	11.02
08/08/20 02:55:55 PM	10.49	101.00	-129.31	3632	77.09	1008.85	0.22	10.82
08/08/20 03:02:03 PM	10.47	101.00	-129.14	3633	76.69	1008.70	0.22	10.62
08/08/20 03:08:11 PM	10.45	101.00	-128.94	3633	76.85	1008.54	0.22	10.36
08/08/20 03:14:17 PM	10.45	101.00	-129.25	3631	76.64	1008.61	0.22	10.37
08/08/20 03:20:25 PM	10.44	101.08	-129.53	3633	75.61	1008.70	0.22	10.39
08/08/20 03:26:32 PM	10.44	101.00	-129.67	3632	78.53	1008.60	0.22	10.23
08/08/20 03:32:39 PM	10.44	101.42	-129.66	3633	74.11	1008.45	0.23	10.09
08/08/20 03:38:46 PM	10.44	101.33	-129.32	3632	77.82	1008.48	0.22	10.14
08/08/20 03:44:53 PM	10.43	101.67	-129.44	3631	76.40	1008.41	0.23	10.03
08/08/20 03:51:01 PM	10.42	101.67	-129.79	3634	76.14	1008.27	0.23	9.95
08/08/20 03:57:08 PM	10.43	102.00	-129.50	3632	76.11	1008.25	0.22	9.98
08/08/20 04:03:16 PM	10.39	102.00	-129.50	3632	75.94	1008.17	0.22	9.94
08/08/20 04:09:23 PM	10.38	102.00	-129.40	3633	76.20	1007.92	0.22	9.64
08/08/20 04:15:31 PM	10.38	102.00	-129.90	3633	76.82	1007.69	0.23	9.41
08/08/20 04:21:37 PM	10.37	102.00	-129.97	3633	76.22	1007.60	0.23	9.25
08/08/20 04:27:45 PM	10.35	102.00	-129.11	3633	75.07	1007.58	0.22	9.16
08/08/20 04:33:52 PM	10.32	102.00	-129.40	3633	75.53	1007.55	0.22	9.13
08/08/20 04:39:59 PM	10.31	102.00	-129.37	3632	75.48	1007.47	0.22	8.98
08/08/20 04:46:06 PM	10.31	102.00	-129.16	3633	75.63	1007.22	0.22	8.72
08/08/20 04:52:13 PM	10.31	102.00	-129.37	3633	76.00	1007.05	0.23	8.50
08/08/20 04:58:21 PM	10.27	102.00	-129.28	3633	74.90	1006.96	0.22	8.34
08/08/20 05:04:27 PM	10.27	102.00	-129.70	3632	74.92	1006.98	0.22	8.30
08/08/20 05:10:34 PM	10.27	102.00	-129.04	3632	74.73	1007.20	0.22	8.59
08/08/20 05:16:42 PM	10.26	102.00	-129.18	3633	74.29	1007.25	0.22	8.68
08/08/20 05:22:49 PM	10.26	102.00	-129.22	3632	64.49	1007.34	0.22	8.77
08/08/20 05:28:56 PM	10.25	102.00	-129.02	3633	76.88	1007.39	0.23	8.82
08/08/20 05:35:03 PM	10.25	102.00	-128.06	3632	74.44	1007.36	0.22	8.76
08/08/20 05:41:10 PM	10.23	102.00	-128.77	3633	74.38	1007.45	0.22	8.83
08/08/20 05:47:18 PM	10.20	102.00	-128.79	3633	74.45	1007.41	0.22	8.81
08/08/20 05:53:24 PM	10.19	102.00	-128.61	3632	77.79	1007.31	0.23	8.71
08/08/20 05:59:31 PM	10.19	102.00	-128.51	3632	71.36	1007.30	0.22	8.67
08/08/20 06:05:39 PM	10.17	102.00	-129.01	3632	72.52	1007.30	0.23	8.61
08/08/20 06:11:46 PM	10.13	102.00	-128.98	3633	73.77	1007.25	0.22	8.53
08/08/20 06:17:54 PM	10.13	102.00	-129.03	3633	73.69	1007.15	0.22	8.39
08/08/20 06:24:01 PM	10.13	102.08	-128.73	3633	73.74	1006.94	0.22	8.15
08/08/20 06:30:07 PM	10.12	102.42	-128.63	3632	73.77	1006.73	0.23	7.88
08/08/20 06:36:13 PM	10.09	103.00	-128.68	3632	73.53	1006.50	0.22	7.51
08/08/20 06:42:20 PM	10.06	102.92	-128.71	3631	73.23	1006.29	0.23	7.14
08/08/20 06:48:27 PM	10.06	102.92	-128.47	3632	73.29	1006.31	0.22	7.03
08/08/20 06:54:34 PM	10.06	103.00	-128.65	3633	73.39	1006.35	0.22	6.93
08/08/20 07:00:41 PM	10.03	103.00	-128.61	3633	73.43	1006.30	0.22	6.82
08/08/20 07:06:48 PM	10.00	103.00	-128.51	3631	72.91	1006.24	0.23	6.71
08/08/20 07:12:55 PM	10.00	103.00	-128.10	3631	73.06	1006.49	0.22	7.05
08/08/20 07:19:02 PM	10.00	103.00	-128.06	3632	73.52	1006.70	0.22	7.35
08/08/20 07:25:10 PM	9.99	103.00	-128.01	3633	75.19	1006.58	0.22	7.21
08/08/20 07:31:16 PM	9.96	103.00	-128.40	3633	72.75	1006.30	0.22	6.91
08/08/20 07:37:24 PM	9.94	103.00	-127.95	3633	73.29	1006.11	0.22	6.66
08/08/20 07:43:30 PM	9.94	103.00	-127.85	3633	86.42	1006.04	0.23	6.57
08/08/20 07:49:37 PM	9.94	103.00	-128.18	3632	74.05	1006.42	0.22	7.01
08/08/20 07:55:45 PM	9.94	103.08	-127.81	3632	69.29	1006.90	0.22	7.47
08/08/20 08:01:51 PM	9.94	103.17	-128.11	3632	71.14	1007.16	0.22	7.72
08/08/20 08:07:59 PM	9.92	103.17	-127.71	3632	72.04	1007.32	0.22	7.81
08/08/20 08:14:06 PM	9.92	103.50	-127.92	3633	71.53	1007.51	0.22	7.93
08/08/20 08:20:12 PM	9.90	103.67	-127.60	3632	71.58	1007.55	0.22	7.94
08/08/20 08:26:19 PM	9.88	103.92	-127.72	3631	71.39	1007.67	0.22	8.01
08/08/20 08:32:26 PM	9.88	103.83	-127.74	3632	71.42	1007.84	0.22	8.15
08/08/20 08:38:34 PM	9.88	104.00	-127.55	3632	71.40	1008.08	0.22	8.37
08/08/20 08:44:41 PM	9.88	104.00	-127.49	3632	71.09	1008.30	0.22	8.58
08/08/20 08:50:48 PM	9.88	104.00	-127.70	3632	71.70	1008.41	0.23	8.68
08/08/20 08:56:54 PM	9.88	104.00	-127.70	3631	71.05	1008.49	0.22	8.73
08/08/20 09:03:03 PM	9.88	104.00	-128.20	3631	70.86	1008.56	0.22	8.77
08/08/20 09:09:11 PM	9.88	104.00	-127.95	3631	70.92	1008.67	0.22	8.80
08/08/20 09:15:18 PM	9.88	104.00	-128.60	3632	72.90	1008.72	0.22	8.82
08/08/20 09:21:24 PM	9.86	104.00	-128.23	3631	71.31	1008.83	0.22	8.82
08/08/20 09:27:33 PM	9.86	104.00	-127.58	3631	70.86	1008.89	0.22	8.84
08/08/20 09:33:40 PM	9.85	104.00	-127.71	3631	70.74	1009.02	0.22	8.91
08/08/20 09:39:47 PM	9.86	104.50	-127.14	3631	70.79	1009.12	0.22	8.97
08/08/20 09:45:54 PM	9.85	104.83	-127.03	3630	70.73	1009.17	0.22	9.04
08/08/20 09:52:01 PM	9.87	105.00	-127.12	3631	70.45	1009.23	0.22	9.12
08/08/20 09:58:07 PM	9.86	105.00	-126.49	3630	70.52	1009.34	0.22	9.25
08/08/20 10:04:15 PM	9.88	105.00	-126.85	3631	70.51	1009.47	0.22	9.43
08/08/20 10:10:22 PM	9.87	105.00	-126.83	3631	70.26	1009.66	0.22	9.59
08/08/20 10:16:28 PM	9.88	105.00	-127.05	3630	70.11	1009.73	0.22	9.64
08/08/20 10:22:35 PM	9.88	105.08	-127.12	3629	70.58	1009.89	0.22	9.90
08/08/20 10:28:43 PM	9.89	105.25	-126.97	3631	79.39	1010.13	0.23	10.13
08/08/20 10:34:50 PM	9.93	105.50	-127.17	3630	70.53	1010.51	0.22	10.53
08/08/20 10:40:57 PM	9.94	106.00	-127.49	3631	70.77	1010.99	0.22	11.08
08/08/20 10:47:04 PM	9.94	106.00	-127.64	3628	70.30	1012.11	0.23	12.50
08/08/20 10:53:12 PM	9.97	106.00	-127.81	3629	70.03	1013.15	0.22	13.84
08/08/20 10:59:19 PM	9.98	106.00	-127.83	3630	69.77	1012.82	0.22	13.31
08/08/20 11:05:27 PM	10.00	106.00	-127.46	3630	69.63	1012.38	0.22	12.69
08/08/20 11:18:14 PM	10.06	106.33	-127.99	3628	69.58	1013.12	0.22	13.61
08/08/20 11:24:22 PM	10.06	106.92	-127.28	3630	69.32	1012.92	0.22	13.28
08/08/20 11:30:30 PM	10.07	106.92	-127.77	3630	69.01	1012.47	0.22	12.66
08/08/20 11:36:38 PM	10.10	107.00	-127.68	3630	69.08	1012.16	0.22	12.26
08/08/20 11:42:45 PM	10.10	107.00	-127.88	3629	69.10	1011.81	0.22	11.82
08/08/20 11:48:52 PM	10.11	107.00	-128.09	3630	69.08	1011.61	0.22	11.63
09/08/20 12:01:39 AM	10.13	107.00	-128.28	3629	68.72	1011.70	0.22	11.60
09/08/20 12:07:46 AM	10.13	107.00	-128.22	3629	68.76	1011.72	0.22	11.67
09/08/20 12:13:54 AM	10.13	107.00	-128.15	3629	68.59	1011.76	0.22	11.68
09/08/20 12:20:00 AM	10.15	107.00	-128.45	3628	68.53	1012.07	0.22	12.01
09/08/20 12:26:08 AM	10.18	107.17	-129.22	3629	68.60	1012.47	0.22	12.45
09/08/20 12:32:16 AM	10.19	107.25	-129.28	3630	68.89	1012.66	0.22	12.65
09/08/20 12:38:23 AM	10.20	107.92	-129.17	3628	68.96	1012.79	0.22	12.86
09/08/20 12:44:29 AM	10.20	108.00	-128.63	3628	68.01	1012.62	0.22	12.70
09/08/20 12:50:37 AM	10.23	108.00	-128.77	3629	67.99	1012.70	0.22	12.66
09/08/20 12:56:45 AM	10.25	108.00	-129.25	3629	68.03	1012.72	0.22	12.71
09/08/20 01:02:52 AM	10.29	108.00	-129.07	3629	68.05	1012.80	0.22	12.85
09/08/20 01:08:59 AM	10.31	108.00	-129.22	3628	67.70	1013.12	0.22	13.28
09/08/20 01:15:07 AM	10.32	108.00	-129.73	3628	67.85	1013.35	0.22	13.52
09/08/20 01:21:15 AM	10.38	108.08	-129.68	3629	67.64	1013.46	0.22	13.62
09/08/20 01:27:23 AM	10.38	108.42	-129.45	3629	67.88	1013.51	0.22	13.67
09/08/20 01:33:31 AM	10.40	108.50	-129.65	3628	67.63	1013.38	0.22	13.54
09/08/20 01:39:39 AM	10.43	108.92	-130.42	3629	67.47	1013.10	0.23	13.22
09/08/20 01:45:47 AM	10.54	109.00	-130.76	3628	67.45	1013.98	0.23	14.49
09/08/20 01:51:55 AM	10.63	109.25	-131.06	3628	67.37	1015.42	0.23	16.48
09/08/20 01:58:03 AM	10.64	109.33	-130.75	3626	67.37	1015.76	0.23	17.08
09/08/20 02:04:11 AM	10.63	109.08	-130.80	3629	92.72	1015.01	0.24	16.16
09/08/20 02:10:19 AM	10.65	109.50	-131.11	3628	121.44	1014.26	0.23	15.18
09/08/20 02:16:27 AM	10.67	109.75	-131.47	3629	120.79	1013.77	0.24	14.60
09/08/20 02:22:35 AM	10.69	109.92	-131.11	3629	67.40	1013.72	0.22	14.58
09/08/20 02:28:43 AM	10.68	110.00	-130.94	3629	66.86	1013.76	0.22	14.68
09/08/20 02:34:51 AM	10.69	110.00	-130.94	3628	67.11	1014.02	0.23	14.90
09/08/20 02:40:59 AM	10.79	110.00	-131.64	3627	67.84	1015.11	0.23	16.44
09/08/20 02:47:07 AM	10.77	110.00	-131.69	3628	67.37	1015.20	0.22	16.60
09/08/20 02:53:15 AM	10.75	110.00	-131.49	3629	66.97	1014.61	0.22	15.79
09/08/20 02:59:23 AM	10.78	110.08	-131.60	3628	66.87	1014.37	0.23	15.58
09/08/20 03:05:31 AM	10.84	110.67	-131.46	3628	67.63	1014.68	0.22	16.02
09/08/20 03:11:39 AM	10.88	110.83	-131.87	3628	67.61	1014.74	0.22	16.10
09/08/20 03:17:47 AM	10.88	111.00	-132.34	3628	68.38	1014.65	0.22	16.01
09/08/20 03:23:55 AM	10.88	110.92	-132.43	3628	85.98	1014.57	0.23	15.83
09/08/20 03:30:03 AM	10.92	111.00	-132.03	3629	76.75	1014.49	0.23	15.81
09/08/20 03:36:11 AM	10.94	111.00	-132.77	3627	66.63	1014.52	0.23	15.87
09/08/20 03:42:18 AM	10.94	111.00	-133.01	3627	66.99	1014.63	0.22	16.04
09/08/20 03:48:28 AM	10.99	111.08	-133.15	3628	67.28	1014.64	0.23	16.06
09/08/20 03:54:36 AM	11.08	111.83	-133.56	3627	67.43	1015.40	0.23	17.05
09/08/20 04:00:45 AM	11.15	112.00	-133.98	3626	67.49	1016.21	0.23	18.19
09/08/20 04:06:53 AM	11.08	112.00	-133.21	3626	68.51	1015.64	0.22	17.42
09/08/20 04:13:01 AM	11.13	112.00	-133.57	3627	68.46	1015.05	0.23	16.69
09/08/20 04:19:09 AM	11.22	112.00	-134.25	3627	68.82	1015.47	0.23	17.37
09/08/20 04:25:18 AM	11.25	112.42	-134.92	3626	68.24	1015.89	0.23	17.83
09/08/20 04:31:26 AM	11.26	112.58	-134.69	3626	68.78	1015.83	0.22	17.84
09/08/20 04:37:35 AM	11.28	112.83	-134.75	3627	68.26	1015.82	0.22	17.96
09/08/20 04:43:44 AM	11.31	113.00	-134.11	3627	69.04	1016.02	0.22	18.17
09/08/20 04:49:52 AM	11.31	113.00	-133.96	3627	69.01	1015.85	0.23	17.94
09/08/20 04:56:00 AM	11.33	113.00	-134.02	3627	70.21	1015.85	0.23	17.90
09/08/20 05:02:08 AM	11.35	113.00	-134.39	3625	70.02	1015.81	0.22	17.81
09/08/20 05:08:16 AM	11.38	113.00	-134.69	3627	71.01	1015.99	0.22	18.00
09/08/20 05:14:24 AM	11.31	113.00	-134.37	3626	70.09	1015.15	0.23	16.86
09/08/20 05:20:33 AM	11.31	113.00	-134.44	3628	66.63	1014.50	0.22	16.14
09/08/20 05:26:41 AM	11.29	113.00	-134.33	3628	68.56	1013.90	0.23	15.47
09/08/20 05:32:49 AM	11.31	113.00	-134.06	3627	68.12	1013.95	0.23	15.50
09/08/20 05:38:58 AM	11.37	113.08	-134.70	3628	69.66	1014.82	0.23	16.62
09/08/20 05:45:06 AM	11.34	113.00	-134.27	3627	69.50	1015.36	0.22	17.26
09/08/20 05:51:14 AM	11.29	113.08	-133.48	3626	70.28	1014.81	0.23	16.55
09/08/20 05:57:23 AM	11.29	113.00	-134.05	3628	69.83	1014.47	0.22	16.12
09/08/20 06:03:31 AM	11.28	113.00	-133.99	3628	69.64	1014.24	0.22	15.84
09/08/20 06:16:18 AM	11.27	113.17	-134.17	3627	69.23	1013.94	0.22	15.49
09/08/20 06:22:27 AM	11.26	113.25	-134.21	3628	67.75	1013.84	0.22	15.37
09/08/20 06:28:35 AM	11.27	113.17	-134.34	3628	65.72	1013.64	0.22	15.05
09/08/20 06:34:43 AM	11.25	113.42	-134.45	3628	70.13	1013.30	0.22	14.54
09/08/20 06:40:51 AM	11.25	113.75	-133.88	3628	64.66	1013.35	0.22	14.52
09/08/20 06:47:00 AM	11.26	113.83	-134.75	3627	66.98	1013.50	0.22	14.62
09/08/20 06:53:08 AM	11.25	113.83	-134.42	3628	65.39	1013.73	0.22	14.73
09/08/20 06:59:16 AM	11.25	114.00	-134.17	3628	64.75	1013.68	0.22	14.59
09/08/20 07:05:24 AM	11.25	114.00	-134.56	3628	87.65	1013.66	0.24	14.42
09/08/20 07:11:32 AM	11.25	114.00	-134.07	3628	64.90	1013.51	0.22	14.16
09/08/20 07:17:40 AM	11.25	114.00	-133.74	3628	65.02	1013.38	0.23	13.86
09/08/20 07:23:47 AM	11.22	114.00	-133.64	3627	64.51	1013.30	0.22	13.66
09/08/20 07:29:54 AM	11.22	114.00	-133.45	3627	66.21	1013.19	0.23	13.48
09/08/20 07:36:02 AM	11.21	114.00	-132.70	3628	64.58	1013.06	0.22	13.20
09/08/20 07:42:10 AM	11.19	114.00	-132.65	3629	66.61	1013.03	0.22	13.04
09/08/20 07:48:17 AM	11.19	114.00	-132.75	3627	66.32	1013.03	0.22	12.91
09/08/20 07:54:24 AM	11.19	114.00	-132.51	3627	65.91	1012.94	0.22	12.73
09/08/20 08:00:32 AM	11.18	114.00	-132.33	3628	66.32	1012.83	0.22	12.49
09/08/20 08:06:40 AM	11.16	114.00	-132.36	3628	65.08	1012.89	0.22	12.42
09/08/20 08:12:47 AM	11.16	114.00	-132.40	3628	65.56	1012.99	0.22	12.38
09/08/20 08:18:54 AM	11.13	114.00	-132.10	3628	64.84	1012.87	0.22	12.17
09/08/20 08:25:02 AM	11.13	114.00	-131.72	3628	64.37	1012.83	0.22	11.99
09/08/20 08:31:09 AM	11.11	114.00	-131.69	3628	65.96	1012.75	0.22	11.76
09/08/20 08:37:16 AM	11.08	114.00	-131.35	3628	63.86	1012.41	0.22	11.33
09/08/20 08:43:23 AM	11.07	114.17	-131.62	3627	65.22	1012.31	0.22	11.12
09/08/20 08:49:31 AM	11.06	114.00	-131.76	3629	68.03	1012.21	0.22	10.86
09/08/20 08:55:38 AM	11.05	114.42	-131.75	3627	64.16	1012.00	0.22	10.41
09/08/20 09:01:46 AM	11.01	114.42	-131.44	3629	62.62	1011.65	0.21	9.94
09/08/20 09:07:53 AM	11.00	114.58	-131.39	3629	64.65	1011.56	0.22	9.69
09/08/20 09:14:00 AM	10.98	114.33	-131.52	3628	63.22	1011.64	0.22	9.83
09/08/20 09:20:08 AM	10.96	114.08	-131.57	3627	61.35	1011.65	0.22	9.71
09/08/20 09:26:15 AM	10.94	114.50	-131.53	3629	63.82	1011.52	0.22	9.55
09/08/20 09:32:22 AM	10.93	114.58	-130.82	3628	64.30	1011.43	0.22	9.36
09/08/20 09:38:29 AM	10.90	115.00	-130.95	3628	65.02	1011.47	0.22	9.34
09/08/20 09:44:36 AM	10.88	115.00	-130.56	3627	62.52	1011.50	0.22	9.43
09/08/20 09:50:43 AM	10.88	115.00	-130.75	3628	62.32	1011.34	0.22	9.20
09/08/20 09:56:50 AM	10.87	115.00	-130.46	3628	65.98	1011.19	0.22	8.99
09/08/20 10:02:56 AM	10.83	114.83	-129.92	3628	66.34	1011.07	0.22	8.77
09/08/20 10:09:03 AM	10.81	115.00	-129.62	3628	67.39	1010.97	0.22	8.53
09/08/20 10:15:10 AM	10.81	114.67	-129.37	3629	68.91	1010.81	0.22	8.32
09/08/20 10:21:17 AM	10.77	114.00	-130.18	3629	61.87	1010.64	0.22	8.12
09/08/20 10:27:24 AM	10.75	114.08	-130.04	3628	62.98	1010.45	0.22	7.88
09/08/20 10:33:31 AM	10.73	114.50	-130.16	3628	64.08	1010.19	0.22	7.52
09/08/20 10:39:39 AM	10.69	114.50	-129.53	3629	61.99	1009.94	0.22	7.16
09/08/20 10:45:45 AM	10.66	114.33	-129.58	3628	60.31	1009.66	0.22	6.81
09/08/20 10:51:52 AM	10.63	114.75	-129.23	3629	58.61	1009.38	0.22	6.53
09/08/20 10:57:59 AM	10.61	114.75	-129.17	3628	59.57	1009.24	0.22	6.38
09/08/20 11:04:06 AM	10.57	114.92	-128.86	3628	59.59	1009.32	0.22	6.44
09/08/20 11:10:13 AM	10.56	115.00	-128.89	3628	60.05	1009.52	0.22	6.67
09/08/20 11:16:20 AM	10.55	115.00	-129.01	3628	58.17	1009.67	0.22	6.78
09/08/20 11:22:27 AM	10.50	115.00	-128.68	3628	59.76	1009.59	0.22	6.61
09/08/20 11:28:34 AM	10.50	115.00	-128.12	3629	59.85	1009.27	0.22	6.19
09/08/20 11:34:41 AM	10.46	115.00	-128.02	3629	59.56	1008.97	0.22	5.79
09/08/20 11:40:47 AM	10.44	115.08	-127.56	3628	59.60	1008.70	0.22	5.46
09/08/20 11:46:53 AM	10.41	115.00	-127.49	3628	59.55	1008.56	0.22	5.27
09/08/20 11:53:00 AM	10.38	115.25	-127.55	3629	59.22	1008.64	0.22	5.29
09/08/20 11:59:06 AM	10.35	115.50	-127.10	3628	59.40	1008.63	0.22	5.27
09/08/20 12:05:14 PM	10.31	115.17	-126.92	3629	59.06	1008.98	0.22	5.76
09/08/20 12:11:20 PM	10.29	115.08	-126.71	3627	59.31	1009.12	0.22	6.03
09/08/20 12:17:26 PM	10.26	115.17	-126.45	3627	58.83	1009.23	0.22	6.22
09/08/20 12:23:32 PM	10.25	115.92	-126.86	3627	58.69	1009.25	0.22	6.35
09/08/20 12:29:38 PM	10.20	115.83	-126.56	3627	58.58	1009.31	0.22	6.35
09/08/20 12:35:44 PM	10.19	115.92	-126.13	3627	56.50	1009.35	0.22	6.33
09/08/20 12:41:51 PM	10.18	115.83	-126.34	3627	58.43	1009.58	0.22	6.60
09/08/20 12:47:57 PM	10.17	116.00	-126.63	3627	58.05	1009.73	0.22	6.75
09/08/20 12:54:05 PM	10.14	116.00	-125.91	3627	57.23	1009.94	0.22	6.97
09/08/20 01:00:12 PM	10.13	115.92	-125.91	3627	58.00	1009.97	0.22	7.06
09/08/20 01:06:19 PM	10.13	115.75	-125.74	3628	58.24	1009.93	0.22	7.04
09/08/20 01:12:26 PM	10.08	115.92	-125.79	3628	58.00	1009.73	0.22	6.89
09/08/20 01:18:34 PM	10.06	115.92	-125.17	3628	58.20	1009.39	0.22	6.59
09/08/20 01:24:41 PM	10.04	116.00	-125.54	3628	58.03	1009.29	0.22	6.49
09/08/20 01:30:48 PM	10.00	115.50	-124.94	3627	60.52	1009.28	0.22	6.47
09/08/20 01:36:55 PM	9.97	115.75	-124.77	3626	59.32	1009.20	0.22	6.42
09/08/20 01:43:02 PM	9.94	115.25	-124.64	3627	58.47	1009.07	0.22	6.41
09/08/20 01:49:09 PM	9.92	115.25	-124.75	3628	57.11	1009.04	0.22	6.39
09/08/20 02:01:54 PM	9.87	115.33	-124.17	3625	57.34	1009.16	0.22	6.44
09/08/20 02:08:00 PM	9.86	115.17	-124.10	3626	57.76	1009.18	0.22	6.40
09/08/20 02:14:06 PM	9.81	115.08	-124.01	3627	57.67	1009.09	0.22	6.24
09/08/20 02:20:12 PM	9.81	115.08	-123.94	3627	58.06	1008.90	0.22	6.00
09/08/20 02:26:18 PM	9.76	115.08	-124.14	3628	56.21	1008.89	0.22	5.96
09/08/20 02:32:25 PM	9.75	115.00	-123.72	3628	57.90	1008.89	0.22	5.93
09/08/20 02:38:32 PM	9.72	115.00	-123.58	3627	56.90	1008.82	0.22	5.93
09/08/20 02:44:39 PM	9.70	114.67	-123.46	3627	57.86	1008.81	0.22	5.90
09/08/20 02:50:46 PM	9.69	114.50	-123.32	3627	56.92	1008.99	0.22	6.06
09/08/20 02:56:53 PM	9.68	114.92	-123.47	3627	56.41	1009.14	0.22	6.09
09/08/20 03:02:59 PM	9.64	115.00	-123.20	3625	56.15	1009.07	0.22	6.05
09/08/20 03:09:06 PM	9.63	115.00	-123.18	3627	56.74	1009.04	0.22	6.00
09/08/20 03:15:12 PM	9.63	115.08	-123.00	3627	56.15	1009.07	0.22	5.91
09/08/20 03:21:19 PM	9.58	115.00	-123.15	3627	56.92	1008.93	0.22	5.65
09/08/20 03:27:26 PM	9.56	115.00	-123.16	3627	57.08	1008.90	0.22	5.61
09/08/20 03:33:33 PM	9.55	115.00	-123.35	3627	55.40	1008.83	0.22	5.63
09/08/20 03:39:40 PM	9.51	115.00	-123.13	3627	54.59	1008.74	0.22	5.63
09/08/20 03:45:46 PM	9.50	115.08	-122.75	3626	55.80	1008.48	0.22	5.34
09/08/20 03:51:53 PM	9.48	115.00	-122.45	3628	54.09	1008.40	0.21	5.24
09/08/20 03:58:00 PM	9.45	115.08	-122.35	3627	53.91	1008.48	0.22	5.37
09/08/20 04:04:07 PM	9.44	115.08	-122.61	3627	54.06	1008.58	0.22	5.56
09/08/20 04:10:14 PM	9.44	115.08	-122.60	3627	54.07	1008.56	0.22	5.57
09/08/20 04:16:20 PM	9.43	115.08	-122.44	3625	53.24	1008.40	0.22	5.29
09/08/20 04:22:27 PM	9.40	115.08	-122.45	3626	53.72	1008.48	0.22	5.32
09/08/20 04:28:33 PM	9.38	115.08	-121.91	3626	53.47	1008.31	0.22	5.05
09/08/20 04:34:40 PM	9.38	115.33	-122.00	3627	53.22	1008.09	0.22	4.84
09/08/20 04:40:47 PM	9.37	115.08	-121.76	3627	53.09	1008.17	0.22	5.00
09/08/20 04:46:53 PM	9.34	115.33	-121.51	3626	52.82	1008.20	0.22	5.03
09/08/20 04:53:00 PM	9.31	115.17	-121.69	3627	52.28	1008.15	0.21	5.02
09/08/20 04:59:06 PM	9.31	115.33	-121.34	3627	52.61	1008.21	0.22	5.19
09/08/20 05:05:13 PM	9.31	115.58	-121.72	3627	52.74	1008.48	0.21	5.51
09/08/20 05:11:20 PM	9.31	115.83	-121.39	3627	52.44	1008.81	0.22	5.87
09/08/20 05:17:27 PM	9.27	115.67	-121.55	3626	52.54	1008.79	0.22	5.83
09/08/20 05:23:34 PM	9.26	116.00	-121.51	3625	53.12	1008.92	0.22	5.97
09/08/20 05:29:40 PM	9.26	115.92	-121.38	3625	52.57	1008.90	0.22	5.98
09/08/20 05:35:46 PM	9.25	116.00	-121.35	3626	53.36	1009.00	0.22	6.14
09/08/20 05:41:53 PM	9.25	116.00	-121.30	3625	52.10	1009.10	0.22	6.30
09/08/20 05:48:00 PM	9.25	116.00	-121.30	3626	51.37	1009.02	0.21	6.19
09/08/20 05:54:06 PM	9.20	116.00	-121.49	3627	51.31	1008.97	0.22	6.11
09/08/20 06:00:13 PM	9.20	116.00	-121.28	3626	71.02	1009.07	0.23	6.10
09/08/20 06:06:21 PM	9.19	116.00	-120.59	3626	52.30	1009.20	0.22	6.24
09/08/20 06:12:28 PM	9.19	116.00	-120.61	3626	52.76	1009.43	0.22	6.37
09/08/20 06:18:35 PM	9.19	116.00	-120.82	3626	52.29	1009.77	0.22	6.63
09/08/20 06:24:42 PM	9.19	116.08	-121.00	3626	52.40	1010.05	0.22	6.87
09/08/20 06:30:49 PM	9.19	116.08	-121.26	3625	51.70	1010.25	0.22	7.13
09/08/20 06:36:56 PM	9.19	116.25	-120.84	3626	52.37	1010.44	0.22	7.32
09/08/20 06:43:04 PM	9.19	116.50	-121.27	3626	51.43	1010.61	0.22	7.49
09/08/20 06:49:10 PM	9.19	116.75	-121.61	3626	51.68	1010.68	0.22	7.57
09/08/20 06:55:18 PM	9.19	116.83	-121.37	3626	51.40	1010.64	0.22	7.63
09/08/20 07:01:25 PM	9.19	117.00	-121.16	3626	53.00	1010.65	0.22	7.69
09/08/20 07:07:32 PM	9.19	117.00	-121.18	3626	51.61	1010.69	0.22	7.71
09/08/20 07:13:38 PM	9.19	117.00	-120.87	3625	53.95	1010.62	0.22	7.58
09/08/20 07:19:45 PM	9.16	117.00	-120.71	3625	52.86	1010.41	0.22	7.26
09/08/20 07:25:51 PM	9.14	117.00	-120.72	3625	51.21	1009.96	0.22	6.77
09/08/20 07:31:57 PM	9.12	117.00	-120.86	3625	54.86	1009.65	0.22	6.35
09/08/20 07:38:04 PM	9.09	117.00	-120.66	3626	53.04	1009.38	0.22	6.00
09/08/20 07:44:10 PM	9.08	117.00	-120.44	3625	59.28	1009.41	0.21	6.01
09/08/20 07:50:17 PM	9.06	117.00	-120.34	3624	60.18	1009.58	0.22	6.24
09/08/20 07:56:23 PM	9.07	117.00	-120.61	3625	73.47	1009.80	0.22	6.46
09/08/20 08:02:30 PM	9.06	117.00	-120.30	3625	66.50	1010.12	0.22	6.78
09/08/20 08:08:36 PM	9.06	116.58	-120.11	3624	52.77	1010.17	0.22	6.81
09/08/20 08:14:44 PM	9.06	116.17	-119.93	3626	51.91	1010.30	0.22	6.82
09/08/20 08:20:51 PM	9.06	116.83	-120.12	3626	55.36	1010.33	0.22	6.78
09/08/20 08:26:57 PM	9.06	117.00	-120.05	3625	52.41	1010.30	0.22	6.78
09/08/20 08:33:04 PM	9.06	117.00	-120.28	3625	54.13	1010.31	0.22	6.85
09/08/20 08:39:11 PM	9.07	117.83	-119.88	3625	51.48	1010.48	0.22	7.11
09/08/20 08:45:17 PM	9.06	118.00	-119.54	3625	50.44	1010.62	0.22	7.25
09/08/20 08:51:24 PM	9.06	118.00	-119.97	3625	51.65	1010.65	0.22	7.23
09/08/20 08:57:31 PM	9.06	118.00	-120.16	3625	57.24	1010.44	0.22	6.99
09/08/20 09:03:38 PM	9.05	118.00	-119.59	3626	56.88	1010.08	0.22	6.44
09/08/20 09:09:45 PM	9.01	118.00	-119.56	3626	56.01	1009.79	0.21	6.06
09/08/20 09:15:51 PM	9.00	118.00	-119.63	3625	54.59	1009.69	0.22	5.93
09/08/20 09:21:58 PM	9.00	118.00	-119.56	3626	52.83	1009.65	0.22	5.81
09/08/20 09:28:05 PM	8.98	118.17	-119.49	3625	52.22	1009.85	0.22	5.94
09/08/20 09:34:12 PM	8.95	118.00	-119.67	3625	52.59	1010.23	0.22	6.35
09/08/20 09:40:19 PM	8.95	118.17	-118.84	3625	51.00	1010.52	0.22	6.63
09/08/20 09:46:26 PM	8.94	118.33	-119.02	3624	51.72	1011.31	0.22	7.52
09/08/20 09:52:33 PM	8.94	118.42	-119.26	3625	53.59	1011.64	0.22	7.97
09/08/20 09:58:40 PM	8.94	118.92	-119.23	3625	51.60	1011.68	0.22	7.98
09/08/20 10:04:48 PM	8.99	119.00	-119.49	3624	51.31	1012.32	0.22	8.67
09/08/20 10:10:54 PM	9.00	119.00	-119.39	3623	53.22	1013.43	0.22	10.12
09/08/20 10:17:01 PM	9.01	119.00	-119.38	3623	52.71	1014.11	0.22	10.82
09/08/20 10:23:09 PM	9.02	119.25	-119.42	3624	52.32	1014.57	0.22	11.23
09/08/20 10:29:15 PM	9.04	119.25	-119.58	3623	55.42	1014.70	0.22	11.39
09/08/20 10:35:23 PM	9.06	119.83	-119.31	3624	58.56	1015.01	0.22	11.77
09/08/20 10:41:29 PM	9.06	119.92	-119.24	3623	53.70	1015.24	0.22	12.01
09/08/20 10:47:38 PM	9.09	120.00	-118.91	3624	53.26	1015.60	0.22	12.50
09/08/20 10:53:46 PM	9.13	120.00	-119.37	3623	56.55	1015.87	0.22	12.83
09/08/20 10:59:52 PM	9.14	120.00	-119.77	3623	53.80	1016.25	0.22	13.19
09/08/20 11:06:00 PM	9.18	120.00	-119.84	3624	52.60	1016.71	0.22	13.71
09/08/20 11:12:08 PM	9.20	120.17	-120.13	3623	57.41	1017.27	0.22	14.49
09/08/20 11:18:15 PM	9.24	120.67	-120.17	3624	53.33	1017.92	0.22	15.26
09/08/20 11:24:23 PM	9.28	121.00	-120.41	3623	55.68	1018.13	0.22	15.57
09/08/20 11:30:31 PM	9.31	121.00	-120.51	3622	53.53	1018.20	0.22	15.74
09/08/20 11:36:39 PM	9.35	121.17	-120.89	3623	56.90	1018.57	0.22	16.34
09/08/20 11:42:48 PM	9.41	121.67	-120.87	3623	51.57	1018.37	0.22	16.20
09/08/20 11:48:55 PM	9.45	122.00	-121.43	3623	55.44	1018.14	0.22	15.93
09/08/20 11:55:04 PM	9.51	122.00	-121.09	3623	54.00	1018.18	0.22	15.91
10/08/20 12:01:12 AM	9.56	122.08	-121.87	3623	52.41	1018.33	0.22	15.97
10/08/20 12:07:20 AM	9.61	122.58	-122.29	3623	52.67	1018.52	0.22	16.27
10/08/20 12:13:27 AM	9.66	123.00	-122.22	3622	56.21	1018.66	0.22	16.47
10/08/20 12:19:36 AM	9.70	122.92	-122.47	3623	53.55	1018.60	0.22	16.48
10/08/20 12:25:45 AM	9.76	123.17	-122.69	3623	53.22	1018.49	0.22	16.46
10/08/20 12:31:52 AM	9.81	123.75	-122.89	3621	49.58	1018.89	0.22	16.95
10/08/20 12:38:01 AM	9.89	124.00	-122.92	3623	55.72	1019.30	0.22	17.46
10/08/20 12:44:09 AM	9.93	124.00	-122.94	3622	54.10	1019.44	0.22	17.73
10/08/20 12:50:17 AM	10.02	124.33	-123.94	3620	57.88	1019.76	0.23	18.18
10/08/20 12:56:26 AM	10.07	124.50	-124.18	3622	58.50	1019.61	0.23	18.04
10/08/20 01:02:34 AM	10.12	124.92	-124.52	3621	52.67	1019.75	0.22	18.27
10/08/20 01:08:43 AM	10.17	125.00	-124.26	3622	50.35	1020.02	0.22	18.63
10/08/20 01:14:51 AM	10.23	125.25	-124.77	3621	54.58	1020.01	0.22	18.70
10/08/20 01:20:59 AM	10.28	125.42	-124.87	3622	53.15	1019.84	0.22	18.51
10/08/20 01:27:07 AM	10.33	125.08	-125.59	3621	52.37	1019.95	0.22	18.60
10/08/20 01:33:16 AM	10.40	125.33	-125.53	3622	61.42	1019.85	0.22	18.56
10/08/20 01:39:23 AM	10.45	125.33	-126.09	3621	55.65	1019.80	0.23	18.61
10/08/20 01:45:33 AM	10.50	125.25	-126.27	3622	56.96	1020.03	0.23	18.89
10/08/20 01:51:42 AM	10.55	125.92	-126.75	3620	56.80	1020.40	0.23	19.52
10/08/20 01:57:50 AM	10.60	126.92	-126.45	3620	51.60	1020.64	0.22	19.99
10/08/20 02:03:59 AM	10.64	127.00	-127.17	3621	50.91	1020.54	0.22	20.01
10/08/20 02:10:08 AM	10.69	127.00	-127.26	3621	52.11	1020.76	0.22	20.46
10/08/20 02:16:16 AM	10.74	126.83	-127.53	3621	57.29	1020.84	0.22	20.66
10/08/20 02:22:25 AM	10.81	127.33	-128.08	3621	52.27	1020.60	0.22	20.44
10/08/20 02:28:33 AM	10.86	127.83	-128.22	3620	54.70	1020.15	0.22	20.04
10/08/20 02:34:42 AM	10.90	128.00	-128.68	3620	56.16	1020.26	0.22	20.33
10/08/20 02:40:51 AM	10.94	128.00	-129.02	3621	64.41	1019.88	0.23	20.00
10/08/20 02:47:00 AM	11.00	128.08	-129.20	3621	58.58	1019.83	0.23	20.03
10/08/20 02:53:08 AM	11.08	128.50	-129.67	3621	51.14	1019.97	0.22	20.25
10/08/20 02:59:18 AM	11.15	128.92	-129.85	3621	52.45	1019.49	0.23	19.77
10/08/20 03:05:25 AM	11.19	129.00	-129.68	3620	58.20	1019.50	0.23	19.88
10/08/20 03:11:33 AM	11.24	129.33	-130.08	3620	53.66	1019.34	0.22	19.83
10/08/20 03:17:42 AM	11.26	129.67	-130.55	3621	57.14	1019.40	0.23	20.11
10/08/20 03:23:51 AM	11.31	130.00	-130.68	3621	55.67	1019.69	0.23	20.49
10/08/20 03:30:00 AM	11.32	130.00	-130.92	3621	50.07	1019.31	0.22	20.08
10/08/20 03:36:09 AM	11.38	130.00	-130.93	3621	58.98	1019.44	0.22	20.37
10/08/20 03:42:18 AM	11.43	130.33	-131.53	3621	51.09	1019.29	0.22	20.37
10/08/20 03:48:27 AM	11.48	130.50	-132.13	3621	56.57	1019.40	0.23	20.55
10/08/20 03:54:35 AM	11.50	130.92	-131.42	3621	57.44	1019.18	0.22	20.26
10/08/20 04:00:45 AM	11.55	131.00	-131.43	3621	55.99	1019.00	0.22	20.09
10/08/20 04:06:54 AM	11.56	131.00	-132.07	3620	65.26	1018.99	0.23	20.14
10/08/20 04:13:02 AM	11.57	131.00	-131.85	3619	66.74	1018.92	0.23	20.09
10/08/20 04:19:11 AM	11.60	131.00	-132.22	3621	60.85	1018.63	0.22	19.83
10/08/20 04:25:20 AM	11.63	131.17	-132.07	3621	68.90	1018.46	0.23	19.68
10/08/20 04:31:28 AM	11.63	131.25	-131.96	3621	58.36	1018.45	0.23	19.69
10/08/20 04:37:38 AM	11.63	131.58	-132.00	3621	70.26	1018.15	0.23	19.44
10/08/20 04:43:46 AM	11.62	131.67	-132.36	3619	55.68	1018.15	0.22	19.54
10/08/20 04:49:55 AM	11.63	131.50	-132.16	3620	61.61	1017.96	0.22	19.41
10/08/20 04:56:03 AM	11.65	131.75	-132.64	3620	61.14	1017.81	0.22	19.30
10/08/20 05:02:12 AM	11.68	131.75	-132.46	3621	57.85	1017.50	0.22	18.99
10/08/20 05:08:21 AM	11.69	131.92	-132.14	3621	53.57	1017.49	0.22	19.09
10/08/20 05:14:30 AM	11.69	132.00	-132.43	3621	55.87	1017.40	0.22	19.15
10/08/20 05:20:39 AM	11.68	132.00	-132.10	3622	54.90	1017.35	0.22	19.05
10/08/20 05:26:47 AM	11.65	132.00	-132.43	3620	50.57	1017.08	0.22	18.76
10/08/20 05:32:56 AM	11.64	132.00	-132.53	3621	55.05	1016.95	0.23	18.66
10/08/20 05:39:05 AM	11.64	132.00	-132.08	3621	51.06	1017.07	0.22	18.79
10/08/20 05:45:14 AM	11.63	132.00	-132.15	3621	48.46	1017.18	0.22	18.93
10/08/20 05:51:22 AM	11.63	132.00	-131.99	3620	58.56	1017.22	0.22	18.96
10/08/20 05:57:31 AM	11.62	132.00	-132.18	3621	52.64	1017.06	0.22	18.79
10/08/20 06:03:39 AM	11.56	132.00	-131.74	3622	46.74	1016.32	0.22	17.98
10/08/20 06:09:48 AM	11.57	131.83	-131.79	3622	46.38	1015.90	0.22	17.55
10/08/20 06:15:57 AM	11.56	132.00	-131.51	3621	47.29	1015.78	0.22	17.41
10/08/20 06:28:45 AM	11.50	131.92	-131.14	3621	49.23	1015.51	0.22	17.16
10/08/20 06:34:53 AM	11.48	131.75	-131.09	3621	48.13	1015.35	0.22	16.96
10/08/20 06:41:02 AM	11.44	131.67	-130.99	3622	48.61	1015.08	0.22	16.70
10/08/20 06:47:10 AM	11.44	131.50	-131.06	3621	47.75	1014.74	0.22	16.36
10/08/20 06:53:19 AM	11.41	131.50	-130.35	3622	46.00	1014.23	0.22	15.83
10/08/20 06:59:27 AM	11.38	131.67	-130.30	3622	46.57	1013.77	0.22	15.34
10/08/20 07:05:34 AM	11.38	131.75	-130.23	3621	45.89	1013.41	0.22	14.94
10/08/20 07:11:41 AM	11.35	131.50	-130.01	3621	46.21	1013.07	0.22	14.59
10/08/20 07:17:48 AM	11.32	131.33	-129.93	3621	45.91	1012.71	0.22	14.08
10/08/20 07:23:56 AM	11.30	131.00	-129.93	3622	57.64	1012.40	0.22	13.67
10/08/20 07:30:03 AM	11.27	131.08	-129.69	3622	53.39	1011.86	0.22	13.04
10/08/20 07:36:12 AM	11.25	131.00	-129.61	3623	45.92	1011.07	0.22	12.10
10/08/20 07:42:18 AM	11.24	131.00	-129.46	3622	47.07	1010.38	0.22	11.35
10/08/20 07:48:26 AM	11.19	131.00	-129.41	3624	45.27	1009.90	0.22	10.79
10/08/20 07:54:32 AM	11.19	131.00	-129.54	3622	46.20	1009.47	0.22	10.29
10/08/20 08:00:40 AM	11.18	130.92	-130.50	3623	45.34	1009.00	0.22	9.74
10/08/20 08:06:47 AM	11.13	130.75	-130.19	3624	45.34	1008.50	0.22	9.10
10/08/20 08:12:54 AM	11.13	130.50	-129.51	3623	45.18	1008.20	0.22	8.63
10/08/20 08:19:01 AM	11.11	130.42	-129.36	3623	45.30	1007.98	0.22	8.21
10/08/20 08:25:08 AM	11.07	130.08	-128.74	3621	44.75	1007.76	0.22	7.85
10/08/20 08:31:15 AM	11.06	130.17	-128.62	3623	44.95	1007.68	0.22	7.69
10/08/20 08:37:23 AM	11.02	130.00	-128.50	3623	44.85	1007.53	0.22	7.51
10/08/20 08:43:30 AM	11.00	129.92	-128.69	3623	44.60	1007.54	0.22	7.47
10/08/20 08:49:37 AM	11.00	129.75	-128.17	3623	44.74	1007.61	0.22	7.54
10/08/20 08:55:44 AM	11.00	130.00	-128.12	3623	44.55	1007.54	0.22	7.39
10/08/20 09:01:51 AM	10.98	130.00	-128.28	3623	44.65	1007.62	0.22	7.39
10/08/20 09:07:58 AM	10.94	130.00	-127.94	3623	44.75	1007.38	0.22	7.05
10/08/20 09:14:05 AM	10.94	130.00	-128.00	3623	44.68	1007.29	0.21	6.82
10/08/20 09:20:12 AM	10.91	130.00	-127.88	3623	44.44	1007.12	0.21	6.51
10/08/20 09:26:19 AM	10.89	130.00	-127.74	3623	44.54	1007.11	0.21	6.36
10/08/20 09:32:26 AM	10.87	130.00	-127.39	3623	44.19	1007.09	0.22	6.30
10/08/20 09:38:33 AM	10.85	129.92	-127.62	3622	44.39	1007.29	0.22	6.36
10/08/20 09:44:40 AM	10.82	129.67	-127.58	3623	44.22	1007.28	0.22	6.21
10/08/20 09:50:46 AM	10.81	129.25	-127.47	3623	44.04	1007.20	0.22	6.04
10/08/20 09:56:53 AM	10.78	129.58	-127.16	3622	43.95	1007.32	0.22	6.22
10/08/20 10:02:59 AM	10.76	130.00	-126.36	3621	43.83	1007.61	0.21	6.52
10/08/20 10:09:05 AM	10.74	130.00	-126.73	3622	43.94	1007.53	0.21	6.42
10/08/20 10:15:11 AM	10.70	130.00	-126.32	3622	43.70	1007.22	0.22	6.03
10/08/20 10:21:17 AM	10.69	129.92	-126.39	3622	45.27	1007.19	0.22	5.97
10/08/20 10:27:24 AM	10.67	129.75	-125.91	3621	67.64	1007.41	0.23	6.23
10/08/20 10:33:31 AM	10.63	129.75	-125.68	3622	43.86	1007.35	0.22	6.05
10/08/20 10:39:39 AM	10.61	129.42	-126.07	3623	43.69	1006.99	0.22	5.54
10/08/20 10:45:46 AM	10.57	129.00	-125.78	3622	44.40	1006.93	0.22	5.51
10/08/20 10:51:52 AM	10.56	129.25	-125.19	3623	43.83	1007.02	0.21	5.67
10/08/20 10:58:00 AM	10.52	129.17	-125.04	3622	43.68	1006.84	0.22	5.54
10/08/20 11:04:06 AM	10.50	129.33	-125.43	3623	43.64	1006.62	0.22	5.31
10/08/20 11:10:12 AM	10.46	129.42	-125.00	3621	43.48	1006.27	0.22	4.87
10/08/20 11:16:19 AM	10.44	129.25	-125.08	3622	43.48	1006.28	0.21	4.88
10/08/20 11:22:25 AM	10.41	129.17	-124.81	3621	43.48	1006.35	0.22	4.89
10/08/20 11:28:32 AM	10.37	129.00	-124.37	3621	43.35	1006.32	0.22	4.73
10/08/20 11:34:38 AM	10.35	129.33	-124.32	3621	43.29	1006.43	0.21	4.84
10/08/20 11:40:46 AM	10.32	129.42	-124.17	3622	43.38	1006.56	0.22	5.00
10/08/20 11:46:53 AM	10.31	129.17	-124.21	3622	43.04	1006.99	0.22	5.47
10/08/20 11:53:00 AM	10.27	129.00	-124.00	3622	43.42	1007.18	0.22	5.72
10/08/20 11:59:07 AM	10.25	129.08	-124.08	3622	43.26	1007.28	0.22	5.85
10/08/20 12:05:13 PM	10.21	129.50	-123.76	3621	43.18	1007.16	0.21	5.66
10/08/20 12:11:20 PM	10.19	129.00	-123.44	3621	43.36	1006.67	0.21	4.96
10/08/20 12:17:26 PM	10.16	128.58	-123.50	3621	42.99	1006.32	0.22	4.52
10/08/20 12:23:32 PM	10.13	128.00	-123.50	3620	42.98	1006.18	0.22	4.24
10/08/20 12:29:39 PM	10.10	128.00	-123.32	3620	43.12	1006.12	0.21	4.10
10/08/20 12:35:46 PM	10.06	128.00	-123.40	3620	43.42	1006.27	0.22	4.38
10/08/20 12:41:53 PM	10.02	127.92	-123.20	3620	43.37	1006.47	0.22	4.73
10/08/20 12:47:59 PM	10.00	128.25	-122.56	3619	42.08	1006.27	0.21	4.65
10/08/20 12:54:05 PM	9.97	128.00	-122.15	3620	42.18	1006.08	0.21	4.54
10/08/20 01:00:12 PM	9.94	128.00	-121.84	3620	43.17	1005.72	0.22	4.19
10/08/20 01:06:18 PM	9.91	127.83	-121.55	3620	42.73	1005.43	0.21	3.89
10/08/20 01:12:25 PM	9.88	128.00	-121.54	3621	41.54	1005.20	0.22	3.62
10/08/20 01:18:31 PM	9.84	128.00	-121.28	3621	42.30	1005.11	0.22	3.57
10/08/20 01:24:37 PM	9.81	128.00	-121.19	3620	42.41	1005.24	0.22	3.75
10/08/20 01:30:44 PM	9.79	128.00	-121.09	3621	42.47	1005.21	0.22	3.78
10/08/20 01:36:50 PM	9.75	128.58	-120.89	3620	42.45	1004.97	0.22	3.58
10/08/20 01:42:56 PM	9.71	128.75	-120.91	3621	42.46	1004.91	0.21	3.43
10/08/20 01:49:02 PM	9.69	129.00	-120.42	3621	42.65	1004.65	0.22	3.08
10/08/20 01:55:09 PM	9.66	129.00	-120.43	3621	42.54	1004.46	0.21	2.91
10/08/20 02:01:16 PM	9.63	129.00	-120.50	3621	42.30	1004.58	0.21	3.03
10/08/20 02:07:22 PM	9.59	128.83	-120.36	3621	42.20	1004.53	0.21	3.01
10/08/20 02:13:29 PM	9.56	128.75	-119.91	3621	41.09	1004.60	0.21	3.17
10/08/20 02:19:35 PM	9.54	129.00	-120.08	3619	42.13	1004.75	0.22	3.37
10/08/20 02:25:42 PM	9.50	128.83	-120.14	3621	42.50	1004.68	0.21	3.33
10/08/20 02:31:47 PM	9.46	128.33	-119.47	3619	42.14	1004.51	0.22	3.13
10/08/20 02:37:54 PM	9.44	128.50	-120.08	3621	42.18	1004.45	0.21	3.12
10/08/20 02:44:00 PM	9.42	128.83	-120.03	3620	42.07	1004.21	0.22	2.82
10/08/20 02:50:07 PM	9.38	128.33	-120.09	3620	41.29	1004.05	0.22	2.75
10/08/20 02:56:13 PM	9.35	128.25	-119.63	3620	42.16	1003.97	0.21	2.76
10/08/20 03:02:20 PM	9.31	128.33	-119.69	3621	41.13	1003.87	0.21	2.64
10/08/20 03:08:25 PM	9.28	128.08	-119.30	3619	41.92	1003.74	0.21	2.50
10/08/20 03:14:32 PM	9.25	128.00	-119.61	3620	44.52	1003.58	0.21	2.39
10/08/20 03:20:38 PM	9.22	128.00	-119.16	3619	42.10	1003.63	0.22	2.43
10/08/20 03:26:45 PM	9.19	128.00	-119.10	3620	41.69	1003.62	0.22	2.42
10/08/20 03:32:51 PM	9.15	128.00	-118.39	3621	41.87	1003.47	0.21	2.23
10/08/20 03:38:57 PM	9.13	128.00	-118.25	3619	41.73	1003.46	0.22	2.22
10/08/20 03:45:03 PM	9.09	128.00	-118.19	3620	42.60	1003.55	0.22	2.24
10/08/20 03:51:09 PM	9.06	128.00	-118.16	3619	41.66	1003.46	0.22	2.06
10/08/20 03:57:15 PM	9.03	127.92	-117.54	3621	43.27	1003.44	0.22	1.95
10/08/20 04:03:20 PM	9.00	127.75	-117.49	3620	41.64	1003.32	0.22	1.76
10/08/20 04:09:27 PM	8.97	127.83	-117.71	3620	40.32	1003.33	0.22	1.68
10/08/20 04:15:33 PM	8.94	127.75	-117.04	3621	43.90	1003.43	0.21	1.60
10/08/20 04:21:39 PM	8.92	127.58	-116.60	3619	41.90	1003.44	0.22	1.60
10/08/20 04:27:45 PM	8.88	127.42	-117.11	3620	41.41	1003.67	0.21	1.96
10/08/20 04:33:51 PM	8.85	127.25	-117.07	3618	43.56	1003.73	0.22	2.12
10/08/20 04:39:58 PM	8.81	127.42	-116.58	3620	41.31	1003.50	0.22	1.84
10/08/20 04:46:04 PM	8.79	127.00	-116.77	3621	41.31	1003.32	0.21	1.61
10/08/20 04:52:10 PM	8.75	127.08	-116.24	3619	41.35	1003.18	0.22	1.44
10/08/20 04:58:16 PM	8.73	127.08	-116.19	3620	41.36	1003.23	0.22	1.51
10/08/20 05:04:22 PM	8.69	127.00	-116.19	3620	44.07	1003.26	0.22	1.56
10/08/20 05:10:28 PM	8.68	127.00	-115.91	3619	41.55	1003.08	0.22	1.31
10/08/20 05:16:35 PM	8.66	127.00	-115.57	3620	41.00	1002.91	0.21	1.16
10/08/20 05:22:41 PM	8.62	127.00	-115.70	3618	51.89	1002.73	0.22	1.03
10/08/20 05:28:47 PM	8.58	127.00	-115.97	3618	111.36	1002.67	0.23	1.07
10/08/20 05:34:54 PM	8.56	127.00	-115.27	3620	104.24	1002.53	0.23	0.98
10/08/20 05:41:00 PM	8.55	127.00	-115.25	3620	104.86	1002.57	0.23	1.10
10/08/20 05:47:06 PM	8.51	126.92	-115.21	3618	106.63	1002.48	0.23	1.05
10/08/20 05:53:12 PM	8.49	127.00	-115.39	3620	155.98	1002.29	0.25	0.83
10/08/20 05:59:18 PM	8.44	127.00	-115.42	3619	73.44	1002.19	0.23	0.73
10/08/20 06:05:24 PM	8.44	127.00	-114.57	3618	44.81	1002.27	0.21	0.81
10/08/20 06:11:31 PM	8.42	127.00	-114.47	3619	45.13	1002.47	0.22	1.00
10/08/20 06:17:37 PM	8.38	127.00	-114.08	3619	43.83	1002.65	0.22	1.20
10/08/20 06:23:43 PM	8.36	127.00	-114.28	3619	42.53	1002.77	0.22	1.30
10/08/20 06:29:50 PM	8.32	126.75	-114.02	3619	49.42	1002.76	0.22	1.35
10/08/20 06:35:55 PM	8.31	126.75	-114.10	3618	48.97	1002.63	0.22	1.19
10/08/20 06:42:01 PM	8.29	126.83	-114.43	3619	39.89	1002.55	0.22	1.07
10/08/20 06:48:09 PM	8.26	126.67	-114.53	3620	43.03	1002.35	0.22	0.94
10/08/20 06:54:15 PM	8.22	126.67	-114.43	3619	40.09	1002.38	0.21	1.10
10/08/20 07:00:21 PM	8.20	126.67	-114.00	3618	50.32	1002.52	0.21	1.34
10/08/20 07:06:28 PM	8.19	126.58	-113.71	3619	44.95	1002.40	0.21	1.32
10/08/20 07:12:34 PM	8.18	126.75	-113.86	3618	46.36	1002.21	0.22	1.22
10/08/20 07:18:40 PM	8.13	126.83	-113.96	3619	45.31	1001.91	0.21	0.91
10/08/20 07:24:46 PM	8.13	126.42	-113.99	3619	43.03	1001.70	0.21	0.68
10/08/20 07:30:51 PM	8.11	126.67	-113.88	3618	39.05	1001.49	0.21	0.59
10/08/20 07:36:57 PM	8.07	126.58	-113.69	3618	38.98	1001.52	0.21	0.70
10/08/20 07:43:04 PM	8.06	126.50	-113.38	3619	38.83	1001.53	0.21	0.81
10/08/20 07:49:10 PM	8.05	126.08	-113.39	3618	38.65	1001.38	0.21	0.70
10/08/20 07:55:16 PM	8.01	126.00	-113.34	3618	38.37	1001.40	0.21	0.77
10/08/20 08:01:22 PM	8.00	126.17	-113.56	3618	39.01	1001.53	0.21	0.84
10/08/20 08:07:27 PM	7.97	126.17	-113.81	3617	38.59	1001.49	0.21	0.79
10/08/20 08:13:34 PM	7.94	126.17	-113.41	3618	38.23	1001.42	0.21	0.74
10/08/20 08:19:40 PM	7.94	126.25	-113.40	3618	63.59	1001.49	0.22	0.86
10/08/20 08:25:45 PM	7.91	126.00	-113.64	3617	38.04	1001.62	0.21	1.10
10/08/20 08:31:51 PM	7.89	126.17	-112.93	3617	38.20	1001.69	0.21	1.27
10/08/20 08:37:57 PM	7.88	126.00	-112.79	3618	38.88	1001.75	0.22	1.45
10/08/20 08:44:03 PM	7.88	126.25	-112.97	3617	37.55	1001.84	0.21	1.54
10/08/20 08:50:10 PM	7.88	126.25	-112.90	3619	39.49	1001.97	0.21	1.67
10/08/20 08:56:17 PM	7.84	126.00	-112.76	3618	40.61	1002.03	0.21	1.73
10/08/20 09:02:23 PM	7.81	126.00	-112.74	3617	37.37	1002.09	0.21	1.68
10/08/20 09:08:29 PM	7.81	126.00	-112.61	3617	39.21	1002.17	0.22	1.58
10/08/20 09:14:35 PM	7.78	126.00	-112.51	3617	40.13	1002.31	0.22	1.62
10/08/20 09:20:42 PM	7.75	126.00	-112.18	3618	40.19	1002.50	0.22	1.70
10/08/20 09:26:48 PM	7.75	126.00	-111.70	3618	38.66	1002.74	0.21	1.89
10/08/20 09:32:55 PM	7.73	126.00	-111.94	3617	39.18	1002.97	0.21	2.11
10/08/20 09:39:01 PM	7.71	126.00	-111.66	3617	40.41	1003.64	0.22	2.91
10/08/20 09:45:08 PM	7.70	126.00	-111.59	3618	51.57	1003.82	0.22	2.99
10/08/20 09:51:14 PM	7.69	126.00	-111.72	3618	76.30	1003.77	0.22	2.85
10/08/20 09:57:21 PM	7.69	126.00	-111.80	3617	40.82	1003.96	0.22	3.10
10/08/20 10:03:27 PM	7.69	126.00	-111.56	3616	52.35	1003.93	0.22	3.13
10/08/20 10:09:34 PM	7.69	126.00	-111.19	3617	49.05	1004.25	0.22	3.51
10/08/20 10:15:41 PM	7.69	126.17	-111.53	3616	62.50	1005.08	0.22	4.71
10/08/20 10:21:48 PM	7.73	126.33	-111.58	3617	57.47	1006.39	0.22	6.48
10/08/20 10:27:55 PM	7.77	126.67	-111.98	3616	45.64	1007.82	0.22	8.16
10/08/20 10:34:02 PM	7.81	127.00	-111.87	3616	38.77	1009.14	0.22	9.75
10/08/20 10:40:08 PM	7.81	127.00	-111.67	3615	38.43	1008.91	0.21	9.51
10/08/20 10:46:15 PM	7.83	127.00	-111.78	3615	38.97	1008.67	0.21	9.26
10/08/20 10:52:23 PM	7.88	127.00	-112.40	3616	37.48	1008.86	0.21	9.68
10/08/20 10:58:30 PM	7.96	127.50	-112.36	3616	37.87	1009.60	0.22	10.73
10/08/20 11:04:38 PM	8.05	128.08	-112.99	3615	45.44	1011.18	0.22	12.79
10/08/20 11:10:45 PM	8.11	128.25	-112.87	3615	37.56	1012.00	0.22	13.87
10/08/20 11:16:53 PM	8.13	128.25	-113.35	3616	37.13	1011.53	0.21	13.34
10/08/20 11:23:01 PM	8.18	128.42	-113.77	3616	36.89	1011.46	0.22	13.30
10/08/20 11:29:09 PM	8.23	128.58	-113.66	3616	37.36	1011.62	0.21	13.44
10/08/20 11:35:16 PM	8.28	128.92	-113.88	3616	42.99	1011.82	0.22	13.59
10/08/20 11:41:25 PM	8.32	129.00	-114.19	3616	37.10	1012.19	0.22	13.99
10/08/20 11:47:33 PM	8.38	129.00	-114.28	3616	36.80	1012.65	0.22	14.52
10/08/20 11:53:41 PM	8.43	129.17	-114.73	3616	37.81	1012.88	0.22	14.76
10/08/20 11:59:49 PM	8.45	129.67	-115.13	3615	36.74	1013.14	0.22	15.10
11/08/20 12:05:57 AM	8.53	129.75	-115.03	3616	36.79	1013.48	0.22	15.58
11/08/20 12:12:05 AM	8.51	129.75	-114.88	3616	37.06	1013.01	0.22	15.03
11/08/20 12:18:12 AM	8.53	129.92	-114.99	3614	37.36	1013.00	0.22	15.07
11/08/20 12:24:21 AM	8.65	130.17	-116.15	3615	37.46	1014.41	0.22	16.82
11/08/20 12:30:29 AM	8.74	130.58	-116.50	3614	37.14	1015.13	0.22	17.73
11/08/20 12:36:37 AM	8.79	131.00	-116.60	3615	37.03	1015.56	0.22	18.38
11/08/20 12:42:45 AM	8.84	131.00	-116.58	3614	37.15	1015.88	0.22	18.84
11/08/20 12:48:53 AM	8.91	131.08	-117.06	3615	36.94	1016.14	0.22	19.23
11/08/20 12:55:01 AM	8.98	131.67	-117.39	3613	36.96	1016.37	0.22	19.59
11/08/20 01:01:10 AM	9.05	131.92	-117.85	3615	37.18	1016.60	0.22	19.89
11/08/20 01:07:19 AM	9.13	132.00	-117.68	3615	37.28	1016.54	0.22	19.82
11/08/20 01:13:27 AM	9.20	132.25	-118.38	3614	36.99	1016.41	0.22	19.69
11/08/20 01:19:35 AM	9.28	132.25	-118.88	3615	37.48	1016.58	0.22	19.95
11/08/20 01:25:44 AM	9.34	132.92	-118.76	3615	38.05	1016.37	0.22	19.71
11/08/20 01:31:52 AM	9.43	133.00	-119.18	3613	38.24	1016.35	0.22	19.76
11/08/20 01:38:00 AM	9.53	133.25	-119.65	3614	37.88	1016.33	0.22	19.77
11/08/20 01:44:09 AM	9.65	133.75	-120.16	3615	38.20	1016.66	0.22	20.30
11/08/20 01:50:18 AM	9.74	134.00	-120.15	3615	38.27	1017.27	0.22	21.07
11/08/20 01:56:27 AM	9.80	134.00	-120.42	3615	38.25	1016.85	0.22	20.60
11/08/20 02:02:36 AM	9.80	134.00	-120.10	3616	38.36	1015.81	0.22	19.50
11/08/20 02:08:44 AM	9.81	134.00	-120.56	3616	38.36	1014.83	0.22	18.39
11/08/20 02:14:53 AM	9.81	134.00	-120.12	3616	38.72	1013.96	0.22	17.45
11/08/20 02:21:01 AM	9.82	134.08	-120.79	3616	38.58	1013.54	0.22	17.14
11/08/20 02:27:10 AM	9.90	134.67	-120.89	3615	39.02	1013.44	0.22	17.22
11/08/20 02:33:18 AM	9.94	134.58	-121.42	3615	39.60	1013.65	0.21	17.60
11/08/20 02:39:26 AM	9.97	135.00	-121.21	3615	38.49	1013.66	0.22	17.73
11/08/20 02:45:35 AM	9.95	134.83	-121.28	3616	38.20	1013.47	0.21	17.69
11/08/20 02:51:43 AM	9.92	134.50	-121.29	3615	38.59	1012.81	0.22	17.04
11/08/20 02:57:51 AM	9.92	134.67	-120.99	3615	38.28	1012.45	0.22	16.76
11/08/20 03:03:59 AM	9.93	134.75	-120.98	3615	38.66	1012.25	0.22	16.59
11/08/20 03:10:07 AM	9.93	134.58	-121.13	3616	40.23	1011.93	0.22	16.28
11/08/20 03:16:15 AM	9.94	134.83	-121.29	3616	41.46	1011.59	0.21	16.10
11/08/20 03:22:23 AM	9.94	134.50	-121.44	3615	36.79	1011.34	0.22	15.95
11/08/20 03:28:32 AM	9.93	134.67	-121.34	3614	37.46	1011.24	0.22	15.93
11/08/20 03:34:40 AM	9.94	135.00	-121.44	3615	38.21	1011.33	0.22	16.13
11/08/20 03:40:48 AM	9.94	135.00	-121.30	3616	41.00	1011.40	0.21	16.21
11/08/20 03:46:56 AM	9.95	135.00	-121.15	3615	36.83	1011.60	0.22	16.43
11/08/20 03:53:04 AM	10.00	135.33	-121.42	3615	37.25	1011.88	0.22	16.94
11/08/20 03:59:12 AM	10.12	136.00	-122.06	3613	38.38	1012.76	0.22	18.20
11/08/20 04:05:20 AM	10.19	136.17	-122.53	3615	37.73	1013.51	0.22	19.26
11/08/20 04:11:29 AM	10.23	136.33	-122.92	3614	37.65	1013.74	0.22	19.75
11/08/20 04:17:38 AM	10.29	136.33	-123.57	3614	37.69	1013.77	0.22	19.99
11/08/20 04:23:46 AM	10.16	135.92	-123.11	3615	37.69	1012.52	0.21	18.57
11/08/20 04:29:54 AM	10.13	135.92	-122.76	3615	38.53	1011.46	0.22	17.27
11/08/20 04:36:02 AM	10.21	136.00	-123.00	3614	38.22	1011.40	0.22	17.23
11/08/20 04:42:10 AM	10.27	136.00	-122.66	3615	39.10	1011.40	0.22	17.35
11/08/20 04:48:18 AM	10.29	136.17	-122.91	3614	37.58	1011.20	0.21	17.20
11/08/20 04:54:26 AM	10.25	136.00	-122.11	3615	37.53	1010.58	0.21	16.51
11/08/20 05:00:34 AM	10.26	136.42	-122.71	3615	37.16	1010.64	0.22	16.56
11/08/20 05:06:42 AM	10.28	136.42	-123.10	3614	37.12	1010.80	0.21	16.61
11/08/20 05:12:50 AM	10.25	136.33	-122.82	3614	36.74	1010.47	0.21	16.15
11/08/20 05:18:59 AM	10.25	136.50	-122.57	3615	36.94	1010.27	0.21	15.93
11/08/20 05:25:07 AM	10.28	136.58	-123.12	3615	39.12	1010.22	0.21	15.92
11/08/20 05:31:15 AM	10.30	136.92	-123.21	3614	37.06	1010.16	0.22	16.01
11/08/20 05:37:24 AM	10.28	136.58	-123.65	3614	36.98	1009.97	0.21	15.88
11/08/20 05:43:32 AM	10.25	136.58	-123.54	3615	36.53	1009.67	0.21	15.60
11/08/20 05:49:40 AM	10.27	136.92	-123.45	3615	36.55	1009.59	0.22	15.64
11/08/20 05:55:48 AM	10.35	137.00	-123.91	3614	37.04	1010.02	0.21	16.34
11/08/20 06:01:56 AM	10.36	137.00	-123.66	3614	36.78	1010.27	0.22	16.84
11/08/20 06:08:05 AM	10.32	137.00	-124.15	3615	36.47	1010.22	0.22	16.83
11/08/20 06:20:52 AM	10.25	137.00	-123.36	3616	36.63	1009.26	0.22	15.51
11/08/20 06:27:00 AM	10.24	136.83	-123.55	3616	36.33	1008.58	0.21	14.82
11/08/20 06:33:08 AM	10.23	136.75	-123.65	3615	36.53	1008.20	0.21	14.31
11/08/20 06:39:16 AM	10.22	136.92	-123.02	3616	36.66	1008.03	0.22	14.06
11/08/20 06:45:24 AM	10.20	136.75	-123.03	3615	36.72	1007.79	0.21	13.86
11/08/20 06:51:32 AM	10.19	136.75	-123.35	3615	36.13	1007.56	0.22	13.71
11/08/20 06:57:39 AM	10.19	136.75	-123.23	3614	37.06	1007.50	0.22	13.54
11/08/20 07:03:47 AM	10.19	136.58	-123.25	3614	38.54	1007.27	0.21	13.31
11/08/20 07:09:56 AM	10.18	136.67	-123.34	3616	36.82	1006.90	0.21	13.03
11/08/20 07:16:03 AM	10.14	136.58	-122.91	3616	36.20	1006.65	0.21	12.81
11/08/20 07:22:10 AM	10.13	136.58	-123.46	3615	37.78	1006.40	0.21	12.60
11/08/20 07:28:17 AM	10.13	136.67	-122.86	3615	42.13	1006.29	0.21	12.57
11/08/20 07:34:25 AM	10.08	136.67	-122.67	3616	39.46	1006.00	0.22	12.25
11/08/20 07:40:32 AM	10.06	136.25	-122.64	3615	39.12	1005.76	0.21	11.83
[truncated: 5,246 more rows]
