# Supplementary material for: A Compact, Low-Cost, and Low-Power Turbidity Sensor for Continuous In Situ Stormwater Monitoring
Source: Sensors (Basel). 2024 Jun 17;24(12):3926. doi: 10.3390/s24123926 (PMC11207302; doi:10.3390/s24123926)
Supplement: Supplementary file 1 [file sensors-24-03926-s001.zip › supplementary material/raw data/field/Inlet raw data/TURB_INFLOW.csv]

This is our new file for site: TURB_INFLOW.csv. We will write Date and time in first column	temperature in the next	EC	then depth
28/05/20 05:54:22 AM	24.34			4213	1016.75	1012.06
28/05/20 06:17:32 AM	24.19			4197	28.37	1012.14
28/05/20 06:30:14 AM	24.47			4218		1012.28
28/05/20 06:31:08 AM	24.52			4177		1012.27
28/05/20 06:32:38 AM	24.67			4215	1022.36	1012.19
28/05/20 06:34:08 AM	24.73			4217	24.83	1012.29
28/05/20 06:35:59 AM	24.75			4206	421.80	1012.20
28/05/20 06:41:54 AM	24.57			4218	19.88	1012.22
28/05/20 06:45:15 AM	24.46			4209	114.03	1012.13
28/05/20 06:51:11 AM	24.44			4217	20.84	1012.27
28/05/20 06:57:08 AM	24.19			4218	13.80	1012.27
28/05/20 07:03:04 AM	24.03			4218	22.15	1012.35
28/05/20 07:09:01 AM	23.90			4218	14.92	1012.38
28/05/20 07:14:57 AM	23.74			4218	14.81	1012.57
28/05/20 07:20:54 AM	23.61			4218	14.84	1012.65
28/05/20 07:26:50 AM	23.48			4217	14.88	1012.64
28/05/20 07:32:46 AM	23.34			4218	14.92	1012.78
28/05/20 07:38:42 AM	23.27			4217	14.96	1012.84
28/05/20 07:44:38 AM	23.19			4217	14.99	1013.01
28/05/20 07:50:35 AM	23.05			4219	15.01	1012.99
28/05/20 07:56:31 AM	22.98			4217	15.05	1012.91
28/05/20 08:02:27 AM	22.86			4217	15.04	1013.00
28/05/20 08:08:23 AM	22.79			4216	15.02	1013.11
28/05/20 08:14:19 AM	22.76			4217	15.04	1013.24
28/05/20 08:20:15 AM	22.63			4218	15.05	1013.26
28/05/20 08:26:11 AM	22.75			4216	20.78	1013.30
28/05/20 08:32:08 AM	22.73			4217	21.66	1013.36
28/05/20 08:38:04 AM	22.85			4217	34.16	1013.33
29/05/20 04:12:40 AM	23.53			4138	794.59	1022.88
29/05/20 04:16:28 AM	21.65			4138	1022.61	1022.79
29/05/20 04:22:24 AM	21.30			4149	760.05	1023.27
29/05/20 04:28:20 AM	21.91			4148	715.87	1023.23
29/05/20 04:34:16 AM	22.22			4148	749.43	1023.15
29/05/20 04:40:12 AM	22.39			4149	694.08	1023.09
29/05/20 04:46:08 AM	22.40			4148	1022.48	1023.02
29/05/20 04:52:04 AM	22.35			4147	441.38	1022.52
29/05/20 04:58:00 AM	22.31			4146	1022.98	1023.16
29/05/20 04:59:16 AM	22.24			4130	680.54	1023.07
29/05/20 05:03:11 AM	21.94			4116	175.72	1023.04
29/05/20 05:04:18 AM	21.25			4127	581.07	1022.97
29/05/20 05:05:16 AM	20.84			4133	1019.47	1023.01
29/05/20 05:06:01 AM	20.52			4132	207.31	1023.05
29/05/20 05:06:33 AM	20.33			4133	207.99	1022.95
29/05/20 05:07:16 AM	19.82			4130	99.21	1023.02
29/05/20 05:07:44 AM	19.64			4132	100.61	1022.97
29/05/20 05:08:13 AM	19.47			4129	268.74	1022.94
29/05/20 05:09:12 AM	19.29			4132	202.14	1022.87
29/05/20 05:15:08 AM	18.46			4148	1018.40	1022.78
29/05/20 05:16:37 AM	18.37			4135	190.49	1022.87
29/05/20 05:17:22 AM	18.26			4136	159.57	1022.86
29/05/20 05:17:56 AM	18.15			4136	156.29	1022.95
29/05/20 05:18:32 AM	18.01			4137	179.05	1022.96
29/05/20 05:24:27 AM	18.21			4146	942.77	1022.92
29/05/20 05:30:22 AM	18.48			4143	911.64	1023.01
29/05/20 05:33:18 AM	18.54			4125	174.53	1023.04
29/05/20 05:33:52 AM	18.34			4125	173.98	1022.98
29/05/20 05:34:34 AM	18.26			4138	169.11	1023.01
29/05/20 05:35:13 AM	18.14			4139	171.65	1022.98
29/05/20 05:35:53 AM	18.06			4137	167.08	1023.02
29/05/20 05:36:24 AM	17.91			4136	166.18	1023.03
29/05/20 05:37:18 AM	17.82			4139	291.22	1023.01
29/05/20 05:38:00 AM	17.79			4134	265.58	1023.01
29/05/20 05:38:35 AM	17.81			4134	93.24	1023.02
29/05/20 05:39:12 AM	17.78			4135	93.00	1023.00
29/05/20 05:45:17 AM	18.42			4149		1022.74
29/05/20 05:51:20 AM	17.60			4148		1022.85
29/05/20 05:57:25 AM	17.68			4149		1022.14
29/05/20 06:03:29 AM	17.80			4148		1023.00
29/05/20 06:08:30 AM	20.17			4131	310.98	1022.77
29/05/20 06:14:35 AM	17.68			4149		1022.90
29/05/20 06:18:00 AM	18.43			4136	237.03	1022.73
29/05/20 06:23:56 AM	18.53			4147	67.77	1022.91
29/05/20 06:29:52 AM	18.47			4149	68.26	1023.08
29/05/20 06:35:47 AM	18.32			4149	64.12	1023.14
29/05/20 06:41:43 AM	18.05			4147	46.39	1023.16
29/05/20 06:47:39 AM	17.71			4149	36.77	1023.14
29/05/20 06:53:34 AM	17.31			4148	35.24	1023.17
29/05/20 06:59:28 AM	16.95			4149	30.91	1023.10
29/05/20 07:05:25 AM	16.59			4148	25.85	1023.13
29/05/20 07:11:19 AM	16.30			4149	23.08	1023.13
29/05/20 07:17:15 AM	15.99			4149	20.52	1023.11
29/05/20 07:23:09 AM	15.69			4148	18.51	1023.22
29/05/20 07:29:05 AM	15.40			4150	17.29	1023.25
29/05/20 07:35:00 AM	15.16			4149	16.67	1023.21
29/05/20 07:40:55 AM	14.88			4148	16.71	1023.26
29/05/20 07:46:50 AM	14.66			4149	16.39	1023.32
29/05/20 07:52:44 AM	14.43			4148	16.34	1023.27
29/05/20 07:58:39 AM	14.25			4148	16.45	1023.20
29/05/20 08:04:33 AM	14.11			4149	16.47	1023.20
29/05/20 08:10:28 AM	14.02			4148	16.13	1023.17
29/05/20 08:16:23 AM	13.87			4149	16.56	1023.18
29/05/20 08:22:18 AM	13.75			4149	17.47	1023.25
29/05/20 08:28:13 AM	13.61			4149	16.00	1023.15
29/05/20 08:34:07 AM	13.49			4148	16.63	1023.02
29/05/20 08:40:01 AM	13.41			4148	15.98	1022.97
29/05/20 08:45:56 AM	13.34			4149	16.24	1022.93
29/05/20 08:51:52 AM	13.26			4149	16.27	1022.80
29/05/20 08:57:47 AM	13.19			4149	16.06	1022.82
29/05/20 09:03:42 AM	13.09			4148	16.23	1022.85
29/05/20 09:09:37 AM	13.02			4149	16.28	1022.84
29/05/20 09:15:31 AM	12.92			4148	16.11	1022.97
29/05/20 09:21:26 AM	12.83			4148	16.07	1022.98
29/05/20 09:27:21 AM	12.79			4148	17.72	1022.91
29/05/20 09:33:16 AM	12.78			4149	16.44	1022.96
29/05/20 09:39:11 AM	12.78			4149	16.09	1022.94
29/05/20 09:45:06 AM	12.71			4149	16.56	1023.03
29/05/20 09:51:02 AM	12.66			4148	16.16	1023.05
29/05/20 09:56:57 AM	12.60			4148	16.92	1023.05
29/05/20 10:02:51 AM	12.60			4148	19.41	1022.97
29/05/20 10:08:46 AM	12.55			4148	16.20	1022.96
29/05/20 10:14:40 AM	12.46			4147	16.19	1023.11
29/05/20 10:20:35 AM	12.42			4148	16.21	1023.03
29/05/20 10:26:30 AM	12.38			4148	17.42	1023.00
29/05/20 10:32:25 AM	12.37			4148	27.08	1022.97
29/05/20 10:38:20 AM	12.34			4149	27.08	1023.03
29/05/20 10:44:15 AM	12.29			4148	16.29	1023.01
29/05/20 10:50:10 AM	12.15			4149	16.24	1022.95
29/05/20 10:56:05 AM	12.11			4149	20.39	1022.85
29/05/20 11:02:00 AM	12.06			4148	17.36	1022.81
29/05/20 11:07:55 AM	12.02			4148	20.21	1022.79
29/05/20 11:13:50 AM	11.97			4148	15.94	1022.78
29/05/20 11:19:44 AM	11.90			4148	16.19	1022.74
29/05/20 11:25:38 AM	11.81			4147	16.56	1022.76
29/05/20 11:31:32 AM	11.69			4147	16.31	1022.72
29/05/20 11:37:26 AM	11.60			4147	28.82	1022.82
29/05/20 11:43:21 AM	11.47			4149	17.21	1022.81
29/05/20 11:49:16 AM	11.37			4148	15.75	1022.75
29/05/20 11:55:11 AM	11.22			4149	16.08	1022.69
29/05/20 12:01:06 PM	11.10			4148	15.74	1022.69
29/05/20 12:07:01 PM	10.98			4148	16.13	1022.61
29/05/20 12:12:56 PM	10.90			4148	22.30	1022.50
29/05/20 12:18:51 PM	10.82			4148	16.24	1022.46
29/05/20 12:24:46 PM	10.70			4149	16.00	1022.41
29/05/20 12:30:40 PM	10.58			4147	17.83	1022.41
29/05/20 12:36:35 PM	10.49			4148	15.91	1022.45
29/05/20 12:42:30 PM	10.31			4148	15.77	1022.40
29/05/20 12:48:25 PM	10.17			4149	16.39	1022.43
29/05/20 12:54:19 PM	9.98			4148	36.53	1022.50
29/05/20 01:00:13 PM	9.78			4147	15.57	1022.45
29/05/20 01:06:07 PM	9.61			4148	22.38	1022.46
29/05/20 01:12:02 PM	9.38			4149	15.59	1022.31
29/05/20 01:17:56 PM	9.19			4148	15.45	1022.25
29/05/20 01:23:51 PM	8.99			4149	15.28	1022.28
29/05/20 01:29:46 PM	8.76			4148	15.72	1022.26
29/05/20 01:35:40 PM	8.60			4148	15.23	1022.29
29/05/20 01:41:34 PM	8.45			4148	15.35	1022.27
29/05/20 01:47:29 PM	8.34			4148	15.24	1022.09
29/05/20 01:53:23 PM	8.27			4147	15.29	1022.09
29/05/20 01:59:17 PM	8.24			4148	15.51	1022.01
29/05/20 02:05:11 PM	8.35			4147	15.30	1021.83
29/05/20 02:11:05 PM	8.62			4148	15.33	1021.84
29/05/20 02:17:01 PM	8.84			4148	15.58	1021.87
29/05/20 02:22:56 PM	9.17			4148	15.35	1021.75
29/05/20 02:28:50 PM	9.37			4147	15.33	1021.81
29/05/20 02:34:44 PM	9.57			4147	15.35	1021.86
29/05/20 02:40:39 PM	9.67			4147	15.38	1021.80
29/05/20 02:46:33 PM	9.68			4148	15.22	1021.72
29/05/20 02:52:28 PM	9.65			4148	15.28	1021.68
29/05/20 02:58:22 PM	9.59			4147	15.21	1021.47
29/05/20 03:04:17 PM	9.54			4146	15.22	1021.37
29/05/20 03:10:13 PM	9.49			4148	15.35	1021.24
29/05/20 03:16:07 PM	9.52			4147	15.26	1021.09
29/05/20 03:22:02 PM	9.52			4147	15.34	1021.10
29/05/20 03:27:57 PM	9.48			4148	15.21	1021.03
29/05/20 03:33:51 PM	9.39			4148	15.25	1020.96
29/05/20 03:39:45 PM	9.36			4147	15.35	1020.97
29/05/20 03:45:39 PM	9.31			4146	15.30	1020.93
29/05/20 03:51:34 PM	9.28			4147	15.27	1020.84
29/05/20 03:57:28 PM	9.21			4147	15.16	1020.81
29/05/20 04:03:22 PM	9.23			4147	15.13	1020.75
29/05/20 04:09:16 PM	9.28			4146	15.39	1020.70
29/05/20 04:15:11 PM	9.35			4147	15.06	1020.67
29/05/20 04:21:06 PM	9.46			4147	15.28	1020.58
29/05/20 04:27:01 PM	9.66			4147	15.07	1020.59
29/05/20 04:32:56 PM	9.80			4147	15.32	1020.58
29/05/20 04:38:50 PM	10.00			4146	15.34	1020.72
29/05/20 04:44:44 PM	10.12			4145	15.25	1020.74
29/05/20 04:50:39 PM	10.24			4146	15.35	1020.61
29/05/20 04:56:33 PM	10.34			4146	15.26	1020.57
29/05/20 05:02:29 PM	10.49			4147	15.12	1020.58
29/05/20 05:08:23 PM	10.60			4146	15.19	1020.62
29/05/20 05:14:18 PM	10.69			4147	15.10	1020.56
29/05/20 05:20:13 PM	10.78			4145	14.88	1020.53
29/05/20 05:26:07 PM	10.85			4146	15.10	1020.57
29/05/20 05:32:02 PM	10.93			4145	15.08	1020.48
29/05/20 05:37:57 PM	10.97			4146	14.87	1020.47
29/05/20 05:43:52 PM	10.96			4147	14.71	1020.53
29/05/20 05:49:47 PM	10.96			4144	14.85	1020.49
29/05/20 05:55:41 PM	10.93			4145	15.00	1020.59
29/05/20 06:01:37 PM	10.89			4146	15.10	1020.69
29/05/20 06:07:31 PM	10.90			4146	14.49	1020.67
29/05/20 06:13:26 PM	10.90			4145	15.01	1020.66
29/05/20 06:19:21 PM	10.85			4145	14.68	1020.57
29/05/20 06:25:16 PM	10.83			4146	14.66	1020.65
29/05/20 06:31:10 PM	10.79			4146	14.76	1020.67
29/05/20 06:37:05 PM	10.74			4146	14.47	1020.57
29/05/20 06:43:00 PM	10.71			4146	14.73	1020.56
29/05/20 06:48:55 PM	10.63			4146	14.61	1020.61
29/05/20 06:54:49 PM	10.54			4145	14.45	1020.58
29/05/20 07:00:43 PM	10.41			4145	14.81	1020.55
29/05/20 07:06:38 PM	10.31			4146	14.64	1020.51
29/05/20 07:12:33 PM	10.22			4146	44.94	1020.63
29/05/20 07:18:28 PM	10.15			4146	14.93	1020.65
29/05/20 07:24:22 PM	10.09			4146	14.73	1020.72
29/05/20 07:30:17 PM	10.04			4146	14.51	1020.74
29/05/20 07:36:11 PM	10.00			4145	14.69	1020.69
29/05/20 07:42:06 PM	9.97			4145	14.53	1020.80
29/05/20 07:48:01 PM	9.95			4145	14.56	1020.84
29/05/20 07:53:56 PM	9.88			4145	14.43	1020.74
29/05/20 07:59:50 PM	9.85			4144	14.64	1020.71
29/05/20 08:05:44 PM	9.82			4146	14.58	1020.74
29/05/20 08:11:40 PM	9.82			4145	14.50	1020.62
29/05/20 08:17:33 PM	9.78			4144	14.33	1020.68
29/05/20 08:23:27 PM	9.75			4144	14.62	1020.62
29/05/20 08:29:22 PM	9.66			4145	14.62	1020.59
29/05/20 08:35:17 PM	9.49			4146	14.64	1020.60
29/05/20 08:41:11 PM	9.29			4146	14.68	1020.64
29/05/20 08:47:05 PM	9.10			4145	14.68	1020.63
29/05/20 08:53:00 PM	8.85			4145	14.61	1020.60
29/05/20 08:58:54 PM	8.70			4146	14.69	1020.55
29/05/20 09:04:48 PM	8.59			4145	15.73	1020.52
29/05/20 09:10:43 PM	8.53			4146	16.38	1020.60
29/05/20 09:16:37 PM	8.58			4145	17.71	1020.69
29/05/20 09:22:31 PM	8.68			4145	19.73	1020.81
29/05/20 09:28:26 PM	8.77			4145	22.69	1020.81
29/05/20 09:34:20 PM	8.95			4145	25.42	1020.93
29/05/20 09:40:15 PM	9.09			4144	28.23	1020.92
29/05/20 09:46:10 PM	9.27			4145	30.48	1020.90
29/05/20 09:52:05 PM	9.40			4145	33.37	1021.02
29/05/20 09:58:00 PM	9.62			4144	49.13	1021.10
29/05/20 10:03:53 PM	9.82			4144	66.23	1021.05
29/05/20 10:09:47 PM	10.24			4142	107.51	1021.16
29/05/20 10:15:42 PM	10.94			4143	117.37	1021.10
29/05/20 10:21:37 PM	11.76			4143	71.39	1021.27
29/05/20 10:27:32 PM	12.31			4144	133.79	1021.21
29/05/20 10:33:26 PM	12.81			4142	188.01	1021.37
29/05/20 10:39:21 PM	13.54			4142	214.91	1021.32
29/05/20 10:45:16 PM	14.35			4143	212.83	1021.42
29/05/20 10:51:11 PM	15.19			4142	234.96	1021.53
29/05/20 10:57:06 PM	15.93			4142	262.92	1021.35
29/05/20 11:03:01 PM	16.56			4142	271.24	1021.28
29/05/20 11:08:57 PM	17.17			4141	318.20	1021.24
29/05/20 11:14:53 PM	17.68			4141	351.37	1021.14
29/05/20 11:20:49 PM	18.12			4142	346.44	1021.24
29/05/20 11:26:45 PM	18.57			4141	352.46	1021.27
29/05/20 11:32:41 PM	18.98			4141	390.53	1021.16
29/05/20 11:38:37 PM	19.29			4141	419.22	1021.00
29/05/20 11:44:33 PM	19.66			4141	438.74	1021.01
29/05/20 11:50:29 PM	19.97			4140	438.67	1020.87
29/05/20 11:56:25 PM	20.17			4140	475.01	1020.91
30/05/20 12:02:21 AM	20.34			4141	517.57	1020.90
30/05/20 12:08:17 AM	20.46			4141	522.37	1020.71
30/05/20 12:14:13 AM	20.65			4141	533.69	1020.51
30/05/20 12:20:08 AM	20.75			4140	559.97	1020.52
30/05/20 12:26:04 AM	20.82			4139	535.93	1020.39
30/05/20 12:31:59 AM	20.90			4140	536.47	1020.42
30/05/20 12:37:55 AM	20.96			4140	620.69	1020.31
30/05/20 12:43:51 AM	21.10			4140	628.33	1020.04
30/05/20 12:49:48 AM	21.28			4140	645.59	1020.06
30/05/20 12:55:44 AM	21.35			4140	653.11	1019.91
30/05/20 01:01:40 AM	21.38			4139	689.56	1019.57
30/05/20 01:07:36 AM	21.43			4140	638.36	1019.48
30/05/20 01:13:32 AM	21.54			4140	666.84	1019.26
30/05/20 01:19:28 AM	21.59			4139	671.79	1018.96
30/05/20 01:25:24 AM	21.62			4140	704.99	1018.78
30/05/20 01:31:20 AM	21.66			4139	732.01	1018.53
30/05/20 01:37:16 AM	21.72			4140	738.62	1018.29
30/05/20 01:43:12 AM	21.66			4139	709.11	1018.17
30/05/20 01:49:08 AM	21.60			4140	785.90	1018.03
30/05/20 01:55:04 AM	21.60			4140	776.90	1017.85
30/05/20 02:01:01 AM	21.60			4139	745.35	1017.77
30/05/20 02:06:57 AM	21.61			4139	762.05	1017.46
30/05/20 02:12:53 AM	21.53			4140	778.72	1017.35
30/05/20 02:18:49 AM	21.63			4139	799.86	1017.21
30/05/20 02:24:45 AM	21.66			4140	761.80	1017.02
30/05/20 02:30:41 AM	21.80			4140	791.17	1016.84
30/05/20 02:36:37 AM	21.93			4139	808.57	1016.88
30/05/20 02:42:33 AM	21.95			4139	325.72	1016.64
30/05/20 02:48:29 AM	21.98			4138	809.91	1016.65
30/05/20 02:54:25 AM	21.93			4139	868.82	1016.58
30/05/20 03:00:21 AM	21.93			4139	844.18	1016.52
30/05/20 03:06:17 AM	22.03			4139	821.13	1016.62
30/05/20 03:12:13 AM	21.94			4139	837.00	1016.27
30/05/20 03:18:09 AM	21.91			4138	834.77	1016.00
30/05/20 03:24:05 AM	21.96			4139	842.11	1016.07
30/05/20 03:30:01 AM	22.05			4139	840.34	1015.90
30/05/20 03:35:57 AM	22.08			4139	843.03	1015.68
30/05/20 03:41:53 AM	22.23			4138	790.69	1015.63
30/05/20 03:47:50 AM	22.34			4139	847.66	1015.49
30/05/20 03:53:46 AM	22.36			4138	828.68	1015.28
30/05/20 03:59:42 AM	22.33			4138	818.77	1015.05
30/05/20 04:05:38 AM	22.25			4139	829.83	1014.81
30/05/20 04:11:34 AM	22.22			4138	813.70	1014.83
30/05/20 04:17:30 AM	22.19			4139	804.46	1014.40
30/05/20 04:23:27 AM	22.12			4138	773.05	1014.45
30/05/20 04:29:22 AM	22.04			4138	448.11	1014.42
30/05/20 04:35:18 AM	21.80			4138	431.18	1014.54
30/05/20 04:41:13 AM	21.36			4138	503.88	1014.28
30/05/20 04:47:09 AM	20.92			4138	408.91	1014.34
30/05/20 04:53:04 AM	20.57			4139	542.69	1014.37
30/05/20 04:58:59 AM	20.34			4138	329.29	1014.34
30/05/20 05:04:55 AM	20.12			4139	322.68	1014.23
30/05/20 05:10:50 AM	19.86			4139	278.38	1014.00
30/05/20 05:16:46 AM	19.52			4139	234.77	1013.85
30/05/20 05:22:42 AM	19.23			4140	231.24	1013.63
30/05/20 05:28:38 AM	18.95			4139	246.50	1013.61
30/05/20 05:34:34 AM	18.71			4139	255.75	1013.61
30/05/20 05:40:29 AM	18.54			4139	190.67	1013.24
30/05/20 05:46:24 AM	18.29			4139	210.08	1013.21
30/05/20 05:52:19 AM	18.05			4140	171.41	1012.96
30/05/20 05:58:15 AM	17.85			4139	195.70	1012.94
30/05/20 06:04:11 AM	17.64			4139	249.85	1012.99
30/05/20 06:10:06 AM	17.47			4139	172.09	1013.03
30/05/20 06:16:02 AM	17.32			4140	113.58	1012.99
30/05/20 06:21:58 AM	17.10			4140	88.51	1012.91
30/05/20 06:27:54 AM	16.94			4140	72.51	1012.74
30/05/20 06:33:49 AM	16.68			4139	81.73	1012.57
30/05/20 06:39:44 AM	16.60			4139	64.81	1012.41
30/05/20 06:45:39 AM	16.52			4139	57.67	1012.25
30/05/20 06:51:34 AM	16.38			4139	51.13	1012.25
30/05/20 06:57:29 AM	16.20			4140	36.78	1012.07
30/05/20 07:03:24 AM	16.00			4138	28.78	1012.01
30/05/20 07:09:19 AM	15.81			4140	28.81	1011.89
30/05/20 07:15:14 AM	15.61			4139	22.55	1011.62
30/05/20 07:21:09 AM	15.42			4139	17.71	1011.55
30/05/20 07:27:04 AM	15.23			4139	16.11	1011.50
30/05/20 07:32:59 AM	15.10			4140	15.89	1011.47
30/05/20 07:38:55 AM	14.99			4140	15.63	1011.42
30/05/20 07:44:49 AM	14.84			4139	15.54	1011.45
30/05/20 07:50:44 AM	14.78			4140	15.36	1011.31
30/05/20 07:56:40 AM	14.70			4139	15.24	1011.30
30/05/20 08:02:35 AM	14.65			4138	14.86	1011.26
30/05/20 08:08:29 AM	14.61			4139	15.11	1011.28
30/05/20 08:14:24 AM	14.52			4139	15.16	1011.15
30/05/20 08:20:20 AM	14.45			4140	15.06	1010.94
30/05/20 08:26:14 AM	14.40			4139	15.04	1010.61
30/05/20 08:32:09 AM	14.39			4139	14.73	1010.71
30/05/20 08:38:05 AM	14.33			4139	14.78	1010.58
30/05/20 08:43:59 AM	14.36			4138	14.98	1010.33
30/05/20 08:49:55 AM	14.42			4139	15.03	1010.34
30/05/20 08:55:50 AM	14.48			4139	15.19	1010.29
30/05/20 09:01:44 AM	14.53			4139	14.89	1010.27
30/05/20 09:07:40 AM	14.62			4139	14.94	1010.20
30/05/20 09:13:34 AM	14.66			4137	15.12	1010.09
30/05/20 09:19:29 AM	14.68			4138	14.86	1009.90
30/05/20 09:25:23 AM	14.73			4138	14.77	1009.92
30/05/20 09:31:18 AM	14.77			4139	14.71	1009.89
30/05/20 09:37:13 AM	14.84			4138	14.79	1009.96
30/05/20 09:43:08 AM	14.93			4138	15.44	1009.83
30/05/20 09:49:04 AM	14.96			4139	14.97	1009.92
30/05/20 09:54:58 AM	15.01			4138	15.29	1009.86
30/05/20 10:00:54 AM	15.08			4139	15.52	1009.94
30/05/20 10:06:48 AM	15.15			4138	15.44	1009.73
30/05/20 10:12:43 AM	15.21			4139	15.12	1009.56
30/05/20 10:18:39 AM	15.24			4139	15.24	1009.66
30/05/20 10:24:33 AM	15.31			4138	15.24	1010.13
30/05/20 10:30:29 AM	15.34			4139	15.57	1009.98
30/05/20 10:36:24 AM	15.42			4138	15.55	1010.14
30/05/20 10:42:20 AM	15.42			4138	15.04	1009.98
30/05/20 10:48:14 AM	15.43			4137	14.98	1010.04
30/05/20 10:54:11 AM	15.44			4138	14.63	1010.10
30/05/20 11:00:07 AM	15.41			4138	15.35	1010.08
30/05/20 11:06:04 AM	15.45			4139	14.87	1010.56
30/05/20 11:11:59 AM	15.46			4137	14.77	1011.00
30/05/20 11:17:53 AM	15.49			4138	14.90	1010.88
30/05/20 11:23:49 AM	15.45			4137	15.00	1010.75
30/05/20 11:29:44 AM	15.48			4138	14.58	1010.33
30/05/20 11:35:40 AM	15.42			4138	16.60	1010.57
30/05/20 11:41:34 AM	15.32			4137	14.62	1010.98
30/05/20 11:47:30 AM	15.27			4138	15.06	1010.89
30/05/20 11:53:24 AM	15.24			4138	15.11	1010.76
30/05/20 11:59:20 AM	15.25			4139	14.62	1010.55
30/05/20 12:05:14 PM	15.28			4137	14.92	1010.48
30/05/20 12:11:09 PM	15.31			4138	15.11	1010.27
30/05/20 12:17:05 PM	15.46			4138	14.93	1010.53
30/05/20 12:23:00 PM	15.44			4138	14.62	1010.67
30/05/20 12:28:56 PM	15.53			4138	14.54	1010.73
30/05/20 12:34:51 PM	15.53			4136	14.69	1010.49
30/05/20 12:40:46 PM	15.61			4137	14.62	1010.42
30/05/20 12:46:41 PM	15.55			4138	14.63	1010.25
30/05/20 12:52:35 PM	15.53			4136	14.53	1010.40
30/05/20 12:58:31 PM	15.55			4138	14.50	1010.28
30/05/20 01:04:25 PM	15.61			4137	14.76	1010.07
30/05/20 01:10:21 PM	15.65			4137	14.56	1010.00
30/05/20 01:16:15 PM	15.67			4137	16.69	1009.92
30/05/20 01:22:11 PM	15.69			4138	14.46	1009.77
30/05/20 01:28:05 PM	15.70			4137	14.52	1009.52
30/05/20 01:34:01 PM	15.69			4138	14.49	1009.51
30/05/20 01:39:55 PM	15.71			4137	14.40	1009.50
30/05/20 01:45:51 PM	15.73			4137	14.52	1009.63
30/05/20 01:51:45 PM	15.75			4137	14.46	1009.91
30/05/20 01:57:41 PM	15.77			4138	14.67	1009.80
30/05/20 02:03:36 PM	15.81			4137	14.72	1009.66
30/05/20 02:09:31 PM	15.79			4137	14.32	1009.63
30/05/20 02:15:27 PM	15.76			4137	14.57	1009.64
30/05/20 02:21:22 PM	15.72			4137	14.51	1009.55
30/05/20 02:27:18 PM	15.77			4138	14.29	1009.31
30/05/20 02:33:13 PM	15.73			4137	14.41	1009.38
30/05/20 02:39:08 PM	15.71			4137	14.43	1009.41
30/05/20 02:45:03 PM	15.74			4136	14.76	1009.51
30/05/20 02:50:58 PM	15.78			4136	14.66	1009.62
30/05/20 02:56:53 PM	15.77			4138	14.81	1009.62
30/05/20 03:02:48 PM	15.83			4137	15.48	1009.46
30/05/20 03:08:43 PM	15.79			4137	15.28	1009.37
30/05/20 03:14:38 PM	15.49			4137	15.13	1009.62
30/05/20 03:20:33 PM	15.33			4137	14.97	1009.43
30/05/20 03:26:28 PM	15.30			4136	14.91	1009.53
30/05/20 03:32:23 PM	15.29			4137	14.78	1009.77
30/05/20 03:38:18 PM	15.30			4137	14.63	1009.64
30/05/20 03:44:13 PM	15.18			4137	14.60	1009.80
30/05/20 03:50:08 PM	15.00			4137	15.15	1009.67
30/05/20 03:56:03 PM	14.77			4136	14.87	1009.71
30/05/20 04:01:58 PM	14.64			4137	14.72	1009.75
30/05/20 04:07:53 PM	14.42			4137	14.41	1009.63
30/05/20 04:13:48 PM	14.31			4137	14.61	1009.65
30/05/20 04:19:43 PM	14.18			4138	14.48	1009.77
30/05/20 04:25:38 PM	14.19			4137	14.85	1009.76
30/05/20 04:31:33 PM	14.25			4137	14.36	1009.69
30/05/20 04:37:28 PM	14.30			4137	14.29	1009.73
30/05/20 04:43:23 PM	14.40			4137	14.19	1009.73
30/05/20 04:49:18 PM	14.48			4137	14.37	1009.72
30/05/20 04:55:13 PM	14.51			4136	13.86	1009.61
30/05/20 05:01:08 PM	14.60			4137	14.23	1009.47
30/05/20 05:07:03 PM	14.59			4137	14.71	1009.52
30/05/20 05:12:58 PM	14.63			4135	14.52	1009.54
30/05/20 05:18:53 PM	14.66			4137	13.95	1009.30
30/05/20 05:24:48 PM	14.66			4137	13.71	1009.30
30/05/20 05:30:43 PM	14.67			4136	14.08	1009.07
30/05/20 05:36:37 PM	14.65			4135	14.16	1009.07
30/05/20 05:42:32 PM	14.62			4136	13.73	1009.10
30/05/20 05:48:28 PM	14.63			4136	13.85	1009.02
30/05/20 05:54:23 PM	14.59			4137	13.86	1008.95
30/05/20 06:00:18 PM	14.60			4135	13.89	1008.86
30/05/20 06:06:13 PM	14.60			4136	13.84	1008.85
30/05/20 06:12:08 PM	14.60			4136	14.55	1008.92
30/05/20 06:18:03 PM	14.53			4136	14.08	1009.15
30/05/20 06:23:58 PM	14.53			4136	13.74	1009.00
30/05/20 06:29:53 PM	14.49			4136	13.99	1009.12
30/05/20 06:35:48 PM	14.50			4136	13.95	1008.96
30/05/20 06:41:43 PM	14.47			4136	13.66	1008.91
30/05/20 06:47:38 PM	14.45			4136	13.68	1008.92
30/05/20 07:00:00 PM	14.45			4136	13.80	1008.93
30/05/20 07:05:55 PM	14.31			4135	13.90	1009.14
30/05/20 07:11:50 PM	14.28			4136	13.65	1009.21
30/05/20 07:17:45 PM	14.25			4135	13.58	1009.33
30/05/20 07:23:41 PM	14.21			4136	13.64	1009.40
30/05/20 07:29:35 PM	14.16			4135	13.79	1009.45
30/05/20 07:35:30 PM	14.10			4136	13.74	1009.56
30/05/20 07:41:26 PM	14.08			4135	13.53	1009.56
30/05/20 07:47:20 PM	14.04			4136	13.54	1009.66
30/05/20 07:53:15 PM	13.98			4135	13.49	1009.73
30/05/20 07:59:10 PM	13.92			4136	13.40	1009.79
30/05/20 08:05:06 PM	13.88			4136	13.60	1009.80
30/05/20 08:11:01 PM	13.82			4135	14.07	1009.80
30/05/20 08:16:55 PM	13.77			4135	13.54	1009.81
30/05/20 08:22:50 PM	13.74			4136	13.56	1009.86
30/05/20 08:28:45 PM	13.69			4136	13.39	1009.82
30/05/20 08:34:40 PM	13.69			4136	13.55	1009.78
30/05/20 08:40:35 PM	13.64			4135	13.66	1009.79
30/05/20 08:46:30 PM	13.61			4135	13.56	1009.72
30/05/20 08:52:26 PM	13.60			4136	13.54	1009.82
30/05/20 08:58:22 PM	13.58			4135	13.62	1009.82
30/05/20 09:04:16 PM	13.57			4136	13.91	1009.87
30/05/20 09:10:11 PM	13.51			4135	14.44	1009.88
30/05/20 09:16:06 PM	13.51			4137	15.80	1009.82
30/05/20 09:22:00 PM	13.42			4135	17.75	1009.86
30/05/20 09:27:55 PM	13.41			4136	18.68	1009.84
30/05/20 09:33:50 PM	13.38			4136	23.37	1009.85
30/05/20 09:39:45 PM	13.29			4136	28.64	1010.00
30/05/20 09:45:40 PM	13.25			4136	39.47	1009.93
30/05/20 09:51:36 PM	13.25			4136	49.56	1009.99
30/05/20 09:57:30 PM	13.26			4135	46.43	1010.15
30/05/20 10:03:24 PM	13.31			4135	51.53	1010.16
30/05/20 10:09:20 PM	13.35			4136	56.81	1010.14
30/05/20 10:15:15 PM	13.40			4136	57.59	1010.32
30/05/20 10:21:11 PM	13.48			4136	63.23	1010.40
30/05/20 10:27:05 PM	13.50			4134	78.02	1010.33
30/05/20 10:33:01 PM	13.59			4134	77.77	1010.41
30/05/20 10:38:55 PM	13.66			4134	88.02	1010.40
30/05/20 10:44:49 PM	13.75			4134	66.43	1010.50
30/05/20 10:50:44 PM	13.77			4135	105.35	1010.65
30/05/20 10:56:39 PM	13.89			4135	153.16	1010.55
30/05/20 11:02:34 PM	13.97			4134	139.03	1010.69
30/05/20 11:08:28 PM	14.16			4134	134.64	1010.71
30/05/20 11:14:23 PM	14.31			4135	116.88	1010.74
30/05/20 11:20:19 PM	14.46			4135	113.84	1010.63
30/05/20 11:26:13 PM	14.54			4133	80.03	1010.68
30/05/20 11:32:08 PM	14.61			4135	118.34	1010.73
30/05/20 11:38:04 PM	14.61			4135	141.17	1010.68
30/05/20 11:43:58 PM	14.60			4133	146.06	1010.73
30/05/20 11:49:53 PM	14.64			4134	134.91	1010.67
30/05/20 11:55:49 PM	14.67			4135	144.50	1010.64
31/05/20 12:01:43 AM	14.77			4133	541.84	1010.73
31/05/20 12:07:38 AM	15.43			4133	562.54	1010.62
31/05/20 12:13:33 AM	16.48			4132	807.73	1010.61
31/05/20 12:19:29 AM	17.47			4133	585.15	1010.78
31/05/20 12:25:24 AM	18.16			4133	701.84	1010.73
31/05/20 12:31:20 AM	18.76			4132	658.12	1010.73
31/05/20 12:37:16 AM	19.30			4132	666.09	1010.61
31/05/20 12:43:12 AM	19.73			4133	663.02	1010.60
31/05/20 12:49:08 AM	20.14			4133	680.97	1010.54
31/05/20 12:55:05 AM	20.43			4132	642.05	1010.60
31/05/20 01:01:02 AM	20.77			4132	758.76	1010.55
31/05/20 01:06:57 AM	21.02			4131	729.93	1010.42
31/05/20 01:12:54 AM	21.23			4131	802.56	1010.47
31/05/20 01:18:50 AM	21.55			4132	748.22	1010.34
31/05/20 01:24:45 AM	21.72			4131	837.85	1010.32
31/05/20 01:30:41 AM	21.75			4132	281.74	1010.30
31/05/20 01:36:38 AM	21.68			4132	544.01	1010.15
31/05/20 01:42:34 AM	21.57			4132	939.25	1010.08
31/05/20 01:48:29 AM	21.46			4131	323.57	1010.01
31/05/20 01:54:25 AM	21.32			4132	197.74	1009.64
31/05/20 02:00:22 AM	20.95			4133	468.92	1009.78
31/05/20 02:06:19 AM	20.55			4132	174.98	1009.64
31/05/20 02:12:15 AM	20.17			4133	300.14	1009.52
31/05/20 02:18:11 AM	19.85			4133	166.75	1009.36
31/05/20 02:24:07 AM	19.52			4133	545.11	1009.29
31/05/20 02:30:03 AM	19.29			4133	232.54	1009.13
31/05/20 02:35:59 AM	19.17			4133	196.19	1009.03
31/05/20 02:41:55 AM	18.95			4133	214.33	1008.93
31/05/20 02:47:51 AM	18.79			4132	205.56	1008.99
31/05/20 02:53:47 AM	18.73			4132	190.47	1008.65
31/05/20 02:59:42 AM	18.55			4133	638.39	1008.57
31/05/20 03:05:37 AM	18.62			4131	253.69	1008.55
31/05/20 03:11:32 AM	18.63			4132	374.92	1008.44
31/05/20 03:17:27 AM	18.66			4132	220.24	1008.37
31/05/20 03:23:23 AM	18.68			4132	280.86	1008.18
31/05/20 03:29:19 AM	18.92			4132	161.64	1008.27
31/05/20 03:35:15 AM	19.04			4132	572.89	1008.26
31/05/20 03:41:11 AM	19.18			4132	288.60	1008.06
31/05/20 03:47:07 AM	19.47			4132	226.54	1008.01
31/05/20 03:53:03 AM	19.66			4132	234.88	1008.02
31/05/20 03:58:59 AM	19.76			4131	174.56	1007.89
31/05/20 04:04:55 AM	19.64			4131	259.89	1007.99
31/05/20 04:10:51 AM	19.42			4132	538.70	1007.94
31/05/20 04:16:47 AM	19.38			4132	864.76	1007.88
31/05/20 04:22:43 AM	19.67			4132	674.45	1007.82
31/05/20 04:28:39 AM	20.09			4131	807.58	1007.86
31/05/20 04:34:35 AM	20.39			4130	216.40	1007.95
31/05/20 04:40:30 AM	20.39			4130	553.78	1007.87
31/05/20 04:46:26 AM	20.28			4130	610.76	1007.88
31/05/20 04:52:22 AM	20.12			4131	270.50	1007.79
31/05/20 04:58:19 AM	20.01			4131	271.49	1007.66
31/05/20 05:04:15 AM	19.89			4131	613.63	1007.70
31/05/20 05:10:11 AM	19.92			4132	403.76	1007.62
31/05/20 05:16:07 AM	19.94			4132	262.35	1007.60
31/05/20 05:22:04 AM	19.76			4132	191.51	1007.65
31/05/20 05:28:00 AM	19.46			4131	118.73	1007.66
31/05/20 05:33:56 AM	19.10			4132	94.91	1007.69
31/05/20 05:39:52 AM	18.73			4133	70.22	1007.71
31/05/20 05:45:47 AM	18.41			4131	94.66	1007.66
31/05/20 05:51:42 AM	18.15			4132	149.98	1007.74
31/05/20 05:57:38 AM	17.87			4132	123.62	1007.62
31/05/20 06:03:34 AM	17.70			4132	132.53	1007.63
31/05/20 06:09:29 AM	17.56			4131	108.45	1007.56
31/05/20 06:15:24 AM	17.36			4132	104.49	1007.56
31/05/20 06:21:20 AM	17.18			4132	83.18	1007.55
31/05/20 06:27:15 AM	17.00			4132	54.28	1007.53
31/05/20 06:33:11 AM	16.78			4132	58.64	1007.50
31/05/20 06:39:06 AM	16.63			4131	53.67	1007.51
31/05/20 06:45:01 AM	16.48			4132	41.26	1007.34
31/05/20 06:50:57 AM	16.31			4132	34.92	1007.48
31/05/20 06:56:52 AM	16.16			4131	24.79	1007.43
31/05/20 07:02:47 AM	15.96			4132	18.16	1007.51
31/05/20 07:08:42 AM	15.78			4131	16.44	1007.67
31/05/20 07:14:37 AM	15.63			4133	20.92	1007.61
31/05/20 07:20:32 AM	15.47			4132	29.78	1007.63
31/05/20 07:26:28 AM	15.35			4132	14.01	1007.77
31/05/20 07:32:23 AM	15.27			4132	71.05	1007.76
31/05/20 07:38:18 AM	15.22			4131	14.07	1007.81
31/05/20 07:44:13 AM	15.12			4132	123.51	1007.82
31/05/20 07:50:08 AM	15.01			4132	13.26	1007.79
31/05/20 07:56:03 AM	14.95			4131	14.54	1007.75
31/05/20 08:01:57 AM	14.86			4131	14.65	1007.72
31/05/20 08:07:52 AM	14.76			4131	59.04	1007.71
31/05/20 08:13:47 AM	14.70			4132	16.96	1007.81
31/05/20 08:19:42 AM	14.63			4132	10.97	1007.77
31/05/20 08:25:37 AM	14.53			4131	21.03	1007.76
31/05/20 08:31:32 AM	14.45			4131	13.16	1007.83
31/05/20 08:37:27 AM	14.35			4132	25.95	1007.83
31/05/20 08:43:22 AM	14.28			4130	13.52	1007.84
31/05/20 08:49:16 AM	14.19			4131	13.00	1007.86
31/05/20 08:55:11 AM	14.04			4132	12.57	1007.87
31/05/20 09:01:06 AM	13.89			4132	13.16	1007.80
31/05/20 09:07:01 AM	13.66			4132	13.10	1007.71
31/05/20 09:12:56 AM	13.54			4132	12.71	1007.69
31/05/20 09:18:51 AM	13.41			4132	13.11	1007.82
31/05/20 09:24:45 AM	13.39			4132	13.18	1007.60
31/05/20 09:30:39 AM	13.32			4131	13.07	1007.69
31/05/20 09:36:34 AM	13.31			4131	12.95	1007.78
31/05/20 09:42:28 AM	13.29			4132	13.13	1007.67
31/05/20 09:48:22 AM	13.22			4131	12.90	1007.66
31/05/20 09:54:17 AM	13.13			4132	12.59	1007.61
31/05/20 10:00:12 AM	13.07			4132	12.81	1007.56
31/05/20 10:06:07 AM	12.98			4132	13.29	1007.64
31/05/20 10:12:02 AM	12.84			4131	12.60	1007.58
31/05/20 10:17:57 AM	12.74			4131	12.93	1007.38
31/05/20 10:23:51 AM	12.66			4131	12.64	1007.35
31/05/20 10:29:45 AM	12.55			4131	12.87	1007.30
31/05/20 10:35:39 AM	12.52			4131	12.63	1007.13
31/05/20 10:41:34 AM	12.49			4132	12.68	1007.05
31/05/20 10:47:29 AM	12.45			4132	12.70	1006.98
31/05/20 10:53:24 AM	12.45			4130	12.74	1006.86
31/05/20 10:59:18 AM	12.41			4131	12.54	1006.84
31/05/20 11:05:12 AM	12.39			4131	12.82	1006.77
31/05/20 11:11:06 AM	12.38			4130	12.58	1006.59
31/05/20 11:17:01 AM	12.40			4132	12.65	1006.59
31/05/20 11:22:56 AM	12.44			4131	12.76	1006.37
31/05/20 11:28:50 AM	12.51			4131	13.28	1006.26
31/05/20 11:34:44 AM	12.56			4131	12.62	1006.25
31/05/20 11:40:40 AM	12.60			4132	12.53	1006.14
31/05/20 11:46:35 AM	12.67			4131	12.80	1006.01
31/05/20 11:52:30 AM	12.69			4132	12.69	1006.00
31/05/20 11:58:25 AM	12.71			4132	12.89	1006.01
31/05/20 12:04:21 PM	12.73			4131	12.62	1005.92
31/05/20 12:10:15 PM	12.78			4132	12.77	1005.86
31/05/20 12:16:10 PM	12.81			4131	12.93	1005.73
31/05/20 12:22:05 PM	12.79			4132	12.99	1005.78
31/05/20 12:28:00 PM	12.78			4132	12.76	1005.71
31/05/20 12:33:56 PM	12.77			4131	12.81	1005.64
31/05/20 12:39:51 PM	12.78			4131	12.76	1005.56
31/05/20 12:45:46 PM	12.80			4131	12.54	1005.47
31/05/20 12:51:40 PM	12.85			4130	12.75	1005.27
31/05/20 12:57:35 PM	12.84			4130	12.59	1005.16
31/05/20 01:03:29 PM	12.86			4130	12.71	1005.03
31/05/20 01:09:25 PM	12.86			4132	12.59	1004.94
31/05/20 01:15:20 PM	12.87			4131	12.94	1004.80
31/05/20 01:21:15 PM	12.87			4131	12.73	1004.65
31/05/20 01:27:11 PM	12.86			4131	13.00	1004.58
31/05/20 01:33:05 PM	12.80			4130	12.57	1004.58
31/05/20 01:38:59 PM	12.71			4130	12.90	1004.57
31/05/20 01:44:54 PM	12.62			4130	12.56	1004.40
31/05/20 01:50:49 PM	12.55			4131	12.43	1004.35
31/05/20 01:56:43 PM	12.48			4130	12.69	1004.33
31/05/20 02:02:37 PM	12.42			4130	12.76	1004.17
31/05/20 02:08:32 PM	12.32			4131	12.62	1004.08
31/05/20 02:14:27 PM	12.21			4131	12.59	1003.97
31/05/20 02:20:22 PM	12.10			4131	12.61	1003.86
31/05/20 02:26:17 PM	11.97			4131	12.82	1003.55
31/05/20 02:32:12 PM	11.84			4131	14.65	1003.47
31/05/20 02:38:07 PM	11.70			4130	12.48	1003.33
31/05/20 02:44:03 PM	11.55			4131	12.92	1003.18
31/05/20 02:49:57 PM	11.46			4131	12.69	1003.08
31/05/20 02:55:52 PM	11.37			4131	12.38	1002.96
31/05/20 03:01:46 PM	11.28			4130	12.52	1002.97
31/05/20 03:07:40 PM	11.21			4130	12.57	1002.88
31/05/20 03:13:35 PM	11.13			4130	12.58	1002.77
31/05/20 03:19:29 PM	11.10			4129	12.23	1002.84
31/05/20 03:25:23 PM	11.01			4130	12.41	1002.80
31/05/20 03:31:17 PM	10.99			4131	12.23	1002.58
31/05/20 03:37:11 PM	10.95			4130	12.34	1002.40
31/05/20 03:43:05 PM	10.92			4131	12.44	1002.24
31/05/20 03:49:01 PM	10.91			4131	12.44	1002.05
31/05/20 03:54:56 PM	10.87			4131	12.33	1001.91
31/05/20 04:00:51 PM	10.88			4131	12.37	1001.79
31/05/20 04:06:46 PM	10.90			4131	12.30	1001.73
31/05/20 04:12:41 PM	10.91			4132	12.51	1001.68
31/05/20 04:18:36 PM	11.04			4130	12.71	1001.54
31/05/20 04:24:31 PM	11.05			4131	12.29	1001.47
31/05/20 04:30:26 PM	11.10			4131	12.35	1001.33
31/05/20 04:36:21 PM	11.16			4131	12.66	1001.22
31/05/20 04:42:15 PM	11.22			4130	12.57	1001.12
31/05/20 04:48:10 PM	11.33			4131	12.51	1001.09
31/05/20 04:54:06 PM	11.43			4131	12.70	1001.05
31/05/20 05:00:00 PM	11.50			4130	12.61	1001.07
31/05/20 05:05:55 PM	11.64			4130	12.53	1000.86
31/05/20 05:11:50 PM	11.69			4131	12.70	1000.87
31/05/20 05:17:45 PM	11.69			4131	12.50	1000.77
31/05/20 05:23:40 PM	11.69			4130	12.55	1000.67
31/05/20 05:29:35 PM	11.64			4131	12.56	1000.61
31/05/20 05:35:31 PM	11.58			4130	12.55	1000.58
31/05/20 05:41:25 PM	11.53			4130	12.51	1000.53
31/05/20 05:47:21 PM	11.43			4130	12.67	1000.59
31/05/20 05:53:16 PM	11.31			4130	12.52	1000.61
31/05/20 05:59:11 PM	11.19			4131	12.46	1000.52
31/05/20 06:05:06 PM	11.08			4131	12.58	1000.53
31/05/20 06:11:01 PM	10.95			4131	12.55	1000.43
31/05/20 06:16:55 PM	10.84			4130	12.69	1000.30
31/05/20 06:22:49 PM	10.75			4130	12.42	1000.23
31/05/20 06:28:42 PM	10.67			4129	12.56	1000.18
31/05/20 06:34:36 PM	10.64			4130	12.45	1000.06
31/05/20 06:40:31 PM	10.60			4131	11.72	1000.14
31/05/20 06:46:26 PM	10.56			4131	11.67	1000.14
31/05/20 06:52:21 PM	10.54			4130	11.53	1000.00
31/05/20 06:58:16 PM	10.52			4131	11.76	1000.05
31/05/20 07:04:11 PM	10.50			4130	11.99	1000.05
31/05/20 07:10:05 PM	10.43			4130	12.48	999.93
31/05/20 07:15:59 PM	10.41			4129	12.81	999.81
31/05/20 07:21:53 PM	10.36			4129	13.53	999.86
31/05/20 07:34:15 PM	10.35			4130	13.93	999.75
31/05/20 07:40:09 PM	10.27			4129	12.61	999.65
31/05/20 07:46:04 PM	10.23			4130	12.20	999.73
31/05/20 07:51:59 PM	10.22			4130	12.28	999.81
31/05/20 07:57:54 PM	10.20			4131	13.19	999.73
31/05/20 08:03:48 PM	10.18			4130	13.99	999.65
31/05/20 08:09:43 PM	10.16			4128	13.21	999.81
31/05/20 08:15:37 PM	10.14			4130	13.98	999.76
31/05/20 08:21:32 PM	10.11			4130	13.92	999.91
31/05/20 08:27:27 PM	10.11			4130	14.01	999.89
31/05/20 08:33:22 PM	10.09			4130	14.00	1000.03
31/05/20 08:39:17 PM	10.05			4129	29.91	1000.04
31/05/20 08:45:10 PM	10.05			4129	15.62	1000.07
31/05/20 08:51:05 PM	10.03			4130	17.75	1000.21
31/05/20 08:57:00 PM	10.03			4129	21.88	1000.25
31/05/20 09:02:55 PM	10.00			4129	17.50	1000.36
31/05/20 09:08:49 PM	10.00			4129	18.56	1000.37
31/05/20 09:14:43 PM	9.96			4129	32.65	1000.33
31/05/20 09:20:37 PM	9.96			4130	21.12	1000.46
31/05/20 09:26:32 PM	9.90			4129	22.14	1000.50
31/05/20 09:32:27 PM	9.89			4130	23.54	1000.71
31/05/20 09:38:21 PM	9.90			4129	29.20	1001.09
31/05/20 09:44:15 PM	9.88			4129	26.25	1001.05
31/05/20 09:50:10 PM	9.86			4129	29.47	1001.27
31/05/20 09:56:05 PM	9.83			4130	30.95	1001.28
31/05/20 10:02:00 PM	9.82			4129	31.94	1001.39
31/05/20 10:07:54 PM	9.82			4129	33.63	1001.55
31/05/20 10:13:47 PM	9.79			4129	33.31	1001.62
31/05/20 10:19:42 PM	9.77			4130	35.98	1001.66
31/05/20 10:25:37 PM	9.73			4130	146.54	1001.63
31/05/20 10:31:32 PM	9.73			4130	35.98	1001.65
31/05/20 10:37:26 PM	9.68			4128	38.01	1001.88
31/05/20 10:43:20 PM	9.63			4128	37.83	1001.95
31/05/20 10:49:14 PM	9.58			4128	42.49	1002.05
31/05/20 10:55:08 PM	9.56			4129	71.18	1002.08
31/05/20 11:01:03 PM	9.56			4130	50.74	1002.08
31/05/20 11:06:58 PM	9.55			4129	54.87	1002.14
31/05/20 11:12:52 PM	9.55			4129	55.05	1002.14
31/05/20 11:18:46 PM	9.56			4129	56.02	1002.24
31/05/20 11:24:41 PM	9.59			4128	54.83	1002.17
31/05/20 11:30:36 PM	9.58			4129	55.10	1002.13
31/05/20 11:36:30 PM	9.63			4128	60.11	1002.12
31/05/20 11:42:24 PM	9.65			4130	69.33	1002.19
31/05/20 11:48:19 PM	9.70			4128	73.72	1002.30
31/05/20 11:54:14 PM	9.73			4129	68.80	1002.45
01/06/20 12:00:09 AM	9.80			4130	65.94	1002.60
01/06/20 12:06:03 AM	9.83			4128	66.73	1002.68
01/06/20 12:11:57 AM	9.88			4128	71.88	1002.74
01/06/20 12:17:51 AM	9.90			4129	83.53	1002.67
01/06/20 12:23:46 AM	9.99			4129	71.53	1002.80
01/06/20 12:29:41 AM	10.02			4129	95.23	1002.85
01/06/20 12:35:36 AM	10.08			4129	115.83	1002.81
01/06/20 12:41:30 AM	10.17			4128	103.32	1002.92
01/06/20 12:47:24 AM	10.25			4128	118.10	1002.93
01/06/20 12:53:19 AM	10.35			4129	109.59	1002.92
01/06/20 12:59:13 AM	10.44			4129	104.39	1003.05
01/06/20 01:05:08 AM	10.52			4128	98.75	1003.19
01/06/20 01:11:03 AM	10.55			4128	111.27	1003.24
01/06/20 01:16:58 AM	10.59			4129	125.04	1003.31
01/06/20 01:22:53 AM	10.61			4128	118.08	1003.19
01/06/20 01:28:47 AM	10.66			4127	104.75	1003.22
01/06/20 01:34:41 AM	10.70			4128	104.14	1003.24
01/06/20 01:40:35 AM	10.73			4127	101.93	1003.31
01/06/20 01:46:29 AM	10.77			4128	100.74	1003.34
01/06/20 01:52:24 AM	10.77			4126	77.06	1003.33
01/06/20 01:58:20 AM	10.75			4128	71.58	1003.28
01/06/20 02:04:15 AM	10.72			4128	65.60	1003.32
01/06/20 02:10:09 AM	10.68			4129	67.25	1003.40
01/06/20 02:16:04 AM	10.61			4129	67.71	1003.37
01/06/20 02:21:59 AM	10.55			4129	77.73	1003.39
01/06/20 02:27:53 AM	10.53			4128	88.74	1003.46
01/06/20 02:33:47 AM	10.53			4127	128.85	1003.42
01/06/20 02:39:41 AM	10.56			4128	89.83	1003.54
01/06/20 02:45:35 AM	10.61			4127	114.49	1003.64
01/06/20 02:51:29 AM	10.70			4127	92.41	1003.70
01/06/20 02:57:24 AM	10.75			4127	94.73	1003.77
01/06/20 03:03:18 AM	10.78			4128	90.92	1003.69
01/06/20 03:09:13 AM	10.79			4127	74.52	1003.72
01/06/20 03:15:08 AM	10.76			4127	82.20	1003.66
01/06/20 03:21:04 AM	10.75			4128	72.29	1003.76
01/06/20 03:21:04 AM	10.75			4128	72.29	1003.76
01/06/20 03:26:59 AM	10.75			4128	79.75	1003.77
01/06/20 03:32:54 AM	10.75			4127	79.36	1003.74
01/06/20 03:38:50 AM	10.75			4128	92.68	1003.78
01/06/20 03:44:44 AM	10.78			4127	74.18	1003.82
01/06/20 03:50:38 AM	10.78			4127	67.97	1003.80
01/06/20 03:56:32 AM	10.77			4127	81.32	1003.83
01/06/20 04:02:27 AM	10.75			4128	83.12	1003.78
01/06/20 04:08:22 AM	10.75			4128	88.15	1003.79
01/06/20 04:14:17 AM	10.75			4128	71.27	1003.76
01/06/20 04:20:12 AM	10.76			4127	58.92	1003.79
01/06/20 04:26:06 AM	10.73			4128	48.83	1003.62
01/06/20 04:32:01 AM	10.67			4128	45.24	1003.69
01/06/20 04:37:56 AM	10.61			4128	45.22	1003.61
01/06/20 04:43:50 AM	10.56			4127	45.78	1003.67
01/06/20 04:49:44 AM	10.52			4126	48.96	1003.69
01/06/20 04:55:38 AM	10.51			4127	49.34	1003.64
01/06/20 05:01:33 AM	10.41			4128	47.09	1003.68
01/06/20 05:07:28 AM	10.42			4128	47.29	1003.76
01/06/20 05:13:23 AM	10.41			4127	48.37	1003.72
01/06/20 05:19:18 AM	10.43			4128	53.64	1003.64
01/06/20 05:25:13 AM	10.55			4127	93.33	1003.73
01/06/20 05:31:07 AM	10.69			4127	86.34	1003.89
01/06/20 05:37:01 AM	10.85			4125	63.77	1004.00
01/06/20 05:42:55 AM	10.95			4126	63.01	1004.11
01/06/20 05:48:49 AM	11.08			4126	59.24	1004.30
01/06/20 05:54:44 AM	11.19			4126	61.56	1004.40
01/06/20 06:00:38 AM	11.30			4126	60.47	1004.65
01/06/20 06:06:32 AM	11.37			4126	73.49	1004.79
01/06/20 06:12:27 AM	11.47			4126	70.07	1004.95
01/06/20 06:18:21 AM	11.51			4126	73.65	1005.07
01/06/20 06:24:15 AM	11.54			4126	79.21	1005.35
01/06/20 06:30:10 AM	11.57			4126	80.35	1005.41
01/06/20 06:36:04 AM	11.58			4127	82.36	1005.68
01/06/20 06:42:00 AM	11.64			4127	76.31	1005.95
01/06/20 06:47:54 AM	11.58			4126	72.22	1006.05
01/06/20 06:53:49 AM	11.59			4127	69.49	1006.39
01/06/20 06:59:45 AM	11.57			4126	65.20	1006.51
01/06/20 07:05:39 AM	11.55			4127	65.59	1006.63
01/06/20 07:11:35 AM	11.51			4127	66.29	1006.90
01/06/20 07:17:29 AM	11.49			4127	66.78	1007.08
01/06/20 07:23:24 AM	11.49			4126	69.29	1007.33
01/06/20 07:29:19 AM	11.48			4125	70.91	1007.56
01/06/20 07:35:14 AM	11.45			4126	71.84	1007.73
01/06/20 07:41:09 AM	11.44			4126	73.86	1007.83
01/06/20 07:47:04 AM	11.43			4127	72.08	1008.11
01/06/20 07:52:59 AM	11.42			4126	74.57	1008.27
01/06/20 07:58:54 AM	11.41			4126	75.32	1008.47
01/06/20 08:04:49 AM	11.42			4127	77.26	1008.68
01/06/20 08:10:44 AM	11.43			4126	78.14	1008.81
01/06/20 08:16:39 AM	11.43			4126	77.31	1008.97
01/06/20 08:22:34 AM	11.45			4127	77.42	1009.17
01/06/20 08:28:29 AM	11.42			4126	78.49	1009.40
01/06/20 08:34:24 AM	11.45			4127	79.80	1009.53
01/06/20 08:40:19 AM	11.43			4126	43.06	1009.64
01/06/20 08:46:15 AM	11.46			4126	79.53	1009.83
01/06/20 08:52:10 AM	11.45			4126	80.58	1009.96
01/06/20 08:58:05 AM	11.45			4127	82.39	1010.11
01/06/20 09:04:00 AM	11.44			4127	80.75	1010.27
01/06/20 09:09:55 AM	11.43			4126	80.47	1010.39
01/06/20 09:15:50 AM	11.45			4126	78.98	1010.57
01/06/20 09:21:45 AM	11.42			4126	80.76	1010.76
01/06/20 09:27:40 AM	11.42			4126	78.01	1010.89
01/06/20 09:33:36 AM	11.43			4125	79.68	1011.12
01/06/20 09:39:31 AM	11.45			4126	76.83	1011.10
01/06/20 09:45:26 AM	11.41			4126	79.63	1011.24
01/06/20 09:51:21 AM	11.40			4126	78.43	1011.47
01/06/20 09:57:15 AM	11.39			4124	77.40	1011.61
01/06/20 10:03:10 AM	11.36			4125	78.50	1011.74
01/06/20 10:09:04 AM	11.31			4125	76.68	1011.83
01/06/20 10:14:58 AM	11.27			4125	76.22	1011.79
01/06/20 10:20:52 AM	11.19			4125	75.26	1011.99
01/06/20 10:26:47 AM	11.13			4125	77.10	1012.11
01/06/20 10:32:41 AM	11.06			4125	77.13	1012.22
01/06/20 10:38:35 AM	10.99			4125	74.87	1012.35
01/06/20 10:44:30 AM	10.91			4125	77.84	1012.46
01/06/20 10:50:24 AM	10.86			4126	77.75	1012.72
01/06/20 10:56:19 AM	10.79			4126	76.11	1012.80
01/06/20 11:02:14 AM	10.73			4126	78.97	1012.87
01/06/20 11:08:09 AM	10.67			4127	75.11	1013.02
01/06/20 11:14:04 AM	10.59			4126	77.92	1013.01
01/06/20 11:20:04 AM	10.54			4127	75.44	1013.07
01/06/20 11:26:00 AM	10.49			4126	66.02	1013.21
01/06/20 11:31:56 AM	10.38			4126	74.71	1013.23
01/06/20 11:37:51 AM	10.32			4125	76.07	1013.23
01/06/20 11:43:45 AM	10.31			4125	74.93	1013.30
01/06/20 11:49:39 AM	10.24			4126	75.10	1013.36
01/06/20 11:55:34 AM	10.24			4125	75.14	1013.56
01/06/20 12:01:29 PM	10.23			4126	73.67	1013.55
01/06/20 12:07:24 PM	10.21			4126	76.63	1013.60
01/06/20 12:13:18 PM	10.19			4124	75.24	1013.68
01/06/20 12:19:13 PM	10.16			4124	74.23	1013.72
01/06/20 12:25:07 PM	10.12			4125	75.99	1013.77
01/06/20 12:31:02 PM	10.11			4126	74.82	1013.80
01/06/20 12:36:57 PM	10.05			4125	76.24	1013.79
01/06/20 12:42:52 PM	9.99			4125	74.81	1013.81
01/06/20 12:48:46 PM	9.97			4126	76.19	1013.99
01/06/20 12:54:40 PM	9.96			4126	73.20	1013.91
01/06/20 01:00:35 PM	9.88			4125	74.14	1013.95
01/06/20 01:06:30 PM	9.83			4126	76.75	1013.87
01/06/20 01:12:26 PM	9.82			4125	75.43	1013.90
01/06/20 01:18:21 PM	9.79			4125	75.64	1013.95
01/06/20 01:24:16 PM	9.77			4126	79.65	1014.00
01/06/20 01:30:10 PM	9.75			4125	75.47	1014.00
01/06/20 01:36:04 PM	9.75			4124	76.30	1014.07
01/06/20 01:41:59 PM	9.70			4126	78.76	1013.99
01/06/20 01:47:53 PM	9.69			4126	75.92	1014.07
01/06/20 01:53:48 PM	9.67			4125	76.18	1014.10
01/06/20 01:59:42 PM	9.67			4125	76.78	1014.17
01/06/20 02:05:37 PM	9.65			4124	77.30	1014.37
01/06/20 02:11:32 PM	9.66			4125	77.74	1014.36
01/06/20 02:17:26 PM	9.64			4126	77.00	1014.35
01/06/20 02:23:21 PM	9.65			4126	77.06	1014.26
01/06/20 02:29:15 PM	9.61			4125	79.94	1014.22
01/06/20 02:35:09 PM	9.62			4125	78.72	1014.25
01/06/20 02:41:03 PM	9.59			4124	80.45	1014.19
01/06/20 02:46:58 PM	9.59			4124	80.68	1014.24
01/06/20 02:52:53 PM	9.58			4125	81.08	1014.19
01/06/20 02:58:47 PM	9.57			4124	82.99	1014.22
01/06/20 03:04:41 PM	9.56			4125	80.97	1014.22
01/06/20 03:10:36 PM	9.55			4125	80.69	1014.14
01/06/20 03:16:30 PM	9.53			4125	81.18	1014.17
01/06/20 03:22:25 PM	9.53			4126	79.88	1014.33
01/06/20 03:28:19 PM	9.51			4125	80.82	1014.34
01/06/20 03:34:13 PM	9.51			4124	79.62	1014.18
01/06/20 03:40:08 PM	9.48			4126	81.53	1014.21
01/06/20 03:46:03 PM	9.49			4125	80.84	1014.25
01/06/20 03:51:58 PM	9.48			4125	81.17	1014.29
01/06/20 03:57:52 PM	9.47			4124	82.30	1014.29
01/06/20 04:03:46 PM	9.45			4124	81.28	1014.34
01/06/20 04:09:41 PM	9.46			4125	79.42	1014.29
01/06/20 04:15:35 PM	9.46			4126	81.47	1014.27
01/06/20 04:21:29 PM	9.45			4123	81.92	1014.21
01/06/20 04:27:23 PM	9.45			4124	81.63	1014.28
01/06/20 04:33:18 PM	9.40			4126	81.54	1014.38
01/06/20 04:39:12 PM	9.38			4125	81.32	1014.43
01/06/20 04:45:07 PM	9.38			4123	81.51	1014.41
01/06/20 04:51:01 PM	9.40			4123	82.32	1014.41
01/06/20 04:56:57 PM	9.36			4125	79.77	1014.49
01/06/20 05:02:51 PM	9.35			4125	80.61	1014.47
01/06/20 05:08:47 PM	9.37			4125	81.33	1014.43
01/06/20 05:14:41 PM	9.36			4124	79.82	1014.40
01/06/20 05:20:36 PM	9.33			4126	81.43	1014.54
01/06/20 05:26:31 PM	9.32			4125	78.13	1014.57
01/06/20 05:32:25 PM	9.33			4125	79.15	1014.58
01/06/20 05:38:19 PM	9.32			4123	80.90	1014.70
01/06/20 05:44:14 PM	9.35			4125	78.85	1014.69
01/06/20 05:50:09 PM	9.34			4125	78.23	1014.68
01/06/20 05:56:03 PM	9.36			4125	75.94	1014.65
01/06/20 06:01:57 PM	9.35			4123	76.88	1014.69
01/06/20 06:07:51 PM	9.34			4124	76.11	1014.62
01/06/20 06:13:46 PM	9.36			4125	76.22	1014.71
01/06/20 06:19:40 PM	9.35			4124	75.61	1014.67
01/06/20 06:25:34 PM	9.35			4124	75.22	1014.68
01/06/20 06:31:29 PM	9.32			4125	73.89	1014.67
01/06/20 06:37:24 PM	9.32			4125	73.47	1014.60
01/06/20 06:43:19 PM	9.31			4124	75.47	1014.74
01/06/20 06:49:13 PM	9.29			4123	73.73	1014.75
01/06/20 06:55:07 PM	9.28			4124	72.79	1014.81
01/06/20 07:01:03 PM	9.28			4125	71.77	1014.75
01/06/20 07:06:58 PM	9.29			4123	72.23	1014.68
01/06/20 07:12:52 PM	9.28			4125	71.63	1014.76
01/06/20 07:18:46 PM	9.24			4124	72.30	1014.81
01/06/20 07:24:41 PM	9.26			4124	70.61	1014.83
01/06/20 07:30:36 PM	9.26			4124	70.78	1014.79
01/06/20 07:36:30 PM	9.27			4123	69.72	1014.88
01/06/20 07:42:25 PM	9.25			4123	65.16	1014.96
01/06/20 07:48:19 PM	9.25			4124	70.59	1015.09
01/06/20 07:54:12 PM	9.21			4124	67.33	1015.15
01/06/20 08:00:07 PM	9.18			4123	67.15	1015.24
01/06/20 08:06:02 PM	9.14			4124	67.24	1015.26
01/06/20 08:11:57 PM	9.16			4123	66.22	1015.32
01/06/20 08:17:51 PM	9.15			4123	67.97	1015.51
01/06/20 08:23:46 PM	9.14			4124	67.20	1015.42
01/06/20 08:29:41 PM	9.18			4124	63.72	1015.59
01/06/20 08:35:34 PM	9.17			4123	65.27	1015.47
01/06/20 08:41:29 PM	9.17			4124	64.84	1015.56
01/06/20 08:47:24 PM	9.17			4124	63.77	1015.54
01/06/20 08:53:19 PM	9.18			4124	64.11	1015.71
01/06/20 08:59:12 PM	9.19			4123	62.62	1015.69
01/06/20 09:05:07 PM	9.19			4123	62.51	1015.80
01/06/20 09:11:02 PM	9.22			4123	63.90	1015.84
01/06/20 09:16:55 PM	9.23			4123	62.63	1015.85
01/06/20 09:22:50 PM	9.23			4124	63.39	1015.87
01/06/20 09:28:45 PM	9.20			4124	64.68	1015.86
01/06/20 09:34:40 PM	9.22			4124	65.48	1015.99
01/06/20 09:40:33 PM	9.21			4123	64.50	1016.03
01/06/20 09:46:28 PM	9.23			4124	67.30	1016.07
01/06/20 09:52:23 PM	9.28			4124	69.55	1016.05
01/06/20 09:58:18 PM	9.30			4124	66.87	1016.15
01/06/20 10:04:12 PM	9.32			4123	74.55	1016.12
01/06/20 10:10:06 PM	9.35			4124	79.16	1016.19
01/06/20 10:16:01 PM	9.40			4123	79.57	1016.21
01/06/20 10:21:56 PM	9.49			4123	85.79	1016.30
01/06/20 10:27:49 PM	9.55			4122	88.76	1016.35
01/06/20 10:33:44 PM	9.61			4124	101.96	1016.39
01/06/20 10:39:39 PM	9.70			4124	84.71	1016.39
01/06/20 10:45:34 PM	9.78			4122	98.34	1016.33
01/06/20 10:51:28 PM	9.87			4122	121.43	1016.33
01/06/20 10:57:22 PM	10.02			4122	91.26	1016.43
01/06/20 11:03:16 PM	10.15			4122	140.59	1016.50
01/06/20 11:09:10 PM	10.29			4122	97.84	1016.54
01/06/20 11:15:05 PM	10.42			4123	116.79	1016.60
01/06/20 11:21:00 PM	10.55			4123	129.40	1016.66
01/06/20 11:26:55 PM	10.66			4123	140.05	1016.75
01/06/20 11:32:50 PM	10.79			4123	124.19	1016.81
01/06/20 11:38:45 PM	10.96			4123	120.95	1016.86
01/06/20 11:44:40 PM	11.15			4123	191.24	1016.92
01/06/20 11:50:35 PM	11.31			4123	124.23	1016.91
01/06/20 11:56:30 PM	11.47			4122	150.32	1017.00
02/06/20 12:02:25 AM	11.58			4122	139.40	1017.03
02/06/20 12:08:20 AM	11.71			4122	154.11	1017.05
02/06/20 12:14:15 AM	11.80			4123	162.35	1016.99
02/06/20 12:20:10 AM	11.83			4123	132.98	1017.06
02/06/20 12:26:06 AM	11.85			4122	121.60	1017.06
02/06/20 12:32:01 AM	11.86			4123	116.03	1017.11
02/06/20 12:37:56 AM	11.93			4123	122.23	1017.08
02/06/20 12:43:51 AM	11.90			4122	118.60	1016.97
02/06/20 12:49:46 AM	11.87			4123	101.20	1016.94
02/06/20 12:55:41 AM	11.83			4123	134.82	1016.73
02/06/20 01:01:36 AM	11.83			4122	160.20	1016.75
02/06/20 01:07:31 AM	11.83			4122	145.49	1016.82
02/06/20 01:13:26 AM	11.90			4123	118.78	1016.83
02/06/20 01:19:21 AM	11.96			4123	139.82	1016.78
02/06/20 01:25:16 AM	12.04			4122	120.66	1016.74
02/06/20 01:31:11 AM	12.13			4122	121.37	1016.77
02/06/20 01:37:06 AM	12.19			4122	127.51	1016.64
02/06/20 01:43:01 AM	12.31			4122	144.07	1016.59
02/06/20 01:48:56 AM	12.40			4122	126.40	1016.55
02/06/20 01:54:51 AM	12.48			4121	113.14	1016.55
02/06/20 02:00:45 AM	12.52			4121	114.81	1016.65
02/06/20 02:06:39 AM	12.60			4121	132.46	1016.64
02/06/20 02:12:33 AM	12.64			4121	111.74	1016.61
02/06/20 02:18:28 AM	12.64			4122	110.47	1016.43
02/06/20 02:24:23 AM	12.63			4122	114.75	1016.48
02/06/20 02:30:18 AM	12.61			4122	106.57	1016.48
02/06/20 02:36:13 AM	12.63			4122	135.92	1016.46
02/06/20 02:42:08 AM	12.68			4121	102.49	1016.37
02/06/20 02:48:02 AM	12.72			4121	112.96	1016.22
02/06/20 02:53:56 AM	12.78			4120	203.66	1016.13
02/06/20 02:59:52 AM	12.93			4122	169.37	1016.02
02/06/20 03:05:47 AM	13.15			4122	122.29	1015.79
02/06/20 03:11:42 AM	13.33			4120	152.85	1015.77
02/06/20 03:17:37 AM	13.47			4121	107.86	1015.82
02/06/20 03:23:32 AM	13.54			4121	250.18	1015.81
02/06/20 03:29:27 AM	13.78			4121	174.56	1015.80
02/06/20 03:35:22 AM	13.98			4120	110.64	1015.86
02/06/20 03:41:17 AM	14.04			4121	79.94	1015.89
02/06/20 03:47:12 AM	14.03			4121	88.29	1015.88
02/06/20 03:53:07 AM	13.95			4120	84.74	1015.98
02/06/20 03:59:02 AM	13.90			4121	102.56	1016.03
02/06/20 04:04:58 AM	13.84			4121	108.64	1015.83
02/06/20 04:10:52 AM	13.81			4120	112.82	1015.84
02/06/20 04:16:46 AM	13.84			4120	121.65	1015.77
02/06/20 04:22:41 AM	13.84			4121	145.91	1015.71
02/06/20 04:28:36 AM	13.94			4121	109.83	1015.70
02/06/20 04:34:32 AM	13.97			4120	90.52	1015.74
02/06/20 04:40:26 AM	14.00			4120	140.07	1015.89
02/06/20 04:46:21 AM	14.02			4121	120.51	1015.94
02/06/20 04:52:16 AM	14.04			4121	133.78	1015.78
02/06/20 04:58:12 AM	14.10			4121	92.32	1015.78
02/06/20 05:04:07 AM	14.11			4120	96.43	1015.82
02/06/20 05:10:01 AM	14.13			4120	156.83	1015.93
02/06/20 05:15:57 AM	14.18			4121	122.22	1015.85
02/06/20 05:21:52 AM	14.16			4121	110.54	1015.86
02/06/20 05:27:48 AM	14.20			4121	84.80	1015.71
02/06/20 05:33:42 AM	14.18			4119	89.73	1015.49
02/06/20 05:39:37 AM	14.14			4119	130.26	1015.53
02/06/20 05:45:31 AM	14.14			4120	96.26	1015.40
02/06/20 05:51:25 AM	14.15			4120	73.73	1015.62
02/06/20 05:57:20 AM	14.10			4121	96.90	1015.53
02/06/20 06:03:16 AM	14.10			4120	79.96	1015.59
02/06/20 06:09:10 AM	14.08			4120	69.83	1015.54
02/06/20 06:15:05 AM	14.05			4120	63.00	1015.62
02/06/20 06:21:01 AM	13.99			4120	61.38	1015.80
02/06/20 06:26:55 AM	13.93			4120	60.20	1015.62
02/06/20 06:32:50 AM	13.87			4120	64.20	1015.61
02/06/20 06:38:46 AM	13.80			4121	54.27	1015.74
02/06/20 06:44:41 AM	13.77			4121	55.50	1015.82
02/06/20 06:50:35 AM	13.66			4120	52.21	1015.86
02/06/20 06:56:30 AM	13.65			4120	50.70	1015.91
02/06/20 07:02:25 AM	13.60			4121	51.08	1015.99
02/06/20 07:08:21 AM	13.57			4120	50.63	1016.09
02/06/20 07:14:16 AM	13.50			4120	49.85	1016.01
02/06/20 07:20:10 AM	13.48			4119	49.68	1016.15
02/06/20 07:26:04 AM	13.45			4120	48.97	1016.18
02/06/20 07:31:59 AM	13.41			4121	49.55	1016.25
02/06/20 07:37:54 AM	13.37			4120	48.57	1016.30
02/06/20 07:43:49 AM	13.32			4120	49.33	1016.25
02/06/20 07:49:45 AM	13.35			4121	48.28	1016.25
02/06/20 07:55:40 AM	13.36			4119	48.36	1016.33
02/06/20 08:01:34 AM	13.32			4119	48.99	1016.43
02/06/20 08:07:28 AM	13.28			4120	48.08	1016.60
02/06/20 08:13:25 AM	13.29			4120	49.78	1016.60
02/06/20 08:19:20 AM	13.26			4121	47.60	1016.67
02/06/20 08:25:16 AM	13.23			4120	47.74	1016.68
02/06/20 08:31:11 AM	13.21			4121	47.97	1016.72
02/06/20 08:37:05 AM	13.15			4120	49.17	1016.66
02/06/20 08:42:59 AM	13.15			4120	49.25	1016.59
02/06/20 08:48:53 AM	13.15			4120	48.54	1016.54
02/06/20 08:54:48 AM	13.09			4120	48.65	1016.62
02/06/20 09:00:44 AM	13.09			4121	47.65	1016.59
02/06/20 09:06:39 AM	13.07			4120	47.59	1016.62
02/06/20 09:12:34 AM	13.05			4120	48.33	1016.67
02/06/20 09:18:28 AM	13.06			4119	48.01	1016.71
02/06/20 09:24:23 AM	13.02			4119	48.34	1016.69
02/06/20 09:30:17 AM	13.05			4120	47.72	1016.69
02/06/20 09:36:12 AM	13.04			4120	47.72	1016.83
02/06/20 09:42:08 AM	13.09			4120	47.06	1016.92
02/06/20 09:48:03 AM	13.10			4120	47.91	1016.90
02/06/20 09:53:58 AM	13.11			4120	46.79	1017.03
02/06/20 09:59:53 AM	13.13			4119	47.50	1017.03
02/06/20 10:05:47 AM	13.17			4119	47.29	1017.10
02/06/20 10:11:41 AM	13.18			4120	48.26	1017.23
02/06/20 10:17:36 AM	13.18			4119	47.50	1017.32
02/06/20 10:23:31 AM	13.18			4120	48.34	1017.48
02/06/20 10:29:26 AM	13.19			4120	47.08	1017.52
02/06/20 10:35:21 AM	13.15			4121	48.78	1017.55
02/06/20 10:41:15 AM	13.07			4119	47.62	1017.50
02/06/20 10:47:09 AM	13.01			4120	47.72	1017.51
02/06/20 10:53:05 AM	12.91			4120	46.53	1017.68
02/06/20 10:59:00 AM	12.81			4120	47.13	1017.64
02/06/20 11:04:55 AM	12.77			4120	46.68	1017.69
02/06/20 11:10:50 AM	12.67			4120	47.42	1017.67
02/06/20 11:16:45 AM	12.64			4120	46.67	1017.65
02/06/20 11:22:40 AM	12.61			4120	46.89	1017.69
02/06/20 11:28:35 AM	12.59			4121	47.15	1017.75
02/06/20 11:34:29 AM	12.55			4119	46.34	1017.77
02/06/20 11:40:24 AM	12.49			4119	46.81	1017.71
02/06/20 11:46:18 AM	12.41			4119	46.88	1017.66
02/06/20 11:52:11 AM	12.37			4120	46.34	1017.72
02/06/20 11:58:06 AM	12.29			4118	46.07	1017.86
02/06/20 12:04:00 PM	12.28			4118	46.82	1017.83
02/06/20 12:09:54 PM	12.28			4119	46.41	1017.90
02/06/20 12:15:49 PM	12.30			4119	46.40	1017.93
02/06/20 12:21:44 PM	12.31			4120	44.49	1017.92
02/06/20 12:27:39 PM	12.32			4120	46.95	1018.01
02/06/20 12:33:33 PM	12.34			4119	47.50	1018.06
02/06/20 12:39:27 PM	12.36			4119	46.46	1017.94
02/06/20 12:45:22 PM	12.40			4119	46.85	1017.98
02/06/20 12:51:16 PM	12.44			4118	47.07	1018.16
02/06/20 12:57:11 PM	12.47			4119	46.17	1018.35
02/06/20 01:03:06 PM	12.45			4120	48.02	1018.59
02/06/20 01:09:01 PM	12.37			4120	46.36	1018.70
02/06/20 01:14:56 PM	12.27			4120	46.77	1018.69
02/06/20 01:20:51 PM	12.14			4119	47.40	1018.79
02/06/20 01:26:46 PM	12.02			4120	47.41	1018.77
02/06/20 01:32:41 PM	11.93			4120	38.73	1018.62
02/06/20 01:38:36 PM	11.85			4120	47.03	1018.39
02/06/20 01:44:31 PM	11.75			4120	46.01	1018.62
02/06/20 01:50:26 PM	11.58			4120	46.80	1018.77
02/06/20 01:56:21 PM	11.46			4120	45.78	1018.82
02/06/20 02:02:16 PM	11.38			4119	45.37	1019.10
02/06/20 02:08:11 PM	11.34			4119	45.66	1019.03
02/06/20 02:14:06 PM	11.35			4119	46.15	1019.06
02/06/20 02:20:01 PM	11.31			4119	45.08	1019.07
02/06/20 02:25:56 PM	11.28			4119	45.94	1019.19
02/06/20 02:31:50 PM	11.28			4118	45.98	1019.32
02/06/20 02:37:45 PM	11.25			4119	44.33	1019.31
02/06/20 02:43:40 PM	11.26			4118	44.78	1019.35
02/06/20 02:49:34 PM	11.25			4119	45.06	1019.42
02/06/20 02:55:29 PM	11.25			4119	45.28	1019.42
02/06/20 03:01:23 PM	11.21			4119	44.64	1019.61
02/06/20 03:07:17 PM	11.22			4119	46.03	1020.07
02/06/20 03:13:11 PM	11.18			4118	45.06	1019.83
02/06/20 03:19:05 PM	11.13			4120	44.95	1019.84
02/06/20 03:25:00 PM	10.99			4119	45.06	1019.77
02/06/20 03:30:55 PM	10.91			4120	45.13	1019.73
02/06/20 03:36:50 PM	10.87			4120	44.84	1019.67
02/06/20 03:42:45 PM	10.85			4119	45.65	1019.79
02/06/20 03:48:40 PM	10.81			4119	45.45	1019.87
02/06/20 03:54:34 PM	10.78			4118	45.37	1019.77
02/06/20 04:00:28 PM	10.77			4118	43.65	1019.96
02/06/20 04:06:22 PM	10.77			4117	42.08	1020.07
02/06/20 04:12:16 PM	10.75			4119	42.24	1020.22
02/06/20 04:18:11 PM	10.77			4120	41.22	1020.10
02/06/20 04:24:06 PM	10.74			4119	40.49	1020.30
02/06/20 04:30:01 PM	10.73			4119	40.90	1020.40
02/06/20 04:35:55 PM	10.73			4118	40.97	1020.43
02/06/20 04:41:49 PM	10.70			4118	41.23	1020.59
02/06/20 04:47:43 PM	10.71			4119	36.63	1020.59
02/06/20 04:53:38 PM	10.72			4119	36.37	1020.52
02/06/20 04:59:32 PM	10.69			4119	35.62	1020.67
02/06/20 05:05:27 PM	10.68			4119	35.26	1020.65
02/06/20 05:11:22 PM	10.65			4120	35.52	1020.68
02/06/20 05:17:18 PM	10.58			4118	35.53	1020.66
02/06/20 05:23:13 PM	10.50			4119	35.42	1020.71
02/06/20 05:29:07 PM	10.32			4118	35.87	1020.72
02/06/20 05:35:01 PM	10.20			4119	44.14	1020.86
02/06/20 05:40:55 PM	10.08			4119	44.16	1020.93
02/06/20 05:46:50 PM	10.05			4118	43.78	1020.96
02/06/20 05:52:45 PM	10.01			4119	44.71	1021.02
02/06/20 05:58:39 PM	9.91			4118	43.84	1021.16
02/06/20 06:04:33 PM	9.84			4119	44.41	1021.30
02/06/20 06:10:28 PM	9.79			4118	44.15	1021.40
02/06/20 06:16:22 PM	9.73			4119	44.90	1021.52
02/06/20 06:22:16 PM	9.70			4118	44.57	1021.54
02/06/20 06:28:11 PM	9.60			4119	45.54	1021.52
02/06/20 06:34:05 PM	9.53			4118	45.31	1021.61
02/06/20 06:40:00 PM	9.49			4119	44.68	1021.63
02/06/20 06:45:55 PM	9.50			4119	44.28	1021.68
02/06/20 06:51:49 PM	9.52			4119	44.71	1021.83
02/06/20 06:57:44 PM	9.53			4119	44.71	1021.88
02/06/20 07:03:39 PM	9.39			4118	44.71	1021.82
02/06/20 07:09:34 PM	9.30			4119	43.81	1021.86
02/06/20 07:15:28 PM	9.15			4119	44.24	1022.02
02/06/20 07:21:22 PM	9.09			4118	44.40	1022.10
02/06/20 07:27:16 PM	9.09			4118	43.24	1022.19
02/06/20 07:33:10 PM	9.07			4119	43.58	1022.17
02/06/20 07:39:05 PM	9.08			4119	43.11	1022.24
02/06/20 07:44:59 PM	9.02			4117	41.64	1022.50
02/06/20 07:50:53 PM	8.89			4119	41.22	1022.65
02/06/20 07:56:48 PM	8.78			4120	42.55	1022.70
02/06/20 08:02:42 PM	8.65			4118	41.32	1022.83
02/06/20 08:08:36 PM	8.53			4119	41.06	1022.91
02/06/20 08:14:30 PM	8.38			4119	40.96	1022.99
02/06/20 08:20:25 PM	8.30			4120	40.36	1023.05
02/06/20 08:26:20 PM	8.21			4119	41.26	1023.09
02/06/20 08:32:13 PM	8.19			4118	41.21	1023.05
02/06/20 08:38:08 PM	8.18			4119	41.01	1023.23
02/06/20 08:44:02 PM	8.25			4119	37.86	1023.35
02/06/20 08:49:56 PM	8.33			4118	40.84	1023.48
02/06/20 08:55:50 PM	8.39			4119	40.57	1023.72
02/06/20 09:01:45 PM	8.49			4119	39.48	1023.83
02/06/20 09:07:40 PM	8.52			4119	38.40	1023.94
02/06/20 09:13:34 PM	8.60			4119	41.19	1024.04
02/06/20 09:19:29 PM	8.65			4118	41.60	1024.13
02/06/20 09:25:23 PM	8.73			4118	42.23	1024.28
02/06/20 09:31:17 PM	8.77			4118	44.28	1024.35
02/06/20 09:37:12 PM	8.83			4119	45.77	1024.37
02/06/20 09:43:06 PM	8.91			4118	50.51	1024.56
02/06/20 09:49:00 PM	8.89			4118	62.06	1024.76
02/06/20 09:54:55 PM	9.02			4118	66.12	1024.93
02/06/20 10:00:49 PM	9.10			4119	58.14	1024.91
02/06/20 10:06:43 PM	9.23			4117	75.67	1025.00
02/06/20 10:12:38 PM	9.36			4118	100.35	1025.17
02/06/20 10:18:33 PM	9.69			4118	73.33	1025.33
02/06/20 10:24:27 PM	10.01			4118	97.86	1025.48
02/06/20 10:30:21 PM	10.21			4117	148.25	1025.72
02/06/20 10:36:15 PM	10.53			4116	91.35	1025.78
02/06/20 10:42:10 PM	10.71			4118	79.83	1025.91
02/06/20 10:48:05 PM	10.81			4118	84.01	1026.16
02/06/20 10:54:00 PM	10.87			4117	152.90	1026.16
02/06/20 10:59:55 PM	11.05			4118	98.38	1026.39
02/06/20 11:05:50 PM	11.25			4118	108.97	1026.41
02/06/20 11:11:45 PM	11.34			4118	147.95	1026.53
02/06/20 11:17:40 PM	11.47			4117	208.18	1026.54
02/06/20 11:23:35 PM	11.78			4117	139.46	1026.64
02/06/20 11:29:30 PM	12.09			4117	129.00	1026.80
02/06/20 11:35:25 PM	12.31			4117	142.89	1026.73
02/06/20 11:41:20 PM	12.40			4117	138.50	1026.93
02/06/20 11:47:16 PM	12.50			4117	190.09	1027.07
02/06/20 11:53:10 PM	12.63			4115	174.38	1027.14
02/06/20 11:59:06 PM	12.76			4116	152.78	1027.26
03/06/20 12:05:01 AM	12.87			4116	141.68	1027.29
03/06/20 12:10:55 AM	13.08			4115	265.96	1027.35
03/06/20 12:16:50 AM	13.48			4117	193.72	1027.50
03/06/20 12:22:46 AM	13.76			4117	161.96	1027.64
03/06/20 12:28:41 AM	13.92			4117	172.99	1027.57
03/06/20 12:34:36 AM	13.95			4116	211.96	1027.86
03/06/20 12:40:31 AM	14.01			4115	303.75	1027.93
03/06/20 12:46:27 AM	14.12			4117	256.68	1027.91
03/06/20 12:52:22 AM	14.30			4115	487.06	1028.09
03/06/20 12:58:16 AM	14.74			4114	268.19	1028.12
03/06/20 01:04:12 AM	15.21			4116	253.38	1028.16
03/06/20 01:10:07 AM	15.43			4115	239.90	1028.02
03/06/20 01:16:03 AM	15.53			4116	186.71	1028.26
03/06/20 01:21:58 AM	15.47			4116	247.97	1028.24
03/06/20 01:27:54 AM	15.35			4116	578.55	1028.16
03/06/20 01:33:49 AM	15.77			4116	268.07	1028.24
03/06/20 01:39:44 AM	16.09			4116	383.92	1028.17
03/06/20 01:45:40 AM	16.17			4116	639.33	1028.15
03/06/20 01:51:36 AM	16.18			4115	232.63	1028.40
03/06/20 01:57:30 AM	16.15			4115	593.70	1028.22
03/06/20 02:03:26 AM	16.30			4115	616.27	1028.14
03/06/20 02:09:21 AM	16.78			4114	292.56	1028.12
03/06/20 02:15:16 AM	17.24			4115	189.57	1028.24
03/06/20 02:21:12 AM	17.30			4115	142.90	1028.39
03/06/20 02:27:07 AM	17.08			4114	611.59	1028.28
03/06/20 02:33:02 AM	17.27			4115	699.39	1028.16
03/06/20 02:38:58 AM	17.51			4115	285.61	1028.37
03/06/20 02:44:52 AM	17.64			4114	219.62	1028.29
03/06/20 02:50:48 AM	17.65			4115	204.09	1028.38
03/06/20 02:56:44 AM	17.67			4114	212.69	1028.56
03/06/20 03:02:40 AM	17.47			4114	195.05	1028.41
03/06/20 03:08:35 AM	17.30			4114	686.65	1028.28
03/06/20 03:14:30 AM	17.19			4114	162.84	1028.46
03/06/20 03:20:26 AM	17.15			4116	659.34	1028.53
03/06/20 03:26:21 AM	17.33			4114	167.07	1028.61
03/06/20 03:32:17 AM	17.32			4114	528.78	1028.51
03/06/20 03:38:13 AM	17.21			4115	656.41	1028.45
03/06/20 03:44:08 AM	17.44			4113	147.27	1028.57
03/06/20 03:50:03 AM	17.45			4115	641.74	1028.64
03/06/20 03:55:59 AM	17.55			4115	305.71	1028.54
03/06/20 04:01:55 AM	17.73			4115	138.33	1028.56
03/06/20 04:07:50 AM	17.56			4114	213.82	1028.61
03/06/20 04:13:46 AM	17.35			4114	188.32	1028.53
03/06/20 04:19:42 AM	17.10			4116	162.99	1028.57
03/06/20 04:25:37 AM	16.93			4114	285.81	1028.48
03/06/20 04:31:33 AM	16.77			4115	544.09	1028.62
03/06/20 04:37:28 AM	17.08			4114	549.99	1028.58
03/06/20 04:43:24 AM	17.34			4113	327.21	1028.78
03/06/20 04:49:19 AM	17.40			4115	184.86	1028.72
03/06/20 04:55:15 AM	17.26			4114	160.90	1028.88
03/06/20 05:01:10 AM	17.05			4114	110.18	1028.86
03/06/20 05:07:05 AM	16.73			4116	137.58	1028.96
03/06/20 05:13:00 AM	16.37			4114	137.72	1029.02
03/06/20 05:18:55 AM	16.06			4115	111.34	1029.04
03/06/20 05:24:50 AM	15.72			4114	133.14	1029.11
03/06/20 05:30:45 AM	15.45			4115	148.18	1029.18
03/06/20 05:36:40 AM	15.25			4114	144.35	1029.18
03/06/20 05:42:35 AM	15.10			4115	140.85	1029.28
03/06/20 05:48:31 AM	14.98			4115	141.63	1029.34
03/06/20 05:54:26 AM	14.84			4114	192.76	1029.28
03/06/20 06:00:21 AM	14.69			4115	194.67	1029.31
03/06/20 06:06:16 AM	14.65			4116	85.76	1029.37
03/06/20 06:12:11 AM	14.51			4115	68.97	1029.52
03/06/20 06:18:06 AM	14.38			4115	61.37	1029.57
03/06/20 06:24:01 AM	14.19			4116	63.90	1029.59
03/06/20 06:29:56 AM	14.03			4115	58.62	1029.63
03/06/20 06:35:51 AM	13.87			4115	52.98	1029.58
03/06/20 06:41:45 AM	13.66			4115	48.89	1029.60
03/06/20 06:47:39 AM	13.54			4115	46.20	1029.58
03/06/20 06:53:34 AM	13.39			4116	43.61	1029.67
03/06/20 06:59:29 AM	13.28			4114	44.29	1029.59
03/06/20 07:05:23 AM	13.16			4115	43.99	1029.67
03/06/20 07:11:17 AM	13.04			4114	42.03	1029.69
03/06/20 07:17:12 AM	12.90			4115	41.16	1029.70
03/06/20 07:23:07 AM	12.79			4115	42.06	1029.69
03/06/20 07:29:02 AM	12.70			4115	40.11	1029.75
03/06/20 07:34:57 AM	12.61			4115	40.91	1029.88
03/06/20 07:40:52 AM	12.55			4116	40.25	1029.97
03/06/20 07:46:47 AM	12.46			4116	40.66	1030.01
03/06/20 07:52:43 AM	12.37			4116	40.18	1030.03
03/06/20 07:58:38 AM	12.23			4115	40.24	1030.15
03/06/20 08:04:32 AM	12.14			4115	41.65	1030.26
03/06/20 08:10:26 AM	12.06			4114	40.28	1030.30
03/06/20 08:16:20 AM	12.01			4115	40.51	1030.29
03/06/20 08:22:15 AM	11.90			4115	40.33	1030.28
03/06/20 08:28:09 AM	11.82			4115	40.15	1030.44
03/06/20 08:34:03 AM	11.72			4114	40.55	1030.48
03/06/20 08:39:57 AM	11.59			4114	40.40	1030.45
03/06/20 08:45:51 AM	11.52			4114	40.69	1030.63
03/06/20 08:51:45 AM	11.47			4115	40.65	1030.55
03/06/20 08:57:39 AM	11.43			4116	39.90	1030.55
03/06/20 09:03:34 AM	11.40			4115	40.36	1030.59
03/06/20 09:09:29 AM	11.36			4115	41.30	1030.78
03/06/20 09:15:24 AM	11.33			4116	40.52	1030.76
03/06/20 09:21:19 AM	11.28			4115	40.68	1030.89
03/06/20 09:27:14 AM	11.27			4115	40.25	1030.89
03/06/20 09:33:09 AM	11.24			4116	40.20	1030.87
03/06/20 09:39:04 AM	11.21			4115	39.54	1031.04
03/06/20 09:44:59 AM	11.16			4116	40.02	1031.03
03/06/20 09:50:54 AM	11.15			4114	39.92	1031.11
03/06/20 09:56:48 AM	11.11			4115	39.38	1031.08
03/06/20 10:02:43 AM	11.08			4116	40.01	1031.08
03/06/20 10:08:38 AM	10.99			4116	39.73	1031.10
03/06/20 10:14:33 AM	10.93			4115	39.91	1031.20
03/06/20 10:20:27 AM	10.91			4114	40.50	1031.14
03/06/20 10:26:22 AM	10.87			4116	39.43	1031.21
03/06/20 10:32:16 AM	10.81			4114	39.42	1031.24
03/06/20 10:38:10 AM	10.75			4114	39.31	1031.30
03/06/20 10:44:04 AM	10.70			4115	39.14	1031.27
03/06/20 10:49:59 AM	10.63			4116	40.56	1031.28
03/06/20 10:55:54 AM	10.56			4115	39.53	1031.29
03/06/20 11:01:48 AM	10.50			4115	38.95	1031.40
03/06/20 11:07:43 AM	10.41			4116	38.99	1031.36
03/06/20 11:13:37 AM	10.37			4115	39.05	1031.41
03/06/20 11:19:31 AM	10.33			4115	38.78	1031.41
03/06/20 11:25:25 AM	10.31			4114	39.15	1031.43
03/06/20 11:31:20 AM	10.26			4115	39.04	1031.36
03/06/20 11:37:15 AM	10.21			4115	38.45	1031.47
03/06/20 11:43:09 AM	10.18			4115	38.58	1031.51
03/06/20 11:49:03 AM	10.14			4114	37.96	1031.50
03/06/20 11:54:57 AM	10.10			4114	38.35	1031.46
03/06/20 12:00:51 PM	10.09			4114	38.46	1031.51
03/06/20 12:06:46 PM	10.05			4116	38.24	1031.52
03/06/20 12:12:41 PM	10.02			4116	37.87	1031.51
03/06/20 12:18:36 PM	10.02			4116	38.31	1031.52
03/06/20 12:24:30 PM	10.02			4115	38.46	1031.54
03/06/20 12:30:24 PM	10.02			4114	38.22	1031.53
03/06/20 12:36:18 PM	10.02			4114	38.38	1031.60
03/06/20 12:42:13 PM	9.96			4115	38.35	1031.60
03/06/20 12:48:08 PM	9.98			4116	37.98	1031.60
03/06/20 12:54:03 PM	9.95			4115	37.77	1031.56
03/06/20 12:59:56 PM	9.90			4115	37.82	1031.72
03/06/20 01:05:50 PM	9.90			4114	37.85	1031.72
03/06/20 01:11:45 PM	9.88			4115	38.78	1031.70
03/06/20 01:17:40 PM	9.90			4115	38.47	1031.70
03/06/20 01:23:34 PM	9.89			4115	36.88	1031.63
03/06/20 01:29:28 PM	9.87			4114	37.77	1031.61
03/06/20 01:35:23 PM	9.89			4115	37.74	1031.61
03/06/20 01:41:18 PM	9.89			4115	37.24	1031.67
03/06/20 01:47:12 PM	9.90			4115	37.10	1031.64
03/06/20 01:53:06 PM	9.88			4114	37.00	1031.57
03/06/20 01:59:01 PM	9.90			4115	36.85	1031.64
03/06/20 02:04:56 PM	9.87			4115	36.19	1031.61
03/06/20 02:10:51 PM	9.86			4115	37.59	1031.57
03/06/20 02:16:45 PM	9.87			4115	36.16	1031.60
03/06/20 02:22:39 PM	9.87			4114	36.88	1031.53
03/06/20 02:28:34 PM	9.88			4115	36.90	1031.57
03/06/20 02:34:29 PM	9.87			4115	36.53	1031.55
03/06/20 02:40:24 PM	9.87			4114	37.00	1031.53
03/06/20 02:46:19 PM	9.88			4115	36.25	1031.35
03/06/20 02:52:13 PM	9.84			4114	36.34	1031.47
03/06/20 02:58:08 PM	9.86			4114	36.81	1031.39
03/06/20 03:04:03 PM	9.87			4114	36.35	1031.39
03/06/20 03:09:58 PM	9.87			4115	36.35	1031.44
03/06/20 03:15:51 PM	9.88			4114	36.59	1031.33
03/06/20 03:21:45 PM	9.86			4114	36.52	1031.39
03/06/20 03:27:40 PM	9.86			4114	36.72	1031.36
03/06/20 03:33:35 PM	9.87			4115	35.81	1031.21
03/06/20 03:39:30 PM	9.82			4114	36.21	1031.25
03/06/20 03:45:23 PM	9.83			4114	36.01	1031.26
03/06/20 03:51:18 PM	9.85			4114	36.51	1031.13
03/06/20 03:57:13 PM	9.83			4115	36.06	1031.27
03/06/20 04:03:07 PM	9.80			4115	36.18	1031.27
03/06/20 04:09:02 PM	9.80			4114	35.91	1031.24
03/06/20 04:14:55 PM	9.79			4114	36.44	1031.31
03/06/20 04:20:50 PM	9.76			4114	36.10	1031.18
03/06/20 04:26:45 PM	9.74			4115	35.81	1031.25
03/06/20 04:32:39 PM	9.73			4114	35.45	1031.23
03/06/20 04:38:34 PM	9.73			4115	35.73	1031.20
03/06/20 04:44:28 PM	9.73			4113	36.24	1031.28
03/06/20 04:50:23 PM	9.70			4115	36.62	1031.21
03/06/20 04:56:17 PM	9.71			4114	35.12	1031.25
03/06/20 05:02:12 PM	9.70			4115	35.72	1031.21
03/06/20 05:08:06 PM	9.69			4113	35.24	1031.22
03/06/20 05:14:00 PM	9.68			4114	35.84	1031.24
03/06/20 05:19:55 PM	9.69			4114	36.07	1031.11
03/06/20 05:25:50 PM	9.65			4114	35.30	1031.18
03/06/20 05:31:44 PM	9.63			4113	36.03	1031.09
03/06/20 05:37:37 PM	9.64			4113	34.85	1031.05
03/06/20 05:43:32 PM	9.61			4115	35.84	1030.98
03/06/20 05:49:27 PM	9.58			4114	35.42	1030.95
03/06/20 05:55:22 PM	9.61			4114	35.40	1031.01
03/06/20 06:01:16 PM	9.58			4114	35.22	1030.94
03/06/20 06:07:10 PM	9.58			4115	35.12	1031.02
03/06/20 06:13:05 PM	9.57			4115	35.49	1031.01
03/06/20 06:19:00 PM	9.58			4115	34.76	1031.01
03/06/20 06:24:54 PM	9.55			4114	35.27	1031.00
03/06/20 06:30:48 PM	9.55			4114	35.57	1030.98
03/06/20 06:36:43 PM	9.54			4114	35.19	1031.10
03/06/20 06:42:38 PM	9.53			4114	34.68	1031.04
03/06/20 06:48:32 PM	9.51			4113	35.08	1031.09
03/06/20 06:54:26 PM	9.51			4114	35.12	1031.17
03/06/20 07:00:21 PM	9.49			4115	35.36	1031.24
03/06/20 07:06:15 PM	9.46			4113	34.83	1031.35
03/06/20 07:12:10 PM	9.47			4114	34.70	1031.21
03/06/20 07:18:05 PM	9.47			4114	34.34	1031.26
03/06/20 07:23:59 PM	9.46			4113	34.66	1031.22
03/06/20 07:29:53 PM	9.47			4114	34.98	1031.19
03/06/20 07:35:48 PM	9.45			4114	33.98	1031.17
03/06/20 07:41:43 PM	9.39			4114	35.38	1031.33
03/06/20 07:53:51 PM	9.44			4112	34.20	1031.27
03/06/20 07:59:45 PM	9.38			4114	34.72	1031.25
03/06/20 08:05:40 PM	9.35			4114	34.36	1031.16
03/06/20 08:17:50 PM	10.19			4004		1031.26
03/06/20 08:34:09 PM	10.20			4104	16.84	1031.35	0.20
03/06/20 08:39:57 PM	10.64			4114	35.79	1031.49	0.23
03/06/20 08:45:46 PM	10.44			4114	33.70	1031.48	0.21
03/06/20 08:51:36 PM	10.09			4113	34.77	1031.46	0.21
03/06/20 08:57:26 PM	9.78			4114	34.81	1031.50	0.21
03/06/20 09:03:15 PM	9.52			4114	34.90	1031.57	0.20
03/06/20 09:09:04 PM	9.29			4114	34.43	1031.52	0.20
03/06/20 09:14:53 PM	9.13			4114	35.38	1031.62	0.21
03/06/20 09:20:42 PM	9.00			4115	35.98	1031.57	0.22
03/06/20 09:26:31 PM	8.86			4114	36.60	1031.64	0.25
03/06/20 09:32:20 PM	8.79			4114	38.75	1031.63	2.28
03/06/20 09:38:08 PM	8.72			4114	41.38	1031.67	4.34
03/06/20 09:43:57 PM	8.69			4113	43.72	1031.75	7.46
03/06/20 09:49:46 PM	8.70			4114	45.50	1031.72	9.53
03/06/20 09:55:35 PM	8.72			4114	48.67	1031.72	12.31
03/06/20 10:01:24 PM	8.73			4113	49.65	1031.77	14.70
03/06/20 10:07:13 PM	8.79			4114	55.73	1031.86	19.17
03/06/20 10:13:02 PM	8.86			4114	58.63	1032.00	22.84
03/06/20 10:18:50 PM	8.99			4114	61.26	1032.03	24.67
03/06/20 10:24:39 PM	9.08			4114	67.26	1032.11	32.67
03/06/20 10:30:28 PM	9.20			4113	74.51	1032.02	40.04
03/06/20 10:36:17 PM	9.38			4112	82.98	1032.13	45.78
03/06/20 10:42:07 PM	9.61			4114	80.11	1032.18	43.55
03/06/20 10:47:56 PM	9.80			4113	83.12	1032.15	48.33
03/06/20 10:53:45 PM	10.02			4113	91.40	1032.35	53.88
03/06/20 10:59:34 PM	10.26			4113	90.80	1032.32	56.04
03/06/20 11:05:23 PM	10.54			4113	133.98	1032.42	103.18
03/06/20 11:11:12 PM	11.05			4113	189.33	1032.49	155.27
03/06/20 11:17:01 PM	12.06			4111	130.55	1032.55	92.15
03/06/20 11:22:50 PM	13.17			4112	121.74	1032.75	81.87
03/06/20 11:28:38 PM	13.96			4111	113.80	1032.71	80.61
03/06/20 11:34:28 PM	14.50			4111	145.25	1032.78	109.39
03/06/20 11:40:17 PM	15.15			4110	211.62	1032.77	177.54
03/06/20 11:46:06 PM	15.98			4111	176.82	1032.78	140.28
03/06/20 11:51:56 PM	16.54			4111	182.04	1032.86	143.81
03/06/20 11:57:46 PM	17.06			4111	219.90	1032.82	190.63
04/06/20 12:03:36 AM	17.76			4110	237.28	1032.98	196.40
04/06/20 12:09:26 AM	18.53			4110	248.52	1032.91	212.04
04/06/20 12:15:16 AM	19.23			4110	266.08	1032.91	226.64
04/06/20 12:21:06 AM	19.97			4109	275.26	1032.87	242.02
04/06/20 12:26:56 AM	20.63			4108	272.05	1032.99	242.29
04/06/20 12:32:46 AM	21.11			4110	336.73	1032.96	302.39
04/06/20 12:38:36 AM	21.61			4108	321.93	1032.96	293.27
04/06/20 12:44:27 AM	22.12			4109	321.25	1032.98	285.07
04/06/20 12:50:17 AM	22.33			4108	379.85	1033.02	337.11
04/06/20 12:56:07 AM	22.42			4109	387.84	1032.89	358.78
04/06/20 01:01:58 AM	22.73			4109	422.69	1032.82	391.99
04/06/20 01:07:48 AM	23.01			4109	230.95	1032.71	196.29
04/06/20 01:13:38 AM	22.89			4109	409.30	1032.67	362.09
04/06/20 01:19:29 AM	22.93			4109	433.07	1032.61	398.25
04/06/20 01:25:19 AM	23.17			4109	428.63	1032.53	405.01
04/06/20 01:31:09 AM	23.41			4109	432.02	1032.54	399.52
04/06/20 01:37:00 AM	23.67			4109	433.92	1032.53	394.64
04/06/20 01:42:51 AM	23.85			4108	435.14	1032.42	400.06
04/06/20 01:48:42 AM	24.06			4109	457.67	1032.24	414.13
04/06/20 01:54:32 AM	24.19			4108	465.70	1032.17	440.30
04/06/20 02:00:23 AM	24.24			4107	469.30	1032.05	429.39
04/06/20 02:06:14 AM	24.25			4107	463.55	1032.04	448.79
04/06/20 02:12:04 AM	24.37			4109	497.80	1031.71	446.18
04/06/20 02:17:55 AM	24.45			4108	366.92	1031.68	324.26
04/06/20 02:23:46 AM	24.43			4108	533.09	1031.75	489.17
04/06/20 02:29:37 AM	24.33			4109	528.84	1031.58	501.55
04/06/20 02:35:28 AM	24.31			4108	262.65	1031.66	222.93
04/06/20 02:41:19 AM	24.28			4109	535.62	1031.56	494.44
04/06/20 02:47:10 AM	24.42			4108	529.03	1031.40	480.54
04/06/20 02:53:00 AM	24.56			4107	538.53	1031.31	516.84
04/06/20 02:58:51 AM	24.61			4108	548.93	1031.13	493.05
04/06/20 03:04:42 AM	24.70			4109	529.68	1031.33	493.05
04/06/20 03:10:33 AM	24.77			4108	512.57	1031.17	501.76
04/06/20 03:16:24 AM	24.95			4108	546.49	1031.08	519.90
04/06/20 03:22:15 AM	25.17			4109	549.32	1031.00	512.12
04/06/20 03:28:06 AM	25.28			4108	573.32	1030.91	504.12
04/06/20 03:33:57 AM	25.31			4108	541.92	1030.96	505.71
04/06/20 03:39:48 AM	25.25			4108	554.20	1030.82	527.80
04/06/20 03:45:39 AM	25.25			4108	552.66	1030.77	516.10
04/06/20 03:51:30 AM	25.33			4108	576.47	1030.70	524.05
04/06/20 03:57:21 AM	25.41			4108	585.33	1030.63	536.18
04/06/20 04:03:12 AM	25.46			4107	577.48	1030.54	536.09
04/06/20 04:09:02 AM	25.50			4107	326.03	1030.53	297.57
04/06/20 04:14:52 AM	25.31			4108	535.60	1030.45	497.91
04/06/20 04:20:42 AM	24.88			4107	147.25	1030.51	111.94
04/06/20 04:26:32 AM	24.20			4108	169.93	1030.47	145.79
04/06/20 04:32:22 AM	23.60			4107	490.42	1030.42	461.21
04/06/20 04:38:12 AM	23.39			4109	499.66	1030.23	485.52
04/06/20 04:44:03 AM	23.37			4108	481.66	1030.34	481.72
04/06/20 04:49:54 AM	23.42			4108	489.09	1030.36	441.14
04/06/20 04:55:44 AM	23.39			4108	470.56	1030.26	432.66
04/06/20 05:01:34 AM	23.33			4109	426.58	1030.36	412.40
04/06/20 05:07:25 AM	23.28			4109	456.65	1030.16	429.63
04/06/20 05:13:15 AM	23.21			4107	416.89	1030.31	366.17
04/06/20 05:19:05 AM	23.19			4107	394.88	1030.24	353.66
04/06/20 05:24:55 AM	23.17			4108	388.80	1030.22	345.10
04/06/20 05:30:46 AM	23.18			4108	351.20	1030.32	314.33
04/06/20 05:36:36 AM	23.07			4108	339.08	1030.23	301.35
04/06/20 05:42:26 AM	22.93			4108	319.10	1030.14	267.28
04/06/20 05:48:17 AM	22.69			4108	283.95	1030.18	254.81
04/06/20 05:54:07 AM	22.42			4108	234.79	1030.11	187.76
04/06/20 05:59:58 AM	22.10			4109	83.87	1030.18	49.71
04/06/20 06:05:48 AM	21.57			4108	85.49	1030.09	53.56
04/06/20 06:11:37 AM	20.84			4109	176.27	1030.10	153.74
04/06/20 06:17:27 AM	20.23			4110	148.87	1030.17	118.48
04/06/20 06:23:17 AM	19.65			4109	127.99	1030.11	96.89
04/06/20 06:29:08 AM	19.08			4110	86.24	1030.10	53.64
04/06/20 06:34:58 AM	18.56			4110	63.08	1030.07	29.24
04/06/20 06:40:48 AM	17.99			4110	56.85	1030.03	23.83
04/06/20 06:46:38 AM	17.40			4109	53.15	1030.03	19.50
04/06/20 06:52:27 AM	16.79			4110	46.35	1030.05	13.37
04/06/20 06:58:17 AM	16.26			4110	41.29	1030.04	9.01
04/06/20 07:04:06 AM	15.74			4110	38.73	1030.00	5.40
04/06/20 07:09:55 AM	15.23			4110	36.65	1030.00	2.56
04/06/20 07:15:44 AM	14.81			4111	34.72	1030.02	1.23
04/06/20 07:21:33 AM	14.39			4110	32.94	1029.98	0.21
04/06/20 07:27:22 AM	14.01			4111	31.90	1029.94	0.22
04/06/20 07:33:11 AM	13.61			4110	31.33	1029.96	0.20
04/06/20 07:39:00 AM	13.31			4111	31.43	1030.07	0.22
04/06/20 07:44:49 AM	12.89			4110	31.32	1030.06	0.21
04/06/20 07:50:38 AM	12.59			4112	31.40	1030.04	0.20
04/06/20 07:56:28 AM	12.30			4112	31.03	1030.01	0.20
04/06/20 08:02:16 AM	11.95			4111	31.55	1030.08	0.21
04/06/20 08:08:05 AM	11.66			4111	31.06	1030.07	0.20
04/06/20 08:13:54 AM	11.38			4111	31.24	1030.01	0.20
04/06/20 08:19:44 AM	11.13			4112	30.82	1030.08	0.20
04/06/20 08:25:33 AM	10.87			4111	30.77	1030.06	0.21
04/06/20 08:31:21 AM	10.64			4111	30.42	1030.13	0.22
04/06/20 08:37:09 AM	10.42			4111	30.56	1030.12	0.20
04/06/20 08:42:58 AM	10.17			4110	30.66	1030.06	0.20
04/06/20 08:48:47 AM	9.96			4110	30.61	1030.03	0.20
04/06/20 08:54:35 AM	9.75			4112	30.77	1030.13	0.21
04/06/20 09:00:25 AM	9.52			4111	30.74	1030.09	0.21
04/06/20 09:06:14 AM	9.30			4112	30.53	1030.09	0.20
04/06/20 09:12:03 AM	9.11			4113	30.47	1030.05	0.21
04/06/20 09:17:52 AM	8.91			4112	30.50	1030.20	0.20
04/06/20 09:23:40 AM	8.72			4112	30.90	1030.14	0.20
04/06/20 09:29:30 AM	8.58			4112	30.64	1030.20	0.20
04/06/20 09:35:19 AM	8.43			4112	30.54	1030.07	0.19
04/06/20 09:41:07 AM	8.24			4112	30.71	1030.12	0.21
04/06/20 09:46:55 AM	8.10			4111	30.58	1030.12	0.21
04/06/20 09:52:43 AM	7.92			4111	30.32	1030.11	0.20
04/06/20 09:58:32 AM	7.77			4112	30.06	1030.12	0.21
04/06/20 10:04:21 AM	7.63			4112	29.70	1030.00	0.21
04/06/20 10:10:09 AM	7.45			4112	29.82	1029.99	0.19
04/06/20 10:15:57 AM	7.33			4111	30.56	1030.00	0.22
04/06/20 10:21:45 AM	7.20			4111	30.25	1029.97	0.20
04/06/20 10:27:34 AM	7.02			4112	30.38	1029.87	0.20
04/06/20 10:33:23 AM	6.87			4112	30.19	1029.90	0.22
04/06/20 10:39:11 AM	6.73			4111	29.86	1029.80	0.20
04/06/20 10:44:58 AM	6.60			4111	30.29	1029.69	0.22
04/06/20 10:50:47 AM	6.48			4111	29.68	1029.52	0.20
04/06/20 10:56:35 AM	6.33			4112	30.00	1029.56	0.20
04/06/20 11:02:23 AM	6.21			4111	29.86	1029.46	0.20
04/06/20 11:08:12 AM	6.07			4113	30.04	1029.33	0.20
04/06/20 11:14:01 AM	5.98			4113	30.00	1029.28	0.21
04/06/20 11:19:48 AM	5.86			4112	29.39	1029.27	0.19
04/06/20 11:25:37 AM	5.75			4113	29.64	1029.13	0.21
04/06/20 11:31:25 AM	5.71			4113	30.33	1029.10	0.20
04/06/20 11:37:13 AM	5.61			4112	29.95	1029.07	0.21
04/06/20 11:43:02 AM	5.50			4114	29.72	1028.94	0.21
04/06/20 11:48:49 AM	5.42			4112	29.59	1028.83	0.21
04/06/20 11:54:38 AM	5.37			4113	29.23	1028.72	0.22
04/06/20 12:00:26 PM	5.30			4113	29.28	1028.76	0.21
04/06/20 12:06:14 PM	5.15			4112	29.66	1028.60	0.22
04/06/20 12:12:03 PM	5.14			4113	29.49	1028.44	0.21
04/06/20 12:17:51 PM	5.07			4112	29.40	1028.45	0.20
04/06/20 12:23:39 PM	4.99			4113	28.82	1028.14	0.21
04/06/20 12:29:28 PM	4.87			4113	29.11	1027.96	0.19
04/06/20 12:35:16 PM	4.88			4113	28.95	1028.02	0.20
04/06/20 12:41:05 PM	4.78			4113	28.82	1027.96	0.21
04/06/20 12:46:52 PM	4.65			4112	29.22	1027.84	0.21
04/06/20 12:52:41 PM	4.62			4113	29.00	1027.66	0.21
04/06/20 12:58:28 PM	4.46			4112	29.50	1027.54	0.20
04/06/20 01:04:17 PM	4.44			4112	28.44	1027.12	0.20
04/06/20 01:10:05 PM	4.27			4112	28.88	1027.26	0.20
04/06/20 01:15:54 PM	4.26			4113	28.91	1026.55	0.19
04/06/20 01:21:41 PM	4.11			4113	28.86	1026.72	0.20
04/06/20 01:27:30 PM	4.21			4112	28.67	1026.68	0.21
04/06/20 01:33:17 PM	4.19			4112	29.22	1026.93	0.20
04/06/20 01:39:06 PM	4.12			4113	28.76	1026.44	0.20
04/06/20 01:44:54 PM	4.03			4113	28.38	1026.48	0.20
04/06/20 01:50:43 PM	4.02			4112	37.07	1026.65	0.21
04/06/20 01:56:31 PM	3.92			4112	28.85	1026.36	0.22
04/06/20 02:02:19 PM	3.89			4113	28.72	1026.48	0.20
04/06/20 02:08:07 PM	3.74			4111	28.63	1026.99	0.20
04/06/20 02:13:55 PM	3.72			4112	29.17	1026.53	0.20
04/06/20 02:19:43 PM	3.62			4112	28.34	1026.87	0.21
04/06/20 02:25:32 PM	3.52			4113	28.60	1026.59	0.21
04/06/20 02:31:20 PM	3.50			4112	28.89	1026.70	0.20
04/06/20 02:37:08 PM	3.39			4112	28.23	1027.24	0.20
04/06/20 02:42:56 PM	3.35			4112	28.11	1027.49	0.21
04/06/20 02:48:44 PM	3.29			4112	28.80	1027.31	0.20
04/06/20 02:54:32 PM	3.23			4112	28.18	1027.48	0.20
04/06/20 03:00:20 PM	3.20			4112	28.44	1027.50	0.21
04/06/20 03:06:07 PM	3.15			4110	28.24	1027.50	0.20
04/06/20 03:11:56 PM	3.02			4112	28.42	1027.51	0.21
04/06/20 03:17:44 PM	3.03			4113	28.10	1027.20	0.20
04/06/20 03:23:32 PM	2.94			4112	27.95	1027.72	0.22
04/06/20 03:29:20 PM	2.96			4113	28.04	1027.46	0.21
04/06/20 03:35:08 PM	2.93			4112	28.10	1027.66	0.21
04/06/20 03:40:57 PM	2.88			4113	27.96	1027.81	0.21
04/06/20 03:46:45 PM	2.85			4112	28.03	1027.82	0.21
04/06/20 03:52:33 PM	2.84			4112	27.92	1027.94	0.20
04/06/20 03:58:21 PM	2.77			4113	27.87	1027.74	0.20
04/06/20 04:04:09 PM	2.74			4112	28.32	1027.79	0.21
04/06/20 04:09:57 PM	2.75			4111	27.99	1027.54	0.21
04/06/20 04:15:45 PM	2.75			4113	27.74	1027.71	0.19
04/06/20 04:21:33 PM	2.67			4112	27.78	1027.64	0.22
04/06/20 04:27:21 PM	2.65			4112	28.03	1027.62	0.22
04/06/20 04:33:10 PM	2.59			4112	27.45	1027.62	0.21
04/06/20 04:38:58 PM	2.59			4112	27.85	1027.68	0.21
04/06/20 04:44:46 PM	2.54			4112	27.61	1027.80	0.20
04/06/20 04:50:34 PM	2.50			4113	27.65	1027.85	0.20
04/06/20 04:56:23 PM	2.46			4112	27.29	1027.95	0.21
04/06/20 05:02:10 PM	2.42			4111	27.97	1028.19	0.21
04/06/20 05:07:58 PM	2.39			4113	27.71	1027.98	0.20
04/06/20 05:13:47 PM	2.39			4113	27.49	1027.92	0.20
04/06/20 05:19:34 PM	2.37			4111	28.01	1027.89	0.21
04/06/20 05:25:22 PM	2.38			4112	27.09	1027.82	0.20
04/06/20 05:31:10 PM	2.40			4112	27.02	1027.90	0.19
04/06/20 05:36:58 PM	2.39			4111	27.40	1027.52	0.21
04/06/20 05:42:46 PM	2.33			4113	26.95	1027.57	0.19
04/06/20 05:48:34 PM	2.33			4113	27.45	1027.61	0.21
04/06/20 05:54:22 PM	2.30			4112	27.40	1027.75	0.20
04/06/20 06:00:10 PM	2.27			4113	27.36	1027.67	0.21
04/06/20 06:05:58 PM	2.24			4112	27.61	1027.77	0.21
04/06/20 06:11:46 PM	2.20			4112	27.13	1027.60	0.21
04/06/20 06:17:34 PM	2.20			4112	27.34	1027.92	0.21
04/06/20 06:23:22 PM	2.14			4112	26.91	1028.09	0.21
04/06/20 06:29:10 PM	2.20			4112	27.06	1028.01	0.21
04/06/20 06:34:58 PM	2.14			4112	26.65	1027.96	0.21
04/06/20 06:40:46 PM	2.12			4113	26.58	1027.73	0.21
04/06/20 06:46:34 PM	2.07			4112	26.31	1027.59	0.20
04/06/20 06:52:22 PM	2.02			4111	26.55	1027.85	0.20
04/06/20 06:58:10 PM	2.04			4112	26.56	1027.97	0.21
04/06/20 07:03:58 PM	2.00			4111	26.50	1028.11	0.21
04/06/20 07:09:46 PM	1.94			4111	26.72	1027.86	0.20
04/06/20 07:15:34 PM	1.95			4112	26.29	1027.91	0.20
04/06/20 07:21:22 PM	1.94			4112	26.11	1028.10	0.19
04/06/20 07:27:11 PM	1.94			4112	26.35	1028.02	0.20
04/06/20 07:32:58 PM	1.89			4111	26.03	1027.97	0.20
04/06/20 07:44:34 PM	1.78			4112	26.03	1028.16	0.21
04/06/20 07:50:23 PM	1.78			4112	25.82	1028.30	0.20
04/06/20 07:56:10 PM	1.72			4112	26.24	1028.45	0.21
04/06/20 08:01:58 PM	1.70			4112	26.18	1028.46	0.20
04/06/20 08:07:46 PM	1.65			4111	26.26	1028.65	0.21
04/06/20 08:13:34 PM	1.64			4112	26.09	1028.80	0.21
04/06/20 08:19:22 PM	1.61			4111	26.05	1028.90	0.20
04/06/20 08:25:09 PM	1.54			4112	26.11	1029.22	0.20
04/06/20 08:30:56 PM	1.52			4111	25.90	1029.17	0.21
04/06/20 08:36:44 PM	1.49			4111	26.19	1029.30	0.20
04/06/20 08:42:31 PM	1.48			4112	26.28	1029.36	0.19
04/06/20 08:48:19 PM	1.48			4112	26.18	1029.49	0.21
04/06/20 08:54:06 PM	1.50			4111	26.15	1029.31	0.20
04/06/20 08:59:54 PM	1.48			4108	26.45	1029.33	0.20
04/06/20 09:05:41 PM	1.48			4111	26.37	1029.46	0.22
04/06/20 09:11:28 PM	1.48			4110	26.70	1029.49	0.21
04/06/20 09:17:16 PM	1.48			4112	27.57	1029.24	0.22
04/06/20 09:23:03 PM	1.47			4111	28.76	1029.27	0.84
04/06/20 09:28:51 PM	1.45			4110	29.95	1029.30	2.26
04/06/20 09:34:39 PM	1.48			4107	31.87	1029.35	4.25
04/06/20 09:40:26 PM	1.44			4111	33.31	1029.25	5.62
04/06/20 09:46:14 PM	1.45			4107	37.69	1029.22	8.39
04/06/20 09:52:01 PM	1.47			4112	37.54	1029.13	9.44
04/06/20 09:57:49 PM	1.59			4111	40.53	1029.13	12.64
04/06/20 10:03:38 PM	1.74			4112	56.26	1029.11	24.72
04/06/20 10:09:25 PM	2.06			4111	52.79	1028.62	24.72
04/06/20 10:15:13 PM	2.65			4112	46.75	1028.07	17.47
04/06/20 10:21:02 PM	3.10			4111	48.08	1026.98	19.39
04/06/20 10:26:49 PM	3.39			4111	73.60	1026.68	40.82
04/06/20 10:32:38 PM	3.74			4111	85.99	1025.70	58.17
04/06/20 10:38:25 PM	4.79			4110	94.65	1026.41	66.35
04/06/20 10:44:14 PM	6.00			4110	103.10	1027.47	74.48
04/06/20 10:50:03 PM	7.12			4110	112.70	1027.73	84.52
04/06/20 10:55:52 PM	8.17			4110	120.85	1027.96	92.28
04/06/20 11:01:41 PM	9.11			4108	125.25	1028.11	100.29
04/06/20 11:07:30 PM	9.90			4108	132.13	1028.23	109.01
04/06/20 11:13:20 PM	10.70			4109	146.88	1028.19	122.07
04/06/20 11:19:09 PM	11.42			4108	160.36	1028.23	127.55
04/06/20 11:24:57 PM	12.19			4107	163.18	1028.34	138.12
04/06/20 11:30:47 PM	12.87			4108	169.66	1028.49	145.76
04/06/20 11:36:36 PM	13.51			4109	190.82	1028.55	161.10
04/06/20 11:42:25 PM	14.16			4106	194.57	1028.64	167.08
04/06/20 11:48:14 PM	14.70			4106	199.64	1028.65	170.97
04/06/20 11:54:03 PM	15.21			4108	220.31	1028.75	190.61
04/06/20 11:59:52 PM	15.72			4106	232.89	1028.90	200.09
05/06/20 12:05:42 AM	16.14			4107	242.83	1028.87	216.36
05/06/20 12:11:32 AM	16.44			4107	255.75	1028.95	236.55
05/06/20 12:17:22 AM	16.75			4107	283.85	1029.05	249.98
05/06/20 12:23:11 AM	17.15			4107	298.02	1029.02	271.10
05/06/20 12:29:02 AM	17.51			4107	315.52	1029.04	276.69
05/06/20 12:34:51 AM	17.76			4106	321.51	1029.03	291.35
05/06/20 12:40:42 AM	18.04			4107	349.60	1029.01	316.10
05/06/20 12:46:32 AM	18.26			4106	350.24	1029.07	328.35
05/06/20 12:52:22 AM	18.49			4107	357.03	1028.97	342.29
05/06/20 12:58:12 AM	18.71			4106	386.89	1028.93	359.66
05/06/20 01:04:02 AM	18.98			4107	404.89	1028.82	374.09
05/06/20 01:09:51 AM	19.16			4105	416.99	1028.82	383.41
05/06/20 01:15:40 AM	19.31			4106	435.26	1028.85	391.88
05/06/20 01:21:30 AM	19.53			4105	430.89	1028.74	419.16
05/06/20 01:27:19 AM	19.69			4106	453.40	1028.61	437.44
05/06/20 01:33:10 AM	19.82			4106	431.80	1028.61	423.42
05/06/20 01:39:00 AM	19.87			4106	488.21	1028.59	451.40
05/06/20 01:44:50 AM	19.93			4106	475.76	1028.42	444.79
05/06/20 01:50:40 AM	20.02			4105	528.73	1028.44	473.78
05/06/20 01:56:30 AM	20.16			4106	505.84	1028.36	483.33
05/06/20 02:02:21 AM	20.31			4105	558.09	1028.15	510.47
05/06/20 02:08:12 AM	20.47			4105	549.31	1028.12	536.12
05/06/20 02:14:02 AM	20.48			4105	200.11	1027.95	164.33
05/06/20 02:19:52 AM	20.31			4106	451.70	1027.88	402.46
05/06/20 02:25:42 AM	20.21			4105	564.79	1027.77	513.77
05/06/20 02:31:32 AM	20.13			4106	380.91	1027.83	419.18
05/06/20 02:37:22 AM	19.96			4106	122.86	1027.75	95.81
05/06/20 02:43:11 AM	19.84			4106	516.80	1027.63	524.92
05/06/20 02:49:02 AM	19.80			4105	624.09	1027.47	600.22
05/06/20 02:54:52 AM	19.93			4106	600.93	1027.43	576.39
05/06/20 03:00:42 AM	20.07			4106	630.74	1027.45	574.47
05/06/20 03:06:32 AM	20.23			4105	626.56	1027.40	546.03
05/06/20 03:12:22 AM	20.37			4105	623.50	1027.36	610.84
05/06/20 03:18:12 AM	20.44			4106	444.94	1027.29	428.03
05/06/20 03:24:02 AM	20.41			4105	541.54	1027.28	506.20
05/06/20 03:29:53 AM	20.30			4106	540.48	1027.16	529.42
05/06/20 03:35:43 AM	20.22			4106	625.19	1027.08	571.77
05/06/20 03:41:32 AM	20.39			4104	632.24	1026.94	589.60
05/06/20 03:47:22 AM	20.41			4104	505.04	1026.82	484.28
05/06/20 03:53:12 AM	20.39			4105	646.76	1026.76	608.26
05/06/20 03:59:03 AM	20.48			4105	612.28	1026.81	606.68
05/06/20 04:04:53 AM	20.59			4105	595.71	1026.74	571.14
05/06/20 04:10:43 AM	20.69			4105	619.02	1026.61	611.92
05/06/20 04:16:34 AM	20.85			4105	603.31	1026.66	562.72
05/06/20 04:22:24 AM	21.01			4104	606.10	1026.64	604.38
05/06/20 04:28:14 AM	21.06			4105	314.84	1026.55	287.75
05/06/20 04:34:04 AM	20.76			4105	570.11	1026.48	541.42
05/06/20 04:39:55 AM	20.47			4106	519.17	1026.60	482.12
05/06/20 04:45:45 AM	20.38			4105	584.80	1026.48	540.17
05/06/20 04:51:35 AM	20.35			4104	548.36	1026.39	506.67
05/06/20 04:57:25 AM	20.42			4105	530.42	1026.45	518.56
05/06/20 05:03:15 AM	20.59			4105	485.10	1026.36	517.55
05/06/20 05:09:05 AM	20.58			4105	206.86	1026.33	168.30
05/06/20 05:14:55 AM	20.26			4105	247.00	1026.42	201.85
05/06/20 05:20:48 AM	19.76			4106	499.92	1026.35	475.70
05/06/20 05:26:38 AM	19.50			4105	490.21	1026.31	451.03
05/06/20 05:32:28 AM	19.52			4105	423.79	1026.37	388.25
05/06/20 05:38:18 AM	19.61			4104	385.25	1026.35	388.89
05/06/20 05:44:08 AM	19.64			4106	359.94	1026.27	317.29
05/06/20 05:49:58 AM	19.56			4105	319.52	1026.26	304.12
05/06/20 05:55:47 AM	19.38			4104	337.83	1026.29	284.66
05/06/20 06:01:37 AM	19.18			4105	298.43	1026.25	313.68
05/06/20 06:07:27 AM	18.96			4106	248.98	1026.20	224.92
05/06/20 06:13:17 AM	18.73			4106	266.43	1026.22	239.76
05/06/20 06:19:07 AM	18.48			4105	227.29	1026.14	200.33
05/06/20 06:24:57 AM	18.35			4105	162.70	1026.24	125.48
05/06/20 06:30:47 AM	18.14			4105	92.92	1026.15	67.95
05/06/20 06:36:37 AM	17.78			4105	69.34	1026.04	43.34
05/06/20 06:42:27 AM	17.38			4106	65.32	1026.07	36.67
05/06/20 06:48:17 AM	16.86			4105	48.54	1026.09	22.01
05/06/20 06:54:07 AM	16.38			4106	41.96	1026.03	15.03
05/06/20 06:59:56 AM	15.89			4106	36.56	1026.13	10.76
05/06/20 07:05:45 AM	15.36			4107	31.52	1026.13	4.79
05/06/20 07:11:35 AM	14.88			4107	29.15	1026.08	2.28
05/06/20 07:17:24 AM	14.35			4106	30.52	1026.04	2.88
05/06/20 07:23:13 AM	13.92			4107	26.49	1026.04	0.21
05/06/20 07:29:02 AM	13.45			4107	25.48	1026.02	0.22
05/06/20 07:34:51 AM	13.03			4107	25.05	1025.96	0.21
05/06/20 07:40:40 AM	12.62			4108	24.95	1026.03	0.21
05/06/20 07:46:29 AM	12.19			4107	24.75	1026.07	0.21
05/06/20 07:52:18 AM	11.87			4108	24.87	1025.94	0.20
05/06/20 07:58:07 AM	11.52			4107	24.83	1025.99	0.21
05/06/20 08:03:56 AM	11.27			4107	24.72	1026.11	0.22
05/06/20 08:09:46 AM	10.96			4108	24.71	1025.98	0.19
05/06/20 08:15:35 AM	10.71			4108	24.42	1026.16	0.21
05/06/20 08:21:23 AM	10.50			4106	24.21	1026.13	0.21
05/06/20 08:27:11 AM	10.22			4107	24.38	1026.19	0.22
05/06/20 08:32:59 AM	10.01			4107	24.19	1026.11	0.20
05/06/20 08:38:48 AM	9.80			4108	24.50	1026.14	0.22
05/06/20 08:44:37 AM	9.62			4108	24.23	1026.19	0.21
05/06/20 08:50:26 AM	9.47			4108	24.20	1026.19	0.20
05/06/20 08:56:15 AM	9.33			4107	24.32	1026.10	0.22
05/06/20 09:02:04 AM	9.26			4108	24.39	1026.11	0.20
05/06/20 09:07:53 AM	9.11			4108	24.55	1026.08	0.21
05/06/20 09:13:41 AM	8.98			4107	24.16	1026.03	0.21
05/06/20 09:19:29 AM	8.83			4108	24.05	1026.04	0.19
05/06/20 09:25:17 AM	8.70			4107	24.17	1025.88	0.20
05/06/20 09:31:05 AM	8.58			4107	23.52	1025.87	0.21
05/06/20 09:36:53 AM	8.44			4107	24.39	1025.82	0.21
05/06/20 09:42:42 AM	8.38			4108	24.48	1025.85	0.21
05/06/20 09:48:31 AM	8.29			4108	24.17	1025.93	0.19
05/06/20 09:54:19 AM	8.23			4108	23.60	1025.87	0.20
05/06/20 10:00:10 AM	8.14			4108	24.44	1025.83	0.20
05/06/20 10:05:59 AM	8.06			4108	24.82	1025.81	0.22
05/06/20 10:11:47 AM	7.94			4108	23.81	1025.80	0.21
05/06/20 10:17:35 AM	7.84			4107	24.15	1025.92	0.21
05/06/20 10:23:24 AM	7.77			4108	24.17	1025.84	0.20
05/06/20 10:29:12 AM	7.73			4108	24.41	1025.97	0.20
05/06/20 10:35:01 AM	7.71			4109	24.28	1025.95	0.20
05/06/20 10:40:50 AM	7.73			4107	24.36	1026.03	0.21
05/06/20 10:46:38 AM	7.76			4107	24.47	1025.92	0.21
05/06/20 10:52:27 AM	7.81			4108	24.69	1025.93	0.20
05/06/20 10:58:16 AM	7.90			4108	24.80	1025.94	0.21
05/06/20 11:04:04 AM	7.95			4108	23.73	1025.96	0.20
05/06/20 11:09:53 AM	8.04			4107	24.23	1025.89	0.20
05/06/20 11:15:42 AM	8.08			4107	24.33	1025.89	0.21
05/06/20 11:21:30 AM	8.14			4107	23.71	1025.95	0.21
05/06/20 11:27:18 AM	8.20			4107	23.57	1025.87	0.21
05/06/20 11:33:06 AM	8.28			4107	24.00	1025.89	0.20
05/06/20 11:38:54 AM	8.35			4105	23.68	1025.87	0.21
05/06/20 11:44:43 AM	8.45			4107	23.94	1025.83	0.21
05/06/20 11:50:32 AM	8.56			4107	23.89	1025.88	0.20
05/06/20 11:56:21 AM	8.64			4108	24.05	1025.83	0.19
05/06/20 12:02:10 PM	8.72			4107	23.54	1025.71	0.20
05/06/20 12:07:59 PM	8.81			4107	23.53	1025.74	0.20
05/06/20 12:13:48 PM	8.86			4107	23.14	1025.77	0.20
05/06/20 12:19:36 PM	8.92			4107	23.39	1025.74	0.20
05/06/20 12:25:25 PM	8.99			4106	23.71	1025.53	0.22
05/06/20 12:31:14 PM	9.07			4108	23.34	1025.50	0.21
05/06/20 12:37:03 PM	9.08			4107	23.42	1025.47	0.19
05/06/20 12:42:52 PM	9.11			4107	23.18	1025.46	0.21
05/06/20 12:48:41 PM	9.11			4107	23.15	1025.41	0.20
05/06/20 12:54:31 PM	9.11			4107	23.47	1025.52	0.21
05/06/20 01:00:20 PM	9.14			4107	23.75	1025.45	0.20
05/06/20 01:06:09 PM	9.14			4108	23.21	1025.46	0.20
05/06/20 01:11:58 PM	9.14			4107	23.80	1025.44	0.19
05/06/20 01:17:46 PM	9.14			4107	22.85	1025.50	0.20
05/06/20 01:23:35 PM	9.17			4107	23.24	1025.43	0.20
05/06/20 01:29:25 PM	9.20			4107	23.54	1025.37	0.20
05/06/20 01:35:13 PM	9.23			4107	22.86	1025.38	0.20
05/06/20 01:41:02 PM	9.23			4107	23.17	1025.32	0.21
05/06/20 01:46:51 PM	9.24			4106	23.53	1025.18	0.21
05/06/20 01:52:40 PM	9.22			4107	22.90	1025.12	0.19
05/06/20 01:58:29 PM	9.21			4107	23.18	1025.09	0.20
05/06/20 02:04:18 PM	9.23			4108	23.10	1025.06	0.20
05/06/20 02:10:08 PM	9.23			4107	23.55	1025.00	0.20
05/06/20 02:10:09 PM	9.23			4107	23.55	1025.00	0.20
05/06/20 02:15:59 PM	9.25			4108	23.00	1025.03	0.21
05/06/20 02:21:48 PM	9.25			4106	23.54	1024.94	0.21
05/06/20 02:27:37 PM	9.20			4107	23.41	1024.82	0.21
05/06/20 02:33:26 PM	9.12			4107	23.16	1024.84	0.21
05/06/20 02:39:15 PM	9.11			4106	23.44	1024.72	0.19
05/06/20 02:45:06 PM	9.08			4107	22.89	1024.66	0.20
05/06/20 02:50:55 PM	9.03			4106	22.18	1024.64	0.21
05/06/20 02:56:43 PM	8.96			4106	22.77	1024.59	0.21
05/06/20 03:02:31 PM	8.85			4107	23.01	1024.49	0.21
05/06/20 03:08:20 PM	8.80			4106	22.93	1024.41	0.21
05/06/20 03:14:08 PM	8.81			4106	23.15	1024.43	0.21
05/06/20 03:19:57 PM	8.80			4106	22.98	1024.34	0.20
05/06/20 03:25:45 PM	8.82			4106	22.50	1024.27	0.20
05/06/20 03:31:33 PM	8.88			4105	22.62	1024.30	0.21
05/06/20 03:37:22 PM	8.89			4106	23.06	1024.32	0.21
05/06/20 03:43:10 PM	8.95			4107	23.07	1024.31	0.20
05/06/20 03:48:59 PM	9.01			4106	23.13	1024.24	0.21
05/06/20 03:54:47 PM	9.05			4105	23.56	1024.22	0.19
05/06/20 04:00:35 PM	9.11			4106	22.26	1024.25	0.17
05/06/20 04:06:24 PM	9.12			4107	22.86	1024.30	0.19
05/06/20 04:12:20 PM	9.14			4107	22.89	1024.27	0.21
05/06/20 04:18:08 PM	9.20			4105	22.52	1024.23	0.20
05/06/20 04:23:56 PM	9.23			4105	22.92	1024.21	0.20
05/06/20 04:29:45 PM	9.27			4107	22.29	1024.23	0.21
05/06/20 04:35:34 PM	9.33			4106	22.32	1024.14	0.20
05/06/20 04:41:22 PM	9.35			4105	22.92	1024.12	0.20
05/06/20 04:47:11 PM	9.45			4106	22.27	1024.04	0.20
05/06/20 04:52:59 PM	9.46			4105	22.80	1024.03	0.20
05/06/20 04:58:48 PM	9.49			4105	22.12	1024.00	0.20
05/06/20 05:04:37 PM	9.49			4106	22.82	1023.97	0.21
05/06/20 05:10:26 PM	9.51			4106	22.23	1023.96	0.20
05/06/20 05:16:15 PM	9.49			4106	22.30	1023.98	0.19
05/06/20 05:22:03 PM	9.52			4105	22.31	1023.90	0.19
05/06/20 05:27:52 PM	9.50			4105	23.06	1023.84	0.21
05/06/20 05:33:41 PM	9.46			4104	22.38	1023.82	0.19
05/06/20 05:39:29 PM	9.39			4105	22.12	1023.70	0.21
05/06/20 05:45:17 PM	9.35			4107	22.38	1023.76	0.20
05/06/20 05:51:05 PM	9.32			4106	22.24	1023.83	0.17
05/06/20 05:56:53 PM	9.27			4106	22.01	1023.82	0.20
05/06/20 06:02:41 PM	9.23			4106	21.96	1023.81	0.17
05/06/20 06:08:29 PM	9.22			4105	22.13	1023.79	0.21
05/06/20 06:14:17 PM	9.18			4105	22.46	1023.72	0.20
05/06/20 06:20:07 PM	9.18			4105	22.30	1023.61	0.21
05/06/20 06:25:56 PM	9.16			4105	21.63	1023.63	0.21
05/06/20 06:31:44 PM	9.12			4104	22.08	1023.61	0.19
05/06/20 06:37:32 PM	9.13			4105	22.18	1023.62	0.20
05/06/20 06:43:20 PM	9.11			4106	22.30	1023.59	0.19
05/06/20 06:49:08 PM	9.10			4106	21.99	1023.56	0.20
05/06/20 06:54:56 PM	9.11			4107	22.41	1023.51	0.19
05/06/20 07:00:45 PM	9.09			4106	22.37	1023.48	0.20
05/06/20 07:06:34 PM	9.09			4106	22.17	1023.48	0.19
05/06/20 07:12:23 PM	9.08			4106	22.07	1023.52	0.17
05/06/20 07:18:12 PM	9.06			4106	21.99	1023.49	0.21
05/06/20 07:24:01 PM	9.07			4106	21.88	1023.51	0.20
05/06/20 07:29:50 PM	9.08			4106	22.12	1023.46	0.21
05/06/20 07:35:39 PM	9.10			4106	21.98	1023.41	0.21
05/06/20 07:41:28 PM	9.12			4106	22.20	1023.38	0.20
05/06/20 07:47:17 PM	9.12			4106	22.04	1023.40	0.21
05/06/20 07:53:06 PM	9.14			4106	21.66	1023.42	0.20
05/06/20 07:58:55 PM	9.11			4106	21.96	1023.47	0.21
05/06/20 08:04:44 PM	9.10			4106	21.96	1023.55	0.21
05/06/20 08:10:33 PM	9.12			4106	21.93	1023.64	0.21
05/06/20 08:16:22 PM	9.09			4106	21.67	1023.63	0.20
05/06/20 08:22:11 PM	9.08			4106	21.67	1023.63	0.20
05/06/20 08:28:00 PM	9.06			4106	22.08	1023.65	0.19
05/06/20 08:33:49 PM	9.05			4105	21.90	1023.63	0.21
05/06/20 08:39:38 PM	9.06			4105	22.05	1023.56	0.20
05/06/20 08:45:27 PM	9.04			4106	21.70	1023.56	0.21
05/06/20 08:51:16 PM	9.02			4106	21.96	1023.70	0.20
05/06/20 08:57:05 PM	9.01			4106	21.76	1023.61	0.20
05/06/20 09:02:54 PM	8.97			4106	21.92	1023.66	0.20
05/06/20 09:08:43 PM	8.97			4106	22.47	1023.60	0.21
05/06/20 09:14:32 PM	8.95			4106	22.67	1023.62	0.22
05/06/20 09:20:21 PM	8.92			4106	23.86	1023.68	0.22
05/06/20 09:26:10 PM	8.97			4106	25.81	1023.69	1.23
05/06/20 09:31:58 PM	8.91			4105	27.18	1023.74	2.57
05/06/20 09:37:46 PM	8.96			4105	30.06	1023.73	6.82
05/06/20 09:43:35 PM	8.97			4106	38.30	1023.70	14.20
05/06/20 09:49:23 PM	8.99			4104	47.64	1023.75	24.50
05/06/20 09:55:11 PM	9.03			4105	47.98	1023.75	23.50
05/06/20 10:00:59 PM	9.06			4105	52.98	1023.79	28.63
05/06/20 10:06:47 PM	9.09			4104	51.18	1023.85	26.63
05/06/20 10:12:35 PM	9.11			4104	50.48	1023.95	26.02
05/06/20 10:18:24 PM	9.15			4105	51.44	1023.92	27.88
05/06/20 10:24:12 PM	9.23			4105	52.39	1023.94	28.70
05/06/20 10:30:00 PM	9.29			4104	58.06	1024.01	33.22
05/06/20 10:35:49 PM	9.38			4105	75.92	1023.96	46.04
05/06/20 10:41:38 PM	9.52			4105	75.87	1023.98	53.97
05/06/20 10:47:27 PM	9.67			4105	81.03	1023.94	55.13
05/06/20 10:53:15 PM	9.85			4104	92.21	1024.10	72.05
05/06/20 10:59:03 PM	10.07			4104	93.72	1024.02	69.55
05/06/20 11:04:51 PM	10.30			4103	92.56	1024.15	69.85
05/06/20 11:10:39 PM	10.56			4104	111.41	1024.12	89.86
05/06/20 11:16:28 PM	10.85			4104	126.70	1024.12	105.37
05/06/20 11:22:18 PM	11.15			4104	153.60	1024.23	126.67
05/06/20 11:28:07 PM	11.54			4105	169.23	1024.18	133.22
05/06/20 11:33:55 PM	12.00			4104	163.99	1024.24	147.42
05/06/20 11:39:44 PM	12.43			4104	128.48	1024.37	101.10
05/06/20 11:45:34 PM	12.76			4104	102.60	1024.42	82.30
05/06/20 11:51:22 PM	12.99			4103	91.34	1024.45	64.98
05/06/20 11:57:11 PM	13.07			4104	110.73	1024.48	82.73
06/06/20 12:03:00 AM	13.10			4104	124.66	1024.47	103.60
06/06/20 12:08:49 AM	13.13			4104	138.50	1024.46	121.68
06/06/20 12:14:39 AM	13.17			4104	167.15	1024.49	143.35
06/06/20 12:20:27 AM	13.24			4103	166.31	1024.44	132.84
06/06/20 12:26:17 AM	13.35			4104	151.90	1024.48	127.29
06/06/20 12:32:05 AM	13.42			4102	213.46	1024.46	180.79
06/06/20 12:37:54 AM	13.63			4103	286.36	1024.52	259.42
06/06/20 12:43:44 AM	13.99			4103	265.46	1024.54	231.25
06/06/20 12:49:33 AM	14.36			4103	176.67	1024.52	164.62
06/06/20 01:01:44 AM	14.74			4103	167.15	1024.41	134.43
06/06/20 01:07:34 AM	14.73			4103	102.55	1024.30	82.83
06/06/20 01:13:23 AM	14.61			4103	103.67	1024.29	75.86
06/06/20 01:19:12 AM	14.45			4101	140.27	1024.27	122.44
06/06/20 01:25:05 AM	14.33			4103	149.87	1024.13	131.58
06/06/20 01:30:55 AM	14.30			4104	167.87	1024.07	142.28
06/06/20 01:36:45 AM	14.37			4104	191.35	1023.95	163.92
06/06/20 01:42:34 AM	14.54			4103	189.18	1023.91	159.97
06/06/20 01:48:23 AM	14.68			4103	158.90	1023.92	138.69
06/06/20 01:54:13 AM	14.87			4103	152.42	1023.84	131.11
06/06/20 02:00:02 AM	15.00			4103	148.81	1023.75	133.29
06/06/20 02:05:52 AM	15.14			4103	203.94	1023.63	173.45
06/06/20 02:11:41 AM	15.34			4103	167.85	1023.53	137.11
06/06/20 02:17:31 AM	15.56			4102	158.82	1023.59	134.97
06/06/20 02:23:21 AM	15.72			4103	165.31	1023.42	133.52
06/06/20 02:29:11 AM	15.86			4103	158.21	1023.37	130.40
06/06/20 02:35:00 AM	15.90			4102	180.91	1023.40	163.49
06/06/20 02:40:49 AM	16.01			4102	153.41	1023.28	132.46
06/06/20 02:46:39 AM	16.13			4103	163.67	1023.22	143.97
06/06/20 02:52:29 AM	16.22			4103	175.60	1023.11	148.65
06/06/20 02:58:18 AM	16.27			4102	138.74	1023.02	122.22
06/06/20 03:04:07 AM	16.27			4101	143.74	1022.91	114.40
06/06/20 03:09:57 AM	16.24			4103	147.64	1022.92	121.63
06/06/20 03:15:47 AM	16.22			4103	148.10	1022.86	122.25
06/06/20 03:21:37 AM	16.20			4102	197.33	1022.81	177.06
06/06/20 03:27:25 AM	16.28			4101	245.21	1022.74	214.88
06/06/20 03:28:38 AM	21.86			4216	123.10	1014.21	58.01
06/06/20 03:30:42 AM	21.67			4215	96.95	1014.18	31.43
06/06/20 03:31:23 AM	21.62			4216	95.38	1014.20	26.33
06/06/20 03:32:02 AM	21.61			4214	118.04	1014.19	52.45
06/06/20 03:33:06 AM	21.55			4215	117.67	1014.20	51.96
06/06/20 03:33:14 AM	16.40			4102	240.61	1022.61	210.92
[truncated: 11,930 more rows]
[truncated: 1 more columns]
