# Supplementary material for: A Compact, Low-Cost, and Low-Power Turbidity Sensor for Continuous In Situ Stormwater Monitoring
Source: Sensors (Basel). 2024 Jun 17;24(12):3926. doi: 10.3390/s24123926 (PMC11207302; doi:10.3390/s24123926)
Supplement: Supplementary file 1 [file sensors-24-03926-s001.zip › supplementary material/raw data/field/Outlet raw data/GreenSpan_Outlet_raw.xlsx]

## Sheet: Tabelle1
Melbourne time	UTC	No.	Volts	Turbidity(NTU)
2020-07-13	2020-07-13 10:00:00	1	12.5961	50.5696
2020-07-13 00:06:00	2020-07-13 10:06:00	2	12.5998	50.2023
2020-07-13 00:12:00	2020-07-13 10:12:00	3	12.601	49.6763
2020-07-13 00:18:00	2020-07-13 10:18:00	4	12.6032	49.8684
2020-07-13 00:24:00	2020-07-13 10:24:00	5	12.601	51.9176
2020-07-13 00:30:00	2020-07-13 10:30:00	6	12.6024	52.7229
2020-07-13 00:36:00	2020-07-13 10:36:00	7	12.6045	52.3305
2020-07-13 00:42:00	2020-07-13 10:42:00	8	12.6029	51.1183
2020-07-13 00:48:00	2020-07-13 10:48:00	9	12.6037	52.4304
2020-07-13 00:54:00	2020-07-13 10:54:00	10	12.6036	50.8794
2020-07-13 01:00:00	2020-07-13 11:00:00	11	12.6047	51.6008
2020-07-13 01:06:00	2020-07-13 11:06:00	12	12.6067	50.8108
2020-07-13 01:12:00	2020-07-13 11:12:00	13	12.607	51.6352
2020-07-13 01:18:00	2020-07-13 11:18:00	14	12.6077	51.4477
2020-07-13 01:24:00	2020-07-13 11:24:00	15	12.6079	51.1993
2020-07-13 01:30:00	2020-07-13 11:30:00	16	12.6062	51.6278
2020-07-13 01:36:00	2020-07-13 11:36:00	17	12.6085	52.0413
2020-07-13 01:42:00	2020-07-13 11:42:00	18	12.6096	52.0127
2020-07-13 01:48:00	2020-07-13 11:48:00	19	12.606	51.6659
2020-07-13 01:54:00	2020-07-13 11:54:00	20	12.6093	52.7105
2020-07-13 02:00:00	2020-07-13 12:00:00	21	12.612	52.2684
2020-07-13 02:06:00	2020-07-13 12:06:00	22	12.6082	51.7567
2020-07-13 02:12:00	2020-07-13 12:12:00	23	12.6091	52.0114
2020-07-13 02:18:00	2020-07-13 12:18:00	24	12.6136	51.8533
2020-07-13 02:24:00	2020-07-13 12:24:00	25	12.6119	51.7074
2020-07-13 02:30:00	2020-07-13 12:30:00	26	12.6103	52.3922
2020-07-13 02:36:00	2020-07-13 12:36:00	27	12.6117	51.5088
2020-07-13 02:42:00	2020-07-13 12:42:00	28	12.6124	51.5006
2020-07-13 02:48:00	2020-07-13 12:48:00	29	12.6138	52.5165
2020-07-13 02:54:00	2020-07-13 12:54:00	30	12.6138	51.3684
2020-07-13 03:00:00	2020-07-13 13:00:00	31	12.6128	51.5029
2020-07-13 03:06:00	2020-07-13 13:06:00	32	12.6155	51.233
2020-07-13 03:12:00	2020-07-13 13:12:00	33	12.6154	51.3222
2020-07-13 03:18:00	2020-07-13 13:18:00	34	12.6159	51.5067
2020-07-13 03:24:00	2020-07-13 13:24:00	35	12.6146	50.8909
2020-07-13 03:30:00	2020-07-13 13:30:00	36	12.6157	51.1492
2020-07-13 03:36:00	2020-07-13 13:36:00	37	12.6169	50.462
2020-07-13 03:42:00	2020-07-13 13:42:00	38	12.6162	50.3057
2020-07-13 03:48:00	2020-07-13 13:48:00	39	12.6149	50.2945
2020-07-13 03:54:00	2020-07-13 13:54:00	40	12.6177	50.4764
2020-07-13 04:00:00	2020-07-13 14:00:00	41	12.6173	49.7357
2020-07-13 04:06:00	2020-07-13 14:06:00	42	12.6161	50.21
2020-07-13 04:12:00	2020-07-13 14:12:00	43	12.6161	50.1244
2020-07-13 04:18:00	2020-07-13 14:18:00	44	12.6177	49.2137
2020-07-13 04:24:00	2020-07-13 14:24:00	45	12.6166	49.6417
2020-07-13 04:30:00	2020-07-13 14:30:00	46	12.6194	48.7363
2020-07-13 04:36:00	2020-07-13 14:36:00	47	12.6198	50.7737
2020-07-13 04:42:00	2020-07-13 14:42:00	48	12.6187	49.4518
2020-07-13 04:48:00	2020-07-13 14:48:00	49	12.6188	49.7064
2020-07-13 04:54:00	2020-07-13 14:54:00	50	12.6192	49.1917
2020-07-13 05:00:00	2020-07-13 15:00:00	51	12.6196	49.21
2020-07-13 05:06:00	2020-07-13 15:06:00	52	12.6183	49.5529
2020-07-13 05:12:00	2020-07-13 15:12:00	53	12.6193	48.1695
2020-07-13 05:18:00	2020-07-13 15:18:00	54	12.6193	48.9233
2020-07-13 05:24:00	2020-07-13 15:24:00	55	12.6182	49.3352
2020-07-13 05:30:00	2020-07-13 15:30:00	56	12.6208	48.9622
2020-07-13 05:36:00	2020-07-13 15:36:00	57	12.6214	49.3488
2020-07-13 05:42:00	2020-07-13 15:42:00	58	12.6205	48.4327
2020-07-13 05:48:00	2020-07-13 15:48:00	59	12.6215	48.6081
2020-07-13 05:54:00	2020-07-13 15:54:00	60	12.6219	49.4176
2020-07-13 06:00:00	2020-07-13 16:00:00	61	12.6219	48.5932
2020-07-13 06:06:00	2020-07-13 16:06:00	62	12.6222	48.5291
2020-07-13 06:12:00	2020-07-13 16:12:00	63	12.6224	48.7304
2020-07-13 06:18:00	2020-07-13 16:18:00	64	12.6221	48.9876
2020-07-13 06:24:00	2020-07-13 16:24:00	65	12.6212	48.0806
2020-07-13 06:30:00	2020-07-13 16:30:00	66	12.6226	46.9988
2020-07-13 06:36:00	2020-07-13 16:36:00	67	12.6229	47.8372
2020-07-13 06:42:00	2020-07-13 16:42:00	68	12.6238	48.4715
2020-07-13 06:48:00	2020-07-13 16:48:00	69	12.6221	48.1508
2020-07-13 06:54:00	2020-07-13 16:54:00	70	12.623	48.298
2020-07-13 07:00:00	2020-07-13 17:00:00	71	12.6233	47.7601
2020-07-13 07:06:00	2020-07-13 17:06:00	72	12.6235	47.3098
2020-07-13 07:12:00	2020-07-13 17:12:00	73	12.6254	47.4785
2020-07-13 07:18:00	2020-07-13 17:18:00	74	12.6249	48.0285
2020-07-13 07:24:00	2020-07-13 17:24:00	75	12.6249	47.7998
2020-07-13 07:30:00	2020-07-13 17:30:00	76	12.6235	49.3448
2020-07-13 07:36:00	2020-07-13 17:36:00	77	12.6242	48.3553
2020-07-13 07:42:00	2020-07-13 17:42:00	78	12.6233	48.7377
2020-07-13 07:48:00	2020-07-13 17:48:00	79	12.6252	48.3468
2020-07-13 07:54:00	2020-07-13 17:54:00	80	12.625	48.2605
2020-07-13 08:00:00	2020-07-13 18:00:00	81	12.6214	48.9819
2020-07-13 08:06:00	2020-07-13 18:06:00	82	12.6233	48.7353
2020-07-13 08:12:00	2020-07-13 18:12:00	83	12.6229	48.6789
2020-07-13 08:18:00	2020-07-13 18:18:00	84	12.6225	49.603
2020-07-13 08:24:00	2020-07-13 18:24:00	85	12.6228	49.1073
2020-07-13 08:30:00	2020-07-13 18:30:00	86	12.6245	48.4256
2020-07-13 08:36:00	2020-07-13 18:36:00	87	12.6212	47.8806
2020-07-13 08:42:00	2020-07-13 18:42:00	88	12.6238	47.8808
2020-07-13 08:48:00	2020-07-13 18:48:00	89	12.6224	47.544
2020-07-13 08:54:00	2020-07-13 18:54:00	90	12.6239	47.2656
2020-07-13 09:00:00	2020-07-13 19:00:00	91	12.6216	47.4667
2020-07-13 09:06:00	2020-07-13 19:06:00	92	12.6191	47.3672
2020-07-13 09:12:00	2020-07-13 19:12:00	93	12.6182	46.2892
2020-07-13 09:18:00	2020-07-13 19:18:00	94	12.6203	103.64
2020-07-13 09:24:00	2020-07-13 19:24:00	95	12.6204	106.073
2020-07-13 09:30:00	2020-07-13 19:30:00	96	12.6203	68.3122
2020-07-13 09:36:00	2020-07-13 19:36:00	97	12.6197	46.8865
2020-07-13 09:42:00	2020-07-13 19:42:00	98	12.6192	47.9939
2020-07-13 09:48:00	2020-07-13 19:48:00	99	12.6201	47.1413
2020-07-13 09:54:00	2020-07-13 19:54:00	100	12.6186	47.1738
2020-07-13 10:00:00	2020-07-13 20:00:00	101	12.6193	48.2345
2020-07-13 10:06:00	2020-07-13 20:06:00	102	12.6177	46.8969
2020-07-13 10:12:00	2020-07-13 20:12:00	103	12.6161	46.7178
2020-07-13 10:18:00	2020-07-13 20:18:00	104	12.6164	47.943
2020-07-13 10:24:00	2020-07-13 20:24:00	105	12.6145	46.8863
2020-07-13 10:30:00	2020-07-13 20:30:00	106	12.6172	47.7267
2020-07-13 10:36:00	2020-07-13 20:36:00	107	12.6168	47.252
2020-07-13 10:42:00	2020-07-13 20:42:00	108	12.6161	47.4909
2020-07-13 10:48:00	2020-07-13 20:48:00	109	12.6169	46.3621
2020-07-13 10:54:00	2020-07-13 20:54:00	110	12.6154	45.7283
2020-07-13 11:00:00	2020-07-13 21:00:00	111	12.6179	43.8346
2020-07-13 11:06:00	2020-07-13 21:06:00	112	12.6163	44.5558
2020-07-13 11:12:00	2020-07-13 21:12:00	113	12.6157	44.5352
2020-07-13 11:18:00	2020-07-13 21:18:00	114	12.6147	45.2902
2020-07-13 11:24:00	2020-07-13 21:24:00	115	12.6124	43.6061
2020-07-13 11:30:00	2020-07-13 21:30:00	116	12.6151	39.5698
2020-07-13 11:36:00	2020-07-13 21:36:00	117	12.6136	38.916
2020-07-13 11:42:00	2020-07-13 21:42:00	118	12.614	37.5995
2020-07-13 11:48:00	2020-07-13 21:48:00	119	12.6124	37.6592
2020-07-13 11:54:00	2020-07-13 21:54:00	120	12.6135	37.5326
2020-07-13 12:00:00	2020-07-13 22:00:00	121	12.6127	38.8836
2020-07-13 12:06:00	2020-07-13 22:06:00	122	12.6125	42.9121
2020-07-13 12:12:00	2020-07-13 22:12:00	123	12.6112	38.6514
2020-07-13 12:18:00	2020-07-13 22:18:00	124	12.6112	37.9455
2020-07-13 12:24:00	2020-07-13 22:24:00	125	12.6114	38.7607
2020-07-13 12:30:00	2020-07-13 22:30:00	126	12.6114	39.9253
2020-07-13 12:36:00	2020-07-13 22:36:00	127	12.612	40.0877
2020-07-13 12:42:00	2020-07-13 22:42:00	128	12.6104	38.648
2020-07-13 12:48:00	2020-07-13 22:48:00	129	12.6115	41.1964
2020-07-13 12:54:00	2020-07-13 22:54:00	130	12.6089	45.4768
2020-07-13 13:00:00	2020-07-13 23:00:00	131	12.6098	40.7585
2020-07-13 13:06:00	2020-07-13 23:06:00	132	12.6096	42.0774
2020-07-13 13:12:00	2020-07-13 23:12:00	133	12.6077	43.2536
2020-07-13 13:18:00	2020-07-13 23:18:00	134	12.6105	41.6789
2020-07-13 13:24:00	2020-07-13 23:24:00	135	12.6097	40.0871
2020-07-13 13:30:00	2020-07-13 23:30:00	136	12.6084	37.3838
2020-07-13 13:36:00	2020-07-13 23:36:00	137	12.6082	43.895
2020-07-13 13:42:00	2020-07-13 23:42:00	138	12.6076	42.7458
2020-07-13 13:48:00	2020-07-13 23:48:00	139	12.6097	45.5572
2020-07-13 13:54:00	2020-07-13 23:54:00	140	12.6069	49.9256
2020-07-13 14:00:00	2020-07-14	141	12.6072	49.5279
2020-07-13 14:06:00	2020-07-14 00:06:00	142	12.6054	48.8678
2020-07-13 14:12:00	2020-07-14 00:12:00	143	12.607	47.4201
2020-07-13 14:18:00	2020-07-14 00:18:00	144	12.6084	48.4713
2020-07-13 14:24:00	2020-07-14 00:24:00	145	12.6064	49.594
2020-07-13 14:30:00	2020-07-14 00:30:00	146	12.6043	49.9964
2020-07-13 14:36:00	2020-07-14 00:36:00	147	12.6046	45.2373
2020-07-13 14:42:00	2020-07-14 00:42:00	148	12.6079	46.7076
2020-07-13 14:48:00	2020-07-14 00:48:00	149	12.6072	47.8383
2020-07-13 14:54:00	2020-07-14 00:54:00	150	12.6047	48.1032
2020-07-13 15:00:00	2020-07-14 01:00:00	151	12.6044	47.2406
2020-07-13 15:06:00	2020-07-14 01:06:00	152	12.6053	49.6669
2020-07-13 15:12:00	2020-07-14 01:12:00	153	12.6034	50.7786
2020-07-13 15:18:00	2020-07-14 01:18:00	154	12.605	48.6592
2020-07-13 15:24:00	2020-07-14 01:24:00	155	12.603	43.7652
2020-07-13 15:30:00	2020-07-14 01:30:00	156	12.6042	43.6242
2020-07-13 15:36:00	2020-07-14 01:36:00	157	12.6031	41.209
2020-07-13 15:42:00	2020-07-14 01:42:00	158	12.6033	43.861
2020-07-13 15:48:00	2020-07-14 01:48:00	159	12.6008	45.1588
2020-07-13 15:54:00	2020-07-14 01:54:00	160	12.6022	47.3674
2020-07-13 16:00:00	2020-07-14 02:00:00	161	12.6039	44.1331
2020-07-13 16:06:00	2020-07-14 02:06:00	162	12.6005	45.065
2020-07-13 16:12:00	2020-07-14 02:12:00	163	12.6045	45.5831
2020-07-13 16:18:00	2020-07-14 02:18:00	164	12.6021	42.7642
2020-07-13 16:24:00	2020-07-14 02:24:00	165	12.6012	42.455
2020-07-13 16:30:00	2020-07-14 02:30:00	166	12.6004	50.2281
2020-07-13 16:36:00	2020-07-14 02:36:00	167	12.6005	50.0419
2020-07-13 16:42:00	2020-07-14 02:42:00	168	12.6008	47.7284
2020-07-13 16:48:00	2020-07-14 02:48:00	169	12.5991	47.9152
2020-07-13 16:54:00	2020-07-14 02:54:00	170	12.5992	49.1632
2020-07-13 17:00:00	2020-07-14 03:00:00	171	12.6026	51.3264
2020-07-13 17:06:00	2020-07-14 03:06:00	172	12.6004	49.7334
2020-07-13 17:12:00	2020-07-14 03:12:00	173	12.6005	49.1659
2020-07-13 17:18:00	2020-07-14 03:18:00	174	12.6003	48.2662
2020-07-13 17:24:00	2020-07-14 03:24:00	175	12.6	54.8301
2020-07-13 17:30:00	2020-07-14 03:30:00	176	12.6005	57.5084
2020-07-13 17:36:00	2020-07-14 03:36:00	177	12.6004	53.7835
2020-07-13 17:42:00	2020-07-14 03:42:00	178	12.6024	54.681
2020-07-13 17:48:00	2020-07-14 03:48:00	179	12.6002	55.6818
2020-07-13 17:54:00	2020-07-14 03:54:00	180	12.5997	55.0566
2020-07-13 18:00:00	2020-07-14 04:00:00	181	12.5993	54.0517
2020-07-13 18:06:00	2020-07-14 04:06:00	182	12.5989	51.4681
2020-07-13 18:12:00	2020-07-14 04:12:00	183	12.6008	52.4795
2020-07-13 18:18:00	2020-07-14 04:18:00	184	12.6002	48.6018
2020-07-13 18:24:00	2020-07-14 04:24:00	185	12.601	47.4235
2020-07-13 18:30:00	2020-07-14 04:30:00	186	12.6009	45.4776
2020-07-13 18:36:00	2020-07-14 04:36:00	187	12.6005	47.5912
2020-07-13 18:42:00	2020-07-14 04:42:00	188	12.6024	45.4569
2020-07-13 18:48:00	2020-07-14 04:48:00	189	12.6025	45.2396
2020-07-13 18:54:00	2020-07-14 04:54:00	190	12.5996	50.2925
2020-07-13 19:00:00	2020-07-14 05:00:00	191	12.6019	47.1803
2020-07-13 19:06:00	2020-07-14 05:06:00	192	12.5998	45.5216
2020-07-13 19:12:00	2020-07-14 05:12:00	193	12.5996	47.3132
2020-07-13 19:18:00	2020-07-14 05:18:00	194	12.6014	46.4563
2020-07-13 19:24:00	2020-07-14 05:24:00	195	12.6	46.3702
2020-07-13 19:30:00	2020-07-14 05:30:00	196	12.6001	46.1384
2020-07-13 19:36:00	2020-07-14 05:36:00	197	12.6021	48.5784
2020-07-13 19:42:00	2020-07-14 05:42:00	198	12.6007	51.4726
2020-07-13 19:48:00	2020-07-14 05:48:00	199	12.5998	49.6276
2020-07-13 19:54:00	2020-07-14 05:54:00	200	12.6019	48.1608
2020-07-13 20:00:00	2020-07-14 06:00:00	201	12.6024	47.4738
2020-07-13 20:06:00	2020-07-14 06:06:00	202	12.6009	51.3362
2020-07-13 20:12:00	2020-07-14 06:12:00	203	12.5989	50.9567
2020-07-13 20:18:00	2020-07-14 06:18:00	204	12.601	59.0303
2020-07-13 20:24:00	2020-07-14 06:24:00	205	12.5997	51.9315
2020-07-13 20:30:00	2020-07-14 06:30:00	206	12.5974	52.4402
2020-07-13 20:36:00	2020-07-14 06:36:00	207	12.6003	49.6132
2020-07-13 20:42:00	2020-07-14 06:42:00	208	12.5951	48.1643
2020-07-13 20:48:00	2020-07-14 06:48:00	209	12.5982	45.9007
2020-07-13 20:54:00	2020-07-14 06:54:00	210	12.5978	44.8849
2020-07-13 21:00:00	2020-07-14 07:00:00	211	12.5982	45.0552
2020-07-13 21:06:00	2020-07-14 07:06:00	212	12.5992	47.9658
2020-07-13 21:12:00	2020-07-14 07:12:00	213	12.5974	50.9471
2020-07-13 21:18:00	2020-07-14 07:18:00	214	12.598	50.4762
2020-07-13 21:24:00	2020-07-14 07:24:00	215	12.597	44.8315
2020-07-13 21:30:00	2020-07-14 07:30:00	216	12.6	46.9416
2020-07-13 21:36:00	2020-07-14 07:36:00	217	12.5989	51.6358
2020-07-13 21:42:00	2020-07-14 07:42:00	218	12.5963	49.8688
2020-07-13 21:48:00	2020-07-14 07:48:00	219	12.5975	51.6724
2020-07-13 21:54:00	2020-07-14 07:54:00	220	12.5973	53.0012
2020-07-13 22:00:00	2020-07-14 08:00:00	221	12.5956	54.5757
2020-07-13 22:06:00	2020-07-14 08:06:00	222	12.5973	51.6866
2020-07-13 22:12:00	2020-07-14 08:12:00	223	12.5955	48.9789
2020-07-13 22:18:00	2020-07-14 08:18:00	224	12.5972	50.9532
2020-07-13 22:24:00	2020-07-14 08:24:00	225	12.5981	53.0452
2020-07-13 22:30:00	2020-07-14 08:30:00	226	12.5952	52.4766
2020-07-13 22:36:00	2020-07-14 08:36:00	227	12.5931	54.3273
2020-07-13 22:42:00	2020-07-14 08:42:00	228	12.5955	53.3173
2020-07-13 22:48:00	2020-07-14 08:48:00	229	12.5949	52.3397
2020-07-13 22:54:00	2020-07-14 08:54:00	230	12.5938	50.4646
2020-07-13 23:00:00	2020-07-14 09:00:00	231	12.5932	48.5538
2020-07-13 23:06:00	2020-07-14 09:06:00	232	12.5928	51.2477
2020-07-13 23:12:00	2020-07-14 09:12:00	233	12.5927	51.6185
2020-07-13 23:18:00	2020-07-14 09:18:00	234	12.5924	47.4646
2020-07-13 23:24:00	2020-07-14 09:24:00	235	12.592	48.673
2020-07-13 23:30:00	2020-07-14 09:30:00	236	12.5935	52.542
2020-07-13 23:36:00	2020-07-14 09:36:00	237	12.5878	53.163
2020-07-13 23:42:00	2020-07-14 09:42:00	238	12.5896	54.9945
2020-07-13 23:48:00	2020-07-14 09:48:00	239	12.5902	56.5684
2020-07-13 23:54:00	2020-07-14 09:54:00	240	12.59	55.4876
2020-07-14	2020-07-14 10:00:00	241	12.5883	54.8279
2020-07-14 00:06:00	2020-07-14 10:06:00	242	12.5902	54.1936
2020-07-14 00:12:00	2020-07-14 10:12:00	243	12.5893	54.3193
2020-07-14 00:18:00	2020-07-14 10:18:00	244	12.5933	55.0369
2020-07-14 00:24:00	2020-07-14 10:24:00	245	12.5902	55.1698
2020-07-14 00:30:00	2020-07-14 10:30:00	246	12.5926	54.1696
2020-07-14 00:36:00	2020-07-14 10:36:00	247	12.5931	55.6968
2020-07-14 00:42:00	2020-07-14 10:42:00	248	12.5914	54.9146
2020-07-14 00:48:00	2020-07-14 10:48:00	249	12.593	55.1732
2020-07-14 00:54:00	2020-07-14 10:54:00	250	12.594	76.0542
2020-07-14 01:00:00	2020-07-14 11:00:00	251	12.5933	55.105
2020-07-14 01:06:00	2020-07-14 11:06:00	252	12.5923	70.4742
2020-07-14 01:12:00	2020-07-14 11:12:00	253	12.5947	53.8867
2020-07-14 01:18:00	2020-07-14 11:18:00	254	12.5961	54.6523
2020-07-14 01:24:00	2020-07-14 11:24:00	255	12.5954	53.6093
2020-07-14 01:30:00	2020-07-14 11:30:00	256	12.5944	56.1663
2020-07-14 01:36:00	2020-07-14 11:36:00	257	12.5966	55.4945
2020-07-14 01:42:00	2020-07-14 11:42:00	258	12.5984	54.9292
2020-07-14 01:48:00	2020-07-14 11:48:00	259	12.5985	56.0509
2020-07-14 01:54:00	2020-07-14 11:54:00	260	12.5973	54.9876
2020-07-14 02:00:00	2020-07-14 12:00:00	261	12.6007	56.7678
2020-07-14 02:06:00	2020-07-14 12:06:00	262	12.6019	54.7853
2020-07-14 02:12:00	2020-07-14 12:12:00	263	12.5993	55.2247
2020-07-14 02:18:00	2020-07-14 12:18:00	264	12.6007	55.5658
2020-07-14 02:24:00	2020-07-14 12:24:00	265	12.6026	55.3387
2020-07-14 02:30:00	2020-07-14 12:30:00	266	12.601	54.2269
2020-07-14 02:36:00	2020-07-14 12:36:00	267	12.6031	54.5224
2020-07-14 02:42:00	2020-07-14 12:42:00	268	12.6019	54.1236
2020-07-14 02:48:00	2020-07-14 12:48:00	269	12.6026	55.1077
2020-07-14 02:54:00	2020-07-14 12:54:00	270	12.603	53.741
2020-07-14 03:00:00	2020-07-14 13:00:00	271	12.6028	53.7473
2020-07-14 03:06:00	2020-07-14 13:06:00	272	12.6038	53.7387
2020-07-14 03:12:00	2020-07-14 13:12:00	273	12.6039	53.6946
2020-07-14 03:18:00	2020-07-14 13:18:00	274	12.6052	54.2007
2020-07-14 03:24:00	2020-07-14 13:24:00	275	12.6057	54.2259
2020-07-14 03:30:00	2020-07-14 13:30:00	276	12.6063	53.0194
2020-07-14 03:36:00	2020-07-14 13:36:00	277	12.6028	54.1329
2020-07-14 03:42:00	2020-07-14 13:42:00	278	12.6038	54.069
2020-07-14 03:48:00	2020-07-14 13:48:00	279	12.605	54.1559
2020-07-14 03:54:00	2020-07-14 13:54:00	280	12.6032	53.2554
2020-07-14 04:00:00	2020-07-14 14:00:00	281	12.6035	53.6317
2020-07-14 04:06:00	2020-07-14 14:06:00	282	12.6049	54.1641
2020-07-14 04:12:00	2020-07-14 14:12:00	283	12.6068	53.4487
2020-07-14 04:18:00	2020-07-14 14:18:00	284	12.606	53.2849
2020-07-14 04:24:00	2020-07-14 14:24:00	285	12.6046	54.6445
2020-07-14 04:30:00	2020-07-14 14:30:00	286	12.6056	53.5299
2020-07-14 04:36:00	2020-07-14 14:36:00	287	12.6051	53.2487
2020-07-14 04:42:00	2020-07-14 14:42:00	288	12.6052	52.3985
2020-07-14 04:48:00	2020-07-14 14:48:00	289	12.6064	53.571
2020-07-14 04:54:00	2020-07-14 14:54:00	290	12.6048	53.1008
2020-07-14 05:00:00	2020-07-14 15:00:00	291	12.6059	53.2941
2020-07-14 05:06:00	2020-07-14 15:06:00	292	12.6063	53.7035
2020-07-14 05:12:00	2020-07-14 15:12:00	293	12.6052	52.9827
2020-07-14 05:18:00	2020-07-14 15:18:00	294	12.6048	51.8751
2020-07-14 05:24:00	2020-07-14 15:24:00	295	12.6066	52.2546
2020-07-14 05:30:00	2020-07-14 15:30:00	296	12.6061	53.5896
2020-07-14 05:36:00	2020-07-14 15:36:00	297	12.6058	52.0521
2020-07-14 05:42:00	2020-07-14 15:42:00	298	12.6054	52.0045
2020-07-14 05:48:00	2020-07-14 15:48:00	299	12.6047	52.4343
2020-07-14 05:54:00	2020-07-14 15:54:00	300	12.6037	52.1309
2020-07-14 06:00:00	2020-07-14 16:00:00	301	12.6063	52.5957
2020-07-14 06:06:00	2020-07-14 16:06:00	302	12.607	52.8195
2020-07-14 06:12:00	2020-07-14 16:12:00	303	12.6063	52.322
2020-07-14 06:18:00	2020-07-14 16:18:00	304	12.6052	52.2685
2020-07-14 06:24:00	2020-07-14 16:24:00	305	12.6068	51.5786
2020-07-14 06:30:00	2020-07-14 16:30:00	306	12.6076	53.2636
2020-07-14 06:36:00	2020-07-14 16:36:00	307	12.6059	50.9768
2020-07-14 06:42:00	2020-07-14 16:42:00	308	12.6068	52.0104
2020-07-14 06:48:00	2020-07-14 16:48:00	309	12.6074	51.8975
2020-07-14 06:54:00	2020-07-14 16:54:00	310	12.6055	52.0416
2020-07-14 07:00:00	2020-07-14 17:00:00	311	12.6062	51.7672
2020-07-14 07:06:00	2020-07-14 17:06:00	312	12.6057	52.4343
2020-07-14 07:12:00	2020-07-14 17:12:00	313	12.6062	51.2837
2020-07-14 07:18:00	2020-07-14 17:18:00	314	12.6076	51.9756
2020-07-14 07:24:00	2020-07-14 17:24:00	315	12.608	52.1126
2020-07-14 07:30:00	2020-07-14 17:30:00	316	12.6075	51.3169
2020-07-14 07:36:00	2020-07-14 17:36:00	317	12.608	51.546
2020-07-14 07:42:00	2020-07-14 17:42:00	318	12.6069	51.2705
2020-07-14 07:48:00	2020-07-14 17:48:00	319	12.6077	52.0723
2020-07-14 07:54:00	2020-07-14 17:54:00	320	12.6077	51.6472
2020-07-14 08:00:00	2020-07-14 18:00:00	321	12.6069	50.9728
2020-07-14 08:06:00	2020-07-14 18:06:00	322	12.609	51.0448
2020-07-14 08:12:00	2020-07-14 18:12:00	323	12.6082	51.0503
2020-07-14 08:18:00	2020-07-14 18:18:00	324	12.6067	50.1307
2020-07-14 08:24:00	2020-07-14 18:24:00	325	12.6061	50.8189
2020-07-14 08:30:00	2020-07-14 18:30:00	326	12.6076	51.0635
2020-07-14 08:36:00	2020-07-14 18:36:00	327	12.6073	52.6818
2020-07-14 08:42:00	2020-07-14 18:42:00	328	12.6078	51.6663
2020-07-14 08:48:00	2020-07-14 18:48:00	329	12.6068	51.4768
2020-07-14 08:54:00	2020-07-14 18:54:00	330	12.6049	62.5033
2020-07-14 09:00:00	2020-07-14 19:00:00	331	12.6066	58.2851
2020-07-14 09:06:00	2020-07-14 19:06:00	332	12.6075	51.1952
2020-07-14 09:12:00	2020-07-14 19:12:00	333	12.6066	52.3678
2020-07-14 09:18:00	2020-07-14 19:18:00	334	12.6043	52.0953
2020-07-14 09:24:00	2020-07-14 19:24:00	335	12.6035	52.2436
2020-07-14 09:30:00	2020-07-14 19:30:00	336	12.6079	51.8317
2020-07-14 09:36:00	2020-07-14 19:36:00	337	12.6044	51.6439
2020-07-14 09:42:00	2020-07-14 19:42:00	338	12.6035	51.0949
2020-07-14 09:48:00	2020-07-14 19:48:00	339	12.604	50.0318
2020-07-14 09:54:00	2020-07-14 19:54:00	340	12.6042	51.124
2020-07-14 10:00:00	2020-07-14 20:00:00	341	12.6056	49.9127
2020-07-14 10:06:00	2020-07-14 20:06:00	342	12.6033	50.3924
2020-07-14 10:12:00	2020-07-14 20:12:00	343	12.6021	44.7505
2020-07-14 10:18:00	2020-07-14 20:18:00	344	12.6042	43.7377
2020-07-14 10:24:00	2020-07-14 20:24:00	345	12.6029	41.1358
2020-07-14 10:30:00	2020-07-14 20:30:00	346	12.6034	44.8533
2020-07-14 10:36:00	2020-07-14 20:36:00	347	12.6021	42.7658
2020-07-14 10:42:00	2020-07-14 20:42:00	348	12.6009	46.0322
2020-07-14 10:48:00	2020-07-14 20:48:00	349	12.601	51.5674
2020-07-14 10:54:00	2020-07-14 20:54:00	350	12.6	52.2833
2020-07-14 11:00:00	2020-07-14 21:00:00	351	12.6012	52.1565
2020-07-14 11:06:00	2020-07-14 21:06:00	352	12.5986	50.7567
2020-07-14 11:12:00	2020-07-14 21:12:00	353	12.6003	52.0523
2020-07-14 11:18:00	2020-07-14 21:18:00	354	12.6017	51.4628
2020-07-14 11:24:00	2020-07-14 21:24:00	355	12.6012	50.7475
2020-07-14 11:30:00	2020-07-14 21:30:00	356	12.5978	51.5639
2020-07-14 11:36:00	2020-07-14 21:36:00	357	12.5978	52.4015
2020-07-14 11:42:00	2020-07-14 21:42:00	358	12.6001	48.9007
2020-07-14 11:48:00	2020-07-14 21:48:00	359	12.6001	44.437
2020-07-14 11:54:00	2020-07-14 21:54:00	360	12.598	42.0729
2020-07-14 12:00:00	2020-07-14 22:00:00	361	12.5982	42.3226
2020-07-14 12:06:00	2020-07-14 22:06:00	362	12.5977	42.6077
2020-07-14 12:12:00	2020-07-14 22:12:00	363	12.5989	46.5361
2020-07-14 12:18:00	2020-07-14 22:18:00	364	12.5993	43.7524
2020-07-14 12:24:00	2020-07-14 22:24:00	365	12.5977	61.3804
2020-07-14 12:30:00	2020-07-14 22:30:00	366	12.5986	45.9239
2020-07-14 12:36:00	2020-07-14 22:36:00	367	12.5986	45.6488
2020-07-14 12:42:00	2020-07-14 22:42:00	368	12.5985	51.835
2020-07-14 12:48:00	2020-07-14 22:48:00	369	12.598	52.2196
2020-07-14 12:54:00	2020-07-14 22:54:00	370	12.5955	52.4314
2020-07-14 13:00:00	2020-07-14 23:00:00	371	12.5993	52.6024
2020-07-14 13:06:00	2020-07-14 23:06:00	372	12.5949	53.1726
2020-07-14 13:12:00	2020-07-14 23:12:00	373	12.5985	51.5735
2020-07-14 13:18:00	2020-07-14 23:18:00	374	12.597	52.2035
2020-07-14 13:24:00	2020-07-14 23:24:00	375	12.5966	49.8415
2020-07-14 13:30:00	2020-07-14 23:30:00	376	12.5954	47.6014
2020-07-14 13:36:00	2020-07-14 23:36:00	377	12.5967	44.9471
2020-07-14 13:42:00	2020-07-14 23:42:00	378	12.5964	42.5538
2020-07-14 13:48:00	2020-07-14 23:48:00	379	12.5932	40.7343
2020-07-14 13:54:00	2020-07-14 23:54:00	380	12.5954	49.752
2020-07-14 14:00:00	2020-07-15	381	12.5962	45.4766
2020-07-14 14:06:00	2020-07-15 00:06:00	382	12.5945	42.3781
2020-07-14 14:12:00	2020-07-15 00:12:00	383	12.5938	38.1087
2020-07-14 14:18:00	2020-07-15 00:18:00	384	12.5939	42.8765
2020-07-14 14:24:00	2020-07-15 00:24:00	385	12.5909	51.7747
2020-07-14 14:30:00	2020-07-15 00:30:00	386	12.5933	59.1087
2020-07-14 14:36:00	2020-07-15 00:36:00	387	12.5933	62.0686
2020-07-14 14:42:00	2020-07-15 00:42:00	388	12.593	55.2231
2020-07-14 14:48:00	2020-07-15 00:48:00	389	12.5919	55.1193
2020-07-14 14:54:00	2020-07-15 00:54:00	390	12.5922	55.582
2020-07-14 15:00:00	2020-07-15 01:00:00	391	12.5913	55.2117
2020-07-14 15:06:00	2020-07-15 01:06:00	392	12.5908	NAN
2020-07-14 15:12:00	2020-07-15 01:12:00	393	12.5891	55.0562
2020-07-14 15:18:00	2020-07-15 01:18:00	394	12.5902	54.5065
2020-07-14 15:24:00	2020-07-15 01:24:00	395	12.5887	55.4557
2020-07-14 15:30:00	2020-07-15 01:30:00	396	12.59	53.7705
2020-07-14 15:36:00	2020-07-15 01:36:00	397	12.5899	54.6763
2020-07-14 15:42:00	2020-07-15 01:42:00	398	12.5887	55.0253
2020-07-14 15:48:00	2020-07-15 01:48:00	399	12.5905	52.5361
2020-07-14 15:54:00	2020-07-15 01:54:00	400	12.5896	54.0063
2020-07-14 16:00:00	2020-07-15 02:00:00	401	12.5875	53.0416
2020-07-14 16:06:00	2020-07-15 02:06:00	402	12.5897	54.0409
2020-07-14 16:12:00	2020-07-15 02:12:00	403	12.59	54.4019
2020-07-14 16:18:00	2020-07-15 02:18:00	404	12.5892	54.2336
2020-07-14 16:24:00	2020-07-15 02:24:00	405	12.5905	53.0114
2020-07-14 16:30:00	2020-07-15 02:30:00	406	12.5899	48.4337
2020-07-14 16:36:00	2020-07-15 02:36:00	407	12.5877	51.3458
2020-07-14 16:42:00	2020-07-15 02:42:00	408	12.5895	51.6148
2020-07-14 16:48:00	2020-07-15 02:48:00	409	12.5895	48.8641
2020-07-14 16:54:00	2020-07-15 02:54:00	410	12.5903	54.4418
2020-07-14 17:00:00	2020-07-15 03:00:00	411	12.5891	53.209
2020-07-14 17:06:00	2020-07-15 03:06:00	412	12.5882	51.8796
2020-07-14 17:12:00	2020-07-15 03:12:00	413	12.5898	54.8903
2020-07-14 17:18:00	2020-07-15 03:18:00	414	12.5912	57.0934
2020-07-14 17:24:00	2020-07-15 03:24:00	415	12.5893	54.8558
2020-07-14 17:30:00	2020-07-15 03:30:00	416	12.5891	54.5505
2020-07-14 17:36:00	2020-07-15 03:36:00	417	12.5878	53.0456
2020-07-14 17:42:00	2020-07-15 03:42:00	418	12.5866	55.0939
2020-07-14 17:48:00	2020-07-15 03:48:00	419	12.5894	58.4113
2020-07-14 17:54:00	2020-07-15 03:54:00	420	12.5874	56.2512
2020-07-14 18:00:00	2020-07-15 04:00:00	421	12.5886	55.1734
2020-07-14 18:06:00	2020-07-15 04:06:00	422	12.5913	55.4347
2020-07-14 18:12:00	2020-07-15 04:12:00	423	12.5879	54.449
2020-07-14 18:18:00	2020-07-15 04:18:00	424	12.5886	53.5153
2020-07-14 18:24:00	2020-07-15 04:24:00	425	12.5912	55.873
2020-07-14 18:30:00	2020-07-15 04:30:00	426	12.5899	55.5861
2020-07-14 18:36:00	2020-07-15 04:36:00	427	12.5902	52.5405
2020-07-14 18:42:00	2020-07-15 04:42:00	428	12.5875	48.9842
2020-07-14 18:48:00	2020-07-15 04:48:00	429	12.5891	50.2223
2020-07-14 18:54:00	2020-07-15 04:54:00	430	12.5896	52.9217
2020-07-14 19:00:00	2020-07-15 05:00:00	431	12.5886	52.8806
2020-07-14 19:06:00	2020-07-15 05:06:00	432	12.5895	54.1883
2020-07-14 19:12:00	2020-07-15 05:12:00	433	12.5889	54.8397
2020-07-14 19:18:00	2020-07-15 05:18:00	434	12.5888	53.6722
2020-07-14 19:24:00	2020-07-15 05:24:00	435	12.5894	53.8916
2020-07-14 19:30:00	2020-07-15 05:30:00	436	12.59	53.0733
2020-07-14 19:36:00	2020-07-15 05:36:00	437	12.5868	52.8423
2020-07-14 19:42:00	2020-07-15 05:42:00	438	12.5904	52.721
2020-07-14 19:48:00	2020-07-15 05:48:00	439	12.587	52.5599
2020-07-14 19:54:00	2020-07-15 05:54:00	440	12.5889	53.4378
2020-07-14 20:00:00	2020-07-15 06:00:00	441	12.5901	52.5704
2020-07-14 20:06:00	2020-07-15 06:06:00	442	12.5893	52.0301
2020-07-14 20:12:00	2020-07-15 06:12:00	443	12.5895	50.6116
2020-07-14 20:18:00	2020-07-15 06:18:00	444	12.5889	49.0226
2020-07-14 20:24:00	2020-07-15 06:24:00	445	12.5893	48.6034
2020-07-14 20:30:00	2020-07-15 06:30:00	446	12.5898	49.3041
2020-07-14 20:36:00	2020-07-15 06:36:00	447	12.5892	49.9247
2020-07-14 20:42:00	2020-07-15 06:42:00	448	12.5882	51.1573
2020-07-14 20:48:00	2020-07-15 06:48:00	449	12.5884	51.2632
2020-07-14 20:54:00	2020-07-15 06:54:00	450	12.5872	48.5269
2020-07-14 21:00:00	2020-07-15 07:00:00	451	12.5845	44.7408
2020-07-14 21:06:00	2020-07-15 07:06:00	452	12.5866	44.4251
2020-07-14 21:12:00	2020-07-15 07:12:00	453	12.5875	50.303
2020-07-14 21:18:00	2020-07-15 07:18:00	454	12.5863	51.8549
2020-07-14 21:24:00	2020-07-15 07:24:00	455	12.5853	52.4982
2020-07-14 21:30:00	2020-07-15 07:30:00	456	12.587	50.4901
2020-07-14 21:36:00	2020-07-15 07:36:00	457	12.5877	48.4343
2020-07-14 21:42:00	2020-07-15 07:42:00	458	12.5861	51.4579
2020-07-14 21:48:00	2020-07-15 07:48:00	459	12.5865	51.7139
2020-07-14 21:54:00	2020-07-15 07:54:00	460	12.5861	49.2758
2020-07-14 22:00:00	2020-07-15 08:00:00	461	12.5872	49.1787
2020-07-14 22:06:00	2020-07-15 08:06:00	462	12.5863	50.3891
2020-07-14 22:12:00	2020-07-15 08:12:00	463	12.5862	51.4141
2020-07-14 22:18:00	2020-07-15 08:18:00	464	12.5803	51.907
2020-07-14 22:24:00	2020-07-15 08:24:00	465	12.5798	51.2225
2020-07-14 22:30:00	2020-07-15 08:30:00	466	12.5823	51.6787
2020-07-14 22:36:00	2020-07-15 08:36:00	467	12.5806	51.8743
2020-07-14 22:42:00	2020-07-15 08:42:00	468	12.5811	51.7149
2020-07-14 22:48:00	2020-07-15 08:48:00	469	12.5809	51.5106
2020-07-14 22:54:00	2020-07-15 08:54:00	470	12.5814	51.778
2020-07-14 23:00:00	2020-07-15 09:00:00	471	12.5779	52.451
2020-07-14 23:06:00	2020-07-15 09:06:00	472	12.5786	51.7341
2020-07-14 23:12:00	2020-07-15 09:12:00	473	12.5797	52.2302
2020-07-14 23:18:00	2020-07-15 09:18:00	474	12.579	52.965
2020-07-14 23:24:00	2020-07-15 09:24:00	475	12.5782	52.0269
2020-07-14 23:30:00	2020-07-15 09:30:00	476	12.5793	51.1779
2020-07-14 23:36:00	2020-07-15 09:36:00	477	12.5804	51.7876
2020-07-14 23:42:00	2020-07-15 09:42:00	478	12.5811	52.3077
2020-07-14 23:48:00	2020-07-15 09:48:00	479	12.5797	51.9988
2020-07-14 23:54:00	2020-07-15 09:54:00	480	12.5807	51.8496
2020-07-15	2020-07-15 10:00:00	481	12.5833	52.3309
2020-07-15 00:06:00	2020-07-15 10:06:00	482	12.5792	52.4618
2020-07-15 00:12:00	2020-07-15 10:12:00	483	12.5821	52.0912
2020-07-15 00:18:00	2020-07-15 10:18:00	484	12.5808	52.2251
2020-07-15 00:24:00	2020-07-15 10:24:00	485	12.5821	51.3043
2020-07-15 00:30:00	2020-07-15 10:30:00	486	12.5832	51.2579
2020-07-15 00:36:00	2020-07-15 10:36:00	487	12.5854	50.4455
2020-07-15 00:42:00	2020-07-15 10:42:00	488	12.5858	51.651
2020-07-15 00:48:00	2020-07-15 10:48:00	489	12.5826	51.578
2020-07-15 00:54:00	2020-07-15 10:54:00	490	12.5843	50.4958
2020-07-15 01:00:00	2020-07-15 11:00:00	491	12.5864	51.4282
2020-07-15 01:06:00	2020-07-15 11:06:00	492	12.5875	50.6702
2020-07-15 01:12:00	2020-07-15 11:12:00	493	12.5854	50.6547
2020-07-15 01:18:00	2020-07-15 11:18:00	494	12.5862	50.6852
2020-07-15 01:24:00	2020-07-15 11:24:00	495	12.5872	51.0727
2020-07-15 01:30:00	2020-07-15 11:30:00	496	12.5888	50.5743
2020-07-15 01:36:00	2020-07-15 11:36:00	497	12.5907	51.0096
2020-07-15 01:42:00	2020-07-15 11:42:00	498	12.5893	51.0662
2020-07-15 01:48:00	2020-07-15 11:48:00	499	12.5872	50.3665
2020-07-15 01:54:00	2020-07-15 11:54:00	500	12.5903	51.3991
2020-07-15 02:00:00	2020-07-15 12:00:00	501	12.5901	51.7495
2020-07-15 02:06:00	2020-07-15 12:06:00	502	12.5897	50.7048
2020-07-15 02:12:00	2020-07-15 12:12:00	503	12.5908	51.0444
2020-07-15 02:18:00	2020-07-15 12:18:00	504	12.5902	50.3034
2020-07-15 02:24:00	2020-07-15 12:24:00	505	12.5934	51.0367
2020-07-15 02:30:00	2020-07-15 12:30:00	506	12.5921	51.555
2020-07-15 02:36:00	2020-07-15 12:36:00	507	12.5927	51.1468
2020-07-15 02:42:00	2020-07-15 12:42:00	508	12.5934	50.8134
2020-07-15 02:48:00	2020-07-15 12:48:00	509	12.5935	50.3602
2020-07-15 02:54:00	2020-07-15 12:54:00	510	12.5902	50.8537
2020-07-15 03:00:00	2020-07-15 13:00:00	511	12.5924	50.8559
2020-07-15 03:06:00	2020-07-15 13:06:00	512	12.5928	52.1449
2020-07-15 03:12:00	2020-07-15 13:12:00	513	12.592	50.183
2020-07-15 03:18:00	2020-07-15 13:18:00	514	12.5916	51.2339
2020-07-15 03:24:00	2020-07-15 13:24:00	515	12.5954	50.279
2020-07-15 03:30:00	2020-07-15 13:30:00	516	12.5926	51.6004
2020-07-15 03:36:00	2020-07-15 13:36:00	517	12.5926	50.9107
2020-07-15 03:42:00	2020-07-15 13:42:00	518	12.5939	50.5709
2020-07-15 03:48:00	2020-07-15 13:48:00	519	12.5952	51.0383
2020-07-15 03:54:00	2020-07-15 13:54:00	520	12.5938	50.5849
2020-07-15 04:00:00	2020-07-15 14:00:00	521	12.5954	50.5238
2020-07-15 04:06:00	2020-07-15 14:06:00	522	12.5953	50.0761
2020-07-15 04:12:00	2020-07-15 14:12:00	523	12.596	50.1034
2020-07-15 04:18:00	2020-07-15 14:18:00	524	12.5975	50.4487
2020-07-15 04:24:00	2020-07-15 14:24:00	525	12.5953	49.5951
2020-07-15 04:30:00	2020-07-15 14:30:00	526	12.5952	49.905
2020-07-15 04:36:00	2020-07-15 14:36:00	527	12.5966	49.8885
2020-07-15 04:42:00	2020-07-15 14:42:00	528	12.597	49.5985
2020-07-15 04:48:00	2020-07-15 14:48:00	529	12.5978	50.43
2020-07-15 04:54:00	2020-07-15 14:54:00	530	12.5992	49.4717
2020-07-15 05:00:00	2020-07-15 15:00:00	531	12.5979	50.253
2020-07-15 05:06:00	2020-07-15 15:06:00	532	12.5991	50.3421
2020-07-15 05:12:00	2020-07-15 15:12:00	533	12.5972	49.5995
2020-07-15 05:18:00	2020-07-15 15:18:00	534	12.5996	49.8747
2020-07-15 05:24:00	2020-07-15 15:24:00	535	12.6019	49.951
2020-07-15 05:30:00	2020-07-15 15:30:00	536	12.6017	49.3891
2020-07-15 05:36:00	2020-07-15 15:36:00	537	12.5983	48.8743
2020-07-15 05:42:00	2020-07-15 15:42:00	538	12.6001	50.5548
2020-07-15 05:48:00	2020-07-15 15:48:00	539	12.6011	49.4398
2020-07-15 05:54:00	2020-07-15 15:54:00	540	12.5996	49.1563
2020-07-15 06:00:00	2020-07-15 16:00:00	541	12.6004	48.7927
2020-07-15 06:06:00	2020-07-15 16:06:00	542	12.5989	48.4679
2020-07-15 06:12:00	2020-07-15 16:12:00	543	12.601	48.9984
2020-07-15 06:18:00	2020-07-15 16:18:00	544	12.6034	48.6787
2020-07-15 06:24:00	2020-07-15 16:24:00	545	12.603	49.0737
2020-07-15 06:30:00	2020-07-15 16:30:00	546	12.6051	49.0025
2020-07-15 06:36:00	2020-07-15 16:36:00	547	12.6	48.464
2020-07-15 06:42:00	2020-07-15 16:42:00	548	12.6024	47.8598
2020-07-15 06:48:00	2020-07-15 16:48:00	549	12.6037	47.5234
2020-07-15 06:54:00	2020-07-15 16:54:00	550	12.603	47.9121
2020-07-15 07:00:00	2020-07-15 17:00:00	551	12.604	48.0961
2020-07-15 07:06:00	2020-07-15 17:06:00	552	12.6048	48.8537
2020-07-15 07:12:00	2020-07-15 17:12:00	553	12.6048	47.9416
2020-07-15 07:18:00	2020-07-15 17:18:00	554	12.6044	49.034
2020-07-15 07:24:00	2020-07-15 17:24:00	555	12.604	48.2052
2020-07-15 07:30:00	2020-07-15 17:30:00	556	12.6048	48.6417
2020-07-15 07:36:00	2020-07-15 17:36:00	557	12.6051	NAN
2020-07-15 07:42:00	2020-07-15 17:42:00	558	12.6078	21.0458
2020-07-15 07:48:00	2020-07-15 17:48:00	559	12.604	NAN
2020-07-15 07:54:00	2020-07-15 17:54:00	560	12.604	51.5918
2020-07-15 08:00:00	2020-07-15 18:00:00	561	12.6065	52.4756
2020-07-15 08:06:00	2020-07-15 18:06:00	562	12.6049	51.8558
2020-07-15 08:12:00	2020-07-15 18:12:00	563	12.6027	50.403
2020-07-15 08:18:00	2020-07-15 18:18:00	564	12.6036	50.3505
2020-07-15 08:24:00	2020-07-15 18:24:00	565	12.6036	48.9707
2020-07-15 08:30:00	2020-07-15 18:30:00	566	12.6063	42.6069
2020-07-15 08:36:00	2020-07-15 18:36:00	567	12.6026	40.8142
2020-07-15 08:42:00	2020-07-15 18:42:00	568	12.6017	42.1697
2020-07-15 08:48:00	2020-07-15 18:48:00	569	12.603	44.8327
2020-07-15 08:54:00	2020-07-15 18:54:00	570	12.6035	45.895
2020-07-15 09:00:00	2020-07-15 19:00:00	571	12.6019	42.5033
2020-07-15 09:06:00	2020-07-15 19:06:00	572	12.603	45.2709
2020-07-15 09:12:00	2020-07-15 19:12:00	573	12.6028	44.5446
2020-07-15 09:18:00	2020-07-15 19:18:00	574	12.6017	42.3838
2020-07-15 09:24:00	2020-07-15 19:24:00	575	12.6026	44.4754
2020-07-15 09:30:00	2020-07-15 19:30:00	576	12.6031	43.4583
2020-07-15 09:36:00	2020-07-15 19:36:00	577	12.602	45.8863
2020-07-15 09:42:00	2020-07-15 19:42:00	578	12.6005	47.709
2020-07-15 09:48:00	2020-07-15 19:48:00	579	12.6005	44.2251
2020-07-15 09:54:00	2020-07-15 19:54:00	580	12.5982	41.4787
2020-07-15 10:00:00	2020-07-15 20:00:00	581	12.5982	43.8816
2020-07-15 10:06:00	2020-07-15 20:06:00	582	12.5976	42.5446
2020-07-15 10:12:00	2020-07-15 20:12:00	583	12.5983	41.8474
2020-07-15 10:18:00	2020-07-15 20:18:00	584	12.5956	44.2371
2020-07-15 10:24:00	2020-07-15 20:24:00	585	12.5972	44.8995
2020-07-15 10:30:00	2020-07-15 20:30:00	586	12.5973	44.1657
2020-07-15 10:36:00	2020-07-15 20:36:00	587	12.5962	42.88
2020-07-15 10:42:00	2020-07-15 20:42:00	588	12.5961	45.1927
2020-07-15 10:48:00	2020-07-15 20:48:00	589	12.5946	45.4205
2020-07-15 10:54:00	2020-07-15 20:54:00	590	12.5949	43.299
2020-07-15 11:00:00	2020-07-15 21:00:00	591	12.5945	39.5957
2020-07-15 11:06:00	2020-07-15 21:06:00	592	12.5931	44.4728
2020-07-15 11:12:00	2020-07-15 21:12:00	593	12.5943	45.1081
2020-07-15 11:18:00	2020-07-15 21:18:00	594	12.5935	45.4954
2020-07-15 11:24:00	2020-07-15 21:24:00	595	12.5939	41.4964
2020-07-15 11:30:00	2020-07-15 21:30:00	596	12.5907	40.9011
2020-07-15 11:36:00	2020-07-15 21:36:00	597	12.5938	41.1602
2020-07-15 11:42:00	2020-07-15 21:42:00	598	12.5907	44.1872
2020-07-15 11:48:00	2020-07-15 21:48:00	599	12.5918	44.603
2020-07-15 11:54:00	2020-07-15 21:54:00	600	12.5917	46.0141
2020-07-15 12:00:00	2020-07-15 22:00:00	601	12.5915	47.4199
2020-07-15 12:06:00	2020-07-15 22:06:00	602	12.5891	46.3875
2020-07-15 12:12:00	2020-07-15 22:12:00	603	12.5879	46.6921
2020-07-15 12:18:00	2020-07-15 22:18:00	604	12.5907	46.0981
2020-07-15 12:24:00	2020-07-15 22:24:00	605	12.5909	46.2479
2020-07-15 12:30:00	2020-07-15 22:30:00	606	12.5907	45.2194
2020-07-15 12:36:00	2020-07-15 22:36:00	607	12.5893	42.1978
2020-07-15 12:42:00	2020-07-15 22:42:00	608	12.5897	43.2939
2020-07-15 12:48:00	2020-07-15 22:48:00	609	12.5872	42.8224
2020-07-15 12:54:00	2020-07-15 22:54:00	610	12.5902	42.6142
2020-07-15 13:00:00	2020-07-15 23:00:00	611	12.5895	43.9021
2020-07-15 13:06:00	2020-07-15 23:06:00	612	12.5893	42.1126
2020-07-15 13:12:00	2020-07-15 23:12:00	613	12.5868	42.2029
2020-07-15 13:18:00	2020-07-15 23:18:00	614	12.5885	44.0503
2020-07-15 13:24:00	2020-07-15 23:24:00	615	12.5892	46.798
2020-07-15 13:30:00	2020-07-15 23:30:00	616	12.5878	45.4178
2020-07-15 13:36:00	2020-07-15 23:36:00	617	12.5878	41.4947
2020-07-15 13:42:00	2020-07-15 23:42:00	618	12.5874	41.2566
2020-07-15 13:48:00	2020-07-15 23:48:00	619	12.5873	40.1126
2020-07-15 13:54:00	2020-07-15 23:54:00	620	12.5857	38.4776
2020-07-15 14:00:00	2020-07-16	621	12.5873	42.3458
2020-07-15 14:06:00	2020-07-16 00:06:00	622	12.5865	43.266
2020-07-15 14:12:00	2020-07-16 00:12:00	623	12.5871	46.2528
2020-07-15 14:18:00	2020-07-16 00:18:00	624	12.5839	43.5389
2020-07-15 14:24:00	2020-07-16 00:24:00	625	12.5847	41.8606
2020-07-15 14:30:00	2020-07-16 00:30:00	626	12.5868	41.9203
2020-07-15 14:36:00	2020-07-16 00:36:00	627	12.5858	43.6091
2020-07-15 14:42:00	2020-07-16 00:42:00	628	12.5856	44.2159
2020-07-15 14:48:00	2020-07-16 00:48:00	629	12.5839	41.1472
2020-07-15 14:54:00	2020-07-16 00:54:00	630	12.5838	44.8043
2020-07-15 15:00:00	2020-07-16 01:00:00	631	12.5826	43.7658
2020-07-15 15:06:00	2020-07-16 01:06:00	632	12.5819	43.0556
2020-07-15 15:12:00	2020-07-16 01:12:00	633	12.5835	40.7955
2020-07-15 15:18:00	2020-07-16 01:18:00	634	12.5837	41.3352
2020-07-15 15:24:00	2020-07-16 01:24:00	635	12.5824	44.6111
2020-07-15 15:30:00	2020-07-16 01:30:00	636	12.5825	46.6577
2020-07-15 15:36:00	2020-07-16 01:36:00	637	12.5835	46.0377
2020-07-15 15:42:00	2020-07-16 01:42:00	638	12.5835	47.4396
2020-07-15 15:48:00	2020-07-16 01:48:00	639	12.5822	45.3507
2020-07-15 15:54:00	2020-07-16 01:54:00	640	12.582	43.3692
2020-07-15 16:00:00	2020-07-16 02:00:00	641	12.5806	41.8999
2020-07-15 16:06:00	2020-07-16 02:06:00	642	12.5812	42.1997
2020-07-15 16:12:00	2020-07-16 02:12:00	643	12.5818	40.676
2020-07-15 16:18:00	2020-07-16 02:18:00	644	12.58	39.066
2020-07-15 16:24:00	2020-07-16 02:24:00	645	12.5791	42.6368
2020-07-15 16:30:00	2020-07-16 02:30:00	646	12.5804	44.7969
2020-07-15 16:36:00	2020-07-16 02:36:00	647	12.5796	42.2497
2020-07-15 16:42:00	2020-07-16 02:42:00	648	12.5785	41.6101
2020-07-15 16:48:00	2020-07-16 02:48:00	649	12.5808	39.278
2020-07-15 16:54:00	2020-07-16 02:54:00	650	12.58	34.9581
2020-07-15 17:00:00	2020-07-16 03:00:00	651	12.5781	39.3964
2020-07-15 17:06:00	2020-07-16 03:06:00	652	12.5805	41.3899
2020-07-15 17:12:00	2020-07-16 03:12:00	653	12.5781	44.6643
2020-07-15 17:18:00	2020-07-16 03:18:00	654	12.5795	41.824
2020-07-15 17:24:00	2020-07-16 03:24:00	655	12.5784	41.1915
2020-07-15 17:30:00	2020-07-16 03:30:00	656	12.5777	39.0369
2020-07-15 17:36:00	2020-07-16 03:36:00	657	12.5784	39.3057
2020-07-15 17:42:00	2020-07-16 03:42:00	658	12.5776	36.7953
2020-07-15 17:48:00	2020-07-16 03:48:00	659	12.5773	40.0649
2020-07-15 17:54:00	2020-07-16 03:54:00	660	12.5759	43.0509
2020-07-15 18:00:00	2020-07-16 04:00:00	661	12.5765	43.5481
2020-07-15 18:06:00	2020-07-16 04:06:00	662	12.5772	38.6679
2020-07-15 18:12:00	2020-07-16 04:12:00	663	12.5772	37.87
2020-07-15 18:18:00	2020-07-16 04:18:00	664	12.574	38.2904
2020-07-15 18:24:00	2020-07-16 04:24:00	665	12.5762	38.0851
2020-07-15 18:30:00	2020-07-16 04:30:00	666	12.5763	41.2367
2020-07-15 18:36:00	2020-07-16 04:36:00	667	12.5762	38.8305
2020-07-15 18:42:00	2020-07-16 04:42:00	668	12.5737	42.3439
2020-07-15 18:48:00	2020-07-16 04:48:00	669	12.5748	41.9194
2020-07-15 18:54:00	2020-07-16 04:54:00	670	12.5751	41.4089
2020-07-15 19:00:00	2020-07-16 05:00:00	671	12.5735	39.7831
2020-07-15 19:06:00	2020-07-16 05:06:00	672	12.5746	41.2161
2020-07-15 19:12:00	2020-07-16 05:12:00	673	12.5734	40.5721
2020-07-15 19:18:00	2020-07-16 05:18:00	674	12.5731	37.7086
2020-07-15 19:24:00	2020-07-16 05:24:00	675	12.5706	40.0814
2020-07-15 19:30:00	2020-07-16 05:30:00	676	12.5715	42.8562
2020-07-15 19:36:00	2020-07-16 05:36:00	677	12.5726	38.1986
2020-07-15 19:42:00	2020-07-16 05:42:00	678	12.5736	39.0562
2020-07-15 19:48:00	2020-07-16 05:48:00	679	12.5727	39.7218
2020-07-15 19:54:00	2020-07-16 05:54:00	680	12.5728	37.2705
2020-07-15 20:00:00	2020-07-16 06:00:00	681	12.5717	38.4528
2020-07-15 20:06:00	2020-07-16 06:06:00	682	12.5712	39.1915
2020-07-15 20:12:00	2020-07-16 06:12:00	683	12.5719	41.3474
2020-07-15 20:18:00	2020-07-16 06:18:00	684	12.5704	36.9046
2020-07-15 20:24:00	2020-07-16 06:24:00	685	12.5708	38.9915
2020-07-15 20:30:00	2020-07-16 06:30:00	686	12.5696	38.373
2020-07-15 20:36:00	2020-07-16 06:36:00	687	12.568	36.3228
2020-07-15 20:42:00	2020-07-16 06:42:00	688	12.5686	37.268
2020-07-15 20:48:00	2020-07-16 06:48:00	689	12.5677	38.1964
2020-07-15 20:54:00	2020-07-16 06:54:00	690	12.5702	37.593
2020-07-15 21:00:00	2020-07-16 07:00:00	691	12.5681	43.9374
2020-07-15 21:06:00	2020-07-16 07:06:00	692	12.5668	39.2996
2020-07-15 21:12:00	2020-07-16 07:12:00	693	12.5682	39.8032
2020-07-15 21:18:00	2020-07-16 07:18:00	694	12.5684	36.5633
2020-07-15 21:24:00	2020-07-16 07:24:00	695	12.5664	32.8964
2020-07-15 21:30:00	2020-07-16 07:30:00	696	12.567	34.8285
2020-07-15 21:36:00	2020-07-16 07:36:00	697	12.5663	36.0584
2020-07-15 21:42:00	2020-07-16 07:42:00	698	12.5682	40.5456
2020-07-15 21:48:00	2020-07-16 07:48:00	699	12.5649	45.1754
2020-07-15 21:54:00	2020-07-16 07:54:00	700	12.566	45.8399
2020-07-15 22:00:00	2020-07-16 08:00:00	701	12.5665	45.5061
2020-07-15 22:06:00	2020-07-16 08:06:00	702	12.5659	44.6952
2020-07-15 22:12:00	2020-07-16 08:12:00	703	12.5669	45.5436
2020-07-15 22:18:00	2020-07-16 08:18:00	704	12.5649	43.4359
2020-07-15 22:24:00	2020-07-16 08:24:00	705	12.5663	43.0635
2020-07-15 22:30:00	2020-07-16 08:30:00	706	12.5633	43.9756
2020-07-15 22:36:00	2020-07-16 08:36:00	707	12.562	44.4618
2020-07-15 22:42:00	2020-07-16 08:42:00	708	12.5623	43.2579
2020-07-15 22:48:00	2020-07-16 08:48:00	709	12.56	42.311
2020-07-15 22:54:00	2020-07-16 08:54:00	710	12.5634	41.5259
2020-07-15 23:00:00	2020-07-16 09:00:00	711	12.5624	42.0918
2020-07-15 23:06:00	2020-07-16 09:06:00	712	12.5612	39.3985
2020-07-15 23:12:00	2020-07-16 09:12:00	713	12.5623	41.9331
2020-07-15 23:18:00	2020-07-16 09:18:00	714	12.5607	45.2011
2020-07-15 23:24:00	2020-07-16 09:24:00	715	12.5603	39.6449
2020-07-15 23:30:00	2020-07-16 09:30:00	716	12.561	36.5843
2020-07-15 23:36:00	2020-07-16 09:36:00	717	12.5593	37.2939
2020-07-15 23:42:00	2020-07-16 09:42:00	718	12.5594	37.8089
2020-07-15 23:48:00	2020-07-16 09:48:00	719	12.5602	40.5438
2020-07-15 23:54:00	2020-07-16 09:54:00	720	12.5572	44.837
2020-07-16	2020-07-16 10:00:00	721	12.557	42.5749
2020-07-16 00:06:00	2020-07-16 10:06:00	722	12.5604	41.9766
2020-07-16 00:12:00	2020-07-16 10:12:00	723	12.56	40.6535
2020-07-16 00:18:00	2020-07-16 10:18:00	724	12.5558	39.0574
2020-07-16 00:24:00	2020-07-16 10:24:00	725	12.5615	39.209
2020-07-16 00:30:00	2020-07-16 10:30:00	726	12.559	40.6512
2020-07-16 00:36:00	2020-07-16 10:36:00	727	12.559	37.1376
2020-07-16 00:42:00	2020-07-16 10:42:00	728	12.5587	36.8934
2020-07-16 00:48:00	2020-07-16 10:48:00	729	12.5578	40.372
2020-07-16 00:54:00	2020-07-16 10:54:00	730	12.5605	42.105
2020-07-16 01:00:00	2020-07-16 11:00:00	731	12.5628	43.6179
2020-07-16 01:06:00	2020-07-16 11:06:00	732	12.5628	43.4603
2020-07-16 01:12:00	2020-07-16 11:12:00	733	12.5629	42.2184
2020-07-16 01:18:00	2020-07-16 11:18:00	734	12.5661	39.1716
2020-07-16 01:24:00	2020-07-16 11:24:00	735	12.5642	40.7235
2020-07-16 01:30:00	2020-07-16 11:30:00	736	12.5638	42.6579
2020-07-16 01:36:00	2020-07-16 11:36:00	737	12.5654	41.8667
2020-07-16 01:42:00	2020-07-16 11:42:00	738	12.5643	42.2587
2020-07-16 01:48:00	2020-07-16 11:48:00	739	12.5667	41.8783
2020-07-16 01:54:00	2020-07-16 11:54:00	740	12.5671	40.0568
2020-07-16 02:00:00	2020-07-16 12:00:00	741	12.5694	40.9205
2020-07-16 02:06:00	2020-07-16 12:06:00	742	12.5688	43.0611
2020-07-16 02:12:00	2020-07-16 12:12:00	743	12.5714	42.9203
2020-07-16 02:18:00	2020-07-16 12:18:00	744	12.5705	45.3421
2020-07-16 02:24:00	2020-07-16 12:24:00	745	12.5735	45.1881
2020-07-16 02:30:00	2020-07-16 12:30:00	746	12.572	48.8108
2020-07-16 02:36:00	2020-07-16 12:36:00	747	12.5756	47.489
2020-07-16 02:42:00	2020-07-16 12:42:00	748	12.5746	45.659
2020-07-16 02:48:00	2020-07-16 12:48:00	749	12.5744	44.2288
2020-07-16 02:54:00	2020-07-16 12:54:00	750	12.5756	47.4768
2020-07-16 03:00:00	2020-07-16 13:00:00	751	12.5754	44.591
2020-07-16 03:06:00	2020-07-16 13:06:00	752	12.5754	44.8356
2020-07-16 03:12:00	2020-07-16 13:12:00	753	12.577	44.0247
2020-07-16 03:18:00	2020-07-16 13:18:00	754	12.578	44.919
2020-07-16 03:24:00	2020-07-16 13:24:00	755	12.5775	43.9701
2020-07-16 03:30:00	2020-07-16 13:30:00	756	12.5767	43.9988
2020-07-16 03:36:00	2020-07-16 13:36:00	757	12.5768	44.555
2020-07-16 03:42:00	2020-07-16 13:42:00	758	12.5775	45.4667
2020-07-16 03:48:00	2020-07-16 13:48:00	759	12.5776	45.6225
2020-07-16 03:54:00	2020-07-16 13:54:00	760	12.5801	44.2076
2020-07-16 04:00:00	2020-07-16 14:00:00	761	12.5792	45.0814
2020-07-16 04:06:00	2020-07-16 14:06:00	762	12.5809	44.0523
2020-07-16 04:12:00	2020-07-16 14:12:00	763	12.5802	44.0446
2020-07-16 04:18:00	2020-07-16 14:18:00	764	12.5817	50.3604
2020-07-16 04:24:00	2020-07-16 14:24:00	765	12.5812	43.6887
2020-07-16 04:30:00	2020-07-16 14:30:00	766	12.5841	44.2929
2020-07-16 04:36:00	2020-07-16 14:36:00	767	12.5852	44.5521
2020-07-16 04:42:00	2020-07-16 14:42:00	768	12.585	44.4103
2020-07-16 04:48:00	2020-07-16 14:48:00	769	12.5821	45.5977
2020-07-16 04:54:00	2020-07-16 14:54:00	770	12.5849	45.8189
2020-07-16 05:00:00	2020-07-16 15:00:00	771	12.5827	44.2349
2020-07-16 05:06:00	2020-07-16 15:06:00	772	12.5843	44.5234
2020-07-16 05:12:00	2020-07-16 15:12:00	773	12.5842	43.6016
2020-07-16 05:18:00	2020-07-16 15:18:00	774	12.5856	42.5704
2020-07-16 05:24:00	2020-07-16 15:24:00	775	12.5867	43.8431
2020-07-16 05:30:00	2020-07-16 15:30:00	776	12.5871	42.9081
2020-07-16 05:36:00	2020-07-16 15:36:00	777	12.5898	40.86
2020-07-16 05:42:00	2020-07-16 15:42:00	778	12.587	41.7646
2020-07-16 05:48:00	2020-07-16 15:48:00	779	12.5901	44.7178
2020-07-16 05:54:00	2020-07-16 15:54:00	780	12.5871	45.0462
2020-07-16 06:00:00	2020-07-16 16:00:00	781	12.5891	43.93
2020-07-16 06:06:00	2020-07-16 16:06:00	782	12.587	45.1075
2020-07-16 06:12:00	2020-07-16 16:12:00	783	12.5877	44.1647
2020-07-16 06:18:00	2020-07-16 16:18:00	784	12.5886	43.7029
2020-07-16 06:24:00	2020-07-16 16:24:00	785	12.588	43.9009
2020-07-16 06:30:00	2020-07-16 16:30:00	786	12.5875	42.9432
2020-07-16 06:36:00	2020-07-16 16:36:00	787	12.5892	44.9019
2020-07-16 06:42:00	2020-07-16 16:42:00	788	12.5883	42.8859
2020-07-16 06:48:00	2020-07-16 16:48:00	789	12.5863	44.0774
2020-07-16 06:54:00	2020-07-16 16:54:00	790	12.5891	46.009
2020-07-16 07:00:00	2020-07-16 17:00:00	791	12.5892	44.2839
2020-07-16 07:06:00	2020-07-16 17:06:00	792	12.5874	43.1978
2020-07-16 07:12:00	2020-07-16 17:12:00	793	12.5876	42.4007
2020-07-16 07:18:00	2020-07-16 17:18:00	794	12.5861	46.0888
2020-07-16 07:24:00	2020-07-16 17:24:00	795	12.5872	45.6679
2020-07-16 07:30:00	2020-07-16 17:30:00	796	12.5888	45.8763
2020-07-16 07:36:00	2020-07-16 17:36:00	797	12.5871	44.4318
2020-07-16 07:42:00	2020-07-16 17:42:00	798	12.5887	44.7137
2020-07-16 07:48:00	2020-07-16 17:48:00	799	12.5892	44.9451
2020-07-16 07:54:00	2020-07-16 17:54:00	800	12.587	45.2021
2020-07-16 08:00:00	2020-07-16 18:00:00	801	12.587	44.9107
2020-07-16 08:06:00	2020-07-16 18:06:00	802	12.5881	44.66
2020-07-16 08:12:00	2020-07-16 18:12:00	803	12.5883	44.9135
2020-07-16 08:18:00	2020-07-16 18:18:00	804	12.5861	44.5263
2020-07-16 08:24:00	2020-07-16 18:24:00	805	12.5863	44.0375
2020-07-16 08:30:00	2020-07-16 18:30:00	806	12.5845	44.1398
2020-07-16 08:36:00	2020-07-16 18:36:00	807	12.5861	44.5955
2020-07-16 08:42:00	2020-07-16 18:42:00	808	12.5853	NAN
2020-07-16 08:48:00	2020-07-16 18:48:00	809	12.5872	42.7001
2020-07-16 08:54:00	2020-07-16 18:54:00	810	12.5866	41.5804
2020-07-16 09:00:00	2020-07-16 19:00:00	811	12.586	42.8177
2020-07-16 09:06:00	2020-07-16 19:06:00	812	12.586	44.9066
2020-07-16 09:12:00	2020-07-16 19:12:00	813	12.5858	44.1476
2020-07-16 09:18:00	2020-07-16 19:18:00	814	12.5874	42.9382
2020-07-16 09:24:00	2020-07-16 19:24:00	815	12.5866	43.2363
2020-07-16 09:30:00	2020-07-16 19:30:00	816	12.5866	39.4758
2020-07-16 09:36:00	2020-07-16 19:36:00	817	12.5864	37.9085
2020-07-16 09:42:00	2020-07-16 19:42:00	818	12.5857	38.6913
2020-07-16 09:48:00	2020-07-16 19:48:00	819	12.5868	37.182
2020-07-16 09:54:00	2020-07-16 19:54:00	820	12.5853	40.8362
2020-07-16 10:00:00	2020-07-16 20:00:00	821	12.5829	36.7338
2020-07-16 10:06:00	2020-07-16 20:06:00	822	12.5826	36.9101
2020-07-16 10:12:00	2020-07-16 20:12:00	823	12.5856	38.3309
2020-07-16 10:18:00	2020-07-16 20:18:00	824	12.583	38.2652
2020-07-16 10:24:00	2020-07-16 20:24:00	825	12.5856	35.244
2020-07-16 10:30:00	2020-07-16 20:30:00	826	12.5826	39.2774
2020-07-16 10:36:00	2020-07-16 20:36:00	827	12.5828	41.7001
2020-07-16 10:42:00	2020-07-16 20:42:00	828	12.5846	42.849
2020-07-16 10:48:00	2020-07-16 20:48:00	829	12.5807	42.0839
2020-07-16 10:54:00	2020-07-16 20:54:00	830	12.5824	41.9412
2020-07-16 11:00:00	2020-07-16 21:00:00	831	12.5806	42.4117
2020-07-16 11:06:00	2020-07-16 21:06:00	832	12.5814	42.5849
2020-07-16 11:12:00	2020-07-16 21:12:00	833	12.5816	39.8429
2020-07-16 11:18:00	2020-07-16 21:18:00	834	12.5819	40.1797
2020-07-16 11:24:00	2020-07-16 21:24:00	835	12.5796	42.3989
2020-07-16 11:30:00	2020-07-16 21:30:00	836	12.5819	39.5409
2020-07-16 11:36:00	2020-07-16 21:36:00	837	12.5789	38.2336
2020-07-16 11:42:00	2020-07-16 21:42:00	838	12.5805	36.8812
2020-07-16 11:48:00	2020-07-16 21:48:00	839	12.5803	36.5556
2020-07-16 11:54:00	2020-07-16 21:54:00	840	12.5816	39.2243
2020-07-16 12:00:00	2020-07-16 22:00:00	841	12.5816	36.3313
2020-07-16 12:06:00	2020-07-16 22:06:00	842	12.5814	40.4213
2020-07-16 12:12:00	2020-07-16 22:12:00	843	12.5811	40.5698
2020-07-16 12:18:00	2020-07-16 22:18:00	844	12.578	36.9152
2020-07-16 12:24:00	2020-07-16 22:24:00	845	12.5811	36.1891
2020-07-16 12:30:00	2020-07-16 22:30:00	846	12.5797	33.9021
2020-07-16 12:36:00	2020-07-16 22:36:00	847	12.5814	39.3967
2020-07-16 12:42:00	2020-07-16 22:42:00	848	12.5812	40.0301
2020-07-16 12:48:00	2020-07-16 22:48:00	849	12.5803	38.9947
2020-07-16 12:54:00	2020-07-16 22:54:00	850	12.5796	40.4958
2020-07-16 13:00:00	2020-07-16 23:00:00	851	12.5789	36.9434
2020-07-16 13:06:00	2020-07-16 23:06:00	852	12.5798	36.7914
2020-07-16 13:12:00	2020-07-16 23:12:00	853	12.5781	36.3545
2020-07-16 13:18:00	2020-07-16 23:18:00	854	12.5804	37.9233
2020-07-16 13:24:00	2020-07-16 23:24:00	855	12.5781	34.9021
2020-07-16 13:30:00	2020-07-16 23:30:00	856	12.5782	36.9858
2020-07-16 13:36:00	2020-07-16 23:36:00	857	12.5787	38.3079
2020-07-16 13:42:00	2020-07-16 23:42:00	858	12.5763	40.2739
2020-07-16 13:48:00	2020-07-16 23:48:00	859	12.5782	36.3193
2020-07-16 13:54:00	2020-07-16 23:54:00	860	12.5768	35.5198
2020-07-16 14:00:00	2020-07-17	861	12.5788	38.0145
2020-07-16 14:06:00	2020-07-17 00:06:00	862	12.5753	38.6195
2020-07-16 14:12:00	2020-07-17 00:12:00	863	12.5769	37.9062
2020-07-16 14:18:00	2020-07-17 00:18:00	864	12.5766	38.6329
2020-07-16 14:24:00	2020-07-17 00:24:00	865	12.5747	40.4624
2020-07-16 14:30:00	2020-07-17 00:30:00	866	12.5739	39.8572
2020-07-16 14:36:00	2020-07-17 00:36:00	867	12.5747	38.5275
2020-07-16 14:42:00	2020-07-17 00:42:00	868	12.5767	37.4463
2020-07-16 14:48:00	2020-07-17 00:48:00	869	12.5751	37.8036
2020-07-16 14:54:00	2020-07-17 00:54:00	870	12.5761	45.497
2020-07-16 15:00:00	2020-07-17 01:00:00	871	12.5744	38.0896
2020-07-16 15:06:00	2020-07-17 01:06:00	872	12.5739	37.5568
2020-07-16 15:12:00	2020-07-17 01:12:00	873	12.5702	40.2133
2020-07-16 15:18:00	2020-07-17 01:18:00	874	12.5725	35.0841
2020-07-16 15:24:00	2020-07-17 01:24:00	875	12.5715	36.0397
2020-07-16 15:30:00	2020-07-17 01:30:00	876	12.5729	34.776
2020-07-16 15:36:00	2020-07-17 01:36:00	877	12.5719	35.8535
2020-07-16 15:42:00	2020-07-17 01:42:00	878	12.5717	36.8972
2020-07-16 15:48:00	2020-07-17 01:48:00	879	12.5695	37.7446
2020-07-16 15:54:00	2020-07-17 01:54:00	880	12.5697	39.3106
2020-07-16 16:00:00	2020-07-17 02:00:00	881	12.5712	41.8596
2020-07-16 16:06:00	2020-07-17 02:06:00	882	12.5726	41.954
2020-07-16 16:12:00	2020-07-17 02:12:00	883	12.5696	39.2196
2020-07-16 16:18:00	2020-07-17 02:18:00	884	12.5684	39.2656
2020-07-16 16:24:00	2020-07-17 02:24:00	885	12.5691	37.7609
2020-07-16 16:30:00	2020-07-17 02:30:00	886	12.5683	37.252
2020-07-16 16:36:00	2020-07-17 02:36:00	887	12.5698	36.0688
2020-07-16 16:42:00	2020-07-17 02:42:00	888	12.5675	40.9125
2020-07-16 16:48:00	2020-07-17 02:48:00	889	12.568	40.8531
2020-07-16 16:54:00	2020-07-17 02:54:00	890	12.5682	37.7597
2020-07-16 17:00:00	2020-07-17 03:00:00	891	12.5679	32.5328
2020-07-16 17:06:00	2020-07-17 03:06:00	892	12.5679	33.2794
2020-07-16 17:12:00	2020-07-17 03:12:00	893	12.5671	34.4471
2020-07-16 17:18:00	2020-07-17 03:18:00	894	12.566	38.4048
2020-07-16 17:24:00	2020-07-17 03:24:00	895	12.5655	39.4044
2020-07-16 17:30:00	2020-07-17 03:30:00	896	12.5678	39.1225
2020-07-16 17:36:00	2020-07-17 03:36:00	897	12.5674	33.9428
2020-07-16 17:42:00	2020-07-17 03:42:00	898	12.5651	33.7562
2020-07-16 17:48:00	2020-07-17 03:48:00	899	12.5656	34.3547
2020-07-16 17:54:00	2020-07-17 03:54:00	900	12.5651	38.6056
2020-07-16 18:00:00	2020-07-17 04:00:00	901	12.5632	38.8494
2020-07-16 18:06:00	2020-07-17 04:06:00	902	12.5669	35.1653
2020-07-16 18:12:00	2020-07-17 04:12:00	903	12.5646	39.4353
2020-07-16 18:18:00	2020-07-17 04:18:00	904	12.5642	37.9813
2020-07-16 18:24:00	2020-07-17 04:24:00	905	12.564	35.2935
2020-07-16 18:30:00	2020-07-17 04:30:00	906	12.564	35.2196
2020-07-16 18:36:00	2020-07-17 04:36:00	907	12.5644	37.7644
2020-07-16 18:42:00	2020-07-17 04:42:00	908	12.5635	37.4736
2020-07-16 18:48:00	2020-07-17 04:48:00	909	12.5627	33.3578
2020-07-16 18:54:00	2020-07-17 04:54:00	910	12.563	33.6986
2020-07-16 19:00:00	2020-07-17 05:00:00	911	12.561	40.4335
2020-07-16 19:06:00	2020-07-17 05:06:00	912	12.5621	36.3592
2020-07-16 19:12:00	2020-07-17 05:12:00	913	12.5617	35.915
2020-07-16 19:18:00	2020-07-17 05:18:00	914	12.5626	35.091
2020-07-16 19:24:00	2020-07-17 05:24:00	915	12.5607	35.3376
2020-07-16 19:30:00	2020-07-17 05:30:00	916	12.562	37.3936
2020-07-16 19:36:00	2020-07-17 05:36:00	917	12.5628	35.9563
2020-07-16 19:42:00	2020-07-17 05:42:00	918	12.5628	39.1398
2020-07-16 19:48:00	2020-07-17 05:48:00	919	12.559	40.8055
2020-07-16 19:54:00	2020-07-17 05:54:00	920	12.5606	40.7833
2020-07-16 20:00:00	2020-07-17 06:00:00	921	12.5596	36.8411
2020-07-16 20:06:00	2020-07-17 06:06:00	922	12.5616	35.5515
2020-07-16 20:12:00	2020-07-17 06:12:00	923	12.5602	35.722
2020-07-16 20:18:00	2020-07-17 06:18:00	924	12.561	35.8098
2020-07-16 20:24:00	2020-07-17 06:24:00	925	12.5609	34.7688
2020-07-16 20:30:00	2020-07-17 06:30:00	926	12.5593	40.3008
2020-07-16 20:36:00	2020-07-17 06:36:00	927	12.5598	36.4251
2020-07-16 20:42:00	2020-07-17 06:42:00	928	12.5589	35.4019
2020-07-16 20:48:00	2020-07-17 06:48:00	929	12.559	35.6199
2020-07-16 20:54:00	2020-07-17 06:54:00	930	12.5596	35.418
2020-07-16 21:00:00	2020-07-17 07:00:00	931	12.5591	36.6414
2020-07-16 21:06:00	2020-07-17 07:06:00	932	12.56	36.3199
2020-07-16 21:12:00	2020-07-17 07:12:00	933	12.5597	37.9032
2020-07-16 21:18:00	2020-07-17 07:18:00	934	12.5576	37.9561
2020-07-16 21:24:00	2020-07-17 07:24:00	935	12.5573	34.0877
2020-07-16 21:30:00	2020-07-17 07:30:00	936	12.5594	38.0328
2020-07-16 21:36:00	2020-07-17 07:36:00	937	12.5561	39.2277
2020-07-16 21:42:00	2020-07-17 07:42:00	938	12.556	35.0741
2020-07-16 21:48:00	2020-07-17 07:48:00	939	12.5572	NAN
2020-07-16 21:54:00	2020-07-17 07:54:00	940	12.5595	38.267
2020-07-16 22:00:00	2020-07-17 08:00:00	941	12.5555	39.6641
2020-07-16 22:06:00	2020-07-17 08:06:00	942	12.5561	39.148
2020-07-16 22:12:00	2020-07-17 08:12:00	943	12.554	37.4166
2020-07-16 22:18:00	2020-07-17 08:18:00	944	12.5554	37.1708
2020-07-16 22:24:00	2020-07-17 08:24:00	945	12.5541	37.9774
2020-07-16 22:30:00	2020-07-17 08:30:00	946	12.5548	36.2654
2020-07-16 22:36:00	2020-07-17 08:36:00	947	12.5527	38.531
2020-07-16 22:42:00	2020-07-17 08:42:00	948	12.5546	39.1997
2020-07-16 22:48:00	2020-07-17 08:48:00	949	12.5522	39.2811
2020-07-16 22:54:00	2020-07-17 08:54:00	950	12.5523	37.0963
2020-07-16 23:00:00	2020-07-17 09:00:00	951	12.55	36.5977
2020-07-16 23:06:00	2020-07-17 09:06:00	952	12.5507	38.3649
2020-07-16 23:12:00	2020-07-17 09:12:00	953	12.5485	37.5387
2020-07-16 23:18:00	2020-07-17 09:18:00	954	12.5493	38.9793
2020-07-16 23:24:00	2020-07-17 09:24:00	955	12.55	41.1604
2020-07-16 23:30:00	2020-07-17 09:30:00	956	12.552	41.1162
2020-07-16 23:36:00	2020-07-17 09:36:00	957	12.5493	40.6382
2020-07-16 23:42:00	2020-07-17 09:42:00	958	12.5514	41.067
2020-07-16 23:48:00	2020-07-17 09:48:00	959	12.5509	38.7737
2020-07-16 23:54:00	2020-07-17 09:54:00	960	12.5519	38.4795
2020-07-17	2020-07-17 10:00:00	961	12.5505	40.59
2020-07-17 00:06:00	2020-07-17 10:06:00	962	12.5499	40.3069
2020-07-17 00:12:00	2020-07-17 10:12:00	963	12.552	40.7174
2020-07-17 00:18:00	2020-07-17 10:18:00	964	12.5504	46.9388
2020-07-17 00:24:00	2020-07-17 10:24:00	965	12.5521	40.5082
2020-07-17 00:30:00	2020-07-17 10:30:00	966	12.5523	41.0708
2020-07-17 00:36:00	2020-07-17 10:36:00	967	12.5521	42.393
2020-07-17 00:42:00	2020-07-17 10:42:00	968	12.5511	40.4099
2020-07-17 00:48:00	2020-07-17 10:48:00	969	12.5497	40.8625
2020-07-17 00:54:00	2020-07-17 10:54:00	970	12.553	41.0265
2020-07-17 01:00:00	2020-07-17 11:00:00	971	12.5516	41.5426
2020-07-17 01:06:00	2020-07-17 11:06:00	972	12.55	41.6608
2020-07-17 01:12:00	2020-07-17 11:12:00	973	12.5512	41.2615
2020-07-17 01:18:00	2020-07-17 11:18:00	974	12.5543	40.0727
2020-07-17 01:24:00	2020-07-17 11:24:00	975	12.5525	41.4034
2020-07-17 01:30:00	2020-07-17 11:30:00	976	12.5524	40.8584
2020-07-17 01:36:00	2020-07-17 11:36:00	977	12.5542	41.1614
2020-07-17 01:42:00	2020-07-17 11:42:00	978	12.554	40.8669
2020-07-17 01:48:00	2020-07-17 11:48:00	979	12.5546	40.126
2020-07-17 01:54:00	2020-07-17 11:54:00	980	12.5546	40.6067
2020-07-17 02:00:00	2020-07-17 12:00:00	981	12.5551	41.2147
2020-07-17 02:06:00	2020-07-17 12:06:00	982	12.5556	40.241
2020-07-17 02:12:00	2020-07-17 12:12:00	983	12.554	40.6779
2020-07-17 02:18:00	2020-07-17 12:18:00	984	12.5533	39.8494
2020-07-17 02:24:00	2020-07-17 12:24:00	985	12.5579	40.0574
2020-07-17 02:30:00	2020-07-17 12:30:00	986	12.5542	39.8535
2020-07-17 02:36:00	2020-07-17 12:36:00	987	12.553	39.7807
2020-07-17 02:42:00	2020-07-17 12:42:00	988	12.5559	40.0228
2020-07-17 02:48:00	2020-07-17 12:48:00	989	12.5545	40.6571
2020-07-17 02:54:00	2020-07-17 12:54:00	990	12.5565	40.9616
2020-07-17 03:00:00	2020-07-17 13:00:00	991	12.5562	40.2986
2020-07-17 03:06:00	2020-07-17 13:06:00	992	12.5565	38.4227
2020-07-17 03:12:00	2020-07-17 13:12:00	993	12.5559	36.2709
2020-07-17 03:18:00	2020-07-17 13:18:00	994	12.5576	38.45
2020-07-17 03:24:00	2020-07-17 13:24:00	995	12.559	40.1891
2020-07-17 03:30:00	2020-07-17 13:30:00	996	12.5551	38.8419
2020-07-17 03:36:00	2020-07-17 13:36:00	997	12.5558	39.5108
2020-07-17 03:42:00	2020-07-17 13:42:00	998	12.5565	39.4184
2020-07-17 03:48:00	2020-07-17 13:48:00	999	12.5581	38.0877
2020-07-17 03:54:00	2020-07-17 13:54:00	1000	12.5586	38.7581
2020-07-17 04:00:00	2020-07-17 14:00:00	1001	12.5584	39.3987
2020-07-17 04:06:00	2020-07-17 14:06:00	1002	12.5573	41.1409
2020-07-17 04:12:00	2020-07-17 14:12:00	1003	12.5565	40.2434
2020-07-17 04:18:00	2020-07-17 14:18:00	1004	12.5595	39.6673
2020-07-17 04:24:00	2020-07-17 14:24:00	1005	12.5589	39.9994
2020-07-17 04:30:00	2020-07-17 14:30:00	1006	12.559	41.1378
2020-07-17 04:36:00	2020-07-17 14:36:00	1007	12.5589	40.3018
2020-07-17 04:42:00	2020-07-17 14:42:00	1008	12.558	40.6172
2020-07-17 04:48:00	2020-07-17 14:48:00	1009	12.5595	39.3163
2020-07-17 04:54:00	2020-07-17 14:54:00	1010	12.5601	38.6828
2020-07-17 05:00:00	2020-07-17 15:00:00	1011	12.5606	37.5729
2020-07-17 05:06:00	2020-07-17 15:06:00	1012	12.5602	37.2564
2020-07-17 05:12:00	2020-07-17 15:12:00	1013	12.5643	37.9439
2020-07-17 05:18:00	2020-07-17 15:18:00	1014	12.5621	34.3065
2020-07-17 05:24:00	2020-07-17 15:24:00	1015	12.56	36.6484
2020-07-17 05:30:00	2020-07-17 15:30:00	1016	12.5644	36.9972
2020-07-17 05:36:00	2020-07-17 15:36:00	1017	12.5669	40.6529
2020-07-17 05:42:00	2020-07-17 15:42:00	1018	12.567	39.8494
2020-07-17 05:48:00	2020-07-17 15:48:00	1019	12.5661	38.5019
2020-07-17 05:54:00	2020-07-17 15:54:00	1020	12.5701	37.137
2020-07-17 06:00:00	2020-07-17 16:00:00	1021	12.5681	38.2615
2020-07-17 06:06:00	2020-07-17 16:06:00	1022	12.5691	37.9203
2020-07-17 06:12:00	2020-07-17 16:12:00	1023	12.5669	37.3901
2020-07-17 06:18:00	2020-07-17 16:18:00	1024	12.5691	38.7373
2020-07-17 06:24:00	2020-07-17 16:24:00	1025	12.5709	40.2458
2020-07-17 06:30:00	2020-07-17 16:30:00	1026	12.5727	39.6404
2020-07-17 06:36:00	2020-07-17 16:36:00	1027	12.5735	38.1793
2020-07-17 06:42:00	2020-07-17 16:42:00	1028	12.5747	37.5786
2020-07-17 06:48:00	2020-07-17 16:48:00	1029	12.5733	37.2918
2020-07-17 06:54:00	2020-07-17 16:54:00	1030	12.573	37.9778
2020-07-17 07:00:00	2020-07-17 17:00:00	1031	12.5758	37.7546
2020-07-17 07:06:00	2020-07-17 17:06:00	1032	12.5774	37.7766
2020-07-17 07:12:00	2020-07-17 17:12:00	1033	12.5756	38.0694
2020-07-17 07:18:00	2020-07-17 17:18:00	1034	12.5786	36.72
2020-07-17 07:24:00	2020-07-17 17:24:00	1035	12.577	35.5289
2020-07-17 07:30:00	2020-07-17 17:30:00	1036	12.5777	NAN
2020-07-17 07:36:00	2020-07-17 17:36:00	1037	12.579	NAN
2020-07-17 07:42:00	2020-07-17 17:42:00	1038	12.5788	196.748
2020-07-17 07:48:00	2020-07-17 17:48:00	1039	12.5802	186.248
2020-07-17 07:54:00	2020-07-17 17:54:00	1040	12.5792	114.454
2020-07-17 08:00:00	2020-07-17 18:00:00	1041	12.5802	69.7884
2020-07-17 08:06:00	2020-07-17 18:06:00	1042	12.5799	53.745
2020-07-17 08:12:00	2020-07-17 18:12:00	1043	12.5807	48.1545
2020-07-17 08:18:00	2020-07-17 18:18:00	1044	12.5812	41.918
2020-07-17 08:24:00	2020-07-17 18:24:00	1045	12.5798	36.1427
2020-07-17 08:30:00	2020-07-17 18:30:00	1046	12.5792	35.2749
2020-07-17 08:36:00	2020-07-17 18:36:00	1047	12.5796	42.8661
2020-07-17 08:42:00	2020-07-17 18:42:00	1048	12.5789	37.4323
2020-07-17 08:48:00	2020-07-17 18:48:00	1049	12.5799	36.7041
2020-07-17 08:54:00	2020-07-17 18:54:00	1050	12.5788	36.3344
2020-07-17 09:00:00	2020-07-17 19:00:00	1051	12.5807	36.6793
2020-07-17 09:06:00	2020-07-17 19:06:00	1052	12.5789	37.3612
2020-07-17 09:12:00	2020-07-17 19:12:00	1053	12.5791	36.8089
2020-07-17 09:18:00	2020-07-17 19:18:00	1054	12.58	37.187
2020-07-17 09:24:00	2020-07-17 19:24:00	1055	12.5765	41.6274
2020-07-17 09:30:00	2020-07-17 19:30:00	1056	12.5788	37.4048
2020-07-17 09:36:00	2020-07-17 19:36:00	1057	12.5772	39.8067
2020-07-17 09:42:00	2020-07-17 19:42:00	1058	12.5749	38.2188
2020-07-17 09:48:00	2020-07-17 19:48:00	1059	12.577	40.1789
2020-07-17 09:54:00	2020-07-17 19:54:00	1060	12.5758	38.7733
2020-07-17 10:00:00	2020-07-17 20:00:00	1061	12.574	39.009
2020-07-17 10:06:00	2020-07-17 20:06:00	1062	12.5738	40.3503
2020-07-17 10:12:00	2020-07-17 20:12:00	1063	12.575	41.8751
2020-07-17 10:18:00	2020-07-17 20:18:00	1064	12.5738	46.6341
2020-07-17 10:24:00	2020-07-17 20:24:00	1065	12.5739	41.675
2020-07-17 10:30:00	2020-07-17 20:30:00	1066	12.5719	40.5536
2020-07-17 10:36:00	2020-07-17 20:36:00	1067	12.5736	44.754
2020-07-17 10:42:00	2020-07-17 20:42:00	1068	12.573	42.5281
2020-07-17 10:48:00	2020-07-17 20:48:00	1069	12.5675	40.6832
2020-07-17 10:54:00	2020-07-17 20:54:00	1070	12.5703	45.7426
2020-07-17 11:00:00	2020-07-17 21:00:00	1071	12.5711	40.8165
2020-07-17 11:06:00	2020-07-17 21:06:00	1072	12.5691	42.3065
2020-07-17 11:12:00	2020-07-17 21:12:00	1073	12.5712	43.5592
2020-07-17 11:18:00	2020-07-17 21:18:00	1074	12.5719	39.4296
2020-07-17 11:24:00	2020-07-17 21:24:00	1075	12.568	37.5987
2020-07-17 11:30:00	2020-07-17 21:30:00	1076	12.5675	40.8252
2020-07-17 11:36:00	2020-07-17 21:36:00	1077	12.5682	43.567
2020-07-17 11:42:00	2020-07-17 21:42:00	1078	12.5679	43.589
2020-07-17 11:48:00	2020-07-17 21:48:00	1079	12.5672	42.2941
2020-07-17 11:54:00	2020-07-17 21:54:00	1080	12.5679	39.9414
2020-07-17 12:00:00	2020-07-17 22:00:00	1081	12.5656	38.3022
2020-07-17 12:06:00	2020-07-17 22:06:00	1082	12.5642	38.8842
2020-07-17 12:12:00	2020-07-17 22:12:00	1083	12.5668	38.2784
2020-07-17 12:18:00	2020-07-17 22:18:00	1084	12.5658	38.9884
2020-07-17 12:24:00	2020-07-17 22:24:00	1085	12.5657	42.4253
2020-07-17 12:30:00	2020-07-17 22:30:00	1086	12.5659	40.3313
2020-07-17 12:36:00	2020-07-17 22:36:00	1087	12.5633	37.5202
2020-07-17 12:42:00	2020-07-17 22:42:00	1088	12.5652	39.0301
2020-07-17 12:48:00	2020-07-17 22:48:00	1089	12.5651	40.1718
2020-07-17 12:54:00	2020-07-17 22:54:00	1090	12.565	42.0778
2020-07-17 13:00:00	2020-07-17 23:00:00	1091	12.5644	41.9357
2020-07-17 13:06:00	2020-07-17 23:06:00	1092	12.563	40.67
2020-07-17 13:12:00	2020-07-17 23:12:00	1093	12.5629	43.9101
2020-07-17 13:18:00	2020-07-17 23:18:00	1094	12.5624	40.88
2020-07-17 13:24:00	2020-07-17 23:24:00	1095	12.5613	34.2212
2020-07-17 13:30:00	2020-07-17 23:30:00	1096	12.5633	35.8899
2020-07-17 13:36:00	2020-07-17 23:36:00	1097	12.5614	35.1828
2020-07-17 13:42:00	2020-07-17 23:42:00	1098	12.5604	36.7367
2020-07-17 13:48:00	2020-07-17 23:48:00	1099	12.5611	34.8771
2020-07-17 13:54:00	2020-07-17 23:54:00	1100	12.5608	36.7369
2020-07-17 14:00:00	2020-07-18	1101	12.5615	37.9778
2020-07-17 14:06:00	2020-07-18 00:06:00	1102	12.5593	35.4752
2020-07-17 14:12:00	2020-07-18 00:12:00	1103	12.5602	35.1236
2020-07-17 14:18:00	2020-07-18 00:18:00	1104	12.5601	35.8527
2020-07-17 14:24:00	2020-07-18 00:24:00	1105	12.5593	33.1716
2020-07-17 14:30:00	2020-07-18 00:30:00	1106	12.5595	32.6339
2020-07-17 14:36:00	2020-07-18 00:36:00	1107	12.5588	33.5332
2020-07-17 14:42:00	2020-07-18 00:42:00	1108	12.5577	38.1203
2020-07-17 14:48:00	2020-07-18 00:48:00	1109	12.5579	35.1714
2020-07-17 14:54:00	2020-07-18 00:54:00	1110	12.5581	33.5487
2020-07-17 15:00:00	2020-07-18 01:00:00	1111	12.5585	34.6807
2020-07-17 15:06:00	2020-07-18 01:06:00	1112	12.5558	34.9514
2020-07-17 15:12:00	2020-07-18 01:12:00	1113	12.556	36.4992
2020-07-17 15:18:00	2020-07-18 01:18:00	1114	12.557	33.2253
2020-07-17 15:24:00	2020-07-18 01:24:00	1115	12.5572	35.6565
2020-07-17 15:30:00	2020-07-18 01:30:00	1116	12.5544	38.2387
2020-07-17 15:36:00	2020-07-18 01:36:00	1117	12.5549	35.1948
2020-07-17 15:42:00	2020-07-18 01:42:00	1118	12.5538	36.4211
2020-07-17 15:48:00	2020-07-18 01:48:00	1119	12.5548	32.8995
2020-07-17 15:54:00	2020-07-18 01:54:00	1120	12.5557	32.404
2020-07-17 16:00:00	2020-07-18 02:00:00	1121	12.5564	32.5234
2020-07-17 16:06:00	2020-07-18 02:06:00	1122	12.5554	33.6109
2020-07-17 16:12:00	2020-07-18 02:12:00	1123	12.5535	36.2778
2020-07-17 16:18:00	2020-07-18 02:18:00	1124	12.5525	34.0472
2020-07-17 16:24:00	2020-07-18 02:24:00	1125	12.5545	32.9119
2020-07-17 16:30:00	2020-07-18 02:30:00	1126	12.5551	34.4087
2020-07-17 16:36:00	2020-07-18 02:36:00	1127	12.5542	33.6233
2020-07-17 16:42:00	2020-07-18 02:42:00	1128	12.5551	31.2752
2020-07-17 16:48:00	2020-07-18 02:48:00	1129	12.5511	31.8964
2020-07-17 16:54:00	2020-07-18 02:54:00	1130	12.5513	32.8055
2020-07-17 17:00:00	2020-07-18 03:00:00	1131	12.5539	37.6669
2020-07-17 17:06:00	2020-07-18 03:06:00	1132	12.5523	35.5018
2020-07-17 17:12:00	2020-07-18 03:12:00	1133	12.5533	34.858
2020-07-17 17:18:00	2020-07-18 03:18:00	1134	12.5516	34.6459
2020-07-17 17:24:00	2020-07-18 03:24:00	1135	12.5511	34.6516
2020-07-17 17:30:00	2020-07-18 03:30:00	1136	12.5531	32.4929
2020-07-17 17:36:00	2020-07-18 03:36:00	1137	12.5514	30.3413
2020-07-17 17:42:00	2020-07-18 03:42:00	1138	12.5502	33.3071
2020-07-17 17:48:00	2020-07-18 03:48:00	1139	12.5511	32.38
2020-07-17 17:54:00	2020-07-18 03:54:00	1140	12.5516	31.9202
2020-07-17 18:00:00	2020-07-18 04:00:00	1141	12.5495	31.5802
2020-07-17 18:06:00	2020-07-18 04:06:00	1142	12.5485	29.4848
2020-07-17 18:12:00	2020-07-18 04:12:00	1143	12.5506	31.9671
2020-07-17 18:18:00	2020-07-18 04:18:00	1144	12.5489	32.695
2020-07-17 18:24:00	2020-07-18 04:24:00	1145	12.5501	33.6728
2020-07-17 18:30:00	2020-07-18 04:30:00	1146	12.5479	36.8767
2020-07-17 18:36:00	2020-07-18 04:36:00	1147	12.5481	33.5546
2020-07-17 18:42:00	2020-07-18 04:42:00	1148	12.5479	32.3749
2020-07-17 18:48:00	2020-07-18 04:48:00	1149	12.5485	32.7593
2020-07-17 18:54:00	2020-07-18 04:54:00	1150	12.5474	32.0016
2020-07-17 19:00:00	2020-07-18 05:00:00	1151	12.5476	31.6211
2020-07-17 19:06:00	2020-07-18 05:06:00	1152	12.5502	32.9398
2020-07-17 19:12:00	2020-07-18 05:12:00	1153	12.5471	34.4154
2020-07-17 19:18:00	2020-07-18 05:18:00	1154	12.5446	34.2104
2020-07-17 19:24:00	2020-07-18 05:24:00	1155	12.5466	33.3268
2020-07-17 19:30:00	2020-07-18 05:30:00	1156	12.5473	34.5843
2020-07-17 19:36:00	2020-07-18 05:36:00	1157	12.5489	34.2715
2020-07-17 19:42:00	2020-07-18 05:42:00	1158	12.5467	33.9526
2020-07-17 19:48:00	2020-07-18 05:48:00	1159	12.5456	33.4272
2020-07-17 19:54:00	2020-07-18 05:54:00	1160	12.5454	36.5277
2020-07-17 20:00:00	2020-07-18 06:00:00	1161	12.5456	37.7634
2020-07-17 20:06:00	2020-07-18 06:06:00	1162	12.5453	36.8667
2020-07-17 20:12:00	2020-07-18 06:12:00	1163	12.5457	36.4341
2020-07-17 20:18:00	2020-07-18 06:18:00	1164	12.5451	35.7463
2020-07-17 20:24:00	2020-07-18 06:24:00	1165	12.5457	33.4691
2020-07-17 20:30:00	2020-07-18 06:30:00	1166	12.545	33.2458
2020-07-17 20:36:00	2020-07-18 06:36:00	1167	12.5441	35.7847
2020-07-17 20:42:00	2020-07-18 06:42:00	1168	12.545	36.4089
2020-07-17 20:48:00	2020-07-18 06:48:00	1169	12.5448	37.9078
2020-07-17 20:54:00	2020-07-18 06:54:00	1170	12.5442	32.7117
2020-07-17 21:00:00	2020-07-18 07:00:00	1171	12.545	34.7229
2020-07-17 21:06:00	2020-07-18 07:06:00	1172	12.5447	36.752
2020-07-17 21:12:00	2020-07-18 07:12:00	1173	12.5453	36.4227
2020-07-17 21:18:00	2020-07-18 07:18:00	1174	12.5428	34.2638
2020-07-17 21:24:00	2020-07-18 07:24:00	1175	12.5436	37.4078
2020-07-17 21:30:00	2020-07-18 07:30:00	1176	12.5428	36.7652
2020-07-17 21:36:00	2020-07-18 07:36:00	1177	12.5434	37.4237
2020-07-17 21:42:00	2020-07-18 07:42:00	1178	12.5435	38.3094
2020-07-17 21:48:00	2020-07-18 07:48:00	1179	12.5445	36.9164
2020-07-17 21:54:00	2020-07-18 07:54:00	1180	12.5447	35.2296
2020-07-17 22:00:00	2020-07-18 08:00:00	1181	12.5449	35.4502
2020-07-17 22:06:00	2020-07-18 08:06:00	1182	12.5423	35.4925
2020-07-17 22:12:00	2020-07-18 08:12:00	1183	12.5395	35.2404
2020-07-17 22:18:00	2020-07-18 08:18:00	1184	12.5408	36.734
2020-07-17 22:24:00	2020-07-18 08:24:00	1185	12.5387	36.2066
2020-07-17 22:30:00	2020-07-18 08:30:00	1186	12.5371	35.3262
2020-07-17 22:36:00	2020-07-18 08:36:00	1187	12.5357	42.5132
2020-07-17 22:42:00	2020-07-18 08:42:00	1188	12.537	42.1468
2020-07-17 22:48:00	2020-07-18 08:48:00	1189	12.5381	39.2688
2020-07-17 22:54:00	2020-07-18 08:54:00	1190	12.5386	38.2957
2020-07-17 23:00:00	2020-07-18 09:00:00	1191	12.538	38.2345
2020-07-17 23:06:00	2020-07-18 09:06:00	1192	12.5386	37.6988
2020-07-17 23:12:00	2020-07-18 09:12:00	1193	12.5398	40.0265
2020-07-17 23:18:00	2020-07-18 09:18:00	1194	12.5407	38.5798
2020-07-17 23:24:00	2020-07-18 09:24:00	1195	12.539	38.571
2020-07-17 23:30:00	2020-07-18 09:30:00	1196	12.5422	38.5643
2020-07-17 23:36:00	2020-07-18 09:36:00	1197	12.543	39.6425
2020-07-17 23:42:00	2020-07-18 09:42:00	1198	12.543	38.6514
2020-07-17 23:48:00	2020-07-18 09:48:00	1199	12.5452	40.124
2020-07-17 23:54:00	2020-07-18 09:54:00	1200	12.5454	38.3297
2020-07-18	2020-07-18 10:00:00	1201	12.5461	39.1691
2020-07-18 00:06:00	2020-07-18 10:06:00	1202	12.5452	37.9192
2020-07-18 00:12:00	2020-07-18 10:12:00	1203	12.5481	39.2273
2020-07-18 00:18:00	2020-07-18 10:18:00	1204	12.5477	39.6695
2020-07-18 00:24:00	2020-07-18 10:24:00	1205	12.5454	39.5953
2020-07-18 00:30:00	2020-07-18 10:30:00	1206	12.546	42.1191
2020-07-18 00:36:00	2020-07-18 10:36:00	1207	12.5484	40.547
2020-07-18 00:42:00	2020-07-18 10:42:00	1208	12.547	43.3814
2020-07-18 00:48:00	2020-07-18 10:48:00	1209	12.5465	44.7487
2020-07-18 00:54:00	2020-07-18 10:54:00	1210	12.5485	44.582
2020-07-18 01:00:00	2020-07-18 11:00:00	1211	12.5486	43.8417
2020-07-18 01:06:00	2020-07-18 11:06:00	1212	12.5495	43.0324
2020-07-18 01:12:00	2020-07-18 11:12:00	1213	12.5483	44.7041
2020-07-18 01:18:00	2020-07-18 11:18:00	1214	12.5488	43.7105
2020-07-18 01:24:00	2020-07-18 11:24:00	1215	12.5491	42.9872
2020-07-18 01:30:00	2020-07-18 11:30:00	1216	12.5512	42.3533
2020-07-18 01:36:00	2020-07-18 11:36:00	1217	12.5515	44.2876
2020-07-18 01:42:00	2020-07-18 11:42:00	1218	12.5541	43.974
2020-07-18 01:48:00	2020-07-18 11:48:00	1219	12.5558	42.4903
2020-07-18 01:54:00	2020-07-18 11:54:00	1220	12.5552	42.8006
2020-07-18 02:00:00	2020-07-18 12:00:00	1221	12.5532	43.4665
2020-07-18 02:06:00	2020-07-18 12:06:00	1222	12.556	45.0295
2020-07-18 02:12:00	2020-07-18 12:12:00	1223	12.5556	44.9367
2020-07-18 02:18:00	2020-07-18 12:18:00	1224	12.5567	48.2292
2020-07-18 02:24:00	2020-07-18 12:24:00	1225	12.5583	50.8228
2020-07-18 02:30:00	2020-07-18 12:30:00	1226	12.558	47.7699
2020-07-18 02:36:00	2020-07-18 12:36:00	1227	12.5587	46.8887
2020-07-18 02:42:00	2020-07-18 12:42:00	1228	12.561	44.0959
2020-07-18 02:48:00	2020-07-18 12:48:00	1229	12.5586	44.9258
2020-07-18 02:54:00	2020-07-18 12:54:00	1230	12.5595	44.9123
2020-07-18 03:00:00	2020-07-18 13:00:00	1231	12.5602	44.5436
2020-07-18 03:06:00	2020-07-18 13:06:00	1232	12.5607	44.1911
2020-07-18 03:12:00	2020-07-18 13:12:00	1233	12.5597	43.1244
2020-07-18 03:18:00	2020-07-18 13:18:00	1234	12.5614	42.4528
2020-07-18 03:24:00	2020-07-18 13:24:00	1235	12.5625	43.7695
2020-07-18 03:30:00	2020-07-18 13:30:00	1236	12.5616	42.361
2020-07-18 03:36:00	2020-07-18 13:36:00	1237	12.5628	42.6211
2020-07-18 03:42:00	2020-07-18 13:42:00	1238	12.5612	41.3264
2020-07-18 03:48:00	2020-07-18 13:48:00	1239	12.5636	42.3378
2020-07-18 03:54:00	2020-07-18 13:54:00	1240	12.5623	42.4156
2020-07-18 04:00:00	2020-07-18 14:00:00	1241	12.5655	42.7636
2020-07-18 04:06:00	2020-07-18 14:06:00	1242	12.564	41.9439
2020-07-18 04:12:00	2020-07-18 14:12:00	1243	12.5643	42.1187
2020-07-18 04:18:00	2020-07-18 14:18:00	1244	12.5628	42.5129
2020-07-18 04:24:00	2020-07-18 14:24:00	1245	12.5642	41.2436
2020-07-18 04:30:00	2020-07-18 14:30:00	1246	12.5632	40.7882
2020-07-18 04:36:00	2020-07-18 14:36:00	1247	12.563	41.3317
2020-07-18 04:42:00	2020-07-18 14:42:00	1248	12.5644	40.834
2020-07-18 04:48:00	2020-07-18 14:48:00	1249	12.5653	40.8753
2020-07-18 04:54:00	2020-07-18 14:54:00	1250	12.5651	40.3975
2020-07-18 05:00:00	2020-07-18 15:00:00	1251	12.5666	40.0065
2020-07-18 05:06:00	2020-07-18 15:06:00	1252	12.5644	39.8574
2020-07-18 05:12:00	2020-07-18 15:12:00	1253	12.5633	40.0861
2020-07-18 05:18:00	2020-07-18 15:18:00	1254	12.5653	40.5776
2020-07-18 05:24:00	2020-07-18 15:24:00	1255	12.5652	39.5061
2020-07-18 05:30:00	2020-07-18 15:30:00	1256	12.5663	39.3771
2020-07-18 05:36:00	2020-07-18 15:36:00	1257	12.5644	39.7815
2020-07-18 05:42:00	2020-07-18 15:42:00	1258	12.565	39.3165
2020-07-18 05:48:00	2020-07-18 15:48:00	1259	12.5665	38.7448
2020-07-18 05:54:00	2020-07-18 15:54:00	1260	12.5659	39.9762
2020-07-18 06:00:00	2020-07-18 16:00:00	1261	12.5663	39.7996
2020-07-18 06:06:00	2020-07-18 16:06:00	1262	12.5642	38.2615
2020-07-18 06:12:00	2020-07-18 16:12:00	1263	12.5656	38.7992
2020-07-18 06:18:00	2020-07-18 16:18:00	1264	12.5648	39.7184
2020-07-18 06:24:00	2020-07-18 16:24:00	1265	12.5653	40.012
2020-07-18 06:30:00	2020-07-18 16:30:00	1266	12.5647	39.4363
2020-07-18 06:36:00	2020-07-18 16:36:00	1267	12.5661	38.5623
2020-07-18 06:42:00	2020-07-18 16:42:00	1268	12.5644	39.5295
2020-07-18 06:48:00	2020-07-18 16:48:00	1269	12.5636	38.1932
2020-07-18 06:54:00	2020-07-18 16:54:00	1270	12.5656	38.2906
2020-07-18 07:00:00	2020-07-18 17:00:00	1271	12.5656	38.7984
2020-07-18 07:06:00	2020-07-18 17:06:00	1272	12.5655	37.4579
2020-07-18 07:12:00	2020-07-18 17:12:00	1273	12.5639	38.1606
2020-07-18 07:18:00	2020-07-18 17:18:00	1274	12.5634	38.032
2020-07-18 07:24:00	2020-07-18 17:24:00	1275	12.5642	39.3881
2020-07-18 07:30:00	2020-07-18 17:30:00	1276	12.5642	38.0035
2020-07-18 07:36:00	2020-07-18 17:36:00	1277	12.5619	37.6748
2020-07-18 07:42:00	2020-07-18 17:42:00	1278	12.5633	37.6626
2020-07-18 07:48:00	2020-07-18 17:48:00	1279	12.5625	37.7886
2020-07-18 07:54:00	2020-07-18 17:54:00	1280	12.5671	37.7707
2020-07-18 08:00:00	2020-07-18 18:00:00	1281	12.5639	37.7701
2020-07-18 08:06:00	2020-07-18 18:06:00	1282	12.5635	37.0012
2020-07-18 08:12:00	2020-07-18 18:12:00	1283	12.5643	37.8098
2020-07-18 08:18:00	2020-07-18 18:18:00	1284	12.5617	37.559
2020-07-18 08:24:00	2020-07-18 18:24:00	1285	12.5625	36.6691
2020-07-18 08:30:00	2020-07-18 18:30:00	1286	12.5662	37.9585
2020-07-18 08:36:00	2020-07-18 18:36:00	1287	12.5639	38.6997
2020-07-18 08:42:00	2020-07-18 18:42:00	1288	12.5621	37.6441
2020-07-18 08:48:00	2020-07-18 18:48:00	1289	12.5622	38.0137
2020-07-18 08:54:00	2020-07-18 18:54:00	1290	12.5628	36.6162
2020-07-18 09:00:00	2020-07-18 19:00:00	1291	12.5625	37.311
2020-07-18 09:06:00	2020-07-18 19:06:00	1292	12.5609	36.2334
2020-07-18 09:12:00	2020-07-18 19:12:00	1293	12.564	37.6075
2020-07-18 09:18:00	2020-07-18 19:18:00	1294	12.5624	37.0316
2020-07-18 09:24:00	2020-07-18 19:24:00	1295	12.5625	36.6225
2020-07-18 09:30:00	2020-07-18 19:30:00	1296	12.5617	37.0265
2020-07-18 09:36:00	2020-07-18 19:36:00	1297	12.5617	36.2495
2020-07-18 09:42:00	2020-07-18 19:42:00	1298	12.5618	36.3769
2020-07-18 09:48:00	2020-07-18 19:48:00	1299	12.5616	36.7261
2020-07-18 09:54:00	2020-07-18 19:54:00	1300	12.56	36.9117
2020-07-18 10:00:00	2020-07-18 20:00:00	1301	12.5616	37.2373
2020-07-18 10:06:00	2020-07-18 20:06:00	1302	12.5606	37.0444
2020-07-18 10:12:00	2020-07-18 20:12:00	1303	12.5604	37.6575
2020-07-18 10:18:00	2020-07-18 20:18:00	1304	12.5615	38.6217
2020-07-18 10:24:00	2020-07-18 20:24:00	1305	12.5588	40.4494
2020-07-18 10:30:00	2020-07-18 20:30:00	1306	12.5593	38.9607
2020-07-18 10:36:00	2020-07-18 20:36:00	1307	12.563	39.4471
2020-07-18 10:42:00	2020-07-18 20:42:00	1308	12.5597	38.5301
2020-07-18 10:48:00	2020-07-18 20:48:00	1309	12.5597	42.1978
2020-07-18 10:54:00	2020-07-18 20:54:00	1310	12.5618	43.1736
2020-07-18 11:00:00	2020-07-18 21:00:00	1311	12.5607	41.954
2020-07-18 11:06:00	2020-07-18 21:06:00	1312	12.5571	43.289
2020-07-18 11:12:00	2020-07-18 21:12:00	1313	12.5586	42.9723
2020-07-18 11:18:00	2020-07-18 21:18:00	1314	12.5588	42.5027
2020-07-18 11:24:00	2020-07-18 21:24:00	1315	12.5593	42.52
2020-07-18 11:30:00	2020-07-18 21:30:00	1316	12.5579	41.5458
2020-07-18 11:36:00	2020-07-18 21:36:00	1317	12.5596	43.5336
2020-07-18 11:42:00	2020-07-18 21:42:00	1318	12.5588	43.0501
2020-07-18 11:48:00	2020-07-18 21:48:00	1319	12.557	42.7206
2020-07-18 11:54:00	2020-07-18 21:54:00	1320	12.5627	46.0666
2020-07-18 12:00:00	2020-07-18 22:00:00	1321	12.5612	42.6948
2020-07-18 12:06:00	2020-07-18 22:06:00	1322	12.5585	44.1085
2020-07-18 12:12:00	2020-07-18 22:12:00	1323	12.5587	43.1677
2020-07-18 12:18:00	2020-07-18 22:18:00	1324	12.5581	43.0363
2020-07-18 12:24:00	2020-07-18 22:24:00	1325	12.5588	43.2713
2020-07-18 12:30:00	2020-07-18 22:30:00	1326	12.5595	45.1028
2020-07-18 12:36:00	2020-07-18 22:36:00	1327	12.5579	45.1142
2020-07-18 12:42:00	2020-07-18 22:42:00	1328	12.5592	44.3696
2020-07-18 12:48:00	2020-07-18 22:48:00	1329	12.558	43.7605
2020-07-18 12:54:00	2020-07-18 22:54:00	1330	12.5572	44.8193
2020-07-18 13:00:00	2020-07-18 23:00:00	1331	12.5588	45.3327
2020-07-18 13:06:00	2020-07-18 23:06:00	1332	12.559	45.4254
2020-07-18 13:12:00	2020-07-18 23:12:00	1333	12.5588	45.6852
2020-07-18 13:18:00	2020-07-18 23:18:00	1334	12.5584	47.5389
2020-07-18 13:24:00	2020-07-18 23:24:00	1335	12.5581	43.8329
2020-07-18 13:30:00	2020-07-18 23:30:00	1336	12.5566	44.9437
2020-07-18 13:36:00	2020-07-18 23:36:00	1337	12.5573	44.7475
2020-07-18 13:42:00	2020-07-18 23:42:00	1338	12.5572	44.0216
2020-07-18 13:48:00	2020-07-18 23:48:00	1339	12.558	42.7253
2020-07-18 13:54:00	2020-07-18 23:54:00	1340	12.5586	43.0507
2020-07-18 14:00:00	2020-07-19	1341	12.5576	43.6313
2020-07-18 14:06:00	2020-07-19 00:06:00	1342	12.5571	43.7278
2020-07-18 14:12:00	2020-07-19 00:12:00	1343	12.5556	43.1423
2020-07-18 14:18:00	2020-07-19 00:18:00	1344	12.5614	43.7615
2020-07-18 14:24:00	2020-07-19 00:24:00	1345	12.5561	42.9888
2020-07-18 14:30:00	2020-07-19 00:30:00	1346	12.5572	44.0423
2020-07-18 14:36:00	2020-07-19 00:36:00	1347	12.5558	42.15
2020-07-18 14:42:00	2020-07-19 00:42:00	1348	12.5572	42.1685
2020-07-18 14:48:00	2020-07-19 00:48:00	1349	12.5567	43.0413
2020-07-18 14:54:00	2020-07-19 00:54:00	1350	12.5574	41.6103
2020-07-18 15:00:00	2020-07-19 01:00:00	1351	12.5566	42.4821
2020-07-18 15:06:00	2020-07-19 01:06:00	1352	12.5572	42.7947
2020-07-18 15:12:00	2020-07-19 01:12:00	1353	12.5565	43.4087
2020-07-18 15:18:00	2020-07-19 01:18:00	1354	12.5576	44.408
2020-07-18 15:24:00	2020-07-19 01:24:00	1355	12.5574	43.3374
2020-07-18 15:30:00	2020-07-19 01:30:00	1356	12.5574	43.8448
2020-07-18 15:36:00	2020-07-19 01:36:00	1357	12.5578	42.8519
2020-07-18 15:42:00	2020-07-19 01:42:00	1358	12.5547	43.5729
2020-07-18 15:48:00	2020-07-19 01:48:00	1359	12.5567	42.6726
2020-07-18 15:54:00	2020-07-19 01:54:00	1360	12.5564	43.7412
2020-07-18 16:00:00	2020-07-19 02:00:00	1361	12.5579	43.8179
2020-07-18 16:06:00	2020-07-19 02:06:00	1362	12.5571	43.2583
2020-07-18 16:12:00	2020-07-19 02:12:00	1363	12.5584	44.1948
2020-07-18 16:18:00	2020-07-19 02:18:00	1364	12.556	44.3476
2020-07-18 16:24:00	2020-07-19 02:24:00	1365	12.5583	44.2927
2020-07-18 16:30:00	2020-07-19 02:30:00	1366	12.5574	43.4624
2020-07-18 16:36:00	2020-07-19 02:36:00	1367	12.5555	44.1876
2020-07-18 16:42:00	2020-07-19 02:42:00	1368	12.5551	44.5527
2020-07-18 16:48:00	2020-07-19 02:48:00	1369	12.5581	44.2448
2020-07-18 16:54:00	2020-07-19 02:54:00	1370	12.5563	45.5159
2020-07-18 17:00:00	2020-07-19 03:00:00	1371	12.5563	45.451
2020-07-18 17:06:00	2020-07-19 03:06:00	1372	12.5565	43.5656
2020-07-18 17:12:00	2020-07-19 03:12:00	1373	12.5554	43.1561
2020-07-18 17:18:00	2020-07-19 03:18:00	1374	12.556	42.603
2020-07-18 17:24:00	2020-07-19 03:24:00	1375	12.5584	43.5489
2020-07-18 17:30:00	2020-07-19 03:30:00	1376	12.5567	43.858
2020-07-18 17:36:00	2020-07-19 03:36:00	1377	12.5574	44.9465
2020-07-18 17:42:00	2020-07-19 03:42:00	1378	12.5556	43.3348
2020-07-18 17:48:00	2020-07-19 03:48:00	1379	12.5545	43.6624
2020-07-18 17:54:00	2020-07-19 03:54:00	1380	12.5572	44.2927
2020-07-18 18:00:00	2020-07-19 04:00:00	1381	12.5562	43.6406
2020-07-18 18:06:00	2020-07-19 04:06:00	1382	12.5565	42.9612
2020-07-18 18:12:00	2020-07-19 04:12:00	1383	12.5544	43.4665
2020-07-18 18:18:00	2020-07-19 04:18:00	1384	12.5569	43.3057
2020-07-18 18:24:00	2020-07-19 04:24:00	1385	12.5557	44.2737
2020-07-18 18:30:00	2020-07-19 04:30:00	1386	12.5572	43.489
2020-07-18 18:36:00	2020-07-19 04:36:00	1387	12.5561	43.4819
2020-07-18 18:42:00	2020-07-19 04:42:00	1388	12.5574	43.8763
2020-07-18 18:48:00	2020-07-19 04:48:00	1389	12.5537	44.0426
2020-07-18 18:54:00	2020-07-19 04:54:00	1390	12.555	43.9036
2020-07-18 19:00:00	2020-07-19 05:00:00	1391	12.5556	45.0698
2020-07-18 19:06:00	2020-07-19 05:06:00	1392	12.5572	45.2066
2020-07-18 19:12:00	2020-07-19 05:12:00	1393	12.5579	44.6738
2020-07-18 19:18:00	2020-07-19 05:18:00	1394	12.5549	44.1189
2020-07-18 19:24:00	2020-07-19 05:24:00	1395	12.5565	45.7001
2020-07-18 19:30:00	2020-07-19 05:30:00	1396	12.557	45.1321
2020-07-18 19:36:00	2020-07-19 05:36:00	1397	12.5561	46.8321
2020-07-18 19:42:00	2020-07-19 05:42:00	1398	12.557	45.8539
2020-07-18 19:48:00	2020-07-19 05:48:00	1399	12.5558	45.803
2020-07-18 19:54:00	2020-07-19 05:54:00	1400	12.557	45.6036
2020-07-18 20:00:00	2020-07-19 06:00:00	1401	12.5595	44.7235
2020-07-18 20:06:00	2020-07-19 06:06:00	1402	12.5549	45.4667
2020-07-18 20:12:00	2020-07-19 06:12:00	1403	12.5558	44.3775
2020-07-18 20:18:00	2020-07-19 06:18:00	1404	12.5565	44.6077
2020-07-18 20:24:00	2020-07-19 06:24:00	1405	12.555	45.2312
2020-07-18 20:30:00	2020-07-19 06:30:00	1406	12.5567	44.2918
2020-07-18 20:36:00	2020-07-19 06:36:00	1407	12.5569	44.7996
2020-07-18 20:42:00	2020-07-19 06:42:00	1408	12.5597	44.8167
2020-07-18 20:48:00	2020-07-19 06:48:00	1409	12.5551	44.8969
2020-07-18 20:54:00	2020-07-19 06:54:00	1410	12.5551	44.3425
2020-07-18 21:00:00	2020-07-19 07:00:00	1411	12.5579	44.915
2020-07-18 21:06:00	2020-07-19 07:06:00	1412	12.5563	43.4186
2020-07-18 21:12:00	2020-07-19 07:12:00	1413	12.5549	43.4017
2020-07-18 21:18:00	2020-07-19 07:18:00	1414	12.5567	43.6952
2020-07-18 21:24:00	2020-07-19 07:24:00	1415	12.556	42.7548
2020-07-18 21:30:00	2020-07-19 07:30:00	1416	12.5566	42.9764
2020-07-18 21:36:00	2020-07-19 07:36:00	1417	12.5548	43.822
2020-07-18 21:42:00	2020-07-19 07:42:00	1418	12.5583	44.613
2020-07-18 21:48:00	2020-07-19 07:48:00	1419	12.5552	43.5399
2020-07-18 21:54:00	2020-07-19 07:54:00	1420	12.5572	44.5607
2020-07-18 22:00:00	2020-07-19 08:00:00	1421	12.5573	43.9225
2020-07-18 22:06:00	2020-07-19 08:06:00	1422	12.5547	43.6307
2020-07-18 22:12:00	2020-07-19 08:12:00	1423	12.5552	43.9903
2020-07-18 22:18:00	2020-07-19 08:18:00	1424	12.5542	44.0938
2020-07-18 22:24:00	2020-07-19 08:24:00	1425	12.5554	43.5698
2020-07-18 22:30:00	2020-07-19 08:30:00	1426	12.5523	44.3411
2020-07-18 22:36:00	2020-07-19 08:36:00	1427	12.5535	43.5863
2020-07-18 22:42:00	2020-07-19 08:42:00	1428	12.5535	43.6309
2020-07-18 22:48:00	2020-07-19 08:48:00	1429	12.5575	43.8885
2020-07-18 22:54:00	2020-07-19 08:54:00	1430	12.5549	43.361
2020-07-18 23:00:00	2020-07-19 09:00:00	1431	12.5557	42.1813
2020-07-18 23:06:00	2020-07-19 09:06:00	1432	12.5537	43.4972
2020-07-18 23:12:00	2020-07-19 09:12:00	1433	12.5558	43.8852
2020-07-18 23:18:00	2020-07-19 09:18:00	1434	12.5547	42.721
2020-07-18 23:24:00	2020-07-19 09:24:00	1435	12.5561	43.4372
2020-07-18 23:30:00	2020-07-19 09:30:00	1436	12.5552	43.9414
2020-07-18 23:36:00	2020-07-19 09:36:00	1437	12.5542	45.381
2020-07-18 23:42:00	2020-07-19 09:42:00	1438	12.5554	46.381
2020-07-18 23:48:00	2020-07-19 09:48:00	1439	12.5554	44.1805
2020-07-18 23:54:00	2020-07-19 09:54:00	1440	12.5552	46.5588
2020-07-19	2020-07-19 10:00:00	1441	12.5536	45.9669
2020-07-19 00:06:00	2020-07-19 10:06:00	1442	12.5533	44.5318
2020-07-19 00:12:00	2020-07-19 10:12:00	1443	12.5522	43.613
2020-07-19 00:18:00	2020-07-19 10:18:00	1444	12.556	44.5147
2020-07-19 00:24:00	2020-07-19 10:24:00	1445	12.5543	44.3421
2020-07-19 00:30:00	2020-07-19 10:30:00	1446	12.5553	44.0987
2020-07-19 00:36:00	2020-07-19 10:36:00	1447	12.5549	42.3222
2020-07-19 00:42:00	2020-07-19 10:42:00	1448	12.5547	42.7988
2020-07-19 00:48:00	2020-07-19 10:48:00	1449	12.5545	43.6883
2020-07-19 00:54:00	2020-07-19 10:54:00	1450	12.5534	43.7037
2020-07-19 01:00:00	2020-07-19 11:00:00	1451	12.555	44.289
2020-07-19 01:06:00	2020-07-19 11:06:00	1452	12.556	44.1525
2020-07-19 01:12:00	2020-07-19 11:12:00	1453	12.5537	43.8079
2020-07-19 01:18:00	2020-07-19 11:18:00	1454	12.5561	42.6435
2020-07-19 01:24:00	2020-07-19 11:24:00	1455	12.5569	43.8515
2020-07-19 01:30:00	2020-07-19 11:30:00	1456	12.5559	43.0975
2020-07-19 01:36:00	2020-07-19 11:36:00	1457	12.5522	42.5619
2020-07-19 01:42:00	2020-07-19 11:42:00	1458	12.5545	43.0731
2020-07-19 01:48:00	2020-07-19 11:48:00	1459	12.5549	43.4168
2020-07-19 01:54:00	2020-07-19 11:54:00	1460	12.5565	44.4479
2020-07-19 02:00:00	2020-07-19 12:00:00	1461	12.5566	42.7874
2020-07-19 02:06:00	2020-07-19 12:06:00	1462	12.5556	43.5033
2020-07-19 02:12:00	2020-07-19 12:12:00	1463	12.5574	43.0308
2020-07-19 02:18:00	2020-07-19 12:18:00	1464	12.556	44.8865
2020-07-19 02:24:00	2020-07-19 12:24:00	1465	12.5566	45.4182
2020-07-19 02:30:00	2020-07-19 12:30:00	1466	12.5561	43.9813
2020-07-19 02:36:00	2020-07-19 12:36:00	1467	12.5584	44.3828
2020-07-19 02:42:00	2020-07-19 12:42:00	1468	12.5571	43.4217
2020-07-19 02:48:00	2020-07-19 12:48:00	1469	12.5595	44.3132
2020-07-19 02:54:00	2020-07-19 12:54:00	1470	12.5597	43.4937
2020-07-19 03:00:00	2020-07-19 13:00:00	1471	12.5576	42.9793
2020-07-19 03:06:00	2020-07-19 13:06:00	1472	12.5604	43.7039
2020-07-19 03:12:00	2020-07-19 13:12:00	1473	12.5607	43.524
2020-07-19 03:18:00	2020-07-19 13:18:00	1474	12.5605	43.0849
2020-07-19 03:24:00	2020-07-19 13:24:00	1475	12.5564	42.3148
2020-07-19 03:30:00	2020-07-19 13:30:00	1476	12.5625	43.205
2020-07-19 03:36:00	2020-07-19 13:36:00	1477	12.5614	43.045
2020-07-19 03:42:00	2020-07-19 13:42:00	1478	12.5639	42.8397
2020-07-19 03:48:00	2020-07-19 13:48:00	1479	12.5622	42.5285
2020-07-19 03:54:00	2020-07-19 13:54:00	1480	12.5619	43.3295
2020-07-19 04:00:00	2020-07-19 14:00:00	1481	12.5642	42.7929
2020-07-19 04:06:00	2020-07-19 14:06:00	1482	12.5636	42.6608
2020-07-19 04:12:00	2020-07-19 14:12:00	1483	12.5621	42.9943
2020-07-19 04:18:00	2020-07-19 14:18:00	1484	12.5623	42.3364
2020-07-19 04:24:00	2020-07-19 14:24:00	1485	12.5611	42.8785
2020-07-19 04:30:00	2020-07-19 14:30:00	1486	12.5621	42.5387
2020-07-19 04:36:00	2020-07-19 14:36:00	1487	12.5626	42.5825
2020-07-19 04:42:00	2020-07-19 14:42:00	1488	12.564	41.9575
2020-07-19 04:48:00	2020-07-19 14:48:00	1489	12.5656	44.1413
2020-07-19 04:54:00	2020-07-19 14:54:00	1490	12.5653	42.373
2020-07-19 05:00:00	2020-07-19 15:00:00	1491	12.5654	42.1814
2020-07-19 05:06:00	2020-07-19 15:06:00	1492	12.5638	41.8437
2020-07-19 05:12:00	2020-07-19 15:12:00	1493	12.5637	43.2338
2020-07-19 05:18:00	2020-07-19 15:18:00	1494	12.563	43.2699
2020-07-19 05:24:00	2020-07-19 15:24:00	1495	12.5631	42.7359
2020-07-19 05:30:00	2020-07-19 15:30:00	1496	12.5634	42.0847
2020-07-19 05:36:00	2020-07-19 15:36:00	1497	12.5637	42.4343
2020-07-19 05:42:00	2020-07-19 15:42:00	1498	12.563	41.6708
2020-07-19 05:48:00	2020-07-19 15:48:00	1499	12.5632	41.941
2020-07-19 05:54:00	2020-07-19 15:54:00	1500	12.5637	43.7522
2020-07-19 06:00:00	2020-07-19 16:00:00	1501	12.5637	42.2965
2020-07-19 06:06:00	2020-07-19 16:06:00	1502	12.5646	41.7045
2020-07-19 06:12:00	2020-07-19 16:12:00	1503	12.564	42.8185
2020-07-19 06:18:00	2020-07-19 16:18:00	1504	12.5639	42.0871
2020-07-19 06:24:00	2020-07-19 16:24:00	1505	12.5613	45.1807
2020-07-19 06:30:00	2020-07-19 16:30:00	1506	12.5625	43.1478
2020-07-19 06:36:00	2020-07-19 16:36:00	1507	12.5626	43.1244
2020-07-19 06:42:00	2020-07-19 16:42:00	1508	12.5637	43.3545
2020-07-19 06:48:00	2020-07-19 16:48:00	1509	12.562	42.6449
2020-07-19 06:54:00	2020-07-19 16:54:00	1510	12.5628	43.0326
2020-07-19 07:00:00	2020-07-19 17:00:00	1511	12.5623	44.697
2020-07-19 07:06:00	2020-07-19 17:06:00	1512	12.5618	45.9964
2020-07-19 07:12:00	2020-07-19 17:12:00	1513	12.5634	46.5169
2020-07-19 07:18:00	2020-07-19 17:18:00	1514	12.5641	44.5243
2020-07-19 07:24:00	2020-07-19 17:24:00	1515	12.5614	44.7074
2020-07-19 07:30:00	2020-07-19 17:30:00	1516	12.5621	44.3824
2020-07-19 07:36:00	2020-07-19 17:36:00	1517	12.5649	44.4972
2020-07-19 07:42:00	2020-07-19 17:42:00	1518	12.561	43.8627
2020-07-19 07:48:00	2020-07-19 17:48:00	1519	12.5595	44.764
2020-07-19 07:54:00	2020-07-19 17:54:00	1520	12.5642	46.3924
2020-07-19 08:00:00	2020-07-19 18:00:00	1521	12.5613	46.0894
2020-07-19 08:06:00	2020-07-19 18:06:00	1522	12.5602	46.5078
2020-07-19 08:12:00	2020-07-19 18:12:00	1523	12.5603	49.8041
2020-07-19 08:18:00	2020-07-19 18:18:00	1524	12.5614	49.7233
2020-07-19 08:24:00	2020-07-19 18:24:00	1525	12.5594	55.7963
2020-07-19 08:30:00	2020-07-19 18:30:00	1526	12.5589	51.8918
2020-07-19 08:36:00	2020-07-19 18:36:00	1527	12.5596	48.9282
2020-07-19 08:42:00	2020-07-19 18:42:00	1528	12.5597	47.5688
2020-07-19 08:48:00	2020-07-19 18:48:00	1529	12.5584	47.6972
2020-07-19 08:54:00	2020-07-19 18:54:00	1530	12.5577	48.206
2020-07-19 09:00:00	2020-07-19 19:00:00	1531	12.5587	47.0363
2020-07-19 09:06:00	2020-07-19 19:06:00	1532	12.5577	47.9831
2020-07-19 09:12:00	2020-07-19 19:12:00	1533	12.5586	48.174
2020-07-19 09:18:00	2020-07-19 19:18:00	1534	12.5579	47.3798
2020-07-19 09:24:00	2020-07-19 19:24:00	1535	12.5587	47.9864
2020-07-19 09:30:00	2020-07-19 19:30:00	1536	12.5579	47.371
2020-07-19 09:36:00	2020-07-19 19:36:00	1537	12.5572	65.1323
2020-07-19 09:42:00	2020-07-19 19:42:00	1538	12.5573	47.0367
2020-07-19 09:48:00	2020-07-19 19:48:00	1539	12.5565	48.1435
2020-07-19 09:54:00	2020-07-19 19:54:00	1540	12.5574	48.0228
2020-07-19 10:00:00	2020-07-19 20:00:00	1541	12.5554	45.418
2020-07-19 10:06:00	2020-07-19 20:06:00	1542	12.5565	47.0346
2020-07-19 10:12:00	2020-07-19 20:12:00	1543	12.5534	46.6956
2020-07-19 10:18:00	2020-07-19 20:18:00	1544	12.5547	47.2125
2020-07-19 10:24:00	2020-07-19 20:24:00	1545	12.5544	46.9732
2020-07-19 10:30:00	2020-07-19 20:30:00	1546	12.5529	47.3523
2020-07-19 10:36:00	2020-07-19 20:36:00	1547	12.5558	46.4947
2020-07-19 10:42:00	2020-07-19 20:42:00	1548	12.5516	47.5654
2020-07-19 10:48:00	2020-07-19 20:48:00	1549	12.5549	NAN
2020-07-19 10:54:00	2020-07-19 20:54:00	1550	12.5528	48.3926
2020-07-19 11:00:00	2020-07-19 21:00:00	1551	12.5542	49.3995
2020-07-19 11:06:00	2020-07-19 21:06:00	1552	12.5525	52.8439
2020-07-19 11:12:00	2020-07-19 21:12:00	1553	12.552	55.359
2020-07-19 11:18:00	2020-07-19 21:18:00	1554	12.5512	52.7518
2020-07-19 11:24:00	2020-07-19 21:24:00	1555	12.5533	52.8537
2020-07-19 11:30:00	2020-07-19 21:30:00	1556	12.5496	52.0452
2020-07-19 11:36:00	2020-07-19 21:36:00	1557	12.5495	51.9854
2020-07-19 11:42:00	2020-07-19 21:42:00	1558	12.5516	53.9711
2020-07-19 11:48:00	2020-07-19 21:48:00	1559	12.5499	53.7683
2020-07-19 11:54:00	2020-07-19 21:54:00	1560	12.553	54.0015
2020-07-19 12:00:00	2020-07-19 22:00:00	1561	12.5514	68.8755
2020-07-19 12:06:00	2020-07-19 22:06:00	1562	12.5483	54.8224
2020-07-19 12:12:00	2020-07-19 22:12:00	1563	12.5503	55.3087
2020-07-19 12:18:00	2020-07-19 22:18:00	1564	12.5518	56.1702
2020-07-19 12:24:00	2020-07-19 22:24:00	1565	12.5497	56.7184
2020-07-19 12:30:00	2020-07-19 22:30:00	1566	12.5494	57.0198
2020-07-19 12:36:00	2020-07-19 22:36:00	1567	12.5485	55.623
2020-07-19 12:42:00	2020-07-19 22:42:00	1568	12.5479	56.7206
2020-07-19 12:48:00	2020-07-19 22:48:00	1569	12.5456	55.3466
2020-07-19 12:54:00	2020-07-19 22:54:00	1570	12.5504	57.0784
2020-07-19 13:00:00	2020-07-19 23:00:00	1571	12.5491	58.3674
2020-07-19 13:06:00	2020-07-19 23:06:00	1572	12.5497	57.5635
2020-07-19 13:12:00	2020-07-19 23:12:00	1573	12.5488	56.81
2020-07-19 13:18:00	2020-07-19 23:18:00	1574	12.5497	57.9081
2020-07-19 13:24:00	2020-07-19 23:24:00	1575	12.5508	56.4886
2020-07-19 13:30:00	2020-07-19 23:30:00	1576	12.5493	53.1616
2020-07-19 13:36:00	2020-07-19 23:36:00	1577	12.547	56.4154
2020-07-19 13:42:00	2020-07-19 23:42:00	1578	12.5488	58.1142
2020-07-19 13:48:00	2020-07-19 23:48:00	1579	12.5497	57.3016
2020-07-19 13:54:00	2020-07-19 23:54:00	1580	12.5478	56.3452
2020-07-19 14:00:00	2020-07-20	1581	12.5489	57.9158
2020-07-19 14:06:00	2020-07-20 00:06:00	1582	12.5498	56.1826
2020-07-19 14:12:00	2020-07-20 00:12:00	1583	12.5487	56.5114
2020-07-19 14:18:00	2020-07-20 00:18:00	1584	12.5507	58.0118
2020-07-19 14:24:00	2020-07-20 00:24:00	1585	12.5488	55.7029
2020-07-19 14:30:00	2020-07-20 00:30:00	1586	12.546	57.8928
2020-07-19 14:36:00	2020-07-20 00:36:00	1587	12.5467	56.6004
2020-07-19 14:42:00	2020-07-20 00:42:00	1588	12.5461	56.8486
2020-07-19 14:48:00	2020-07-20 00:48:00	1589	12.5491	57.1746
2020-07-19 14:54:00	2020-07-20 00:54:00	1590	12.5488	56.3344
2020-07-19 15:00:00	2020-07-20 01:00:00	1591	12.5479	58.0418
2020-07-19 15:06:00	2020-07-20 01:06:00	1592	12.5483	57.9471
2020-07-19 15:12:00	2020-07-20 01:12:00	1593	12.5465	57.0941
2020-07-19 15:18:00	2020-07-20 01:18:00	1594	12.5483	56.6828
2020-07-19 15:24:00	2020-07-20 01:24:00	1595	12.5476	58.5505
2020-07-19 15:30:00	2020-07-20 01:30:00	1596	12.5446	60.0951
2020-07-19 15:36:00	2020-07-20 01:36:00	1597	12.5463	58.1209
2020-07-19 15:42:00	2020-07-20 01:42:00	1598	12.5447	58.8836
2020-07-19 15:48:00	2020-07-20 01:48:00	1599	12.5458	57.4337
2020-07-19 15:54:00	2020-07-20 01:54:00	1600	12.545	57.2522
2020-07-19 16:00:00	2020-07-20 02:00:00	1601	12.5442	58.5881
2020-07-19 16:06:00	2020-07-20 02:06:00	1602	12.5465	56.9807
2020-07-19 16:12:00	2020-07-20 02:12:00	1603	12.5437	57.0761
2020-07-19 16:18:00	2020-07-20 02:18:00	1604	12.547	57.9888
2020-07-19 16:24:00	2020-07-20 02:24:00	1605	12.5453	64.1364
2020-07-19 16:30:00	2020-07-20 02:30:00	1606	12.5456	57.4813
2020-07-19 16:36:00	2020-07-20 02:36:00	1607	12.5467	58.1995
2020-07-19 16:42:00	2020-07-20 02:42:00	1608	12.5468	56.5517
2020-07-19 16:48:00	2020-07-20 02:48:00	1609	12.5441	58.4675
2020-07-19 16:54:00	2020-07-20 02:54:00	1610	12.546	54.2886
2020-07-19 17:00:00	2020-07-20 03:00:00	1611	12.5449	55.8378
2020-07-19 17:06:00	2020-07-20 03:06:00	1612	12.5456	54.9998
2020-07-19 17:12:00	2020-07-20 03:12:00	1613	12.5446	53.0902
2020-07-19 17:18:00	2020-07-20 03:18:00	1614	12.547	53.3226
2020-07-19 17:24:00	2020-07-20 03:24:00	1615	12.5458	52.3891
2020-07-19 17:30:00	2020-07-20 03:30:00	1616	12.5442	55.9988
2020-07-19 17:36:00	2020-07-20 03:36:00	1617	12.5452	53.7436
2020-07-19 17:42:00	2020-07-20 03:42:00	1618	12.5462	53.0568
2020-07-19 17:48:00	2020-07-20 03:48:00	1619	12.5439	53.5495
2020-07-19 17:54:00	2020-07-20 03:54:00	1620	12.5444	55.2345
2020-07-19 18:00:00	2020-07-20 04:00:00	1621	12.5474	56.0983
2020-07-19 18:06:00	2020-07-20 04:06:00	1622	12.5453	52.7247
2020-07-19 18:12:00	2020-07-20 04:12:00	1623	12.5431	54.3592
2020-07-19 18:18:00	2020-07-20 04:18:00	1624	12.5423	56.3328
2020-07-19 18:24:00	2020-07-20 04:24:00	1625	12.5432	53.1107
2020-07-19 18:30:00	2020-07-20 04:30:00	1626	12.5451	58.0759
2020-07-19 18:36:00	2020-07-20 04:36:00	1627	12.5415	55.5039
2020-07-19 18:42:00	2020-07-20 04:42:00	1628	12.5426	57.4492
2020-07-19 18:48:00	2020-07-20 04:48:00	1629	12.5435	53.3096
2020-07-19 18:54:00	2020-07-20 04:54:00	1630	12.5428	56.8059
2020-07-19 19:00:00	2020-07-20 05:00:00	1631	12.5453	55.0658
2020-07-19 19:06:00	2020-07-20 05:06:00	1632	12.5433	56.5727
2020-07-19 19:12:00	2020-07-20 05:12:00	1633	12.5416	56.9996
2020-07-19 19:18:00	2020-07-20 05:18:00	1634	12.5401	56.8562
2020-07-19 19:24:00	2020-07-20 05:24:00	1635	12.5429	58.047
2020-07-19 19:30:00	2020-07-20 05:30:00	1636	12.5437	56.4117
2020-07-19 19:36:00	2020-07-20 05:36:00	1637	12.543	57.5865
2020-07-19 19:42:00	2020-07-20 05:42:00	1638	12.5402	57.7257
2020-07-19 19:48:00	2020-07-20 05:48:00	1639	12.5404	57.3631
2020-07-19 19:54:00	2020-07-20 05:54:00	1640	12.543	51.3236
2020-07-19 20:00:00	2020-07-20 06:00:00	1641	12.5402	55.8297
2020-07-19 20:06:00	2020-07-20 06:06:00	1642	12.5402	52.9186
2020-07-19 20:12:00	2020-07-20 06:12:00	1643	12.5421	57.6034
2020-07-19 20:18:00	2020-07-20 06:18:00	1644	12.5434	57.5479
2020-07-19 20:24:00	2020-07-20 06:24:00	1645	12.5422	57.2107
2020-07-19 20:30:00	2020-07-20 06:30:00	1646	12.5398	58.3411
2020-07-19 20:36:00	2020-07-20 06:36:00	1647	12.542	56.2422
2020-07-19 20:42:00	2020-07-20 06:42:00	1648	12.5408	55.9634
2020-07-19 20:48:00	2020-07-20 06:48:00	1649	12.5398	56.8462
2020-07-19 20:54:00	2020-07-20 06:54:00	1650	12.5397	54.0273
2020-07-19 21:00:00	2020-07-20 07:00:00	1651	12.5417	54.2743
2020-07-19 21:06:00	2020-07-20 07:06:00	1652	12.5392	51.4744
2020-07-19 21:12:00	2020-07-20 07:12:00	1653	12.5424	59.6097
2020-07-19 21:18:00	2020-07-20 07:18:00	1654	12.5386	59.4119
2020-07-19 21:24:00	2020-07-20 07:24:00	1655	12.5414	57.9785
2020-07-19 21:30:00	2020-07-20 07:30:00	1656	12.5388	59.2607
2020-07-19 21:36:00	2020-07-20 07:36:00	1657	12.5403	57.4036
2020-07-19 21:42:00	2020-07-20 07:42:00	1658	12.5406	58.2949
2020-07-19 21:48:00	2020-07-20 07:48:00	1659	12.5394	58.9268
2020-07-19 21:54:00	2020-07-20 07:54:00	1660	12.5393	54.4101
2020-07-19 22:00:00	2020-07-20 08:00:00	1661	12.5397	55.3688
2020-07-19 22:06:00	2020-07-20 08:06:00	1662	12.5398	56.569
2020-07-19 22:12:00	2020-07-20 08:12:00	1663	12.5385	55.6376
2020-07-19 22:18:00	2020-07-20 08:18:00	1664	12.5388	56.4404
2020-07-19 22:24:00	2020-07-20 08:24:00	1665	12.5361	56.1832
2020-07-19 22:30:00	2020-07-20 08:30:00	1666	12.5349	57.4811
2020-07-19 22:36:00	2020-07-20 08:36:00	1667	12.5352	55.9498
2020-07-19 22:42:00	2020-07-20 08:42:00	1668	12.5358	56.9795
2020-07-19 22:48:00	2020-07-20 08:48:00	1669	12.5337	56.6091
2020-07-19 22:54:00	2020-07-20 08:54:00	1670	12.5331	54.1048
2020-07-19 23:00:00	2020-07-20 09:00:00	1671	12.5318	54.5647
2020-07-19 23:06:00	2020-07-20 09:06:00	1672	12.5352	54.1331
2020-07-19 23:12:00	2020-07-20 09:12:00	1673	12.533	53.4282
2020-07-19 23:18:00	2020-07-20 09:18:00	1674	12.5339	54.2143
2020-07-19 23:24:00	2020-07-20 09:24:00	1675	12.5321	55.9518
2020-07-19 23:30:00	2020-07-20 09:30:00	1676	12.5341	56.0363
2020-07-19 23:36:00	2020-07-20 09:36:00	1677	12.5309	55.1099
2020-07-19 23:42:00	2020-07-20 09:42:00	1678	12.5317	55.8089
2020-07-19 23:48:00	2020-07-20 09:48:00	1679	12.5353	55.1964
2020-07-19 23:54:00	2020-07-20 09:54:00	1680	12.5342	55.2654
2020-07-20	2020-07-20 10:00:00	1681	12.533	54.8032
2020-07-20 00:06:00	2020-07-20 10:06:00	1682	12.537	57.9079
2020-07-20 00:12:00	2020-07-20 10:12:00	1683	12.5349	56.8092
2020-07-20 00:18:00	2020-07-20 10:18:00	1684	12.5333	56.4925
2020-07-20 00:24:00	2020-07-20 10:24:00	1685	12.5374	55.5063
2020-07-20 00:30:00	2020-07-20 10:30:00	1686	12.5366	57.0985
2020-07-20 00:36:00	2020-07-20 10:36:00	1687	12.54	56.4125
2020-07-20 00:42:00	2020-07-20 10:42:00	1688	12.5369	57.565
2020-07-20 00:48:00	2020-07-20 10:48:00	1689	12.5408	57.4524
2020-07-20 00:54:00	2020-07-20 10:54:00	1690	12.5397	57.8926
2020-07-20 01:00:00	2020-07-20 11:00:00	1691	12.541	59.3657
2020-07-20 01:06:00	2020-07-20 11:06:00	1692	12.5404	58.4203
2020-07-20 01:12:00	2020-07-20 11:12:00	1693	12.5407	59.5025
2020-07-20 01:18:00	2020-07-20 11:18:00	1694	12.543	61.1256
2020-07-20 01:24:00	2020-07-20 11:24:00	1695	12.542	61.1757
2020-07-20 01:30:00	2020-07-20 11:30:00	1696	12.5427	61.2841
2020-07-20 01:36:00	2020-07-20 11:36:00	1697	12.542	60.439
2020-07-20 01:42:00	2020-07-20 11:42:00	1698	12.543	59.7595
2020-07-20 01:48:00	2020-07-20 11:48:00	1699	12.5429	59.1362
2020-07-20 01:54:00	2020-07-20 11:54:00	1700	12.5412	58.6152
2020-07-20 02:00:00	2020-07-20 12:00:00	1701	12.5411	59.6441
2020-07-20 02:06:00	2020-07-20 12:06:00	1702	12.5428	59.5863
2020-07-20 02:12:00	2020-07-20 12:12:00	1703	12.5435	59.2741
2020-07-20 02:18:00	2020-07-20 12:18:00	1704	12.5442	57.756
2020-07-20 02:24:00	2020-07-20 12:24:00	1705	12.5416	59.2567
2020-07-20 02:30:00	2020-07-20 12:30:00	1706	12.5436	59.6805
2020-07-20 02:36:00	2020-07-20 12:36:00	1707	12.5438	59.8686
2020-07-20 02:42:00	2020-07-20 12:42:00	1708	12.5427	60.8507
2020-07-20 02:48:00	2020-07-20 12:48:00	1709	12.5443	60.0821
2020-07-20 02:54:00	2020-07-20 12:54:00	1710	12.5445	59.5322
2020-07-20 03:00:00	2020-07-20 13:00:00	1711	12.5448	58.7662
2020-07-20 03:06:00	2020-07-20 13:06:00	1712	12.5419	58.7699
2020-07-20 03:12:00	2020-07-20 13:12:00	1713	12.5449	56.9616
2020-07-20 03:18:00	2020-07-20 13:18:00	1714	12.5444	58.4463
2020-07-20 03:24:00	2020-07-20 13:24:00	1715	12.5441	56.6647
2020-07-20 03:30:00	2020-07-20 13:30:00	1716	12.5446	57.6099
2020-07-20 03:36:00	2020-07-20 13:36:00	1717	12.5446	58.2046
2020-07-20 03:42:00	2020-07-20 13:42:00	1718	12.5442	57.9685
2020-07-20 03:48:00	2020-07-20 13:48:00	1719	12.5446	56.0414
2020-07-20 03:54:00	2020-07-20 13:54:00	1720	12.5442	57.2172
2020-07-20 04:00:00	2020-07-20 14:00:00	1721	12.5458	57.3004
2020-07-20 04:06:00	2020-07-20 14:06:00	1722	12.5432	56.729
2020-07-20 04:12:00	2020-07-20 14:12:00	1723	12.5446	56.372
2020-07-20 04:18:00	2020-07-20 14:18:00	1724	12.5439	57.2206
2020-07-20 04:24:00	2020-07-20 14:24:00	1725	12.5432	57.29
2020-07-20 04:30:00	2020-07-20 14:30:00	1726	12.5462	56.23
2020-07-20 04:36:00	2020-07-20 14:36:00	1727	12.544	56.2514
2020-07-20 04:42:00	2020-07-20 14:42:00	1728	12.5453	57.8897
2020-07-20 04:48:00	2020-07-20 14:48:00	1729	12.5458	57.2084
2020-07-20 04:54:00	2020-07-20 14:54:00	1730	12.5481	56.52
2020-07-20 05:00:00	2020-07-20 15:00:00	1731	12.5467	56.2929
2020-07-20 05:06:00	2020-07-20 15:06:00	1732	12.547	57.861
2020-07-20 05:12:00	2020-07-20 15:12:00	1733	12.5469	55.4174
2020-07-20 05:18:00	2020-07-20 15:18:00	1734	12.5493	53.6716
2020-07-20 05:24:00	2020-07-20 15:24:00	1735	12.5479	52.6136
2020-07-20 05:30:00	2020-07-20 15:30:00	1736	12.5492	52.8427
2020-07-20 05:36:00	2020-07-20 15:36:00	1737	12.5471	54.2902
2020-07-20 05:42:00	2020-07-20 15:42:00	1738	12.549	54.1805
2020-07-20 05:48:00	2020-07-20 15:48:00	1739	12.5509	51.2355
2020-07-20 05:54:00	2020-07-20 15:54:00	1740	12.5488	48.486
2020-07-20 06:00:00	2020-07-20 16:00:00	1741	12.5467	48.8549
2020-07-20 06:06:00	2020-07-20 16:06:00	1742	12.5512	51.3203
2020-07-20 06:12:00	2020-07-20 16:12:00	1743	12.5501	52.4738
2020-07-20 06:18:00	2020-07-20 16:18:00	1744	12.5509	50.8104
2020-07-20 06:24:00	2020-07-20 16:24:00	1745	12.5493	54.0456
2020-07-20 06:30:00	2020-07-20 16:30:00	1746	12.548	52.5295
2020-07-20 06:36:00	2020-07-20 16:36:00	1747	12.552	51.9052
2020-07-20 06:42:00	2020-07-20 16:42:00	1748	12.5495	54.3688
2020-07-20 06:48:00	2020-07-20 16:48:00	1749	12.5492	53.755
2020-07-20 06:54:00	2020-07-20 16:54:00	1750	12.5513	52.7389
2020-07-20 07:00:00	2020-07-20 17:00:00	1751	12.5496	51.453
2020-07-20 07:06:00	2020-07-20 17:06:00	1752	12.5528	53.3959
2020-07-20 07:12:00	2020-07-20 17:12:00	1753	12.5499	48.524
2020-07-20 07:18:00	2020-07-20 17:18:00	1754	12.5512	48.7713
2020-07-20 07:24:00	2020-07-20 17:24:00	1755	12.5512	51.4709
2020-07-20 07:30:00	2020-07-20 17:30:00	1756	12.5523	52.6897
2020-07-20 07:36:00	2020-07-20 17:36:00	1757	12.55	55.6797
2020-07-20 07:42:00	2020-07-20 17:42:00	1758	12.5507	54.3313
2020-07-20 07:48:00	2020-07-20 17:48:00	1759	12.5493	57.8525
2020-07-20 07:54:00	2020-07-20 17:54:00	1760	12.5495	63.2683
2020-07-20 08:00:00	2020-07-20 18:00:00	1761	12.5486	55.4823
2020-07-20 08:06:00	2020-07-20 18:06:00	1762	12.5504	48.3108
2020-07-20 08:12:00	2020-07-20 18:12:00	1763	12.5501	48.0995
2020-07-20 08:18:00	2020-07-20 18:18:00	1764	12.5506	49.1671
2020-07-20 08:24:00	2020-07-20 18:24:00	1765	12.548	49.7078
2020-07-20 08:30:00	2020-07-20 18:30:00	1766	12.5521	53.0243
2020-07-20 08:36:00	2020-07-20 18:36:00	1767	12.5494	56.4107
2020-07-20 08:42:00	2020-07-20 18:42:00	1768	12.5476	53.9133
2020-07-20 08:48:00	2020-07-20 18:48:00	1769	12.5475	46.9626
2020-07-20 08:54:00	2020-07-20 18:54:00	1770	12.5472	47.2125
2020-07-20 09:00:00	2020-07-20 19:00:00	1771	12.547	50.8112
2020-07-20 09:06:00	2020-07-20 19:06:00	1772	12.5445	58.0297
2020-07-20 09:12:00	2020-07-20 19:12:00	1773	12.5479	56.6156
2020-07-20 09:18:00	2020-07-20 19:18:00	1774	12.5471	48.5489
2020-07-20 09:24:00	2020-07-20 19:24:00	1775	12.5435	53.3667
2020-07-20 09:30:00	2020-07-20 19:30:00	1776	12.5458	48.8619
2020-07-20 09:36:00	2020-07-20 19:36:00	1777	12.546	46.496
2020-07-20 09:42:00	2020-07-20 19:42:00	1778	12.5466	52.5354
2020-07-20 09:48:00	2020-07-20 19:48:00	1779	12.5438	56.5503
2020-07-20 09:54:00	2020-07-20 19:54:00	1780	12.545	55.5849
2020-07-20 10:00:00	2020-07-20 20:00:00	1781	12.5447	49.6315
2020-07-20 10:06:00	2020-07-20 20:06:00	1782	12.5456	44.8869
2020-07-20 10:12:00	2020-07-20 20:12:00	1783	12.5432	61.9901
2020-07-20 10:18:00	2020-07-20 20:18:00	1784	12.5465	45.9603
2020-07-20 10:24:00	2020-07-20 20:24:00	1785	12.5447	45.3305
2020-07-20 10:30:00	2020-07-20 20:30:00	1786	12.5447	47.8435
2020-07-20 10:36:00	2020-07-20 20:36:00	1787	12.5454	54.4626
2020-07-20 10:42:00	2020-07-20 20:42:00	1788	12.5442	54.7733
2020-07-20 10:48:00	2020-07-20 20:48:00	1789	12.5439	52.3265
2020-07-20 10:54:00	2020-07-20 20:54:00	1790	12.5437	52.4905
2020-07-20 11:00:00	2020-07-20 21:00:00	1791	12.5439	52.2788
2020-07-20 11:06:00	2020-07-20 21:06:00	1792	12.5409	50.2153
2020-07-20 11:12:00	2020-07-20 21:12:00	1793	12.5423	48.7029
2020-07-20 11:18:00	2020-07-20 21:18:00	1794	12.5421	46.662
2020-07-20 11:24:00	2020-07-20 21:24:00	1795	12.5432	44.6543
2020-07-20 11:30:00	2020-07-20 21:30:00	1796	12.5416	45.4778
2020-07-20 11:36:00	2020-07-20 21:36:00	1797	12.5426	50.0017
2020-07-20 11:42:00	2020-07-20 21:42:00	1798	12.5407	53.9927
2020-07-20 11:48:00	2020-07-20 21:48:00	1799	12.5402	53.3977
2020-07-20 11:54:00	2020-07-20 21:54:00	1800	12.5402	48.9064
2020-07-20 12:00:00	2020-07-20 22:00:00	1801	12.5439	45.2933
2020-07-20 12:06:00	2020-07-20 22:06:00	1802	12.5412	46.3376
2020-07-20 12:12:00	2020-07-20 22:12:00	1803	12.5406	44.5045
2020-07-20 12:18:00	2020-07-20 22:18:00	1804	12.54	45.2391
2020-07-20 12:24:00	2020-07-20 22:24:00	1805	12.5401	50.4097
2020-07-20 12:30:00	2020-07-20 22:30:00	1806	12.5397	52.0629
2020-07-20 12:36:00	2020-07-20 22:36:00	1807	12.5388	46.6579
2020-07-20 12:42:00	2020-07-20 22:42:00	1808	12.5406	48.8427
2020-07-20 12:48:00	2020-07-20 22:48:00	1809	12.5391	52.5354
2020-07-20 12:54:00	2020-07-20 22:54:00	1810	12.5391	53.3647
2020-07-20 13:00:00	2020-07-20 23:00:00	1811	12.5394	53.0336
2020-07-20 13:06:00	2020-07-20 23:06:00	1812	12.5402	54.3075
2020-07-20 13:12:00	2020-07-20 23:12:00	1813	12.5407	55.0991
2020-07-20 13:18:00	2020-07-20 23:18:00	1814	12.5379	52.9492
2020-07-20 13:24:00	2020-07-20 23:24:00	1815	12.5407	52.2748
2020-07-20 13:30:00	2020-07-20 23:30:00	1816	12.5385	50.0702
2020-07-20 13:36:00	2020-07-20 23:36:00	1817	12.5382	49.9308
2020-07-20 13:42:00	2020-07-20 23:42:00	1818	12.5369	52.047
2020-07-20 13:48:00	2020-07-20 23:48:00	1819	12.5369	51.8826
2020-07-20 13:54:00	2020-07-20 23:54:00	1820	12.5401	51.3325
2020-07-20 14:00:00	2020-07-21	1821	12.5391	55.6158
2020-07-20 14:06:00	2020-07-21 00:06:00	1822	12.5398	49.5892
2020-07-20 14:12:00	2020-07-21 00:12:00	1823	12.5363	50.0279
2020-07-20 14:18:00	2020-07-21 00:18:00	1824	12.5363	51.1207
2020-07-20 14:24:00	2020-07-21 00:24:00	1825	12.5386	50.9561
2020-07-20 14:30:00	2020-07-21 00:30:00	1826	12.5376	50.8407
2020-07-20 14:36:00	2020-07-21 00:36:00	1827	12.5376	50.3519
2020-07-20 14:42:00	2020-07-21 00:42:00	1828	12.5379	49.418
2020-07-20 14:48:00	2020-07-21 00:48:00	1829	12.5375	44.868
2020-07-20 14:54:00	2020-07-21 00:54:00	1830	12.5394	44.1441
2020-07-20 15:00:00	2020-07-21 01:00:00	1831	12.5362	46.1598
2020-07-20 15:06:00	2020-07-21 01:06:00	1832	12.5377	46.1266
2020-07-20 15:12:00	2020-07-21 01:12:00	1833	12.5358	45.6095
2020-07-20 15:18:00	2020-07-21 01:18:00	1834	12.5393	46.9734
2020-07-20 15:24:00	2020-07-21 01:24:00	1835	12.5376	50.1236
2020-07-20 15:30:00	2020-07-21 01:30:00	1836	12.5379	51.3403
2020-07-20 15:36:00	2020-07-21 01:36:00	1837	12.5367	47.6773
2020-07-20 15:42:00	2020-07-21 01:42:00	1838	12.5369	47.4494
2020-07-20 15:48:00	2020-07-21 01:48:00	1839	12.5374	45.4194
2020-07-20 15:54:00	2020-07-21 01:54:00	1840	12.5384	43.9549
2020-07-20 16:00:00	2020-07-21 02:00:00	1841	12.5356	41.7981
2020-07-20 16:06:00	2020-07-21 02:06:00	1842	12.5359	41.5153
2020-07-20 16:12:00	2020-07-21 02:12:00	1843	12.539	43.8032
2020-07-20 16:18:00	2020-07-21 02:18:00	1844	12.5373	45.4866
2020-07-20 16:24:00	2020-07-21 02:24:00	1845	12.5353	43.0037
2020-07-20 16:30:00	2020-07-21 02:30:00	1846	12.538	45.4335
2020-07-20 16:36:00	2020-07-21 02:36:00	1847	12.5358	46.279
2020-07-20 16:42:00	2020-07-21 02:42:00	1848	12.5352	43.359
2020-07-20 16:48:00	2020-07-21 02:48:00	1849	12.5355	40.9605
2020-07-20 16:54:00	2020-07-21 02:54:00	1850	12.5337	43.1907
2020-07-20 17:00:00	2020-07-21 03:00:00	1851	12.5358	48.4414
2020-07-20 17:06:00	2020-07-21 03:06:00	1852	12.536	46.7687
2020-07-20 17:12:00	2020-07-21 03:12:00	1853	12.533	45.1272
2020-07-20 17:18:00	2020-07-21 03:18:00	1854	12.536	41.6242
2020-07-20 17:24:00	2020-07-21 03:24:00	1855	12.5368	39.5462
2020-07-20 17:30:00	2020-07-21 03:30:00	1856	12.5356	39.4363
2020-07-20 17:36:00	2020-07-21 03:36:00	1857	12.5353	41.5377
2020-07-20 17:42:00	2020-07-21 03:42:00	1858	12.5366	42.3602
2020-07-20 17:48:00	2020-07-21 03:48:00	1859	12.5337	43.8018
2020-07-20 17:54:00	2020-07-21 03:54:00	1860	12.5338	41.7733
2020-07-20 18:00:00	2020-07-21 04:00:00	1861	12.5377	41.2094
2020-07-20 18:06:00	2020-07-21 04:06:00	1862	12.5342	40.801
2020-07-20 18:12:00	2020-07-21 04:12:00	1863	12.5364	41.2361
2020-07-20 18:18:00	2020-07-21 04:18:00	1864	12.5333	37.9312
2020-07-20 18:24:00	2020-07-21 04:24:00	1865	12.5351	40.6783
2020-07-20 18:30:00	2020-07-21 04:30:00	1866	12.5328	42.8623
2020-07-20 18:36:00	2020-07-21 04:36:00	1867	12.5342	42.3407
2020-07-20 18:42:00	2020-07-21 04:42:00	1868	12.5337	39.0637
2020-07-20 18:48:00	2020-07-21 04:48:00	1869	12.536	40.5875
2020-07-20 18:54:00	2020-07-21 04:54:00	1870	12.5339	39.0696
2020-07-20 19:00:00	2020-07-21 05:00:00	1871	12.5361	40.5409
2020-07-20 19:06:00	2020-07-21 05:06:00	1872	12.5331	37.3008
2020-07-20 19:12:00	2020-07-21 05:12:00	1873	12.5345	38.2479
2020-07-20 19:18:00	2020-07-21 05:18:00	1874	12.5348	45.0104
2020-07-20 19:24:00	2020-07-21 05:24:00	1875	12.5354	44.86
2020-07-20 19:30:00	2020-07-21 05:30:00	1876	12.5347	42.208
2020-07-20 19:36:00	2020-07-21 05:36:00	1877	12.5334	43.2709
2020-07-20 19:42:00	2020-07-21 05:42:00	1878	12.5361	43.7019
2020-07-20 19:48:00	2020-07-21 05:48:00	1879	12.5338	43.2574
2020-07-20 19:54:00	2020-07-21 05:54:00	1880	12.5342	42.5055
2020-07-20 20:00:00	2020-07-21 06:00:00	1881	12.5328	43.0601
2020-07-20 20:06:00	2020-07-21 06:06:00	1882	12.5328	42.6421
2020-07-20 20:12:00	2020-07-21 06:12:00	1883	12.5344	39.44
2020-07-20 20:18:00	2020-07-21 06:18:00	1884	12.5334	38.873
2020-07-20 20:24:00	2020-07-21 06:24:00	1885	12.5347	38.8313
2020-07-20 20:30:00	2020-07-21 06:30:00	1886	12.5316	38.8179
2020-07-20 20:36:00	2020-07-21 06:36:00	1887	12.5337	39.8559
2020-07-20 20:42:00	2020-07-21 06:42:00	1888	12.5332	41.229
2020-07-20 20:48:00	2020-07-21 06:48:00	1889	12.5334	43.6001
2020-07-20 20:54:00	2020-07-21 06:54:00	1890	12.5328	43.385
2020-07-20 21:00:00	2020-07-21 07:00:00	1891	12.5336	39.7127
2020-07-20 21:06:00	2020-07-21 07:06:00	1892	12.5313	39.9017
2020-07-20 21:12:00	2020-07-21 07:12:00	1893	12.5352	41.8246
2020-07-20 21:18:00	2020-07-21 07:18:00	1894	12.5337	41.8527
2020-07-20 21:24:00	2020-07-21 07:24:00	1895	12.5342	40.6467
2020-07-20 21:30:00	2020-07-21 07:30:00	1896	12.5323	39.3226
2020-07-20 21:36:00	2020-07-21 07:36:00	1897	12.5349	43.4632
2020-07-20 21:42:00	2020-07-21 07:42:00	1898	12.5332	40.1315
2020-07-20 21:48:00	2020-07-21 07:48:00	1899	12.5339	39.801
2020-07-20 21:54:00	2020-07-21 07:54:00	1900	12.5308	37.2961
2020-07-20 22:00:00	2020-07-21 08:00:00	1901	12.5336	36.9402
2020-07-20 22:06:00	2020-07-21 08:06:00	1902	12.5339	39.9903
2020-07-20 22:12:00	2020-07-21 08:12:00	1903	12.534	38.6376
2020-07-20 22:18:00	2020-07-21 08:18:00	1904	12.5328	43.6938
2020-07-20 22:24:00	2020-07-21 08:24:00	1905	12.5332	43.6982
2020-07-20 22:30:00	2020-07-21 08:30:00	1906	12.5324	40.2491
2020-07-20 22:36:00	2020-07-21 08:36:00	1907	12.5307	40.7629
2020-07-20 22:42:00	2020-07-21 08:42:00	1908	12.5314	42.4349
2020-07-20 22:48:00	2020-07-21 08:48:00	1909	12.5293	44.1708
2020-07-20 22:54:00	2020-07-21 08:54:00	1910	12.5349	42.927
2020-07-20 23:00:00	2020-07-21 09:00:00	1911	12.5313	43.3287
2020-07-20 23:06:00	2020-07-21 09:06:00	1912	12.5322	43.7619
2020-07-20 23:12:00	2020-07-21 09:12:00	1913	12.5314	42.7857
2020-07-20 23:18:00	2020-07-21 09:18:00	1914	12.5311	39.1592
2020-07-20 23:24:00	2020-07-21 09:24:00	1915	12.532	35.4815
2020-07-20 23:30:00	2020-07-21 09:30:00	1916	12.5318	37.382
2020-07-20 23:36:00	2020-07-21 09:36:00	1917	12.5333	38.6748
2020-07-20 23:42:00	2020-07-21 09:42:00	1918	12.5299	40.1512
2020-07-20 23:48:00	2020-07-21 09:48:00	1919	12.5303	41.3061
2020-07-20 23:54:00	2020-07-21 09:54:00	1920	12.5316	42.7151
2020-07-21	2020-07-21 10:00:00	1921	12.5313	41.8792
2020-07-21 00:06:00	2020-07-21 10:06:00	1922	12.53	41.1803
2020-07-21 00:12:00	2020-07-21 10:12:00	1923	12.5306	41.9394
2020-07-21 00:18:00	2020-07-21 10:18:00	1924	12.5298	39.814
2020-07-21 00:24:00	2020-07-21 10:24:00	1925	12.5282	41.1107
2020-07-21 00:30:00	2020-07-21 10:30:00	1926	12.5299	43.0812
2020-07-21 00:36:00	2020-07-21 10:36:00	1927	12.5306	43.8203
2020-07-21 00:42:00	2020-07-21 10:42:00	1928	12.5302	43.4475
2020-07-21 00:48:00	2020-07-21 10:48:00	1929	12.5303	42.6693
2020-07-21 00:54:00	2020-07-21 10:54:00	1930	12.5299	42.4628
2020-07-21 01:00:00	2020-07-21 11:00:00	1931	12.53	41.9526
2020-07-21 01:06:00	2020-07-21 11:06:00	1932	12.5304	41.9443
2020-07-21 01:12:00	2020-07-21 11:12:00	1933	12.5297	42.9359
2020-07-21 01:18:00	2020-07-21 11:18:00	1934	12.5279	43.3226
2020-07-21 01:24:00	2020-07-21 11:24:00	1935	12.5293	44.2691
2020-07-21 01:30:00	2020-07-21 11:30:00	1936	12.5298	43.0806
2020-07-21 01:36:00	2020-07-21 11:36:00	1937	12.5306	43.1366
2020-07-21 01:42:00	2020-07-21 11:42:00	1938	12.529	43.1469
2020-07-21 01:48:00	2020-07-21 11:48:00	1939	12.5303	44.3635
2020-07-21 01:54:00	2020-07-21 11:54:00	1940	12.5318	44.5969
2020-07-21 02:00:00	2020-07-21 12:00:00	1941	12.5321	45.3397
2020-07-21 02:06:00	2020-07-21 12:06:00	1942	12.5308	45.0031
2020-07-21 02:12:00	2020-07-21 12:12:00	1943	12.5317	46.581
2020-07-21 02:18:00	2020-07-21 12:18:00	1944	12.5321	45.3934
2020-07-21 02:24:00	2020-07-21 12:24:00	1945	12.5295	45.1868
2020-07-21 02:30:00	2020-07-21 12:30:00	1946	12.5319	45.7888
2020-07-21 02:36:00	2020-07-21 12:36:00	1947	12.5315	44.2676
2020-07-21 02:42:00	2020-07-21 12:42:00	1948	12.5327	42.5485
2020-07-21 02:48:00	2020-07-21 12:48:00	1949	12.5327	42.0743
2020-07-21 02:54:00	2020-07-21 12:54:00	1950	12.5316	43.1549
2020-07-21 03:00:00	2020-07-21 13:00:00	1951	12.5322	41.5116
2020-07-21 03:06:00	2020-07-21 13:06:00	1952	12.5323	38.7963
2020-07-21 03:12:00	2020-07-21 13:12:00	1953	12.5321	39.2019
2020-07-21 03:18:00	2020-07-21 13:18:00	1954	12.532	41.6187
2020-07-21 03:24:00	2020-07-21 13:24:00	1955	12.5344	41.6522
2020-07-21 03:30:00	2020-07-21 13:30:00	1956	12.5344	40.8091
2020-07-21 03:36:00	2020-07-21 13:36:00	1957	12.5321	41.9931
2020-07-21 03:42:00	2020-07-21 13:42:00	1958	12.5353	43.764
2020-07-21 03:48:00	2020-07-21 13:48:00	1959	12.5347	42.9589
2020-07-21 03:54:00	2020-07-21 13:54:00	1960	12.5346	42.0432
2020-07-21 04:00:00	2020-07-21 14:00:00	1961	12.5338	41.5983
2020-07-21 04:06:00	2020-07-21 14:06:00	1962	12.5353	40.4821
2020-07-21 04:12:00	2020-07-21 14:12:00	1963	12.5342	39.5071
2020-07-21 04:18:00	2020-07-21 14:18:00	1964	12.5329	38.802
2020-07-21 04:24:00	2020-07-21 14:24:00	1965	12.5337	42.5676
2020-07-21 04:30:00	2020-07-21 14:30:00	1966	12.5335	42.624
2020-07-21 04:36:00	2020-07-21 14:36:00	1967	12.5332	41.6508
2020-07-21 04:42:00	2020-07-21 14:42:00	1968	12.5327	40.4835
2020-07-21 04:48:00	2020-07-21 14:48:00	1969	12.5332	39.5767
2020-07-21 04:54:00	2020-07-21 14:54:00	1970	12.5334	39.9791
2020-07-21 05:00:00	2020-07-21 15:00:00	1971	12.5361	41.1651
2020-07-21 05:06:00	2020-07-21 15:06:00	1972	12.532	42.3794
2020-07-21 05:12:00	2020-07-21 15:12:00	1973	12.5339	43.3877
2020-07-21 05:18:00	2020-07-21 15:18:00	1974	12.5339	41.5183
2020-07-21 05:24:00	2020-07-21 15:24:00	1975	12.5346	40.2794
2020-07-21 05:30:00	2020-07-21 15:30:00	1976	12.5339	40.0554
2020-07-21 05:36:00	2020-07-21 15:36:00	1977	12.5347	38.3203
2020-07-21 05:42:00	2020-07-21 15:42:00	1978	12.5336	39.1706
2020-07-21 05:48:00	2020-07-21 15:48:00	1979	12.5331	37.6549
2020-07-21 05:54:00	2020-07-21 15:54:00	1980	12.5337	42.6205
2020-07-21 06:00:00	2020-07-21 16:00:00	1981	12.5335	42.001
2020-07-21 06:06:00	2020-07-21 16:06:00	1982	12.5353	36.7524
2020-07-21 06:12:00	2020-07-21 16:12:00	1983	12.5354	37.3606
2020-07-21 06:18:00	2020-07-21 16:18:00	1984	12.5363	40.0303
2020-07-21 06:24:00	2020-07-21 16:24:00	1985	12.5374	40.0784
2020-07-21 06:30:00	2020-07-21 16:30:00	1986	12.5343	36.5629
2020-07-21 06:36:00	2020-07-21 16:36:00	1987	12.5344	39.5855
2020-07-21 06:42:00	2020-07-21 16:42:00	1988	12.5363	44.0143
2020-07-21 06:48:00	2020-07-21 16:48:00	1989	12.5364	38.2005
2020-07-21 06:54:00	2020-07-21 16:54:00	1990	12.5349	39.4408
2020-07-21 07:00:00	2020-07-21 17:00:00	1991	12.5357	40.6852
2020-07-21 07:06:00	2020-07-21 17:06:00	1992	12.5362	38.8106
2020-07-21 07:12:00	2020-07-21 17:12:00	1993	12.5375	41.5529
2020-07-21 07:18:00	2020-07-21 17:18:00	1994	12.538	42.5584
2020-07-21 07:24:00	2020-07-21 17:24:00	1995	12.5388	43.035
2020-07-21 07:30:00	2020-07-21 17:30:00	1996	12.5377	41.3802
2020-07-21 07:36:00	2020-07-21 17:36:00	1997	12.5347	40.9225
2020-07-21 07:42:00	2020-07-21 17:42:00	1998	12.5361	40.7524
2020-07-21 07:48:00	2020-07-21 17:48:00	1999	12.5349	40.4693
[truncated: 43,396 more rows]
