# Supplementary material for: A Compact, Low-Cost, and Low-Power Turbidity Sensor for Continuous In Situ Stormwater Monitoring
Source: Sensors (Basel). 2024 Jun 17;24(12):3926. doi: 10.3390/s24123926 (PMC11207302; doi:10.3390/s24123926)
Supplement: Supplementary file 1 [file sensors-24-03926-s001.zip › supplementary material/raw data/field/Outlet raw data/TROUPS_OUTLET.csv]

This is our new file for site: TROUPS_OUTLET.csv. We will write Date and time in first column	temperature in the next	EC	then depth
24/07/20 12:39:18 AM	20.00	280.00	0.00	4178	51.07	1022.62	2.36	16.76
24/07/20 01:04:13 AM	20.00	187.00	0.00	4168	57.69	1024.46	8.90	13.08
24/07/20 01:52:56 AM	20.00	189.00	0.00	4167	20.61	1024.26	0.71	16.26
24/07/20 01:59:35 AM	20.00	129.83	0.00	4167	20.11	1024.23	0.69	17.82
24/07/20 02:06:13 AM	20.00	94.42	0.00	4165	20.18	1024.16	0.70	19.49
24/07/20 02:12:51 AM	20.00	85.58	0.00	4163	20.30	1024.06	0.63	20.01
24/07/20 02:19:29 AM	20.00	85.33	0.00	4163	20.21	1024.01	0.67	20.14
24/07/20 02:26:06 AM	20.00	80.67	0.00	4161	20.17	1023.93	0.72	20.57
24/07/20 02:32:45 AM	20.00	72.33	0.00	4160	19.75	1023.85	0.70	21.24
24/07/20 02:39:23 AM	20.00	61.67	0.00	4159	19.69	1023.80	0.67	22.15
24/07/20 02:46:01 AM	20.00	57.50	0.00	4158	19.69	1023.70	0.77	22.57
24/07/20 02:52:39 AM	20.00	52.75	0.00	4157	19.68	1023.58	0.76	23.07
24/07/20 02:59:18 AM	20.00	48.67	0.00	4157	19.61	1023.47	0.74	23.56
24/07/20 03:05:57 AM	20.00	46.83	0.00	4155	19.69	1023.32	0.70	23.84
24/07/20 03:12:36 AM	20.00	44.92	0.00	4155	19.71	1023.20	0.69	24.14
24/07/20 03:19:15 AM	20.00	42.92	0.00	4154	19.70	1023.03	0.66	24.46
24/07/20 03:25:54 AM	20.00	44.33	0.00	4153	19.69	1022.95	0.67	24.32
24/07/20 03:32:33 AM	20.00	46.42	0.00	4153	20.92	1022.82	0.60	24.12
24/07/20 03:39:12 AM	20.00	52.00	0.00	4152	20.53	1022.75	0.62	23.60
24/07/20 03:45:50 AM	20.00	55.58	0.00	4151	19.68	1022.63	0.65	23.39
24/07/20 03:52:28 AM	20.00	53.75	0.00	4149	20.87	1022.47	0.61	23.68
24/07/20 03:59:06 AM	20.00	57.58	0.00	4149	20.61	1022.39	0.60	23.34
24/07/20 04:05:44 AM	20.00	62.00	0.00	4148	20.15	1022.35	0.62	23.00
24/07/20 04:12:22 AM	20.00	60.75	0.00	4147	19.78	1022.24	0.60	23.22
24/07/20 04:19:01 AM	20.00	60.33	0.00	4147	19.75	1022.12	0.65	23.33
24/07/20 04:25:40 AM	20.00	52.75	0.00	4146	19.70	1022.03	0.64	24.15
24/07/20 04:32:19 AM	20.00	48.67	0.00	4145	19.70	1021.96	0.67	24.60
24/07/20 04:38:58 AM	20.00	46.33	0.00	4145	19.70	1021.90	0.61	24.86
24/07/20 04:45:37 AM	20.00	45.33	0.00	4144	19.69	1021.90	0.55	25.02
24/07/20 04:52:16 AM	20.00	49.25	0.00	4144	19.69	1021.85	0.48	24.50
24/07/20 04:58:55 AM	20.00	59.17	0.00	4143	19.25	1021.82	0.46	23.51
24/07/20 05:05:34 AM	20.00	65.83	0.00	4143	19.50	1021.74	0.49	23.05
24/07/20 05:12:13 AM	20.00	64.83	0.00	4141	18.79	1021.73	0.50	23.26
24/07/20 05:18:51 AM	20.00	69.17	0.00	4140	18.64	1021.65	0.40	22.87
24/07/20 05:25:29 AM	20.00	76.92	0.00	4140	18.69	1021.64	0.41	22.33
24/07/20 05:32:07 AM	20.00	75.75	0.00	4140	18.70	1021.58	0.43	22.50
24/07/20 05:38:46 AM	20.00	71.17	0.00	4139	18.70	1021.58	0.40	22.94
24/07/20 05:45:25 AM	20.00	73.25	0.00	4138	18.69	1021.56	0.36	22.77
24/07/20 05:52:03 AM	20.00	79.92	0.00	4137	18.69	1021.51	0.35	22.25
24/07/20 05:58:41 AM	20.00	90.58	0.00	4137	18.74	1021.45	0.30	21.53
24/07/20 06:05:19 AM	20.00	101.33	0.00	4136	18.69	1021.35	0.26	20.92
24/07/20 06:11:57 AM	20.00	111.58	0.00	4136	18.69	1021.26	0.25	20.38
24/07/20 06:18:35 AM	20.00	118.33	0.00	4135	18.76	1021.25	0.24	20.05
24/07/20 06:25:14 AM	20.00	121.17	0.00	4134	18.69	1021.26	0.24	19.95
24/07/20 06:31:52 AM	20.00	123.83	0.00	4134	19.04	1021.31	0.22	19.82
24/07/20 06:38:30 AM	20.00	132.33	0.00	4132	18.85	1021.28	0.21	19.37
24/07/20 06:45:08 AM	20.00	139.67	0.00	4133	18.84	1021.26	0.21	19.02
24/07/20 06:51:46 AM	20.00	144.58	0.00	4132	18.68	1021.30	0.20	18.77
24/07/20 06:58:24 AM	20.00	150.08	0.00	4132	18.68	1021.31	0.20	18.51
24/07/20 07:05:02 AM	20.00	182.17	0.00	4131	18.67	1021.31	0.19	17.16
24/07/20 07:11:40 AM	20.00	227.00	0.00	4131	18.54	1021.27	0.19	15.42
24/07/20 07:18:17 AM	20.00	267.17	0.00	4129	18.35	1021.20	0.18	13.70
24/07/20 07:24:54 AM	20.00	292.50	0.00	4130	18.18	1021.08	0.18	12.28
24/07/20 07:31:31 AM	20.00	304.17	0.00	4130	18.17	1021.03	0.18	11.06
24/07/20 07:38:08 AM	20.00	306.08	0.00	4130	18.15	1021.10	0.18	9.98
24/07/20 07:44:45 AM	20.00	304.83	0.00	4128	18.07	1021.19	0.18	9.12
24/07/20 07:51:22 AM	20.00	310.08	0.00	4129	18.06	1021.21	0.18	8.42
24/07/20 07:57:58 AM	20.00	311.25	0.00	4127	18.06	1021.21	0.18	7.81
24/07/20 08:04:34 AM	20.00	279.08	0.00	4127	18.06	1021.22	0.18	7.36
24/07/20 08:11:11 AM	20.00	278.83	0.00	4126	18.06	1021.26	0.18	7.08
24/07/20 08:17:47 AM	20.00	263.00	0.00	4124	18.06	1021.40	0.18	6.69
24/07/20 08:24:23 AM	20.00	246.75	0.00	4125	18.06	1021.48	0.18	6.35
24/07/20 08:30:59 AM	20.00	223.67	0.00	4123	18.06	1021.55	0.18	6.22
24/07/20 08:37:35 AM	20.00	218.42	0.00	4123	18.06	1021.59	0.18	6.00
24/07/20 08:44:11 AM	20.00	214.83	0.00	4122	18.06	1021.71	0.18	5.84
24/07/20 08:50:47 AM	20.00	198.33	0.00	4120	18.05	1021.79	0.18	5.74
24/07/20 08:57:23 AM	20.00	196.00	0.00	4120	18.05	1021.83	0.18	5.56
24/07/20 09:03:59 AM	20.00	191.67	0.00	4119	18.05	1021.82	0.18	5.42
24/07/20 09:10:35 AM	20.00	182.08	0.00	4118	18.05	1021.79	0.19	5.32
24/07/20 09:17:11 AM	20.00	174.33	0.00	4118	18.05	1021.84	0.18	5.26
24/07/20 09:23:48 AM	20.00	163.83	0.00	4117	17.75	1021.89	0.18	5.20
24/07/20 09:30:23 AM	20.00	159.92	0.00	4116	17.79	1021.86	0.18	5.14
24/07/20 09:36:58 AM	20.00	156.33	0.00	4115	17.34	1021.81	0.18	5.06
24/07/20 09:43:34 AM	20.00	144.42	0.00	4115	17.15	1021.82	0.18	5.01
24/07/20 09:50:10 AM	20.00	139.08	0.00	4114	17.27	1021.84	0.18	4.87
24/07/20 09:56:46 AM	20.00	136.83	0.00	4114	17.10	1021.79	0.18	4.74
24/07/20 10:03:22 AM	20.00	137.83	0.00	4114	17.16	1021.78	0.18	4.50
24/07/20 10:09:58 AM	20.00	137.42	0.00	4112	17.73	1021.75	0.18	4.33
24/07/20 10:16:34 AM	20.00	130.75	0.00	4111	17.78	1021.74	0.18	4.22
24/07/20 10:23:10 AM	20.00	122.58	0.00	4111	17.72	1021.72	0.18	4.20
24/07/20 10:29:46 AM	20.00	118.17	0.00	4111	17.99	1021.68	0.18	4.11
24/07/20 10:36:22 AM	20.00	113.67	0.00	4110	17.79	1021.71	0.18	4.07
24/07/20 10:42:57 AM	20.00	103.92	0.00	4109	17.41	1021.83	0.18	4.10
24/07/20 10:49:32 AM	20.00	97.00	0.00	4108	17.33	1021.89	0.18	4.14
24/07/20 10:56:07 AM	20.00	88.42	0.00	4108	17.27	1021.97	0.18	4.22
24/07/20 11:02:42 AM	20.00	85.25	0.00	4106	17.13	1022.04	0.18	4.20
24/07/20 11:09:18 AM	20.00	88.83	0.00	4108	17.06	1022.14	0.18	4.05
24/07/20 11:15:53 AM	20.00	90.75	0.00	4107	17.13	1022.17	0.18	3.86
24/07/20 11:22:29 AM	20.00	91.08	0.00	4106	17.20	1022.18	0.18	3.65
24/07/20 11:29:05 AM	20.00	90.67	0.00	4106	17.08	1022.22	0.18	3.51
24/07/20 11:35:40 AM	20.00	87.50	0.00	4104	17.06	1022.27	0.18	3.40
24/07/20 11:42:16 AM	20.00	83.33	0.00	4105	17.06	1022.22	0.18	3.39
24/07/20 11:48:51 AM	20.00	79.50	0.00	4105	17.06	1022.25	0.18	3.41
24/07/20 11:55:27 AM	20.00	79.83	0.00	4103	17.08	1022.29	0.18	3.34
24/07/20 12:02:02 PM	20.00	75.00	0.00	4102	17.07	1022.19	0.18	3.35
24/07/20 12:08:39 PM	20.00	74.58	0.00	4103	17.06	1022.11	0.18	3.38
24/07/20 12:15:14 PM	20.00	82.75	0.00	4103	17.06	1022.02	0.18	3.30
24/07/20 12:21:50 PM	20.00	89.42	0.00	4102	17.06	1021.92	0.18	3.17
24/07/20 12:28:26 PM	20.00	92.00	0.00	4101	17.06	1021.83	0.18	3.04
24/07/20 12:35:01 PM	20.00	86.42	0.00	4099	17.06	1021.73	0.18	3.06
24/07/20 12:41:37 PM	20.00	75.67	0.00	4100	17.05	1021.67	0.18	3.24
24/07/20 12:48:12 PM	20.00	70.08	0.00	4100	17.05	1021.59	0.18	3.35
24/07/20 12:54:48 PM	20.00	67.75	0.00	4099	16.59	1021.53	0.18	3.44
24/07/20 01:01:23 PM	20.00	67.25	0.00	4099	17.05	1021.56	0.18	3.49
24/07/20 01:07:59 PM	20.00	67.92	0.00	4099	17.05	1021.47	0.18	3.48
24/07/20 01:14:35 PM	20.00	66.08	0.00	4099	17.05	1021.60	0.18	3.37
24/07/20 01:21:09 PM	20.00	65.67	0.00	4098	17.05	1021.76	0.18	3.25
24/07/20 01:27:45 PM	20.00	63.33	0.00	4098	17.05	1021.72	0.18	3.18
24/07/20 01:34:21 PM	20.00	60.83	0.00	4098	17.05	1021.70	0.18	3.13
24/07/20 01:40:56 PM	20.00	59.33	0.00	4097	17.05	1021.64	0.19	3.06
24/07/20 01:47:31 PM	20.00	58.58	0.00	4096	17.05	1021.67	0.18	2.96
24/07/20 01:54:07 PM	20.00	60.50	0.00	4097	17.05	1021.67	0.18	2.75
24/07/20 02:00:42 PM	20.00	60.17	0.00	4095	16.94	1021.70	0.18	2.62
24/07/20 02:07:17 PM	20.00	58.75	0.00	4094	17.02	1021.78	0.18	2.47
24/07/20 02:13:53 PM	20.00	46.67	0.00	4094	17.05	1021.78	0.18	2.38
24/07/20 02:20:28 PM	20.00	44.42	0.00	4093	17.05	1021.94	0.18	2.40
24/07/20 02:27:04 PM	20.00	44.00	0.00	4093	17.32	1021.95	0.18	2.49
24/07/20 02:33:40 PM	20.00	46.08	0.00	4093	17.83	1021.98	0.18	2.56
24/07/20 02:40:14 PM	20.00	44.83	0.00	4093	17.70	1022.06	0.18	2.56
24/07/20 02:46:50 PM	20.00	48.83	0.00	4092	17.60	1022.09	0.18	2.48
24/07/20 02:53:25 PM	20.00	50.50	0.00	4091	17.57	1022.24	0.18	2.44
24/07/20 03:00:00 PM	20.00	46.42	0.00	4092	17.53	1022.32	0.18	2.51
24/07/20 03:06:36 PM	20.00	43.33	0.00	4092	17.29	1022.31	0.18	2.63
24/07/20 03:13:12 PM	20.00	42.83	0.00	4091	17.17	1022.21	0.18	2.69
24/07/20 03:19:46 PM	20.00	39.67	0.00	4090	17.25	1022.15	0.18	2.82
24/07/20 03:26:22 PM	20.00	33.42	0.00	4091	17.16	1022.16	0.18	2.97
24/07/20 03:32:57 PM	20.00	36.25	0.00	4090	17.48	1022.32	0.18	3.02
24/07/20 03:39:33 PM	20.00	38.17	0.00	4089	17.32	1022.39	0.18	3.03
24/07/20 03:46:08 PM	20.00	38.58	0.00	4090	17.11	1022.33	0.18	3.09
24/07/20 03:52:44 PM	20.00	37.50	0.00	4089	17.06	1022.27	0.18	3.14
24/07/20 03:59:20 PM	20.00	37.58	0.00	4089	17.06	1022.33	0.18	3.20
24/07/20 04:05:54 PM	20.00	38.08	0.00	4088	17.06	1022.35	0.18	3.24
24/07/20 04:12:30 PM	20.00	34.17	0.00	4089	17.48	1022.26	0.18	3.28
24/07/20 04:19:06 PM	20.00	34.00	0.00	4088	17.43	1022.28	0.18	3.28
24/07/20 04:25:41 PM	20.00	37.00	0.00	4087	17.09	1022.26	0.18	3.28
24/07/20 04:32:17 PM	20.00	36.00	0.00	4086	17.06	1022.29	0.18	3.33
24/07/20 04:38:52 PM	20.00	35.25	0.00	4087	17.06	1022.28	0.18	3.32
24/07/20 04:45:28 PM	20.00	31.83	0.00	4087	17.06	1022.20	0.18	3.37
24/07/20 04:52:03 PM	20.00	33.17	0.00	4084	17.06	1022.25	0.18	3.48
24/07/20 04:58:38 PM	20.00	32.67	0.00	4085	17.06	1022.26	0.18	3.59
24/07/20 05:05:14 PM	20.00	30.58	0.00	4086	17.06	1022.19	0.18	3.70
24/07/20 05:11:50 PM	20.00	33.25	0.00	4085	17.06	1022.17	0.18	3.71
24/07/20 05:18:26 PM	20.00	34.75	0.00	4086	17.06	1022.09	0.18	3.68
24/07/20 05:25:01 PM	20.00	35.58	0.00	4085	17.05	1022.06	0.18	3.62
24/07/20 05:31:36 PM	20.00	36.25	0.00	4085	17.06	1021.99	0.17	3.51
24/07/20 05:38:12 PM	20.00	36.00	0.00	4084	17.06	1021.94	0.18	3.49
24/07/20 05:44:48 PM	20.00	34.67	0.00	4085	17.06	1021.95	0.18	3.60
24/07/20 05:51:23 PM	20.00	34.00	0.00	4083	17.06	1021.93	0.18	3.67
24/07/20 05:57:58 PM	20.00	34.67	0.00	4084	17.06	1021.82	0.18	3.65
24/07/20 06:04:34 PM	20.00	34.92	0.00	4082	17.06	1021.77	0.18	3.58
24/07/20 06:11:09 PM	20.00	28.75	0.00	4081	17.06	1021.85	0.18	3.58
24/07/20 06:17:45 PM	20.00	28.42	0.00	4083	17.06	1021.87	0.17	3.61
24/07/20 06:24:20 PM	20.00	28.25	0.00	4082	16.37	1021.92	0.17	3.66
24/07/20 06:30:55 PM	20.00	27.33	0.00	4082	16.11	1021.83	0.18	3.69
24/07/20 06:37:31 PM	20.00	28.25	0.00	4082	16.89	1021.85	0.18	3.65
24/07/20 06:44:07 PM	20.00	28.67	0.00	4082	17.05	1021.80	0.18	3.61
24/07/20 06:50:42 PM	20.00	28.50	0.00	4081	17.06	1021.81	0.18	3.63
24/07/20 06:57:17 PM	20.00	28.33	0.00	4081	17.06	1021.79	0.18	3.69
24/07/20 07:03:53 PM	20.00	28.08	0.00	4081	17.06	1021.83	0.18	3.78
24/07/20 07:10:29 PM	20.00	29.25	0.00	4081	17.06	1021.81	0.18	3.78
24/07/20 07:17:04 PM	20.00	30.08	0.00	4080	17.06	1021.80	0.17	3.68
24/07/20 07:23:39 PM	20.00	30.08	0.00	4081	16.76	1021.77	0.18	3.68
24/07/20 07:30:15 PM	20.00	30.00	0.00	4080	17.06	1021.78	0.18	3.69
24/07/20 07:36:51 PM	20.00	30.58	0.00	4080	17.05	1021.80	0.18	3.62
24/07/20 07:43:26 PM	20.00	31.00	0.00	4079	17.06	1021.89	0.18	3.54
24/07/20 07:50:01 PM	20.00	31.00	0.00	4080	17.05	1021.84	0.18	3.48
24/07/20 07:56:37 PM	20.00	31.00	0.00	4080	17.05	1021.91	0.18	3.42
24/07/20 08:03:12 PM	20.00	29.42	0.00	4078	17.00	1022.00	0.18	3.40
24/07/20 08:09:48 PM	20.00	29.25	0.00	4078	16.75	1021.98	0.17	3.33
24/07/20 08:16:23 PM	20.00	31.33	0.00	4079	16.76	1022.02	0.18	3.18
24/07/20 08:22:59 PM	20.00	31.00	0.00	4078	17.02	1021.99	0.18	2.97
24/07/20 08:29:34 PM	20.00	31.00	0.00	4077	16.96	1021.94	0.18	2.83
24/07/20 08:36:09 PM	20.00	32.17	0.00	4077	16.93	1021.94	0.18	2.65
24/07/20 08:42:45 PM	20.00	32.75	0.00	4077	16.12	1021.99	0.18	2.37
24/07/20 08:49:20 PM	20.00	34.33	0.00	4076	16.09	1022.01	0.18	2.05
24/07/20 08:55:55 PM	20.00	34.17	0.00	4076	16.11	1022.03	0.17	1.75
24/07/20 09:02:30 PM	20.00	32.17	0.00	4075	16.16	1022.11	0.17	1.66
24/07/20 09:09:05 PM	20.00	33.00	0.00	4076	16.16	1022.16	0.18	1.45
24/07/20 09:15:40 PM	20.00	33.83	0.00	4074	17.48	1022.14	0.18	1.27
24/07/20 09:22:15 PM	20.00	33.50	0.00	4075	17.20	1022.21	0.18	1.13
24/07/20 09:28:50 PM	20.00	32.33	0.00	4073	17.11	1022.26	0.18	1.18
24/07/20 09:35:25 PM	20.00	32.25	0.00	4074	17.15	1022.34	0.18	1.23
24/07/20 09:42:00 PM	20.00	31.50	0.00	4073	17.24	1022.36	0.18	1.30
24/07/20 09:48:35 PM	20.00	30.25	0.00	4074	17.30	1022.38	0.19	1.41
24/07/20 09:55:10 PM	20.00	30.92	0.00	4073	17.51	1022.43	0.19	1.52
24/07/20 10:01:46 PM	20.00	30.83	0.00	4073	17.68	1022.52	0.23	2.01
24/07/20 10:08:21 PM	20.00	28.58	0.00	4071	17.68	1022.62	0.31	3.63
24/07/20 10:14:56 PM	20.00	29.42	0.00	4071	17.75	1022.84	0.34	6.07
24/07/20 10:21:32 PM	20.00	36.08	0.00	4072	17.91	1023.03	0.29	8.53
24/07/20 10:28:08 PM	20.00	40.00	0.00	4071	17.70	1023.19	0.27	10.06
24/07/20 10:41:53 PM	20.00	39.75	0.00	4070	17.69	1023.44	0.43	12.81
24/07/20 10:48:30 PM	20.00	35.58	0.00	4069	17.69	1023.54	0.40	14.17
24/07/20 10:55:07 PM	20.00	32.25	0.00	4070	17.69	1023.69	0.50	14.93
24/07/20 11:01:44 PM	20.00	29.00	0.00	4070	17.69	1023.77	0.45	15.80
24/07/20 11:08:22 PM	20.00	28.92	0.00	4070	17.69	1023.80	0.40	15.76
24/07/20 11:14:59 PM	20.00	26.50	0.00	4071	17.69	1023.81	0.39	15.11
24/07/20 11:21:36 PM	20.00	27.25	0.00	4071	18.46	1023.86	0.40	13.73
24/07/20 11:28:13 PM	20.00	27.00	0.00	4071	18.55	1023.85	0.43	12.88
24/07/20 11:34:51 PM	20.00	25.42	0.00	4071	18.53	1023.88	0.39	12.51
24/07/20 11:41:27 PM	20.00	21.42	0.00	4070	18.03	1023.91	0.40	12.43
24/07/20 11:48:04 PM	20.00	19.92	0.00	4071	18.53	1023.85	0.40	12.52
24/07/20 11:54:41 PM	20.00	20.25	0.00	4070	18.57	1023.88	0.42	12.39
25/07/20 12:01:19 AM	20.00	18.33	0.00	4071	18.41	1023.89	0.49	12.44
25/07/20 12:07:55 AM	20.00	18.58	0.00	4069	17.87	1023.98	0.54	12.91
25/07/20 12:14:33 AM	20.00	20.17	0.00	4070	17.77	1023.99	0.57	13.47
25/07/20 12:28:19 AM	20.00	17.00	0.00	4068	17.86	1024.01	0.65	14.68
25/07/20 12:34:57 AM	20.00	15.08	0.00	4069	17.76	1024.06	0.74	15.92
25/07/20 12:41:34 AM	20.00	12.75	0.00	4068	17.86	1024.07	0.75	17.36
25/07/20 12:48:12 AM	20.00	11.17	0.00	4067	17.84	1024.13	0.72	18.43
25/07/20 12:54:51 AM	20.00	8.75	0.00	4067	17.70	1024.14	0.74	19.13
25/07/20 01:01:28 AM	20.00	6.92	0.00	4066	17.70	1024.11	0.66	19.71
25/07/20 01:08:06 AM	20.00	6.17	0.00	4067	17.70	1024.00	0.61	19.57
25/07/20 01:14:44 AM	20.00	5.67	0.00	4067	17.70	1023.97	0.58	19.21
25/07/20 01:21:23 AM	20.00	6.08	0.00	4067	17.70	1023.95	0.57	18.76
25/07/20 01:28:01 AM	20.00	6.58	0.00	4067	17.70	1023.89	0.59	18.42
25/07/20 01:34:39 AM	20.00	7.75	0.00	4067	17.69	1023.84	0.62	18.20
25/07/20 01:41:16 AM	20.00	9.33	0.00	4066	17.70	1023.72	0.70	17.84
25/07/20 01:47:53 AM	20.00	7.58	0.00	4066	17.70	1023.66	0.73	18.17
25/07/20 01:54:30 AM	20.00	8.58	0.00	4065	17.70	1023.57	0.64	18.28
25/07/20 02:01:07 AM	20.00	12.42	0.00	4066	17.69	1023.46	0.61	17.87
25/07/20 02:07:44 AM	20.00	17.17	0.00	4065	17.39	1023.30	0.67	17.51
25/07/20 02:14:22 AM	20.00	22.17	0.00	4066	17.63	1023.18	0.68	17.37
25/07/20 02:21:00 AM	20.00	28.67	0.00	4066	17.69	1023.10	0.69	17.04
25/07/20 02:27:38 AM	20.00	29.75	0.00	4064	17.70	1022.98	0.69	17.22
25/07/20 02:34:16 AM	20.00	24.42	0.00	4065	17.70	1022.90	0.82	18.11
25/07/20 02:40:54 AM	20.00	18.50	0.00	4064	17.72	1022.85	0.81	19.37
25/07/20 02:47:33 AM	20.00	15.17	0.00	4063	18.15	1022.78	0.85	20.66
25/07/20 02:54:12 AM	20.00	12.25	0.00	4062	17.76	1022.71	0.67	22.10
25/07/20 03:00:49 AM	20.00	12.50	0.00	4061	17.71	1022.61	0.73	22.10
25/07/20 03:07:28 AM	20.00	14.75	0.00	4062	17.70	1022.53	0.69	21.60
25/07/20 03:14:06 AM	20.00	18.50	0.00	4062	17.59	1022.46	0.62	20.80
25/07/20 03:20:45 AM	20.00	24.42	0.00	4062	18.46	1022.44	0.60	20.02
25/07/20 03:27:22 AM	20.00	30.83	0.00	4061	18.69	1022.38	0.56	19.36
25/07/20 03:33:59 AM	20.00	37.17	0.00	4062	18.57	1022.34	0.52	18.84
25/07/20 03:40:37 AM	20.00	43.75	0.00	4062	18.49	1022.28	0.48	18.36
25/07/20 03:47:15 AM	20.00	52.42	0.00	4062	18.87	1022.21	0.45	17.75
25/07/20 03:53:53 AM	20.00	64.75	0.00	4061	18.69	1022.21	0.47	17.04
25/07/20 04:00:30 AM	20.00	74.08	0.00	4061	18.69	1022.24	0.45	16.53
25/07/20 04:07:07 AM	20.00	82.08	0.00	4060	18.69	1022.27	0.44	16.15
25/07/20 04:13:45 AM	20.00	88.92	0.00	4061	18.69	1022.08	0.44	15.83
25/07/20 04:20:23 AM	20.00	100.25	0.00	4061	18.69	1022.06	0.41	15.28
25/07/20 04:26:59 AM	20.00	110.83	0.00	4060	18.69	1022.05	0.38	14.79
25/07/20 04:33:37 AM	20.00	116.67	0.00	4060	18.69	1022.04	0.39	14.52
25/07/20 04:40:14 AM	20.00	117.75	0.00	4059	18.69	1022.25	0.42	14.41
25/07/20 04:46:52 AM	20.00	112.75	0.00	4060	18.69	1022.30	0.51	14.63
25/07/20 04:53:30 AM	20.00	102.67	0.00	4059	18.69	1022.23	0.50	15.19
25/07/20 05:00:08 AM	20.00	93.67	0.00	4058	18.69	1022.26	0.52	15.68
25/07/20 05:06:45 AM	20.00	87.92	0.00	4057	18.69	1022.16	0.45	16.05
25/07/20 05:13:21 AM	20.00	89.92	0.00	4057	18.69	1022.06	0.36	15.97
25/07/20 05:19:59 AM	20.00	95.50	0.00	4056	18.69	1021.92	0.33	15.68
25/07/20 05:26:37 AM	20.00	100.42	0.00	4057	18.59	1021.92	0.36	15.39
25/07/20 05:33:14 AM	20.00	96.25	0.00	4056	18.24	1021.97	0.47	15.66
25/07/20 05:39:52 AM	20.00	80.00	0.00	4053	17.87	1021.94	0.54	16.71
25/07/20 05:46:30 AM	20.00	54.75	0.00	4054	18.26	1021.93	0.60	18.46
25/07/20 05:53:09 AM	20.00	37.33	0.00	4054	18.07	1021.99	0.47	20.08
25/07/20 05:59:46 AM	20.00	31.58	0.00	4052	18.29	1022.04	0.47	20.75
25/07/20 06:06:25 AM	20.00	26.50	0.00	4052	18.60	1022.11	0.49	21.56
25/07/20 06:13:04 AM	20.00	20.67	0.00	4052	18.67	1022.20	0.41	22.65
25/07/20 06:19:42 AM	20.00	19.00	0.00	4051	18.66	1022.25	0.35	22.99
25/07/20 06:26:20 AM	20.00	22.33	0.00	4050	18.61	1022.30	0.31	22.35
25/07/20 06:32:59 AM	20.00	30.75	0.00	4051	18.69	1022.36	0.25	21.18
25/07/20 06:39:37 AM	20.00	41.92	0.00	4051	18.85	1022.37	0.21	20.13
25/07/20 06:46:15 AM	20.00	72.83	0.00	4050	19.32	1022.37	0.19	17.89
25/07/20 06:52:52 AM	20.00	122.75	0.00	4051	18.91	1022.33	0.19	15.37
25/07/20 06:59:30 AM	20.00	169.17	0.00	4052	19.20	1022.24	0.19	13.44
25/07/20 07:06:06 AM	20.00	200.75	0.00	4051	19.38	1022.19	0.19	12.04
25/07/20 07:12:43 AM	20.00	213.00	0.00	4051	19.15	1022.21	0.19	11.02
25/07/20 07:19:20 AM	20.00	205.67	0.00	4052	19.71	1022.22	0.18	10.22
25/07/20 07:25:57 AM	20.00	191.25	0.00	4051	19.45	1022.18	0.18	9.59
25/07/20 07:32:33 AM	20.00	180.08	0.00	4050	19.35	1022.14	0.18	9.00
25/07/20 07:39:10 AM	20.00	171.00	0.00	4050	19.08	1022.12	0.18	8.35
25/07/20 07:45:47 AM	20.00	170.58	0.00	4050	18.79	1022.14	0.18	7.77
25/07/20 07:52:24 AM	20.00	159.08	0.00	4050	18.37	1022.23	0.18	7.23
25/07/20 07:59:01 AM	20.00	152.75	0.00	4049	18.55	1022.16	0.18	6.72
25/07/20 08:05:37 AM	20.00	142.33	0.00	4048	18.48	1022.17	0.18	6.25
25/07/20 08:12:14 AM	20.00	139.08	0.00	4049	18.38	1022.09	0.18	5.89
25/07/20 08:18:50 AM	20.00	129.33	0.00	4047	18.33	1022.12	0.18	5.68
25/07/20 08:25:26 AM	20.00	103.17	0.00	4047	18.06	1022.10	0.18	5.45
25/07/20 08:32:02 AM	20.00	96.00	0.00	4047	18.51	1022.12	0.18	5.16
25/07/20 08:38:38 AM	20.00	79.83	0.00	4046	18.78	1022.19	0.17	5.03
25/07/20 08:45:14 AM	20.00	71.42	0.00	4045	19.01	1022.24	0.18	4.91
25/07/20 08:51:50 AM	20.00	70.83	0.00	4045	19.05	1022.22	0.18	4.77
25/07/20 08:58:25 AM	20.00	67.58	0.00	4044	19.05	1022.27	0.18	4.70
25/07/20 09:05:00 AM	20.00	58.92	0.00	4044	19.00	1022.30	0.18	4.54
25/07/20 09:11:35 AM	20.00	49.42	0.00	4043	18.83	1022.29	0.18	4.37
25/07/20 09:18:11 AM	20.00	46.08	0.00	4043	18.88	1022.20	0.18	4.30
25/07/20 09:24:47 AM	20.00	45.17	0.00	4042	19.05	1022.15	0.18	4.13
25/07/20 09:31:23 AM	20.00	38.50	0.00	4042	19.02	1022.15	0.18	4.09
25/07/20 09:37:59 AM	20.00	32.33	0.00	4042	18.95	1022.12	0.18	4.13
25/07/20 09:44:34 AM	20.00	29.67	0.00	4040	18.98	1022.18	0.18	4.12
25/07/20 09:51:09 AM	20.00	27.50	0.00	4040	19.05	1022.15	0.18	4.09
25/07/20 09:57:45 AM	20.00	23.42	0.00	4040	19.03	1022.17	0.18	4.12
25/07/20 10:04:21 AM	20.00	23.92	0.00	4039	19.05	1022.24	0.18	4.03
25/07/20 10:10:57 AM	20.00	25.58	0.00	4039	19.05	1022.27	0.18	3.80
25/07/20 10:17:32 AM	20.00	23.92	0.00	4038	19.05	1022.37	0.18	3.69
25/07/20 10:24:07 AM	20.00	22.33	0.00	4037	19.05	1022.46	0.18	3.60
25/07/20 10:30:43 AM	20.00	21.42	0.00	4038	19.05	1022.55	0.18	3.49
25/07/20 10:37:19 AM	20.00	17.58	0.00	4037	19.03	1022.65	0.18	3.58
25/07/20 10:43:54 AM	20.00	15.92	0.00	4035	18.28	1022.80	0.18	3.64
25/07/20 10:50:28 AM	20.00	13.00	0.00	4035	18.13	1022.98	0.18	3.84
25/07/20 10:57:04 AM	20.00	11.17	0.00	4035	18.66	1023.09	0.18	4.05
25/07/20 11:03:40 AM	20.00	9.50	0.00	4035	18.89	1023.18	0.18	4.19
25/07/20 11:10:16 AM	20.00	9.75	0.00	4034	18.65	1023.32	0.18	4.29
25/07/20 11:16:51 AM	20.00	10.58	0.00	4033	18.27	1023.31	0.18	4.29
25/07/20 11:23:26 AM	20.00	10.00	0.00	4033	18.08	1023.23	0.18	4.25
25/07/20 11:30:02 AM	20.00	13.67	0.00	4032	18.08	1023.24	0.18	4.26
25/07/20 11:36:38 AM	20.00	9.50	0.00	4033	18.06	1023.27	0.18	4.25
25/07/20 11:43:14 AM	20.00	9.92	0.00	4031	18.32	1023.27	0.18	4.17
25/07/20 11:49:49 AM	20.00	9.08	0.00	4030	18.26	1023.27	0.18	4.20
25/07/20 11:56:24 AM	20.00	8.92	0.00	4030	18.62	1023.14	0.17	4.20
25/07/20 12:03:00 PM	20.00	4.42	0.00	4029	18.06	1022.98	0.18	4.19
25/07/20 12:09:36 PM	20.00	4.08	0.00	4029	18.13	1022.89	0.18	4.22
25/07/20 12:16:12 PM	20.00	4.75	0.00	4028	18.50	1022.80	0.18	4.13
25/07/20 12:22:47 PM	20.00	5.00	0.00	4027	18.94	1022.74	0.18	4.00
25/07/20 12:29:22 PM	20.00	5.00	0.00	4028	18.67	1022.70	0.18	3.92
25/07/20 12:35:58 PM	20.00	5.00	0.00	4028	18.69	1022.59	0.18	3.76
25/07/20 12:42:34 PM	20.00	5.08	0.00	4027	18.06	1022.58	0.18	3.60
25/07/20 12:49:10 PM	20.00	5.42	0.00	4026	18.11	1022.57	0.18	3.42
25/07/20 12:55:45 PM	20.00	4.83	0.00	4025	18.06	1022.61	0.18	3.32
25/07/20 01:02:20 PM	20.00	4.83	0.00	4026	18.06	1022.64	0.18	3.26
25/07/20 01:08:56 PM	20.00	5.83	0.00	4025	18.07	1022.63	0.18	3.08
25/07/20 01:15:31 PM	20.00	6.00	0.00	4024	18.06	1022.67	0.18	2.94
25/07/20 01:22:06 PM	20.00	6.00	0.00	4024	18.06	1022.69	0.17	2.82
25/07/20 01:28:42 PM	20.00	5.58	0.00	4022	18.06	1022.62	0.18	2.77
25/07/20 01:35:17 PM	20.00	5.33	0.00	4022	18.06	1022.58	0.18	2.77
25/07/20 01:41:52 PM	20.00	5.00	0.00	4022	18.06	1022.54	0.17	2.88
25/07/20 01:48:28 PM	20.00	4.83	0.00	4021	18.06	1022.44	0.18	3.00
25/07/20 01:55:03 PM	20.00	4.83	0.00	4020	18.06	1022.38	0.18	3.07
25/07/20 02:01:38 PM	20.00	5.00	0.00	4021	18.06	1022.36	0.18	3.15
25/07/20 02:08:14 PM	20.00	4.92	0.00	4019	18.05	1022.28	0.18	3.16
25/07/20 02:14:49 PM	20.00	5.00	0.00	4018	18.05	1022.20	0.18	3.08
25/07/20 02:21:26 PM	20.00	4.92	0.00	4018	18.05	1022.05	0.18	2.91
25/07/20 02:28:01 PM	20.00	4.58	0.00	4018	18.06	1021.93	0.17	2.73
25/07/20 02:34:36 PM	20.00	4.00	0.00	4017	18.05	1021.83	0.18	2.63
25/07/20 02:41:11 PM	20.00	3.92	0.00	4017	18.05	1021.69	0.18	2.54
25/07/20 02:47:47 PM	20.00	4.00	0.00	4016	18.05	1021.64	0.18	2.43
25/07/20 02:54:22 PM	20.00	4.00	0.00	4015	18.05	1021.60	0.18	2.37
25/07/20 03:00:58 PM	20.00	4.00	0.00	4015	18.05	1021.57	0.18	2.27
25/07/20 03:07:33 PM	20.00	4.00	0.00	4014	18.05	1021.53	0.18	2.18
25/07/20 03:14:08 PM	20.00	3.17	0.00	4013	18.05	1021.48	0.18	2.15
25/07/20 03:20:43 PM	20.00	3.00	0.00	4013	18.05	1021.41	0.18	2.07
25/07/20 03:27:18 PM	20.00	2.50	0.00	4013	18.05	1021.44	0.18	2.11
25/07/20 03:33:54 PM	20.00	3.58	0.00	4012	18.05	1021.44	0.18	2.08
25/07/20 03:40:30 PM	20.00	4.33	0.00	4011	18.05	1021.50	0.18	1.99
25/07/20 03:47:05 PM	20.00	4.75	0.00	4010	18.05	1021.55	0.18	2.01
25/07/20 03:53:40 PM	20.00	5.08	0.00	4010	18.05	1021.56	0.18	2.00
25/07/20 04:00:15 PM	20.00	5.08	0.00	4010	18.04	1021.58	0.18	1.98
25/07/20 04:06:50 PM	20.00	5.58	0.00	4009	18.05	1021.56	0.18	1.94
25/07/20 04:13:25 PM	20.00	6.00	0.00	4007	18.05	1021.57	0.18	1.97
25/07/20 04:20:01 PM	20.00	6.00	0.00	4007	18.05	1021.57	0.18	2.10
25/07/20 04:26:36 PM	20.00	6.42	0.00	4008	18.05	1021.49	0.18	2.35
25/07/20 04:33:11 PM	20.00	6.67	0.00	4006	18.04	1021.52	0.18	2.51
25/07/20 04:39:46 PM	20.00	5.75	0.00	4006	18.05	1021.57	0.18	2.85
25/07/20 04:46:21 PM	20.00	6.58	0.00	4005	17.95	1021.54	0.18	3.19
25/07/20 04:52:57 PM	20.00	11.00	0.00	4005	18.02	1021.48	0.18	3.57
25/07/20 04:59:33 PM	20.00	11.50	0.00	4004	17.79	1021.41	0.18	3.92
25/07/20 05:06:08 PM	20.00	11.83	0.00	4004	17.20	1021.35	0.18	4.18
25/07/20 05:12:43 PM	20.00	13.92	0.00	4003	17.66	1021.25	0.18	4.38
25/07/20 05:19:19 PM	20.00	16.42	0.00	4003	18.05	1021.25	0.18	4.55
25/07/20 05:25:55 PM	20.00	18.83	0.00	4002	18.53	1021.13	0.18	4.70
25/07/20 05:32:30 PM	20.00	19.00	0.00	4002	19.00	1021.06	0.18	4.80
25/07/20 05:39:06 PM	20.00	19.58	0.00	4002	18.26	1021.02	0.18	4.92
25/07/20 05:45:43 PM	20.00	20.00	0.00	4001	19.00	1020.97	0.18	5.05
25/07/20 05:52:19 PM	20.00	20.58	0.00	4000	18.81	1020.91	0.18	5.08
25/07/20 05:58:56 PM	20.00	21.17	0.00	3999	19.05	1020.91	0.18	5.10
25/07/20 06:05:31 PM	20.00	21.00	0.00	3998	19.05	1020.89	0.18	5.15
25/07/20 06:12:08 PM	20.00	20.67	0.00	3998	18.73	1020.84	0.18	5.20
25/07/20 06:18:43 PM	20.00	20.00	0.00	3997	18.77	1020.74	0.18	5.30
25/07/20 06:25:19 PM	20.00	19.33	0.00	3997	18.48	1020.61	0.18	5.43
25/07/20 06:31:55 PM	20.00	19.00	0.00	3996	18.38	1020.46	0.18	5.54
25/07/20 06:38:32 PM	20.00	19.08	0.00	3996	18.24	1020.31	0.18	5.64
25/07/20 06:45:08 PM	20.00	20.00	0.00	3995	18.21	1020.27	0.18	5.76
25/07/20 06:51:44 PM	20.00	21.67	0.00	3995	18.07	1020.26	0.18	5.79
25/07/20 06:58:20 PM	20.00	22.00	0.00	3994	18.07	1020.32	0.18	5.82
25/07/20 07:04:56 PM	20.00	21.92	0.00	3994	18.09	1020.33	0.18	5.85
25/07/20 07:11:32 PM	20.00	21.25	0.00	3993	18.05	1020.30	0.18	5.88
25/07/20 07:18:09 PM	20.00	20.67	0.00	3993	18.05	1020.27	0.18	5.93
25/07/20 07:24:44 PM	20.00	20.42	0.00	3991	18.05	1020.22	0.18	5.97
25/07/20 07:31:21 PM	20.00	20.08	0.00	3992	18.05	1020.22	0.18	6.02
25/07/20 07:37:56 PM	20.00	19.17	0.00	3991	18.05	1020.18	0.18	6.08
25/07/20 07:44:33 PM	20.00	19.00	0.00	3991	18.05	1020.20	0.18	6.14
25/07/20 07:51:09 PM	20.00	19.00	0.00	3989	18.05	1020.17	0.18	6.18
25/07/20 07:57:45 PM	20.00	19.33	0.00	3989	18.05	1020.26	0.18	6.20
25/07/20 08:04:21 PM	20.00	19.67	0.00	3989	18.05	1020.26	0.18	6.23
25/07/20 08:10:57 PM	20.00	20.00	0.00	3988	18.05	1020.25	0.17	6.24
25/07/20 08:17:34 PM	20.00	20.83	0.00	3988	18.05	1020.27	0.18	6.27
25/07/20 08:24:10 PM	20.00	21.17	0.00	3987	18.05	1020.24	0.18	6.30
25/07/20 08:30:45 PM	20.00	20.92	0.00	3986	18.05	1020.24	0.18	6.36
25/07/20 08:37:22 PM	20.00	21.17	0.00	3986	18.05	1020.29	0.18	6.39
25/07/20 08:43:57 PM	20.00	21.08	0.00	3985	18.05	1020.22	0.18	6.42
25/07/20 08:50:34 PM	20.00	21.00	0.00	3985	18.05	1020.15	0.18	6.44
25/07/20 08:57:10 PM	20.00	21.92	0.00	3985	18.05	1019.99	0.18	6.46
25/07/20 09:03:46 PM	20.00	22.42	0.00	3984	18.05	1019.97	0.18	6.48
25/07/20 09:10:23 PM	20.00	22.92	0.00	3983	18.05	1020.03	0.18	6.53
25/07/20 09:16:58 PM	20.00	22.17	0.00	3982	18.06	1020.02	0.18	6.58
25/07/20 09:23:35 PM	20.00	21.08	0.00	3982	18.08	1019.97	0.18	6.60
25/07/20 09:30:11 PM	20.00	21.17	0.00	3982	18.19	1020.11	0.18	6.64
25/07/20 09:36:46 PM	20.00	21.25	0.00	3981	18.10	1020.29	0.18	6.70
25/07/20 09:43:23 PM	20.00	22.25	0.00	3981	19.20	1020.28	0.18	6.75
25/07/20 09:49:59 PM	20.00	22.00	0.00	3980	19.09	1020.38	0.18	6.80
25/07/20 09:56:36 PM	20.00	22.58	0.00	3980	19.05	1020.53	0.19	6.87
25/07/20 10:03:11 PM	20.00	23.83	0.00	3978	19.67	1020.61	0.20	7.04
25/07/20 10:09:48 PM	20.00	23.50	0.00	3978	19.76	1020.74	0.19	7.18
25/07/20 10:16:23 PM	20.00	23.17	0.00	3977	19.67	1020.74	0.20	7.33
25/07/20 10:23:00 PM	20.00	23.58	0.00	3977	19.67	1020.70	0.20	7.49
25/07/20 10:29:35 PM	20.00	23.92	0.00	3976	19.67	1020.65	0.20	7.63
25/07/20 10:36:12 PM	20.00	24.33	0.00	3976	19.65	1020.71	0.20	7.79
25/07/20 10:42:48 PM	20.00	25.17	0.00	3975	19.84	1020.62	0.21	7.99
25/07/20 10:49:24 PM	20.00	25.08	0.00	3975	19.79	1020.53	0.23	8.18
25/07/20 10:56:00 PM	20.00	25.00	0.00	3974	19.68	1020.55	0.24	8.45
25/07/20 11:02:36 PM	20.00	25.17	0.00	3974	20.02	1020.51	0.24	8.76
25/07/20 11:09:13 PM	20.00	24.42	0.00	3974	19.69	1020.52	0.25	9.12
25/07/20 11:15:49 PM	20.00	25.83	0.00	3972	19.69	1020.56	0.25	9.46
25/07/20 11:22:26 PM	20.00	27.42	0.00	3972	19.69	1020.61	0.25	9.82
25/07/20 11:29:02 PM	20.00	27.42	0.00	3970	19.68	1020.65	0.27	10.11
25/07/20 11:35:39 PM	20.00	27.00	0.00	3970	19.68	1020.61	0.31	10.35
25/07/20 11:42:15 PM	20.00	26.00	0.00	3970	19.68	1020.65	0.30	10.50
25/07/20 11:48:52 PM	20.00	25.33	0.00	3970	19.68	1020.56	0.29	10.64
25/07/20 11:55:29 PM	20.00	24.58	0.00	3969	19.69	1020.36	0.32	10.89
26/07/20 12:02:06 AM	20.00	24.42	0.00	3968	19.69	1020.31	0.35	11.19
26/07/20 12:08:43 AM	20.00	23.33	0.00	3968	19.77	1020.34	0.33	11.53
26/07/20 12:15:20 AM	20.00	24.33	0.00	3967	19.69	1020.40	0.34	11.70
26/07/20 12:21:56 AM	20.00	24.58	0.00	3967	19.75	1020.42	0.36	11.91
26/07/20 12:28:32 AM	20.00	24.92	0.00	3965	19.71	1020.40	0.37	12.13
26/07/20 12:35:09 AM	20.00	26.33	0.00	3965	19.72	1020.34	0.38	12.35
26/07/20 12:41:45 AM	20.00	25.25	0.00	3965	19.69	1020.30	0.38	12.63
26/07/20 12:48:23 AM	20.00	26.00	0.00	3964	19.70	1020.11	0.48	12.95
26/07/20 12:55:00 AM	20.00	29.58	0.00	3964	19.69	1020.09	0.46	13.44
26/07/20 01:01:37 AM	20.00	27.83	0.00	3963	19.70	1020.04	0.52	13.93
26/07/20 01:08:14 AM	20.00	28.33	0.00	3963	19.70	1019.89	0.69	14.60
26/07/20 01:14:51 AM	20.00	27.50	0.00	3961	19.78	1019.83	0.75	16.01
26/07/20 01:21:28 AM	20.00	25.58	0.00	3960	19.70	1019.75	0.72	17.72
26/07/20 01:28:05 AM	20.00	22.83	0.00	3959	19.70	1019.69	0.62	18.58
26/07/20 01:34:43 AM	20.00	19.75	0.00	3959	19.70	1019.59	0.61	18.94
26/07/20 01:41:21 AM	20.00	17.08	0.00	3959	19.70	1019.52	0.61	19.17
26/07/20 01:47:59 AM	20.00	16.00	0.00	3958	19.71	1019.54	0.64	19.17
26/07/20 01:54:37 AM	20.00	15.58	0.00	3958	19.70	1019.61	0.63	19.17
26/07/20 02:01:15 AM	20.00	15.92	0.00	3957	19.69	1019.63	0.52	19.03
26/07/20 02:07:52 AM	20.00	15.00	0.00	3957	19.69	1019.63	0.47	18.43
26/07/20 02:14:30 AM	20.00	14.17	0.00	3957	19.69	1019.57	0.51	17.52
26/07/20 02:21:08 AM	20.00	14.83	0.00	3957	19.80	1019.34	0.46	16.62
26/07/20 02:27:46 AM	20.00	16.50	0.00	3957	20.53	1019.15	0.36	15.82
26/07/20 02:34:24 AM	20.00	15.58	0.00	3956	20.11	1019.08	0.29	15.22
26/07/20 02:41:01 AM	20.00	15.00	0.00	3956	19.73	1018.83	0.34	14.78
26/07/20 02:47:38 AM	20.00	15.50	0.00	3956	19.73	1018.39	0.54	14.83
26/07/20 02:54:16 AM	20.00	14.08	0.00	3955	19.88	1017.95	0.77	15.67
26/07/20 03:00:53 AM	20.00	13.42	0.00	3954	19.69	1017.85	0.64	17.13
26/07/20 03:07:30 AM	20.00	12.25	0.00	3952	20.22	1017.71	0.81	18.42
26/07/20 03:14:08 AM	20.00	10.17	0.00	3951	19.92	1017.52	0.78	20.97
26/07/20 03:20:47 AM	20.00	9.92	0.00	3950	19.70	1017.40	0.70	22.34
26/07/20 03:27:25 AM	20.00	9.08	0.00	3950	19.70	1017.27	0.68	22.33
26/07/20 03:34:04 AM	20.00	9.67	0.00	3950	19.70	1017.09	0.62	22.18
26/07/20 03:40:42 AM	20.00	9.00	0.00	3949	19.69	1016.97	0.56	21.86
26/07/20 03:47:20 AM	20.00	9.17	0.00	3949	19.63	1016.79	0.50	21.13
26/07/20 03:53:58 AM	20.00	10.58	0.00	3949	19.59	1016.65	0.44	19.99
26/07/20 04:00:35 AM	20.00	11.33	0.00	3948	19.68	1016.48	0.39	19.00
26/07/20 04:07:13 AM	20.00	12.50	0.00	3949	19.18	1016.39	0.38	18.36
26/07/20 04:13:51 AM	20.00	13.83	0.00	3949	19.53	1016.36	0.35	17.84
26/07/20 04:20:29 AM	20.00	15.42	0.00	3948	19.32	1016.33	0.38	17.44
26/07/20 04:27:07 AM	20.00	16.33	0.00	3948	19.48	1016.38	0.37	17.25
26/07/20 04:33:45 AM	20.00	15.92	0.00	3947	19.47	1016.31	0.35	17.05
26/07/20 04:40:22 AM	20.00	17.17	0.00	3946	19.69	1016.10	0.46	16.79
26/07/20 04:46:59 AM	20.00	16.58	0.00	3945	19.69	1015.90	0.48	17.08
26/07/20 04:53:36 AM	20.00	14.33	0.00	3944	20.07	1015.78	0.63	17.70
26/07/20 05:00:14 AM	20.00	12.25	0.00	3945	20.36	1015.89	0.50	18.74
26/07/20 05:06:52 AM	20.00	12.25	0.00	3944	20.72	1015.89	0.40	18.87
26/07/20 05:13:30 AM	20.00	14.25	0.00	3944	20.70	1015.88	0.45	18.46
26/07/20 05:20:08 AM	20.00	15.50	0.00	3943	21.07	1015.94	0.51	18.26
26/07/20 05:26:46 AM	20.00	16.08	0.00	3943	20.69	1015.92	0.42	18.13
26/07/20 05:33:24 AM	20.00	18.58	0.00	3943	20.69	1015.88	0.35	17.71
26/07/20 05:40:02 AM	20.00	23.67	0.00	3942	20.68	1015.90	0.34	16.94
26/07/20 05:46:40 AM	20.00	30.17	0.00	3942	20.77	1015.88	0.27	16.04
26/07/20 05:53:17 AM	20.00	33.75	0.00	3941	20.69	1015.77	0.38	15.57
26/07/20 05:59:55 AM	20.00	32.58	0.00	3942	20.65	1015.75	0.47	15.75
26/07/20 06:06:32 AM	20.00	29.67	0.00	3940	19.99	1015.80	0.29	16.16
26/07/20 06:13:10 AM	20.00	34.92	0.00	3940	20.19	1015.88	0.21	15.60
26/07/20 06:19:47 AM	20.00	44.33	0.00	3939	20.39	1016.00	0.20	14.64
26/07/20 06:33:34 AM	20.00	59.00	0.00	3939	20.38	1016.13	0.20	13.04
26/07/20 06:40:11 AM	20.00	63.50	0.00	3939	19.79	1016.18	0.20	12.62
26/07/20 06:46:48 AM	20.00	64.92	0.00	3939	19.53	1016.18	0.19	12.34
26/07/20 06:53:25 AM	20.00	65.17	0.00	3938	19.44	1016.15	0.19	12.00
26/07/20 07:00:02 AM	20.00	62.92	0.00	3938	19.66	1016.18	0.18	11.76
26/07/20 07:06:39 AM	20.00	62.08	0.00	3937	20.15	1016.15	0.18	11.50
26/07/20 07:13:16 AM	20.00	58.58	0.00	3937	20.82	1016.16	0.18	11.26
26/07/20 07:19:54 AM	20.00	52.83	0.00	3937	20.10	1016.22	0.18	11.11
26/07/20 07:26:30 AM	20.00	48.08	0.00	3935	20.09	1016.20	0.18	10.99
26/07/20 07:33:06 AM	20.00	45.83	0.00	3935	20.08	1016.14	0.18	10.78
26/07/20 07:39:43 AM	20.00	44.25	0.00	3935	20.07	1016.17	0.18	10.58
26/07/20 07:46:20 AM	20.00	43.25	0.00	3935	20.50	1016.17	0.18	10.47
26/07/20 07:52:57 AM	20.00	41.83	0.00	3935	21.05	1016.12	0.18	10.44
26/07/20 07:59:34 AM	20.00	36.42	0.00	3934	20.26	1016.19	0.18	10.41
26/07/20 08:06:12 AM	20.00	31.83	0.00	3933	20.05	1016.27	0.18	10.40
26/07/20 08:12:49 AM	20.00	31.33	0.00	3933	20.06	1016.26	0.18	10.42
26/07/20 08:19:26 AM	20.00	27.92	0.00	3932	20.05	1016.31	0.18	10.44
26/07/20 08:26:02 AM	20.00	27.08	0.00	3931	20.05	1016.38	0.18	10.45
26/07/20 08:32:38 AM	20.00	27.50	0.00	3931	20.05	1016.47	0.18	10.46
26/07/20 08:39:15 AM	20.00	27.25	0.00	3931	20.05	1016.54	0.18	10.47
26/07/20 08:45:52 AM	20.00	26.42	0.00	3930	20.05	1016.51	0.18	10.48
26/07/20 08:52:30 AM	20.00	23.00	0.00	3930	20.05	1016.51	0.18	10.51
26/07/20 08:59:06 AM	20.00	22.58	0.00	3930	20.05	1016.49	0.18	10.52
26/07/20 09:05:44 AM	20.00	21.33	0.00	3929	20.04	1016.42	0.18	10.53
26/07/20 09:12:21 AM	20.00	22.75	0.00	3928	20.04	1016.30	0.18	10.53
26/07/20 09:18:58 AM	20.00	22.83	0.00	3928	20.04	1016.17	0.18	10.52
26/07/20 09:25:34 AM	20.00	23.50	0.00	3927	20.04	1016.18	0.18	10.45
26/07/20 09:32:10 AM	20.00	21.00	0.00	3927	20.05	1016.11	0.18	10.38
26/07/20 09:38:46 AM	20.00	17.17	0.00	3926	20.05	1016.04	0.18	10.25
26/07/20 09:45:22 AM	20.00	15.33	0.00	3926	20.05	1015.99	0.18	10.10
26/07/20 09:51:59 AM	20.00	13.92	0.00	3926	20.04	1015.95	0.18	9.97
26/07/20 09:58:36 AM	20.00	12.92	0.00	3925	20.00	1015.94	0.18	9.87
26/07/20 10:05:13 AM	20.00	13.92	0.00	3925	19.97	1015.96	0.18	9.85
26/07/20 10:11:50 AM	20.00	15.50	0.00	3924	19.95	1015.99	0.18	9.95
26/07/20 10:18:26 AM	20.00	16.67	0.00	3925	19.99	1015.93	0.18	10.06
26/07/20 10:25:03 AM	20.00	17.17	0.00	3924	19.97	1015.86	0.18	10.14
26/07/20 10:31:41 AM	20.00	17.58	0.00	3923	19.76	1015.87	0.18	10.19
26/07/20 10:38:18 AM	20.00	16.00	0.00	3923	19.13	1015.80	0.18	10.26
26/07/20 10:44:55 AM	20.00	15.33	0.00	3923	19.10	1015.75	0.18	10.34
26/07/20 10:51:32 AM	20.00	16.08	0.00	3922	19.07	1015.76	0.18	10.35
26/07/20 10:58:09 AM	20.00	18.83	0.00	3921	19.06	1015.78	0.18	10.38
26/07/20 11:04:46 AM	20.00	19.58	0.00	3921	19.06	1015.75	0.18	10.42
26/07/20 11:11:23 AM	20.00	18.00	0.00	3920	19.06	1015.78	0.18	10.45
26/07/20 11:18:00 AM	20.00	17.08	0.00	3920	19.06	1015.84	0.18	10.50
26/07/20 11:24:37 AM	20.00	17.00	0.00	3920	19.06	1015.84	0.18	10.57
26/07/20 11:31:14 AM	20.00	17.50	0.00	3920	19.54	1015.90	0.18	10.62
26/07/20 11:37:51 AM	20.00	19.33	0.00	3919	20.06	1015.89	0.18	10.68
26/07/20 11:44:28 AM	20.00	20.25	0.00	3919	20.05	1015.90	0.18	10.72
26/07/20 11:51:05 AM	20.00	19.50	0.00	3918	20.06	1015.91	0.18	10.75
26/07/20 11:57:42 AM	20.00	19.08	0.00	3918	20.05	1015.80	0.18	10.75
26/07/20 12:04:19 PM	20.00	19.00	0.00	3917	20.05	1015.71	0.18	10.75
26/07/20 12:10:56 PM	20.00	18.83	0.00	3917	20.05	1015.59	0.18	10.73
26/07/20 12:17:33 PM	20.00	19.33	0.00	3917	20.02	1015.49	0.18	10.72
26/07/20 12:24:10 PM	20.00	19.00	0.00	3916	20.03	1015.53	0.18	10.72
26/07/20 12:30:47 PM	20.00	18.67	0.00	3915	20.01	1015.56	0.18	10.73
26/07/20 12:37:24 PM	20.00	19.42	0.00	3915	20.00	1015.59	0.18	10.75
26/07/20 12:44:01 PM	20.00	19.75	0.00	3915	19.73	1015.57	0.17	10.77
26/07/20 12:50:38 PM	20.00	20.00	0.00	3914	19.50	1015.46	0.18	10.78
26/07/20 12:57:15 PM	20.00	19.58	0.00	3914	19.44	1015.29	0.18	10.76
26/07/20 01:03:52 PM	20.00	20.83	0.00	3913	19.41	1015.24	0.18	10.73
26/07/20 01:10:29 PM	20.00	20.83	0.00	3913	19.67	1015.28	0.18	10.70
26/07/20 01:17:06 PM	20.00	20.50	0.00	3912	19.43	1015.31	0.18	10.68
26/07/20 01:23:43 PM	20.00	21.25	0.00	3912	20.05	1015.26	0.18	10.65
26/07/20 01:30:20 PM	20.00	21.58	0.00	3912	20.05	1015.33	0.18	10.63
26/07/20 01:36:57 PM	20.00	21.92	0.00	3911	20.05	1015.34	0.18	10.63
26/07/20 01:43:34 PM	20.00	22.67	0.00	3910	20.05	1015.36	0.18	10.65
26/07/20 01:50:10 PM	20.00	22.83	0.00	3910	19.77	1015.30	0.18	10.63
26/07/20 01:56:46 PM	20.00	22.25	0.00	3910	19.34	1015.28	0.18	10.60
26/07/20 02:03:22 PM	20.00	21.92	0.00	3909	19.79	1015.22	0.18	10.52
26/07/20 02:09:59 PM	20.00	22.00	0.00	3909	20.05	1015.07	0.18	10.41
26/07/20 02:16:35 PM	20.00	21.83	0.00	3908	20.05	1015.01	0.18	10.33
26/07/20 02:23:11 PM	20.00	20.42	0.00	3909	20.05	1015.01	0.18	10.25
26/07/20 02:29:48 PM	20.00	16.42	0.00	3909	19.97	1014.88	0.18	10.22
26/07/20 02:36:25 PM	20.00	16.08	0.00	3908	19.48	1014.85	0.18	10.20
26/07/20 02:43:02 PM	20.00	12.92	0.00	3907	19.54	1014.85	0.18	10.20
26/07/20 02:49:38 PM	20.00	11.58	0.00	3906	19.23	1014.87	0.18	10.24
26/07/20 02:56:14 PM	20.00	11.83	0.00	3906	19.13	1014.87	0.18	10.29
26/07/20 03:02:51 PM	20.00	12.00	0.00	3906	19.63	1014.88	0.18	10.34
26/07/20 03:09:26 PM	20.00	12.92	0.00	3905	20.05	1014.84	0.18	10.36
26/07/20 03:16:03 PM	20.00	14.42	0.00	3905	20.05	1014.83	0.18	10.37
26/07/20 03:22:40 PM	20.00	13.83	0.00	3906	20.03	1014.81	0.17	10.37
26/07/20 03:29:16 PM	20.00	13.83	0.00	3904	19.39	1014.75	0.18	10.37
26/07/20 03:35:52 PM	20.00	14.25	0.00	3904	19.36	1014.74	0.18	10.39
26/07/20 03:42:29 PM	20.00	14.67	0.00	3904	19.19	1014.65	0.18	10.41
26/07/20 03:49:06 PM	20.00	15.25	0.00	3903	19.07	1014.64	0.18	10.45
26/07/20 03:55:42 PM	20.00	16.58	0.00	3902	19.08	1014.72	0.18	10.46
26/07/20 04:02:18 PM	20.00	16.83	0.00	3903	19.08	1014.73	0.18	10.45
26/07/20 04:08:55 PM	20.00	16.92	0.00	3902	19.07	1014.69	0.18	10.46
26/07/20 04:15:32 PM	20.00	17.83	0.00	3901	19.07	1014.71	0.18	10.47
26/07/20 04:22:08 PM	20.00	15.00	0.00	3901	19.06	1014.70	0.18	10.47
26/07/20 04:28:44 PM	20.00	15.00	0.00	3901	19.06	1014.68	0.18	10.48
26/07/20 04:35:21 PM	20.00	14.83	0.00	3901	19.06	1014.61	0.18	10.49
26/07/20 04:41:57 PM	20.00	13.92	0.00	3900	19.06	1014.58	0.18	10.49
26/07/20 04:48:33 PM	20.00	13.42	0.00	3900	19.06	1014.48	0.18	10.48
26/07/20 04:55:09 PM	20.00	14.50	0.00	3899	19.06	1014.45	0.18	10.48
26/07/20 05:01:45 PM	20.00	15.58	0.00	3898	19.06	1014.41	0.18	10.52
26/07/20 05:08:21 PM	20.00	14.25	0.00	3899	19.06	1014.40	0.18	10.54
26/07/20 05:14:57 PM	20.00	13.75	0.00	3898	19.06	1014.40	0.18	10.56
26/07/20 05:21:33 PM	20.00	13.58	0.00	3898	19.06	1014.40	0.18	10.59
26/07/20 05:28:10 PM	20.00	13.33	0.00	3897	19.08	1014.41	0.18	10.63
26/07/20 05:34:46 PM	20.00	13.17	0.00	3897	19.06	1014.40	0.18	10.68
26/07/20 05:41:23 PM	20.00	13.17	0.00	3897	19.06	1014.34	0.18	10.70
26/07/20 05:47:59 PM	20.00	10.75	0.00	3896	19.06	1014.36	0.18	10.74
26/07/20 05:54:35 PM	20.00	9.17	0.00	3895	19.06	1014.36	0.18	10.79
26/07/20 06:01:11 PM	20.00	7.50	0.00	3895	19.06	1014.34	0.18	10.88
26/07/20 06:07:47 PM	20.00	6.25	0.00	3896	19.55	1014.31	0.18	10.97
26/07/20 06:14:24 PM	20.00	5.83	0.00	3894	20.05	1014.32	0.18	11.03
26/07/20 06:21:00 PM	20.00	5.50	0.00	3894	19.87	1014.28	0.18	11.06
26/07/20 06:27:37 PM	20.00	6.00	0.00	3894	19.96	1014.31	0.18	11.04
26/07/20 06:34:13 PM	20.00	5.58	0.00	3893	19.96	1014.34	0.18	11.00
26/07/20 06:40:49 PM	20.00	5.67	0.00	3893	19.80	1014.35	0.18	10.96
26/07/20 06:47:25 PM	20.00	5.92	0.00	3892	19.72	1014.38	0.18	10.93
26/07/20 06:54:02 PM	20.00	6.42	0.00	3892	19.70	1014.42	0.18	10.94
26/07/20 07:00:39 PM	20.00	6.00	0.00	3892	19.56	1014.48	0.18	10.93
26/07/20 07:07:15 PM	20.00	6.00	0.00	3892	19.67	1014.52	0.18	10.90
26/07/20 07:13:52 PM	20.00	6.08	0.00	3891	19.45	1014.50	0.18	10.82
26/07/20 07:20:28 PM	20.00	6.25	0.00	3890	19.20	1014.48	0.18	10.78
26/07/20 07:27:05 PM	20.00	6.00	0.00	3890	19.14	1014.46	0.18	10.77
26/07/20 07:33:41 PM	20.00	6.00	0.00	3890	19.07	1014.49	0.18	10.78
26/07/20 07:40:17 PM	20.00	6.00	0.00	3890	19.06	1014.55	0.18	10.79
26/07/20 07:46:54 PM	20.00	5.92	0.00	3890	19.06	1014.62	0.17	10.82
26/07/20 07:53:30 PM	20.00	5.83	0.00	3888	19.09	1014.68	0.18	10.85
26/07/20 08:00:06 PM	20.00	5.67	0.00	3888	20.04	1014.73	0.18	10.84
26/07/20 08:06:42 PM	20.00	6.00	0.00	3888	20.05	1014.71	0.18	10.80
26/07/20 08:13:18 PM	20.00	6.00	0.00	3887	20.05	1014.71	0.18	10.77
26/07/20 08:19:54 PM	20.00	6.00	0.00	3887	20.05	1014.66	0.18	10.76
26/07/20 08:26:31 PM	20.00	6.00	0.00	3887	20.05	1014.73	0.18	10.75
26/07/20 08:33:07 PM	20.00	5.42	0.00	3886	20.05	1014.81	0.18	10.74
26/07/20 08:39:44 PM	20.00	5.00	0.00	3886	20.05	1014.95	0.17	10.74
26/07/20 08:46:20 PM	20.00	4.42	0.00	3886	20.18	1015.06	0.18	10.78
26/07/20 08:52:56 PM	20.00	5.00	0.00	3885	20.09	1015.19	0.18	10.79
26/07/20 08:59:32 PM	20.00	4.67	0.00	3885	20.08	1015.21	0.18	10.80
26/07/20 09:06:08 PM	20.00	4.75	0.00	3884	20.06	1015.25	0.18	10.81
26/07/20 09:12:44 PM	20.00	4.58	0.00	3883	20.11	1015.28	0.18	10.80
26/07/20 09:19:20 PM	20.00	4.75	0.00	3882	20.50	1015.36	0.18	10.80
26/07/20 09:25:56 PM	20.00	4.50	0.00	3883	20.78	1015.42	0.18	10.79
26/07/20 09:32:33 PM	20.00	4.17	0.00	3883	20.68	1015.48	0.18	10.78
26/07/20 09:39:10 PM	20.00	4.17	0.00	3882	20.20	1015.56	0.18	10.77
26/07/20 09:45:46 PM	20.00	3.08	0.00	3883	20.74	1015.60	0.18	10.74
26/07/20 09:52:23 PM	20.00	3.08	0.00	3882	20.72	1015.58	0.18	10.70
26/07/20 09:58:59 PM	20.00	3.25	0.00	3881	20.28	1015.62	0.18	10.65
26/07/20 10:05:35 PM	20.00	3.67	0.00	3880	20.31	1015.66	0.18	10.63
26/07/20 10:12:11 PM	20.00	4.08	0.00	3881	20.52	1015.65	0.18	10.62
26/07/20 10:18:47 PM	20.00	4.08	0.00	3879	20.47	1015.65	0.19	10.61
26/07/20 10:25:23 PM	20.00	4.67	0.00	3880	20.71	1015.66	0.20	10.67
26/07/20 10:31:59 PM	20.00	5.75	0.00	3878	20.71	1015.67	0.20	10.76
26/07/20 10:38:35 PM	20.00	5.58	0.00	3879	20.67	1015.66	0.20	10.89
26/07/20 10:45:11 PM	20.00	5.92	0.00	3878	20.68	1015.64	0.22	11.07
26/07/20 10:51:48 PM	20.00	6.00	0.00	3878	21.16	1015.67	0.21	11.25
26/07/20 10:58:24 PM	20.00	6.58	0.00	3878	21.71	1015.67	0.20	11.40
26/07/20 11:05:01 PM	20.00	7.00	0.00	3877	21.54	1015.66	0.20	11.48
26/07/20 11:11:37 PM	20.00	7.00	0.00	3877	21.66	1015.63	0.22	11.58
26/07/20 11:18:14 PM	20.00	7.00	0.00	3877	22.16	1015.60	0.22	11.72
26/07/20 11:24:50 PM	20.00	7.00	0.00	3876	21.67	1015.61	0.20	11.80
26/07/20 11:31:27 PM	20.00	6.75	0.00	3875	21.67	1015.59	0.21	11.80
26/07/20 11:38:04 PM	20.00	6.00	0.00	3875	21.68	1015.58	0.23	11.88
26/07/20 11:44:41 PM	20.00	6.00	0.00	3874	21.54	1015.58	0.22	12.02
26/07/20 11:51:18 PM	20.00	5.75	0.00	3874	21.43	1015.68	0.22	12.20
26/07/20 11:57:55 PM	20.00	5.33	0.00	3873	21.38	1015.67	0.21	12.31
27/07/20 12:04:32 AM	20.00	5.42	0.00	3873	21.33	1015.70	0.27	12.39
27/07/20 12:11:08 AM	20.00	5.00	0.00	3873	21.03	1015.73	0.21	12.60
27/07/20 12:17:45 AM	20.00	5.50	0.00	3873	21.21	1015.79	0.20	12.66
27/07/20 12:24:22 AM	20.00	5.92	0.00	3872	20.90	1015.78	0.20	12.59
27/07/20 12:31:00 AM	20.00	5.25	0.00	3872	21.48	1015.78	0.21	12.57
27/07/20 12:37:36 AM	20.00	5.00	0.00	3871	21.43	1015.86	0.29	12.66
27/07/20 12:44:13 AM	20.00	5.00	0.00	3871	21.72	1015.90	0.44	13.00
27/07/20 12:50:51 AM	20.00	6.33	0.00	3870	21.60	1015.88	0.40	13.44
27/07/20 12:57:28 AM	20.00	8.42	0.00	3869	21.62	1015.92	0.78	14.42
27/07/20 01:04:04 AM	20.00	12.92	0.00	3868	21.48	1016.01	0.52	15.91
27/07/20 01:10:42 AM	20.00	13.58	0.00	3869	21.65	1016.04	0.48	15.51
27/07/20 01:17:20 AM	20.00	13.00	0.00	3868	21.77	1015.99	0.65	15.24
27/07/20 01:23:57 AM	20.00	14.17	0.00	3867	21.70	1015.98	0.72	15.68
27/07/20 01:30:34 AM	20.00	16.17	0.00	3867	21.80	1015.96	0.80	16.13
27/07/20 01:37:12 AM	20.00	17.92	0.00	3866	21.88	1016.00	0.84	16.62
27/07/20 01:43:50 AM	20.00	18.83	0.00	3866	21.70	1016.06	0.84	17.68
27/07/20 01:50:28 AM	20.00	19.42	0.00	3866	21.70	1016.10	0.75	17.99
27/07/20 01:57:06 AM	20.00	20.00	0.00	3866	21.73	1016.02	0.69	17.28
27/07/20 02:03:44 AM	20.00	19.00	0.00	3865	21.69	1015.95	0.52	16.57
27/07/20 02:10:21 AM	20.00	17.58	0.00	3865	21.69	1015.89	0.60	16.05
27/07/20 02:16:59 AM	20.00	16.42	0.00	3864	21.75	1015.79	0.55	15.81
27/07/20 02:23:37 AM	20.00	16.25	0.00	3865	21.77	1015.76	0.42	15.48
27/07/20 02:30:15 AM	20.00	17.08	0.00	3864	21.68	1015.74	0.35	15.20
27/07/20 02:36:51 AM	20.00	17.00	0.00	3864	21.69	1015.70	0.42	14.95
27/07/20 02:43:29 AM	20.00	17.00	0.00	3864	21.91	1015.57	0.46	14.71
27/07/20 02:50:06 AM	20.00	16.50	0.00	3863	21.72	1015.48	0.47	14.70
27/07/20 02:56:44 AM	20.00	17.00	0.00	3863	21.89	1015.37	0.57	14.84
27/07/20 03:03:22 AM	20.00	17.92	0.00	3863	21.69	1015.31	0.41	15.05
27/07/20 03:09:58 AM	20.00	18.17	0.00	3861	22.02	1015.34	0.45	14.93
27/07/20 03:16:36 AM	20.00	18.00	0.00	3861	21.97	1015.28	0.35	14.75
27/07/20 03:23:13 AM	20.00	17.50	0.00	3862	21.72	1015.22	0.37	14.65
27/07/20 03:29:50 AM	20.00	16.75	0.00	3860	21.84	1015.15	0.47	14.62
27/07/20 03:36:28 AM	20.00	16.83	0.00	3860	22.14	1015.07	0.27	14.65
27/07/20 03:43:05 AM	20.00	17.00	0.00	3858	21.95	1014.97	0.27	14.46
27/07/20 03:49:43 AM	20.00	15.58	0.00	3859	21.85	1014.96	0.25	14.29
27/07/20 03:56:21 AM	20.00	13.42	0.00	3859	21.78	1014.97	0.23	14.09
27/07/20 04:02:58 AM	20.00	11.67	0.00	3859	21.80	1015.01	0.28	13.84
27/07/20 04:16:45 AM	20.00	9.00	0.00	3858	21.69	1015.08	0.22	13.73
27/07/20 04:23:22 AM	20.00	9.00	0.00	3857	21.98	1015.13	0.23	13.60
27/07/20 04:29:59 AM	20.00	8.75	0.00	3857	22.04	1015.17	0.24	13.47
27/07/20 04:36:36 AM	20.00	8.00	0.00	3856	21.93	1015.16	0.29	13.41
27/07/20 04:43:13 AM	20.00	8.00	0.00	3855	21.98	1015.19	0.32	13.51
27/07/20 04:49:50 AM	20.00	8.83	0.00	3856	21.73	1015.27	0.29	13.62
27/07/20 04:56:28 AM	20.00	9.75	0.00	3856	22.03	1015.31	0.27	13.64
27/07/20 05:03:05 AM	20.00	10.25	0.00	3855	22.25	1015.34	0.24	13.60
27/07/20 05:09:42 AM	20.00	10.50	0.00	3854	22.23	1015.35	0.22	13.48
27/07/20 05:16:19 AM	20.00	10.58	0.00	3854	22.66	1015.34	0.21	13.35
27/07/20 05:22:56 AM	20.00	9.08	0.00	3854	22.94	1015.38	0.22	13.22
27/07/20 05:29:33 AM	20.00	6.83	0.00	3851	22.79	1015.44	0.23	13.06
27/07/20 05:36:11 AM	20.00	4.75	0.00	3852	22.70	1015.50	0.23	12.99
27/07/20 05:42:47 AM	20.00	3.08	0.00	3852	22.67	1015.51	0.21	12.97
27/07/20 05:49:25 AM	20.00	2.33	0.00	3852	22.65	1015.47	0.21	12.88
27/07/20 05:56:02 AM	20.00	0.58	0.00	3852	22.66	1015.48	0.20	12.64
27/07/20 06:02:39 AM	20.00	0.00	0.00	3851	22.63	1015.50	0.19	12.33
27/07/20 06:09:16 AM	20.00	0.00	0.00	3850	22.59	1015.47	0.19	12.11
27/07/20 06:15:54 AM	20.00	0.00	0.00	3850	22.48	1015.49	0.19	11.93
27/07/20 06:22:31 AM	20.00	0.00	0.00	3850	22.51	1015.50	0.19	11.83
27/07/20 06:29:08 AM	20.00	0.00	0.00	3850	22.54	1015.51	0.19	11.78
27/07/20 06:35:45 AM	20.00	0.00	0.00	3848	22.47	1015.55	0.19	11.73
27/07/20 06:42:21 AM	20.00	0.00	0.00	3848	22.45	1015.62	0.19	11.72
27/07/20 06:48:58 AM	20.00	0.00	0.00	3848	22.31	1015.65	0.19	11.74
27/07/20 06:55:35 AM	20.00	0.00	0.00	3848	22.36	1015.72	0.19	11.78
27/07/20 07:02:12 AM	20.00	0.00	0.00	3847	22.21	1015.74	0.18	11.80
27/07/20 07:08:49 AM	20.00	0.00	0.00	3846	22.14	1015.80	0.18	11.79
27/07/20 07:15:27 AM	20.00	0.00	0.00	3846	22.22	1015.80	0.18	11.78
27/07/20 07:22:04 AM	20.00	0.00	0.00	3845	22.09	1015.81	0.18	11.76
27/07/20 07:28:41 AM	20.00	0.00	0.00	3845	22.08	1015.88	0.18	11.68
27/07/20 07:35:18 AM	20.00	0.00	0.00	3845	22.24	1015.85	0.18	11.56
27/07/20 07:41:55 AM	20.00	0.00	0.00	3844	22.07	1015.84	0.18	11.41
27/07/20 07:48:33 AM	20.00	0.00	0.00	3844	22.56	1015.88	0.18	11.31
27/07/20 07:55:09 AM	20.00	0.00	0.00	3844	22.54	1015.91	0.18	11.27
27/07/20 08:01:46 AM	20.00	0.00	0.00	3843	22.48	1015.95	0.18	11.27
27/07/20 08:08:23 AM	20.00	0.00	0.00	3843	22.33	1015.99	0.18	11.28
27/07/20 08:15:00 AM	20.00	0.00	0.00	3841	22.29	1016.05	0.18	11.31
27/07/20 08:21:37 AM	20.00	0.00	0.00	3841	22.05	1016.07	0.18	11.33
27/07/20 08:28:13 AM	20.00	0.00	0.00	3840	22.05	1016.04	0.18	11.35
27/07/20 08:34:50 AM	20.00	0.00	0.00	3841	22.05	1016.10	0.18	11.38
27/07/20 08:41:27 AM	20.00	0.00	0.00	3840	22.06	1016.19	0.18	11.41
27/07/20 08:48:03 AM	20.00	0.00	0.00	3838	22.08	1016.29	0.18	11.45
27/07/20 08:54:39 AM	20.00	0.00	0.00	3839	22.09	1016.36	0.18	11.51
27/07/20 09:01:16 AM	20.00	0.00	0.00	3839	22.08	1016.42	0.18	11.53
27/07/20 09:07:53 AM	20.00	0.00	0.00	3838	22.05	1016.44	0.19	11.56
27/07/20 09:14:29 AM	20.00	0.00	0.00	3837	22.05	1016.46	0.18	11.60
27/07/20 09:21:05 AM	20.00	0.00	0.00	3837	22.05	1016.46	0.19	11.61
27/07/20 09:27:42 AM	20.00	0.00	0.00	3836	22.05	1016.53	0.18	11.59
27/07/20 09:34:18 AM	20.00	0.00	0.00	3835	22.09	1016.56	0.18	11.60
27/07/20 09:40:54 AM	20.00	0.00	0.00	3835	22.06	1016.60	0.18	11.62
27/07/20 09:47:30 AM	20.00	0.00	0.00	3835	22.09	1016.67	0.19	11.63
27/07/20 09:54:07 AM	20.00	0.00	0.00	3834	22.19	1016.77	0.18	11.65
27/07/20 10:00:43 AM	20.00	0.00	0.00	3834	22.52	1016.80	0.19	11.67
27/07/20 10:07:19 AM	20.00	0.00	0.00	3834	22.20	1016.89	0.18	11.69
27/07/20 10:13:56 AM	20.00	0.00	0.00	3834	22.21	1016.93	0.18	11.64
27/07/20 10:20:32 AM	20.00	0.00	0.00	3833	22.06	1017.03	0.19	11.59
27/07/20 10:27:09 AM	20.00	0.83	0.00	3832	22.24	1017.12	0.18	11.54
27/07/20 10:33:45 AM	20.00	2.75	0.00	3832	22.50	1017.18	0.18	11.50
27/07/20 10:40:22 AM	20.00	2.33	0.00	3831	22.20	1017.36	0.19	11.43
27/07/20 10:46:58 AM	20.00	1.08	0.00	3831	22.14	1017.44	0.18	11.39
27/07/20 10:53:35 AM	20.00	3.00	0.00	3830	22.29	1017.52	0.18	11.35
27/07/20 11:00:11 AM	20.00	2.42	0.00	3830	22.10	1017.60	0.19	11.32
27/07/20 11:06:47 AM	20.00	2.33	0.00	3830	22.30	1017.63	0.18	11.30
27/07/20 11:13:24 AM	20.00	1.83	0.00	3829	22.64	1017.65	0.18	11.28
27/07/20 11:20:00 AM	20.00	1.83	0.00	3828	22.85	1017.66	0.18	11.25
27/07/20 11:26:36 AM	20.00	1.58	0.00	3828	22.83	1017.68	0.18	11.22
27/07/20 11:33:12 AM	20.00	0.92	0.00	3827	22.85	1017.70	0.18	11.20
27/07/20 11:39:48 AM	20.00	1.67	0.00	3828	22.76	1017.78	0.18	11.19
27/07/20 11:46:25 AM	20.00	2.83	0.00	3827	22.72	1017.89	0.18	11.18
27/07/20 11:53:01 AM	20.00	3.83	0.00	3827	22.71	1017.96	0.18	11.18
27/07/20 11:59:38 AM	20.00	3.08	0.00	3826	22.61	1017.99	0.18	11.19
27/07/20 12:06:14 PM	20.00	2.83	0.00	3824	22.05	1017.95	0.18	11.19
27/07/20 12:12:50 PM	20.00	1.83	0.00	3825	22.06	1017.98	0.18	11.17
27/07/20 12:19:27 PM	20.00	0.08	0.00	3824	22.33	1017.99	0.18	11.17
27/07/20 12:26:03 PM	20.00	0.00	0.00	3823	22.29	1018.02	0.18	11.17
27/07/20 12:32:40 PM	20.00	0.00	0.00	3823	22.39	1018.06	0.18	11.16
27/07/20 12:39:16 PM	20.00	0.00	0.00	3822	22.32	1018.09	0.18	11.16
27/07/20 12:45:53 PM	20.00	0.00	0.00	3823	22.23	1018.15	0.18	11.16
27/07/20 12:52:29 PM	20.00	0.00	0.00	3822	22.24	1018.21	0.18	11.13
27/07/20 12:59:06 PM	20.00	0.00	0.00	3821	22.24	1018.25	0.18	11.10
27/07/20 01:05:42 PM	20.00	0.00	0.00	3820	22.35	1018.21	0.19	11.07
27/07/20 01:12:18 PM	20.00	0.00	0.00	3820	22.21	1018.14	0.18	11.05
27/07/20 01:18:55 PM	20.00	0.00	0.00	3820	22.19	1018.12	0.19	11.02
27/07/20 01:25:31 PM	20.00	0.00	0.00	3819	22.05	1018.17	0.19	11.00
27/07/20 01:32:07 PM	20.00	0.00	0.00	3819	22.32	1018.23	0.18	11.00
27/07/20 01:38:44 PM	20.00	0.00	0.00	3818	22.28	1018.21	0.18	11.01
27/07/20 01:45:20 PM	20.00	0.00	0.00	3817	22.05	1018.11	0.19	10.98
27/07/20 01:51:56 PM	20.00	0.00	0.00	3817	22.05	1018.13	0.18	10.95
27/07/20 01:58:33 PM	20.00	0.00	0.00	3817	22.43	1018.11	0.18	10.92
27/07/20 02:05:10 PM	20.00	0.00	0.00	3816	22.75	1018.04	0.18	10.87
27/07/20 02:11:46 PM	20.00	0.00	0.00	3815	22.68	1017.97	0.18	10.82
27/07/20 02:18:23 PM	20.00	0.00	0.00	3816	22.24	1017.88	0.18	10.80
27/07/20 02:24:59 PM	20.00	0.00	0.00	3815	22.80	1017.82	0.18	10.77
27/07/20 02:31:35 PM	20.00	0.00	0.00	3814	22.73	1017.76	0.18	10.75
27/07/20 02:38:12 PM	20.00	0.00	0.00	3813	22.09	1017.64	0.18	10.73
27/07/20 02:44:48 PM	20.00	0.00	0.00	3813	22.41	1017.57	0.18	10.72
27/07/20 02:51:25 PM	20.00	0.00	0.00	3812	22.26	1017.51	0.18	10.72
27/07/20 02:58:01 PM	20.00	0.00	0.00	3811	22.27	1017.48	0.18	10.72
27/07/20 03:04:37 PM	20.00	0.00	0.00	3811	22.57	1017.48	0.18	10.72
27/07/20 03:11:15 PM	20.00	0.00	0.00	3811	22.63	1017.49	0.18	10.72
27/07/20 03:17:52 PM	20.00	0.00	0.00	3811	22.85	1017.41	0.18	10.72
27/07/20 03:24:28 PM	20.00	0.00	0.00	3810	22.85	1017.36	0.18	10.70
27/07/20 03:31:05 PM	20.00	0.00	0.00	3809	22.61	1017.36	0.18	10.70
27/07/20 03:37:42 PM	20.00	0.17	0.00	3809	22.09	1017.30	0.18	10.67
27/07/20 03:44:18 PM	20.00	0.00	0.00	3807	22.06	1017.25	0.18	10.63
27/07/20 03:50:55 PM	20.00	0.00	0.00	3807	22.87	1017.13	0.18	10.62
27/07/20 03:57:32 PM	20.00	0.00	0.00	3807	23.05	1017.11	0.18	10.60
27/07/20 04:04:09 PM	20.00	0.17	0.00	3807	23.04	1017.07	0.18	10.57
27/07/20 04:10:45 PM	20.00	0.00	0.00	3806	22.55	1017.01	0.18	10.55
27/07/20 04:17:22 PM	20.00	0.00	0.00	3806	23.05	1017.03	0.18	10.54
27/07/20 04:23:58 PM	20.00	0.00	0.00	3805	23.05	1017.02	0.18	10.53
27/07/20 04:30:36 PM	20.00	0.00	0.00	3805	22.64	1017.03	0.18	10.53
27/07/20 04:37:13 PM	20.00	0.00	0.00	3804	22.57	1016.97	0.18	10.53
27/07/20 04:43:50 PM	20.00	0.00	0.00	3804	23.10	1016.83	0.18	10.51
27/07/20 04:50:25 PM	20.00	0.00	0.00	3802	23.05	1016.75	0.18	10.44
27/07/20 04:57:02 PM	20.00	0.00	0.00	3803	22.79	1016.72	0.18	10.34
27/07/20 05:03:38 PM	20.00	0.00	0.00	3802	22.74	1016.76	0.18	10.24
27/07/20 05:10:15 PM	20.00	0.00	0.00	3800	22.08	1016.76	0.18	10.32
27/07/20 05:16:51 PM	20.00	0.00	0.00	3801	22.57	1016.74	0.18	10.40
27/07/20 05:23:27 PM	20.00	0.00	0.00	3799	22.84	1016.77	0.18	10.46
27/07/20 05:30:03 PM	20.00	0.00	0.00	3799	23.05	1016.70	0.18	10.49
27/07/20 05:36:40 PM	20.00	0.00	0.00	3799	23.05	1016.56	0.18	10.51
27/07/20 05:43:16 PM	20.00	0.00	0.00	3799	23.05	1016.41	0.18	10.50
27/07/20 05:49:53 PM	20.00	0.00	0.00	3798	23.05	1016.34	0.18	10.51
27/07/20 05:56:29 PM	20.00	0.00	0.00	3797	23.05	1016.22	0.18	10.50
27/07/20 06:03:06 PM	20.00	0.00	0.00	3797	23.05	1016.16	0.18	10.47
27/07/20 06:09:43 PM	20.00	0.00	0.00	3796	23.05	1016.13	0.18	10.37
27/07/20 06:16:19 PM	20.00	0.00	0.00	3796	23.05	1016.08	0.18	10.20
27/07/20 06:22:55 PM	20.00	0.00	0.00	3794	23.05	1015.98	0.19	9.98
27/07/20 06:29:32 PM	20.00	0.00	0.00	3795	23.05	1015.88	0.18	9.79
27/07/20 06:36:07 PM	20.00	0.00	0.00	3794	23.05	1015.79	0.18	9.68
27/07/20 06:42:44 PM	20.00	0.00	0.00	3793	23.05	1015.72	0.18	9.61
27/07/20 06:49:20 PM	20.00	0.00	0.00	3793	23.05	1015.74	0.18	9.51
27/07/20 06:55:56 PM	20.00	0.00	0.00	3791	23.05	1015.84	0.18	9.33
27/07/20 07:02:31 PM	20.00	0.00	0.00	3791	23.05	1015.89	0.18	9.10
27/07/20 07:09:08 PM	20.00	0.00	0.00	3791	23.05	1015.89	0.18	8.88
27/07/20 07:15:44 PM	20.00	0.00	0.00	3790	23.05	1015.86	0.18	8.68
27/07/20 07:22:20 PM	20.00	0.08	0.00	3789	23.05	1015.89	0.18	8.64
27/07/20 07:28:56 PM	20.00	0.58	0.00	3789	23.05	1015.84	0.18	8.65
27/07/20 07:35:32 PM	20.00	2.50	0.00	3789	23.05	1015.87	0.18	8.67
27/07/20 07:42:07 PM	20.00	2.58	0.00	3787	23.05	1016.01	0.18	8.74
27/07/20 07:48:44 PM	20.00	4.17	0.00	3787	22.89	1016.05	0.18	8.81
27/07/20 07:55:20 PM	20.00	4.00	0.00	3786	22.51	1015.95	0.18	8.69
27/07/20 08:01:56 PM	20.00	3.58	0.00	3786	22.88	1015.95	0.18	8.62
27/07/20 08:08:32 PM	20.00	2.17	0.00	3785	22.42	1015.97	0.18	8.73
27/07/20 08:15:08 PM	20.00	3.92	0.00	3784	22.14	1016.13	0.17	8.88
27/07/20 08:21:44 PM	20.00	4.67	0.00	3784	23.05	1016.29	0.18	9.02
27/07/20 08:28:20 PM	20.00	5.83	0.00	3782	23.18	1016.45	0.18	9.14
27/07/20 08:34:56 PM	20.00	5.75	0.00	3783	23.27	1016.48	0.18	9.30
27/07/20 08:41:32 PM	20.00	5.75	0.00	3782	23.41	1016.55	0.18	9.43
27/07/20 08:48:09 PM	20.00	6.33	0.00	3780	23.35	1016.67	0.18	9.54
27/07/20 08:54:45 PM	20.00	7.83	0.00	3780	23.15	1016.79	0.18	9.59
27/07/20 09:01:21 PM	20.00	7.58	0.00	3779	23.10	1017.05	0.18	9.63
27/07/20 09:07:57 PM	20.00	7.00	0.00	3779	23.05	1017.17	0.18	9.65
27/07/20 09:14:33 PM	20.00	7.00	0.00	3778	23.11	1017.22	0.18	9.68
27/07/20 09:21:09 PM	20.00	6.50	0.00	3778	23.07	1017.29	0.18	9.73
27/07/20 09:27:45 PM	20.00	6.25	0.00	3777	23.61	1017.43	0.18	9.81
27/07/20 09:34:21 PM	20.00	6.33	0.00	3777	23.44	1017.58	0.18	9.87
27/07/20 09:40:58 PM	20.00	6.08	0.00	3776	24.34	1017.69	0.19	9.96
27/07/20 09:47:34 PM	20.00	6.83	0.00	3775	23.94	1017.79	0.19	10.04
27/07/20 09:54:11 PM	20.00	6.25	0.00	3775	24.30	1017.91	0.19	10.11
27/07/20 10:00:47 PM	20.00	9.33	0.00	3773	23.99	1018.02	0.19	10.20
27/07/20 10:07:23 PM	20.00	9.33	0.00	3774	24.33	1018.16	0.19	10.32
27/07/20 10:14:00 PM	20.00	8.25	0.00	3773	23.91	1018.27	0.19	10.40
27/07/20 10:20:37 PM	20.00	9.83	0.00	3772	24.08	1018.33	0.20	10.50
27/07/20 10:27:13 PM	20.00	10.33	0.00	3771	24.62	1018.39	0.20	10.60
27/07/20 10:33:49 PM	20.00	11.50	0.00	3770	24.66	1018.47	0.19	10.66
27/07/20 10:40:25 PM	20.00	12.50	0.00	3770	24.66	1018.59	0.20	10.72
27/07/20 10:47:02 PM	20.00	12.33	0.00	3769	24.66	1018.58	0.20	10.80
27/07/20 10:53:39 PM	20.00	11.33	0.00	3768	24.46	1018.52	0.20	10.95
27/07/20 11:00:16 PM	20.00	10.08	0.00	3768	23.71	1018.52	0.20	11.11
27/07/20 11:06:53 PM	20.00	8.75	0.00	3766	23.67	1018.50	0.21	11.25
27/07/20 11:13:29 PM	20.00	9.83	0.00	3765	23.80	1018.43	0.24	11.49
27/07/20 11:20:05 PM	20.00	10.00	0.00	3765	24.59	1018.47	0.23	11.76
27/07/20 11:26:42 PM	20.00	10.83	0.00	3765	23.91	1018.54	0.24	11.97
27/07/20 11:33:19 PM	20.00	11.75	0.00	3764	23.68	1018.59	0.29	12.22
27/07/20 11:39:56 PM	20.00	12.33	0.00	3763	23.69	1018.55	0.36	12.53
27/07/20 11:46:33 PM	20.00	13.42	0.00	3762	23.70	1018.66	0.36	12.93
27/07/20 11:53:10 PM	20.00	14.42	0.00	3762	24.68	1018.74	0.38	13.15
27/07/20 11:59:47 PM	20.00	14.75	0.00	3760	24.68	1018.75	0.34	13.38
28/07/20 12:06:24 AM	20.00	14.50	0.00	3761	24.69	1018.70	0.47	13.47
28/07/20 12:13:01 AM	20.00	15.75	0.00	3759	24.68	1018.66	0.36	13.63
28/07/20 12:19:39 AM	20.00	16.58	0.00	3759	24.69	1018.58	0.49	13.77
28/07/20 12:26:16 AM	20.00	17.67	0.00	3758	24.69	1018.61	0.52	14.16
28/07/20 12:32:54 AM	20.00	19.08	0.00	3757	24.69	1018.65	0.46	14.56
28/07/20 12:39:32 AM	20.00	20.25	0.00	3757	24.69	1018.67	0.48	14.73
28/07/20 12:46:09 AM	20.00	21.00	0.00	3756	24.69	1018.69	0.50	14.95
28/07/20 12:52:46 AM	20.00	22.42	0.00	3755	24.69	1018.68	0.51	15.05
28/07/20 12:59:23 AM	20.00	23.00	0.00	3755	24.69	1018.63	0.45	14.72
28/07/20 01:06:01 AM	20.00	22.08	0.00	3755	24.69	1018.52	0.55	14.64
28/07/20 01:12:38 AM	20.00	22.67	0.00	3754	24.69	1018.52	0.55	14.93
28/07/20 01:19:16 AM	20.00	22.00	0.00	3753	24.70	1018.49	0.66	14.96
28/07/20 01:25:53 AM	20.00	22.00	0.00	3751	24.69	1018.39	0.69	15.18
28/07/20 01:32:32 AM	20.00	22.67	0.00	3750	24.75	1018.26	0.85	16.21
28/07/20 01:39:09 AM	20.00	24.83	0.00	3750	24.75	1018.17	0.81	17.73
28/07/20 01:45:47 AM	20.00	25.83	0.00	3749	24.69	1017.98	0.71	18.90
28/07/20 01:52:25 AM	20.00	26.00	0.00	3748	24.82	1017.87	0.78	19.62
28/07/20 01:59:03 AM	20.00	26.25	0.00	3748	24.69	1017.82	0.74	20.42
28/07/20 02:05:41 AM	20.00	26.00	0.00	3747	24.68	1017.75	0.52	19.85
28/07/20 02:12:19 AM	20.00	25.25	0.00	3747	24.69	1017.57	0.64	18.45
28/07/20 02:18:56 AM	20.00	25.00	0.00	3746	24.69	1017.52	0.56	17.77
28/07/20 02:25:33 AM	20.00	24.00	0.00	3745	24.69	1017.44	0.61	17.29
28/07/20 02:32:10 AM	20.00	24.00	0.00	3746	24.69	1017.35	0.53	17.10
28/07/20 02:38:47 AM	20.00	24.00	0.00	3744	24.69	1017.31	0.75	17.32
28/07/20 02:45:24 AM	20.00	23.83	0.00	3743	24.69	1017.25	0.54	17.80
28/07/20 02:52:01 AM	20.00	24.00	0.00	3742	24.71	1017.12	0.72	17.76
28/07/20 02:58:39 AM	20.00	24.00	0.00	3743	24.75	1017.03	0.74	18.12
28/07/20 03:05:17 AM	20.00	23.92	0.00	3742	24.69	1016.95	0.50	18.36
28/07/20 03:11:55 AM	20.00	23.50	0.00	3742	24.70	1016.85	0.73	18.29
28/07/20 03:18:33 AM	20.00	23.50	0.00	3740	24.69	1016.85	0.61	19.80
28/07/20 03:25:12 AM	20.00	24.00	0.00	3740	24.75	1016.77	0.48	18.87
28/07/20 03:31:50 AM	20.00	23.83	0.00	3739	24.69	1016.68	0.68	18.29
28/07/20 03:38:27 AM	20.00	23.00	0.00	3738	24.78	1016.61	0.80	19.07
28/07/20 03:45:05 AM	20.00	23.08	0.00	3737	24.85	1016.61	0.58	19.76
28/07/20 03:51:43 AM	20.00	23.58	0.00	3736	25.66	1016.66	0.85	20.66
28/07/20 03:58:22 AM	20.00	24.25	0.00	3735	24.72	1016.71	0.68	22.95
28/07/20 04:05:00 AM	20.00	24.83	0.00	3734	24.68	1016.66	0.47	22.27
28/07/20 04:11:39 AM	20.00	25.00	0.00	3735	25.00	1016.66	0.77	21.06
28/07/20 04:18:16 AM	20.00	25.00	0.00	3733	25.01	1016.65	0.70	21.25
28/07/20 04:24:55 AM	20.00	25.75	0.00	3733	25.14	1016.67	0.84	22.58
28/07/20 04:31:33 AM	20.00	26.00	0.00	3733	24.68	1016.67	0.37	23.54
28/07/20 04:38:11 AM	20.00	26.58	0.00	3732	24.67	1016.66	0.28	21.52
28/07/20 04:44:49 AM	20.00	27.00	0.00	3732	24.70	1016.60	0.63	19.72
28/07/20 04:51:27 AM	20.00	27.00	0.00	3730	24.88	1016.51	0.80	21.48
28/07/20 04:58:05 AM	20.00	27.00	0.00	3731	24.71	1016.52	0.58	22.70
28/07/20 05:04:43 AM	20.00	27.67	0.00	3729	25.19	1016.56	0.35	21.28
28/07/20 05:11:21 AM	20.00	28.75	0.00	3730	25.63	1016.49	0.57	19.67
28/07/20 05:17:59 AM	20.00	28.00	0.00	3728	25.64	1016.45	0.85	21.11
28/07/20 05:24:38 AM	20.00	28.00	0.00	3727	25.45	1016.56	0.77	23.41
28/07/20 05:31:17 AM	20.00	27.58	0.00	3727	25.64	1016.67	0.77	24.04
28/07/20 05:37:56 AM	20.00	27.83	0.00	3726	25.69	1016.78	0.83	24.67
28/07/20 05:44:34 AM	20.00	28.00	0.00	3727	25.60	1016.73	0.80	24.47
28/07/20 05:51:13 AM	20.00	28.83	0.00	3726	24.86	1016.74	0.34	23.87
28/07/20 05:57:51 AM	20.00	30.17	0.00	3725	24.94	1016.83	0.31	20.94
28/07/20 06:04:29 AM	20.00	32.42	0.00	3726	24.70	1016.84	0.29	19.10
28/07/20 06:11:07 AM	20.00	36.50	0.00	3725	24.87	1016.88	0.24	17.60
28/07/20 06:17:45 AM	20.00	41.67	0.00	3725	25.60	1016.92	0.21	16.45
28/07/20 06:24:22 AM	20.00	46.83	0.00	3724	25.63	1016.98	0.20	15.54
28/07/20 06:31:00 AM	20.00	50.25	0.00	3723	25.51	1016.89	0.20	14.93
28/07/20 06:37:37 AM	20.00	52.17	0.00	3723	25.47	1016.88	0.19	14.52
28/07/20 06:44:14 AM	20.00	53.92	0.00	3721	25.21	1016.96	0.19	14.20
28/07/20 06:50:52 AM	20.00	55.58	0.00	3721	25.13	1017.10	0.19	13.94
28/07/20 06:57:28 AM	20.00	56.00	0.00	3720	25.15	1017.15	0.19	13.73
28/07/20 07:04:05 AM	20.00	56.00	0.00	3720	25.39	1017.13	0.19	13.54
28/07/20 07:10:42 AM	20.00	55.17	0.00	3719	25.30	1017.14	0.19	13.41
28/07/20 07:17:19 AM	20.00	53.00	0.00	3719	25.37	1017.14	0.19	13.28
28/07/20 07:23:56 AM	20.00	51.00	0.00	3718	25.24	1017.05	0.19	13.13
28/07/20 07:30:33 AM	20.00	48.33	0.00	3718	25.08	1017.05	0.19	12.95
28/07/20 07:37:11 AM	20.00	45.58	0.00	3717	25.06	1017.09	0.19	12.75
28/07/20 07:43:48 AM	20.00	43.17	0.00	3716	25.09	1017.15	0.18	12.57
28/07/20 07:50:26 AM	20.00	40.25	0.00	3716	25.24	1017.19	0.18	12.44
28/07/20 07:57:02 AM	20.00	38.50	0.00	3715	25.18	1017.18	0.18	12.35
28/07/20 08:03:39 AM	20.00	33.67	0.00	3715	25.07	1017.15	0.18	12.26
28/07/20 08:10:17 AM	20.00	31.42	0.00	3714	25.66	1017.12	0.18	12.12
28/07/20 08:16:53 AM	20.00	27.83	0.00	3713	25.91	1017.06	0.18	12.00
28/07/20 08:23:30 AM	20.00	25.83	0.00	3713	26.01	1017.06	0.18	11.80
28/07/20 08:30:08 AM	20.00	21.50	0.00	3713	25.97	1017.04	0.18	11.42
28/07/20 08:36:45 AM	20.00	20.50	0.00	3712	25.94	1017.11	0.18	11.06
28/07/20 08:43:22 AM	20.00	18.17	0.00	3712	25.93	1017.23	0.19	10.74
28/07/20 08:49:59 AM	20.00	16.17	0.00	3711	25.77	1017.25	0.19	10.53
28/07/20 08:56:36 AM	20.00	14.25	0.00	3711	25.21	1017.28	0.18	10.36
28/07/20 09:03:12 AM	20.00	11.25	0.00	3710	25.27	1017.35	0.18	10.12
28/07/20 09:09:48 AM	20.00	8.00	0.00	3709	25.23	1017.40	0.19	9.94
28/07/20 09:16:24 AM	20.00	6.92	0.00	3708	25.04	1017.33	0.18	9.75
28/07/20 09:23:00 AM	20.00	5.75	0.00	3708	25.04	1017.31	0.18	9.50
28/07/20 09:29:36 AM	20.00	3.58	0.00	3708	25.04	1017.29	0.18	9.37
28/07/20 09:36:12 AM	20.00	4.33	0.00	3707	25.04	1017.28	0.19	9.27
28/07/20 09:42:49 AM	20.00	3.67	0.00	3707	25.04	1017.30	0.18	9.21
28/07/20 09:49:26 AM	20.00	2.58	0.00	3707	25.04	1017.29	0.18	9.28
28/07/20 09:56:01 AM	20.00	0.83	0.00	3705	25.04	1017.20	0.18	9.44
28/07/20 10:02:38 AM	20.00	0.00	0.00	3706	25.04	1017.23	0.18	9.64
28/07/20 10:09:14 AM	20.00	0.00	0.00	3704	25.03	1017.27	0.18	9.85
28/07/20 10:15:50 AM	20.00	0.00	0.00	3704	24.90	1017.23	0.18	10.00
28/07/20 10:22:27 AM	20.00	0.00	0.00	3704	25.34	1017.20	0.18	10.14
28/07/20 10:29:02 AM	20.00	0.00	0.00	3703	26.04	1017.22	0.18	10.28
28/07/20 10:35:39 AM	20.00	0.00	0.00	3703	26.04	1017.31	0.18	10.39
28/07/20 10:42:16 AM	20.00	0.00	0.00	3703	25.82	1017.29	0.18	10.46
28/07/20 10:48:53 AM	20.00	0.00	0.00	3702	25.83	1017.21	0.19	10.52
28/07/20 10:55:28 AM	20.00	0.00	0.00	3701	25.80	1017.10	0.18	10.59
28/07/20 11:02:05 AM	20.00	0.00	0.00	3701	26.04	1017.03	0.18	10.58
28/07/20 11:08:42 AM	20.00	0.00	0.00	3701	26.04	1016.96	0.18	10.53
28/07/20 11:15:18 AM	20.00	0.08	0.00	3700	26.04	1016.88	0.18	10.48
28/07/20 11:21:55 AM	20.00	0.00	0.00	3700	26.04	1016.85	0.18	10.40
28/07/20 11:28:32 AM	20.00	1.08	0.00	3700	26.04	1016.87	0.19	10.26
28/07/20 11:35:09 AM	20.00	2.00	0.00	3699	26.04	1016.82	0.18	10.06
28/07/20 11:41:44 AM	20.00	2.75	0.00	3698	26.04	1016.73	0.18	9.81
28/07/20 11:48:21 AM	20.00	3.50	0.00	3699	26.04	1016.71	0.18	9.59
28/07/20 11:54:57 AM	20.00	4.50	0.00	3697	25.99	1016.66	0.18	9.39
28/07/20 12:01:33 PM	20.00	6.08	0.00	3697	25.59	1016.38	0.18	9.07
28/07/20 12:08:09 PM	20.00	5.42	0.00	3696	25.15	1016.22	0.18	8.78
28/07/20 12:14:45 PM	20.00	6.17	0.00	3696	25.04	1016.03	0.18	8.55
28/07/20 12:21:21 PM	20.00	8.08	0.00	3696	25.04	1015.96	0.18	8.31
28/07/20 12:27:57 PM	20.00	9.17	0.00	3696	25.05	1015.93	0.18	8.03
28/07/20 12:34:34 PM	20.00	10.17	0.00	3696	25.05	1015.97	0.19	7.77
28/07/20 12:41:10 PM	20.00	10.50	0.00	3695	25.06	1016.11	0.18	7.64
28/07/20 12:47:46 PM	20.00	10.50	0.00	3694	25.05	1016.09	0.19	7.57
28/07/20 12:54:22 PM	20.00	11.17	0.00	3694	25.05	1015.97	0.18	7.45
28/07/20 01:00:58 PM	20.00	11.83	0.00	3693	25.05	1015.91	0.19	7.31
28/07/20 01:07:34 PM	20.00	12.33	0.00	3692	25.05	1015.87	0.18	7.18
28/07/20 01:14:10 PM	20.00	12.83	0.00	3693	25.05	1016.05	0.18	7.09
28/07/20 01:20:46 PM	20.00	12.83	0.00	3692	25.05	1016.28	0.18	7.05
28/07/20 01:27:22 PM	20.00	11.83	0.00	3692	25.05	1016.36	0.18	7.04
28/07/20 01:33:58 PM	20.00	12.33	0.00	3692	25.05	1016.32	0.18	7.05
28/07/20 01:40:34 PM	20.00	12.67	0.00	3691	25.04	1016.16	0.18	7.05
28/07/20 01:47:10 PM	20.00	12.75	0.00	3690	25.01	1016.15	0.18	7.08
28/07/20 01:53:46 PM	20.00	14.50	0.00	3690	25.03	1016.27	0.18	7.02
28/07/20 02:00:22 PM	20.00	14.75	0.00	3690	24.87	1016.42	0.18	6.85
28/07/20 02:06:58 PM	20.00	15.75	0.00	3690	24.39	1016.52	0.18	6.67
28/07/20 02:13:34 PM	20.00	15.25	0.00	3689	24.20	1016.33	0.18	6.53
28/07/20 02:20:10 PM	20.00	14.75	0.00	3689	25.01	1016.43	0.18	6.43
28/07/20 02:26:46 PM	20.00	14.25	0.00	3689	25.05	1016.48	0.18	6.40
28/07/20 02:33:22 PM	20.00	14.25	0.00	3687	25.05	1016.46	0.18	6.34
28/07/20 02:39:59 PM	20.00	10.50	0.00	3687	25.05	1016.53	0.18	6.38
28/07/20 02:46:34 PM	20.00	6.42	0.00	3688	25.05	1016.51	0.18	6.43
28/07/20 02:53:10 PM	20.00	5.17	0.00	3686	25.05	1016.23	0.18	6.51
28/07/20 02:59:45 PM	20.00	5.58	0.00	3686	25.05	1016.12	0.18	6.62
28/07/20 03:13:28 PM	20.00	6.00	0.00	3686	25.05	1015.83	0.18	6.64
28/07/20 03:20:04 PM	20.00	6.00	0.00	3685	25.03	1015.80	0.18	6.55
28/07/20 03:26:40 PM	20.00	6.08	0.00	3685	24.99	1015.78	0.18	6.45
28/07/20 03:33:16 PM	20.00	5.50	0.00	3684	24.96	1015.90	0.18	6.41
28/07/20 03:39:52 PM	20.00	5.00	0.00	3684	24.94	1015.96	0.19	6.43
28/07/20 03:46:28 PM	20.00	5.00	0.00	3684	24.93	1015.84	0.18	6.44
28/07/20 03:53:04 PM	20.00	5.00	0.00	3683	24.94	1015.41	0.18	6.42
28/07/20 03:59:40 PM	20.00	5.08	0.00	3683	25.05	1015.42	0.18	6.40
28/07/20 04:13:24 PM	20.00	5.33	0.00	3682	25.04	1014.96	0.18	6.30
28/07/20 04:20:01 PM	20.00	4.17	0.00	3681	25.05	1014.83	0.18	6.41
28/07/20 04:26:36 PM	20.00	4.75	0.00	3682	25.04	1014.99	0.18	6.52
28/07/20 04:33:12 PM	20.00	5.00	0.00	3681	25.03	1014.92	0.18	6.59
28/07/20 04:39:49 PM	20.00	4.58	0.00	3680	24.93	1014.71	0.18	6.72
28/07/20 04:46:24 PM	20.00	5.50	0.00	3679	24.92	1014.50	0.18	6.84
28/07/20 04:53:01 PM	20.00	6.42	0.00	3680	24.85	1014.44	0.18	6.88
28/07/20 04:59:36 PM	20.00	7.00	0.00	3678	24.95	1014.57	0.18	6.91
28/07/20 05:06:12 PM	20.00	6.33	0.00	3678	24.96	1014.64	0.18	6.96
28/07/20 05:12:47 PM	20.00	6.00	0.00	3678	24.51	1014.85	0.18	6.98
28/07/20 05:19:22 PM	20.00	6.83	0.00	3677	24.17	1014.92	0.18	7.02
28/07/20 05:25:58 PM	20.00	7.83	0.00	3678	24.13	1014.95	0.18	7.04
28/07/20 05:32:34 PM	20.00	8.58	0.00	3677	24.14	1015.03	0.18	7.02
28/07/20 05:39:10 PM	20.00	8.00	0.00	3677	24.19	1015.01	0.18	7.04
28/07/20 05:45:46 PM	20.00	8.58	0.00	3677	24.19	1014.93	0.18	7.00
28/07/20 05:52:23 PM	20.00	9.00	0.00	3676	24.05	1014.83	0.19	6.92
28/07/20 05:58:59 PM	20.00	9.00	0.00	3677	24.41	1014.94	0.18	6.88
28/07/20 06:05:34 PM	20.00	9.58	0.00	3675	24.25	1015.06	0.18	6.79
28/07/20 06:12:10 PM	20.00	9.83	0.00	3675	24.07	1015.00	0.18	6.69
28/07/20 06:18:45 PM	20.00	8.83	0.00	3675	24.05	1014.95	0.18	6.63
28/07/20 06:25:21 PM	20.00	8.83	0.00	3675	24.05	1014.95	0.18	6.61
28/07/20 06:31:57 PM	20.00	9.00	0.00	3675	24.14	1014.88	0.19	6.55
28/07/20 06:38:33 PM	20.00	9.00	0.00	3674	24.56	1014.89	0.18	6.50
28/07/20 06:45:09 PM	20.00	8.83	0.00	3674	25.00	1014.96	0.18	6.53
28/07/20 06:51:46 PM	20.00	9.00	0.00	3674	25.04	1015.01	0.18	6.53
28/07/20 06:58:22 PM	20.00	8.83	0.00	3673	25.04	1015.05	0.18	6.52
28/07/20 07:04:57 PM	20.00	8.25	0.00	3672	25.03	1015.17	0.18	6.57
28/07/20 07:11:34 PM	20.00	7.17	0.00	3672	24.91	1015.26	0.18	6.73
28/07/20 07:18:10 PM	20.00	6.92	0.00	3672	25.04	1015.48	0.18	6.97
28/07/20 07:24:46 PM	20.00	7.33	0.00	3671	25.05	1015.56	0.18	7.26
28/07/20 07:31:21 PM	20.00	9.83	0.00	3670	25.05	1015.63	0.18	7.53
28/07/20 07:37:57 PM	20.00	11.00	0.00	3671	25.05	1015.64	0.18	7.70
28/07/20 07:44:34 PM	20.00	11.00	0.00	3670	25.04	1015.70	0.18	7.86
28/07/20 07:51:10 PM	20.00	11.75	0.00	3670	25.01	1015.72	0.18	7.96
28/07/20 07:57:45 PM	20.00	12.83	0.00	3669	25.05	1015.77	0.18	8.03
28/07/20 08:04:20 PM	20.00	13.00	0.00	3669	25.05	1015.82	0.18	8.12
28/07/20 08:10:56 PM	20.00	13.33	0.00	3670	25.05	1015.88	0.18	8.16
28/07/20 08:17:33 PM	20.00	14.00	0.00	3669	25.17	1015.85	0.18	8.20
28/07/20 08:24:09 PM	20.00	14.00	0.00	3669	25.31	1015.87	0.18	8.21
28/07/20 08:37:52 PM	20.00	14.83	0.00	3668	25.86	1015.93	0.18	8.22
28/07/20 08:44:28 PM	20.00	14.33	0.00	3668	25.81	1016.06	0.18	8.22
28/07/20 08:51:05 PM	20.00	13.42	0.00	3667	25.20	1016.06	0.18	8.22
28/07/20 08:57:40 PM	20.00	13.00	0.00	3667	25.06	1015.99	0.18	8.23
28/07/20 09:04:16 PM	20.00	13.00	0.00	3667	25.05	1016.01	0.18	8.23
28/07/20 09:10:53 PM	20.00	13.00	0.00	3666	25.07	1015.97	0.18	8.20
28/07/20 09:17:28 PM	20.00	12.92	0.00	3665	25.11	1015.95	0.19	8.09
28/07/20 09:24:04 PM	20.00	12.00	0.00	3667	25.23	1015.88	0.19	7.94
28/07/20 09:30:41 PM	20.00	12.00	0.00	3666	25.28	1015.90	0.19	7.78
28/07/20 09:37:17 PM	20.00	10.83	0.00	3666	25.38	1015.86	0.19	7.69
28/07/20 09:43:54 PM	20.00	9.58	0.00	3666	25.54	1015.87	0.19	7.70
28/07/20 09:50:31 PM	20.00	9.58	0.00	3665	25.67	1015.83	0.21	7.75
28/07/20 09:57:07 PM	20.00	9.83	0.00	3663	25.68	1015.88	0.25	8.40
28/07/20 10:03:43 PM	20.00	12.08	0.00	3663	25.82	1015.92	0.21	9.00
28/07/20 10:10:19 PM	20.00	14.42	0.00	3663	25.79	1015.87	0.29	9.32
28/07/20 10:16:56 PM	20.00	15.50	0.00	3663	25.75	1016.02	0.35	10.15
28/07/20 10:23:32 PM	20.00	17.67	0.00	3661	25.85	1016.21	0.43	11.59
28/07/20 10:30:09 PM	20.00	19.75	0.00	3662	25.77	1016.54	0.46	13.23
28/07/20 10:36:47 PM	20.00	18.92	0.00	3661	25.72	1016.79	0.33	14.58
28/07/20 10:43:25 PM	20.00	15.83	0.00	3662	25.70	1016.83	0.28	14.63
28/07/20 10:50:01 PM	20.00	12.58	0.00	3661	26.12	1016.86	0.27	13.94
28/07/20 10:56:39 PM	20.00	10.50	0.00	3661	26.67	1016.89	0.27	13.26
28/07/20 11:03:17 PM	20.00	8.58	0.00	3661	26.68	1016.80	0.34	12.74
28/07/20 11:09:54 PM	20.00	7.50	0.00	3660	26.64	1016.70	0.44	12.67
28/07/20 11:16:32 PM	20.00	7.33	0.00	3661	26.44	1016.64	0.35	12.84
28/07/20 11:23:08 PM	20.00	7.08	0.00	3660	26.20	1016.59	0.32	12.99
28/07/20 11:29:46 PM	20.00	7.25	0.00	3660	26.36	1016.57	0.33	12.87
28/07/20 11:36:23 PM	20.00	7.25	0.00	3660	26.60	1016.51	0.34	12.69
28/07/20 11:42:59 PM	20.00	6.33	0.00	3659	26.99	1016.56	0.43	12.73
28/07/20 11:49:37 PM	20.00	8.00	0.00	3659	26.87	1016.59	0.45	13.03
28/07/20 11:56:14 PM	20.00	11.17	0.00	3659	26.68	1016.63	0.62	13.43
29/07/20 12:02:52 AM	20.00	12.25	0.00	3658	26.68	1016.74	0.53	14.05
29/07/20 12:09:30 AM	20.00	13.00	0.00	3658	26.68	1016.80	0.47	14.40
29/07/20 12:16:08 AM	20.00	14.25	0.00	3658	26.69	1016.70	0.57	14.72
29/07/20 12:22:45 AM	20.00	15.42	0.00	3657	26.75	1016.70	0.64	15.47
29/07/20 12:29:23 AM	20.00	16.42	0.00	3656	26.69	1016.66	0.75	16.06
29/07/20 12:36:01 AM	20.00	18.08	0.00	3656	27.00	1016.74	0.85	17.33
29/07/20 12:42:39 AM	20.00	19.33	0.00	3656	26.91	1016.62	0.85	19.19
29/07/20 12:49:18 AM	20.00	22.67	0.00	3656	26.73	1016.63	0.64	20.68
29/07/20 12:55:56 AM	20.00	23.42	0.00	3656	26.76	1016.70	0.84	20.51
29/07/20 01:02:33 AM	20.00	24.92	0.00	3654	26.70	1016.69	0.71	21.25
29/07/20 01:09:12 AM	20.00	24.83	0.00	3654	26.70	1016.76	0.85	22.83
29/07/20 01:15:51 AM	20.00	24.83	0.00	3654	26.69	1016.79	0.80	23.58
29/07/20 01:22:30 AM	20.00	25.08	0.00	3654	26.70	1016.73	0.85	23.76
29/07/20 01:29:09 AM	20.00	26.00	0.00	3654	26.91	1016.73	0.66	24.75
29/07/20 01:35:48 AM	20.00	27.25	0.00	3654	26.68	1016.72	0.64	23.41
29/07/20 01:42:25 AM	20.00	27.83	0.00	3654	27.51	1016.78	0.83	22.28
29/07/20 01:49:04 AM	20.00	27.92	0.00	3654	27.69	1016.81	0.86	23.92
29/07/20 01:55:43 AM	20.00	28.75	0.00	3653	27.14	1016.86	0.77	24.92
29/07/20 02:02:22 AM	20.00	29.00	0.00	3653	27.06	1016.83	0.75	24.58
29/07/20 02:09:01 AM	20.00	28.83	0.00	3653	27.09	1016.71	0.77	23.07
29/07/20 02:15:40 AM	20.00	29.00	0.00	3654	27.64	1016.70	0.85	22.55
29/07/20 02:22:19 AM	20.00	29.58	0.00	3653	27.03	1016.70	0.73	23.71
29/07/20 02:28:58 AM	20.00	30.00	0.00	3653	26.70	1016.65	0.78	23.83
29/07/20 02:35:36 AM	20.00	30.00	0.00	3652	26.88	1016.59	0.76	23.45
29/07/20 02:42:15 AM	20.00	30.00	0.00	3653	27.15	1016.65	0.77	22.54
29/07/20 02:48:54 AM	20.00	30.00	0.00	3652	27.09	1016.59	0.70	22.29
29/07/20 02:55:33 AM	20.00	30.00	0.00	3651	27.67	1016.50	0.86	23.32
29/07/20 03:02:12 AM	20.00	30.42	0.00	3651	27.13	1016.40	0.83	25.40
29/07/20 03:08:51 AM	20.00	31.00	0.00	3651	26.84	1016.28	0.64	25.82
29/07/20 03:15:30 AM	20.00	31.00	0.00	3651	27.90	1016.13	0.84	25.12
29/07/20 03:22:09 AM	20.00	31.17	0.00	3651	55.25	1016.02	0.86	25.93
29/07/20 03:28:48 AM	20.00	31.92	0.00	3650	26.69	1016.03	0.73	26.49
29/07/20 03:35:28 AM	20.00	32.17	0.00	3650	26.69	1016.02	0.85	27.54
29/07/20 03:42:07 AM	20.00	34.00	0.00	3649	26.69	1016.09	0.81	28.88
29/07/20 03:48:46 AM	20.00	35.00	0.00	3649	26.69	1016.11	0.78	28.09
29/07/20 03:55:25 AM	20.00	35.00	0.00	3648	26.70	1016.13	0.83	27.61
29/07/20 04:02:04 AM	20.00	35.50	0.00	3649	26.22	1016.05	0.69	27.80
29/07/20 04:08:43 AM	20.00	36.00	0.00	3649	26.67	1015.97	0.85	27.27
29/07/20 04:15:22 AM	20.00	36.25	0.00	3649	26.41	1016.00	0.68	27.41
29/07/20 04:22:01 AM	20.00	36.58	0.00	3648	26.62	1015.91	0.85	27.35
29/07/20 04:28:41 AM	20.00	37.00	0.00	3648	26.60	1015.84	0.85	27.87
29/07/20 04:35:20 AM	20.00	37.00	0.00	3647	26.04	1015.76	0.85	28.35
29/07/20 04:41:59 AM	20.00	37.25	0.00	3647	26.05	1015.83	0.85	28.89
29/07/20 04:48:39 AM	20.00	37.83	0.00	3647	26.25	1015.93	0.85	29.17
29/07/20 04:55:18 AM	20.00	38.00	0.00	3647	26.69	1016.11	0.85	29.22
29/07/20 05:01:58 AM	20.00	38.00	0.00	3647	26.30	1016.16	0.85	28.82
29/07/20 05:08:37 AM	20.00	38.00	0.00	3646	26.63	1016.17	0.85	28.31
29/07/20 05:15:16 AM	20.00	37.33	0.00	3647	26.54	1016.19	0.85	28.20
29/07/20 05:21:56 AM	20.00	37.00	0.00	3646	26.69	1016.20	0.84	28.37
29/07/20 05:28:35 AM	20.00	37.00	0.00	3646	26.68	1016.27	0.82	28.42
29/07/20 05:35:14 AM	20.00	37.00	0.00	3646	26.68	1016.14	0.80	28.50
29/07/20 05:41:54 AM	20.00	37.00	0.00	3646	26.06	1015.95	0.77	28.52
29/07/20 05:48:33 AM	20.00	37.00	0.00	3645	26.08	1015.82	0.75	28.30
29/07/20 05:55:12 AM	20.00	37.00	0.00	3645	26.62	1015.78	0.71	28.06
29/07/20 06:01:51 AM	20.00	36.83	0.00	3644	26.68	1015.71	0.65	27.46
29/07/20 06:08:30 AM	20.00	36.00	0.00	3645	26.07	1015.70	0.56	26.44
29/07/20 06:15:09 AM	20.00	36.00	0.00	3645	25.71	1015.88	0.53	26.02
29/07/20 06:21:48 AM	20.00	36.00	0.00	3644	25.98	1016.02	0.49	26.04
29/07/20 06:28:27 AM	20.00	35.25	0.00	3644	26.69	1016.03	0.39	25.75
29/07/20 06:35:07 AM	20.00	35.00	0.00	3644	26.79	1016.13	0.30	25.34
29/07/20 06:41:46 AM	20.00	35.00	0.00	3643	26.70	1016.23	0.26	24.80
29/07/20 06:48:25 AM	20.00	35.00	0.00	3644	26.67	1016.30	0.21	23.93
29/07/20 06:55:03 AM	20.00	35.58	0.00	3643	26.67	1016.21	0.20	22.61
29/07/20 07:01:41 AM	20.00	37.50	0.00	3644	26.59	1016.29	0.19	20.99
29/07/20 07:08:19 AM	20.00	44.33	0.00	3644	26.50	1016.42	0.19	18.71
29/07/20 07:14:57 AM	20.00	57.33	0.00	3644	26.36	1016.49	0.19	16.55
29/07/20 07:21:36 AM	20.00	73.42	0.00	3645	26.28	1016.63	0.19	14.85
29/07/20 07:28:13 AM	20.00	89.17	0.00	3644	26.18	1016.72	0.19	13.62
29/07/20 07:34:51 AM	20.00	96.08	0.00	3644	26.11	1016.75	0.19	12.78
29/07/20 07:41:27 AM	20.00	97.25	0.00	3642	26.07	1016.77	0.18	12.09
29/07/20 07:48:04 AM	20.00	90.67	0.00	3643	26.04	1016.83	0.18	11.46
29/07/20 07:54:42 AM	20.00	79.92	0.00	3643	25.98	1016.89	0.18	10.84
29/07/20 08:01:20 AM	20.00	78.25	0.00	3643	26.04	1017.02	0.18	10.43
29/07/20 08:07:57 AM	20.00	75.25	0.00	3642	26.04	1017.06	0.19	10.20
29/07/20 08:14:34 AM	20.00	72.17	0.00	3642	26.04	1017.10	0.18	10.10
29/07/20 08:21:12 AM	20.00	72.00	0.00	3641	25.94	1017.13	0.18	9.97
29/07/20 08:27:49 AM	20.00	66.58	0.00	3641	25.95	1017.24	0.18	9.80
29/07/20 08:34:26 AM	20.00	61.17	0.00	3641	25.98	1017.40	0.19	9.59
29/07/20 08:41:03 AM	20.00	60.08	0.00	3641	26.04	1017.52	0.18	9.39
29/07/20 08:47:41 AM	20.00	58.00	0.00	3640	26.01	1017.49	0.18	9.30
29/07/20 08:54:18 AM	20.00	56.92	0.00	3640	25.97	1017.55	0.18	9.30
29/07/20 09:00:55 AM	20.00	44.50	0.00	3639	25.94	1017.56	0.19	9.43
29/07/20 09:07:31 AM	20.00	31.17	0.00	3639	25.84	1017.63	0.19	9.67
29/07/20 09:14:09 AM	20.00	30.92	0.00	3638	25.96	1017.83	0.18	9.90
29/07/20 09:20:45 AM	20.00	31.17	0.00	3638	25.97	1018.00	0.18	10.03
29/07/20 09:27:22 AM	20.00	32.00	0.00	3637	25.78	1018.05	0.18	10.13
29/07/20 09:33:58 AM	20.00	33.00	0.00	3637	25.48	1018.11	0.18	10.17
29/07/20 09:40:34 AM	20.00	33.00	0.00	3637	25.42	1018.13	0.18	10.21
29/07/20 09:47:10 AM	20.00	31.33	0.00	3636	25.27	1018.10	0.18	10.32
29/07/20 09:53:47 AM	20.00	31.75	0.00	3636	25.31	1018.07	0.19	10.41
29/07/20 10:00:24 AM	20.00	30.33	0.00	3636	25.29	1018.01	0.19	10.49
29/07/20 10:14:10 AM	20.00	29.75	0.00	3636	25.29	1018.06	0.18	10.61
29/07/20 10:20:48 AM	20.00	31.33	0.00	3635	25.15	1018.09	0.18	10.50
29/07/20 10:27:25 AM	20.00	32.33	0.00	3636	25.09	1018.09	0.19	10.24
29/07/20 10:34:01 AM	20.00	32.58	0.00	3635	25.06	1018.10	0.18	10.02
29/07/20 10:40:38 AM	20.00	31.58	0.00	3634	25.07	1018.15	0.18	9.84
29/07/20 10:47:15 AM	20.00	28.83	0.00	3634	25.05	1018.21	0.18	9.56
29/07/20 10:53:52 AM	20.00	27.92	0.00	3635	25.05	1018.20	0.18	9.27
29/07/20 11:00:28 AM	20.00	25.58	0.00	3634	25.05	1018.21	0.18	9.13
29/07/20 11:07:04 AM	20.00	25.25	0.00	3633	25.05	1018.26	0.18	9.23
29/07/20 11:13:42 AM	20.00	25.33	0.00	3634	25.05	1018.28	0.18	9.44
29/07/20 11:20:17 AM	20.00	22.58	0.00	3633	25.05	1018.33	0.18	9.70
29/07/20 11:26:54 AM	20.00	20.25	0.00	3634	25.05	1018.35	0.19	9.93
29/07/20 11:33:30 AM	20.00	21.33	0.00	3634	25.05	1018.44	0.18	10.06
29/07/20 11:40:06 AM	20.00	21.58	0.00	3632	25.05	1018.47	0.18	10.11
29/07/20 11:46:43 AM	20.00	22.67	0.00	3633	25.05	1018.51	0.18	10.15
29/07/20 11:53:20 AM	20.00	22.83	0.00	3632	25.05	1018.59	0.18	10.19
29/07/20 11:59:57 AM	20.00	22.00	0.00	3632	25.05	1018.64	0.18	10.34
29/07/20 12:06:33 PM	20.00	20.92	0.00	3631	25.05	1018.66	0.18	10.57
29/07/20 12:13:10 PM	20.00	20.75	0.00	3631	25.05	1018.76	0.18	10.62
29/07/20 12:19:47 PM	20.00	21.00	0.00	3632	25.05	1018.88	0.18	10.51
29/07/20 12:26:24 PM	20.00	20.67	0.00	3631	25.05	1019.01	0.18	10.32
29/07/20 12:33:01 PM	20.00	20.83	0.00	3629	25.05	1019.10	0.19	10.09
29/07/20 12:39:37 PM	20.00	21.17	0.00	3630	25.29	1019.16	0.18	9.92
29/07/20 12:46:13 PM	20.00	21.42	0.00	3630	25.99	1019.21	0.18	9.82
29/07/20 12:52:50 PM	20.00	22.00	0.00	3631	26.05	1019.22	0.18	9.62
29/07/20 12:59:26 PM	20.00	22.08	0.00	3629	26.04	1019.23	0.18	9.36
29/07/20 01:06:02 PM	20.00	21.42	0.00	3629	26.04	1019.19	0.18	9.20
29/07/20 01:12:38 PM	20.00	20.33	0.00	3629	26.04	1019.23	0.18	9.10
29/07/20 01:19:15 PM	20.00	20.58	0.00	3629	26.04	1019.23	0.18	9.07
29/07/20 01:25:51 PM	20.00	20.25	0.00	3629	25.94	1019.24	0.18	9.05
29/07/20 01:32:28 PM	20.00	19.42	0.00	3629	25.06	1019.29	0.19	9.00
29/07/20 01:39:03 PM	20.00	18.92	0.00	3628	25.54	1019.33	0.18	8.98
29/07/20 01:45:39 PM	20.00	16.75	0.00	3627	26.04	1019.40	0.19	8.95
29/07/20 01:52:16 PM	20.00	16.67	0.00	3628	26.13	1019.45	0.18	8.93
29/07/20 01:58:52 PM	20.00	16.17	0.00	3628	26.06	1019.49	0.19	8.90
29/07/20 02:05:28 PM	20.00	15.50	0.00	3627	26.46	1019.53	0.18	8.92
29/07/20 02:12:05 PM	20.00	14.08	0.00	3628	26.75	1019.53	0.18	8.95
29/07/20 02:18:41 PM	20.00	13.67	0.00	3627	26.43	1019.53	0.18	8.97
29/07/20 02:25:18 PM	20.00	11.00	0.00	3627	26.20	1019.57	0.19	9.14
29/07/20 02:31:54 PM	20.00	9.92	0.00	3627	26.21	1019.61	0.18	9.42
29/07/20 02:38:30 PM	20.00	10.67	0.00	3626	26.54	1019.64	0.18	9.63
29/07/20 02:45:06 PM	20.00	9.25	0.00	3626	27.05	1019.63	0.18	9.88
29/07/20 02:51:42 PM	20.00	9.50	0.00	3625	27.05	1019.69	0.18	10.05
29/07/20 02:58:19 PM	20.00	10.75	0.00	3626	27.04	1019.76	0.18	10.17
29/07/20 03:04:55 PM	20.00	10.42	0.00	3624	26.48	1019.82	0.18	10.21
29/07/20 03:11:31 PM	20.00	10.83	0.00	3625	26.35	1019.92	0.18	10.11
29/07/20 03:18:07 PM	20.00	11.08	0.00	3625	26.14	1020.01	0.18	9.96
29/07/20 03:24:44 PM	20.00	10.75	0.00	3624	26.10	1020.03	0.18	9.73
29/07/20 03:31:19 PM	20.00	10.83	0.00	3624	26.06	1020.09	0.18	9.39
29/07/20 03:37:56 PM	20.00	11.08	0.00	3625	26.05	1020.12	0.18	9.11
29/07/20 03:44:32 PM	20.00	10.75	0.00	3624	26.04	1020.19	0.19	9.08
29/07/20 03:51:08 PM	20.00	9.50	0.00	3623	26.05	1020.27	0.18	9.12
29/07/20 03:57:45 PM	20.00	9.67	0.00	3624	26.04	1020.38	0.19	9.09
29/07/20 04:04:21 PM	20.00	10.08	0.00	3623	26.05	1020.44	0.18	9.03
29/07/20 04:10:57 PM	20.00	11.00	0.00	3622	26.05	1020.45	0.18	8.94
29/07/20 04:17:33 PM	20.00	11.67	0.00	3623	26.01	1020.50	0.18	8.81
29/07/20 04:24:08 PM	20.00	12.58	0.00	3622	26.05	1020.55	0.19	8.61
29/07/20 04:30:45 PM	20.00	13.58	0.00	3622	26.05	1020.59	0.18	8.34
29/07/20 04:37:21 PM	20.00	14.42	0.00	3622	26.05	1020.58	0.18	8.11
29/07/20 04:43:57 PM	20.00	14.92	0.00	3621	26.05	1020.59	0.18	7.98
29/07/20 04:50:34 PM	20.00	14.25	0.00	3622	26.05	1020.59	0.18	7.99
29/07/20 05:03:57 PM	20.00	12.08	0.00	3621	25.68	1020.60	0.18	8.22
29/07/20 05:10:33 PM	20.00	11.92	0.00	3620	25.26	1020.64	0.18	8.19
29/07/20 05:17:09 PM	20.00	11.00	0.00	3621	25.08	1020.69	0.18	8.07
29/07/20 05:23:45 PM	20.00	11.50	0.00	3621	25.05	1020.77	0.18	7.98
29/07/20 05:30:22 PM	20.00	10.17	0.00	3621	25.05	1020.79	0.18	8.03
29/07/20 05:36:58 PM	20.00	7.00	0.00	3619	25.07	1020.83	0.18	7.95
29/07/20 05:43:34 PM	20.00	6.75	0.00	3620	25.11	1020.84	0.18	7.76
29/07/20 05:50:11 PM	20.00	6.67	0.00	3620	25.26	1020.89	0.18	7.51
29/07/20 05:56:48 PM	20.00	6.25	0.00	3619	25.22	1020.97	0.18	7.24
29/07/20 06:03:24 PM	20.00	6.83	0.00	3618	25.15	1021.01	0.18	7.20
29/07/20 06:10:01 PM	20.00	9.17	0.00	3619	25.07	1021.15	0.18	7.26
29/07/20 06:16:38 PM	20.00	9.83	0.00	3619	25.16	1021.23	0.18	7.44
29/07/20 06:23:14 PM	20.00	11.00	0.00	3617	25.32	1021.40	0.18	7.71
29/07/20 06:29:50 PM	20.00	11.33	0.00	3617	25.20	1021.42	0.18	8.06
29/07/20 06:36:27 PM	20.00	14.17	0.00	3617	25.20	1021.43	0.18	8.31
29/07/20 06:43:04 PM	20.00	12.83	0.00	3617	25.29	1021.49	0.18	8.21
29/07/20 06:49:41 PM	20.00	9.92	0.00	3617	25.17	1021.35	0.18	8.14
29/07/20 06:56:18 PM	20.00	7.75	0.00	3617	25.07	1021.30	0.18	7.97
29/07/20 07:02:54 PM	20.00	8.33	0.00	3616	25.05	1021.37	0.18	7.63
29/07/20 07:09:30 PM	20.00	9.00	0.00	3617	25.05	1021.49	0.18	7.33
29/07/20 07:16:07 PM	20.00	8.42	0.00	3617	25.05	1021.65	0.18	7.19
29/07/20 07:22:44 PM	20.00	8.08	0.00	3617	25.05	1021.77	0.18	7.31
29/07/20 07:29:20 PM	20.00	8.58	0.00	3616	25.05	1021.94	0.18	7.50
29/07/20 07:35:57 PM	20.00	8.33	0.00	3616	25.05	1022.08	0.18	7.67
29/07/20 07:42:34 PM	20.00	8.25	0.00	3616	25.05	1022.20	0.18	7.77
29/07/20 07:49:10 PM	20.00	8.92	0.00	3615	25.04	1022.25	0.18	7.74
29/07/20 07:55:47 PM	20.00	8.75	0.00	3615	25.04	1022.27	0.18	7.59
29/07/20 08:02:24 PM	20.00	8.83	0.00	3615	25.04	1022.36	0.18	7.24
29/07/20 08:09:01 PM	20.00	9.00	0.00	3616	25.04	1022.45	0.18	6.76
29/07/20 08:15:37 PM	20.00	7.92	0.00	3614	25.04	1022.54	0.18	6.48
29/07/20 08:22:14 PM	20.00	6.75	0.00	3615	25.04	1022.62	0.18	6.62
29/07/20 08:28:50 PM	20.00	11.08	0.00	3614	25.04	1022.69	0.18	6.82
29/07/20 08:35:26 PM	20.00	11.08	0.00	3614	25.04	1022.79	0.18	6.87
29/07/20 08:42:03 PM	20.00	11.08	0.00	3614	25.04	1022.94	0.18	6.84
29/07/20 08:48:39 PM	20.00	11.50	0.00	3613	25.04	1023.05	0.18	6.85
29/07/20 08:55:16 PM	20.00	10.92	0.00	3614	25.04	1023.16	0.18	7.00
29/07/20 09:01:53 PM	20.00	14.33	0.00	3613	25.05	1023.24	0.19	7.17
29/07/20 09:08:29 PM	20.00	15.00	0.00	3612	25.06	1023.28	0.19	7.26
29/07/20 09:15:05 PM	20.00	16.00	0.00	3612	25.08	1023.26	0.18	7.28
29/07/20 09:21:42 PM	20.00	14.75	0.00	3612	25.13	1023.32	0.18	7.38
29/07/20 09:28:18 PM	20.00	14.83	0.00	3611	25.18	1023.43	0.19	7.49
29/07/20 09:34:54 PM	20.00	14.33	0.00	3612	25.34	1023.46	0.19	7.58
29/07/20 09:41:31 PM	20.00	15.25	0.00	3612	25.53	1023.49	0.19	7.66
29/07/20 09:48:08 PM	20.00	16.00	0.00	3611	25.65	1023.57	0.20	7.76
29/07/20 09:54:44 PM	20.00	15.92	0.00	3610	25.66	1023.69	0.20	7.92
29/07/20 10:01:21 PM	20.00	15.42	0.00	3611	25.66	1023.79	0.21	8.11
29/07/20 10:15:06 PM	20.00	15.33	0.00	3609	25.64	1023.97	0.24	8.53
29/07/20 10:21:42 PM	20.00	16.50	0.00	3609	25.67	1024.15	0.27	8.78
29/07/20 10:28:18 PM	20.00	17.08	0.00	3608	25.67	1024.22	0.32	9.11
29/07/20 10:34:54 PM	20.00	17.00	0.00	3609	25.68	1024.30	0.41	9.59
29/07/20 10:41:30 PM	20.00	16.92	0.00	3608	25.67	1024.37	0.33	10.12
29/07/20 10:48:07 PM	20.00	16.42	0.00	3608	25.68	1024.44	0.40	10.48
29/07/20 10:54:44 PM	20.00	16.00	0.00	3608	25.68	1024.56	0.48	10.91
29/07/20 11:01:21 PM	20.00	15.33	0.00	3608	25.93	1024.63	0.68	11.47
29/07/20 11:08:01 PM	20.00	18.92	0.00	3608	26.68	1024.76	0.61	13.06
29/07/20 11:14:38 PM	20.00	22.00	0.00	3607	25.98	1024.86	0.27	13.93
29/07/20 11:21:15 PM	20.00	20.50	0.00	3607	26.29	1024.91	0.65	13.70
29/07/20 11:27:53 PM	20.00	19.42	0.00	3606	26.62	1025.04	0.85	15.15
29/07/20 11:34:30 PM	20.00	19.42	0.00	3604	26.51	1025.18	0.81	17.32
29/07/20 11:41:09 PM	20.00	18.33	0.00	3606	26.68	1025.27	0.66	18.53
29/07/20 11:47:48 PM	20.00	21.08	0.00	3606	26.85	1025.28	0.56	18.79
29/07/20 11:54:26 PM	20.00	23.33	0.00	3605	27.49	1025.32	0.72	18.57
30/07/20 12:01:04 AM	20.00	24.67	0.00	3605	27.61	1025.42	0.82	19.25
30/07/20 12:07:42 AM	20.00	27.75	0.00	3605	27.29	1025.46	0.85	21.27
30/07/20 12:14:21 AM	20.00	30.50	0.00	3604	26.83	1025.56	0.82	23.47
30/07/20 12:21:01 AM	20.00	31.25	0.00	3605	27.03	1025.64	0.85	24.10
30/07/20 12:27:40 AM	20.00	33.00	0.00	3605	26.94	1025.72	0.85	25.10
30/07/20 12:34:20 AM	20.00	34.92	0.00	3605	27.17	1025.82	0.85	25.64
30/07/20 12:40:59 AM	20.00	36.92	0.00	3604	27.64	1025.91	0.86	25.83
30/07/20 12:47:37 AM	20.00	38.00	0.00	3604	27.57	1025.95	0.85	25.90
30/07/20 12:54:16 AM	20.00	37.42	0.00	3605	27.69	1025.99	0.85	25.73
30/07/20 01:00:55 AM	20.00	36.33	0.00	3605	27.48	1025.98	0.81	26.08
30/07/20 01:14:46 AM	20.00	36.00	0.00	3604	27.47	1025.96	0.85	27.10
30/07/20 01:21:24 AM	20.00	36.00	0.00	3604	26.93	1025.95	0.81	26.44
30/07/20 01:28:02 AM	20.00	36.17	0.00	3604	27.44	1025.91	0.79	24.70
30/07/20 01:34:40 AM	20.00	36.50	0.00	3604	27.68	1025.88	0.85	23.80
30/07/20 01:41:18 AM	20.00	37.00	0.00	3604	27.22	1025.84	0.82	23.74
30/07/20 01:55:07 AM	20.00	36.92	0.00	3604	27.69	1025.69	0.85	23.93
30/07/20 02:01:46 AM	20.00	37.00	0.00	3604	27.69	1025.55	0.86	24.96
30/07/20 02:08:26 AM	20.00	37.00	0.00	3603	27.69	1025.41	0.85	25.65
30/07/20 02:15:05 AM	20.00	37.00	0.00	3603	27.69	1025.30	0.85	25.63
30/07/20 02:21:43 AM	20.00	37.00	0.00	3602	27.69	1025.22	0.85	26.26
30/07/20 02:28:22 AM	20.00	36.75	0.00	3603	27.30	1025.17	0.61	25.70
30/07/20 02:35:01 AM	20.00	36.00	0.00	3602	27.69	1025.11	0.86	25.06
30/07/20 02:41:41 AM	20.00	36.50	0.00	3602	27.70	1024.99	0.86	25.77
30/07/20 02:48:20 AM	20.00	37.00	0.00	3602	27.70	1024.95	0.86	25.99
30/07/20 02:54:58 AM	20.00	36.92	0.00	3601	27.70	1024.83	0.86	26.57
30/07/20 03:01:37 AM	20.00	36.83	0.00	3601	27.70	1024.75	0.86	27.21
30/07/20 03:08:17 AM	20.00	37.00	0.00	3600	27.70	1024.73	0.86	28.63
30/07/20 03:14:57 AM	20.00	36.83	0.00	3601	27.64	1024.65	0.82	29.26
30/07/20 03:21:36 AM	20.00	31.25	0.00	3601	28.20	1024.63	0.83	28.47
30/07/20 03:28:15 AM	20.00	30.00	0.00	3600	28.24	1024.57	0.85	28.59
30/07/20 03:34:55 AM	20.00	30.00	0.00	3600	27.97	1024.57	0.82	29.02
30/07/20 03:41:33 AM	20.00	29.92	0.00	3600	27.83	1024.61	0.82	27.69
30/07/20 03:48:13 AM	20.00	32.17	0.00	3601	27.85	1024.63	0.76	26.55
30/07/20 03:54:53 AM	20.00	32.67	0.00	3601	27.75	1024.60	0.71	25.50
30/07/20 04:01:31 AM	20.00	33.00	0.00	3600	27.69	1024.56	0.70	24.95
30/07/20 04:08:09 AM	20.00	33.00	0.00	3600	27.70	1024.51	0.86	24.89
30/07/20 04:14:49 AM	20.00	33.50	0.00	3600	27.70	1024.46	0.85	25.92
30/07/20 04:21:28 AM	20.00	34.00	0.00	3600	27.70	1024.50	0.85	26.50
30/07/20 04:28:07 AM	20.00	34.00	0.00	3599	27.69	1024.59	0.85	27.27
30/07/20 04:34:47 AM	20.00	34.00	0.00	3599	27.86	1024.67	0.85	27.84
30/07/20 04:41:26 AM	20.00	35.00	0.00	3598	28.56	1024.63	0.85	27.89
30/07/20 04:48:07 AM	20.00	36.58	0.00	3599	28.29	1024.60	0.85	27.30
30/07/20 04:54:45 AM	20.00	37.00	0.00	3599	27.79	1024.61	0.85	26.91
30/07/20 05:01:24 AM	20.00	37.00	0.00	3599	27.77	1024.63	0.85	26.71
30/07/20 05:08:04 AM	20.00	37.58	0.00	3598	27.75	1024.61	0.85	26.26
30/07/20 05:14:43 AM	20.00	37.92	0.00	3599	27.88	1024.63	0.85	25.51
30/07/20 05:21:21 AM	20.00	38.00	0.00	3598	27.63	1024.66	0.85	25.07
30/07/20 05:28:01 AM	20.00	38.00	0.00	3598	27.57	1024.55	0.85	24.52
30/07/20 05:34:39 AM	20.00	38.00	0.00	3597	27.69	1024.55	0.85	24.32
30/07/20 05:41:18 AM	20.00	38.00	0.00	3598	27.70	1024.52	0.84	24.60
30/07/20 05:47:57 AM	20.00	38.00	0.00	3597	27.69	1024.61	0.81	24.27
30/07/20 05:54:36 AM	20.00	38.00	0.00	3597	27.69	1024.68	0.76	24.16
30/07/20 06:01:15 AM	20.00	38.00	0.00	3597	27.68	1024.72	0.71	23.90
30/07/20 06:07:54 AM	20.00	38.00	0.00	3597	27.48	1024.83	0.64	23.42
30/07/20 06:14:33 AM	20.00	38.00	0.00	3597	27.68	1024.88	0.61	23.18
30/07/20 06:21:12 AM	20.00	38.83	0.00	3597	27.68	1024.98	0.54	22.72
30/07/20 06:27:50 AM	20.00	39.75	0.00	3595	27.68	1025.09	0.45	21.89
30/07/20 06:34:29 AM	20.00	41.33	0.00	3597	27.67	1025.13	0.36	21.06
30/07/20 06:41:06 AM	20.00	44.50	0.00	3596	27.68	1025.20	0.32	20.03
30/07/20 06:47:45 AM	20.00	47.58	0.00	3596	27.67	1025.27	0.24	19.29
30/07/20 06:54:23 AM	20.00	52.00	0.00	3596	27.67	1025.36	0.22	18.52
30/07/20 07:01:01 AM	20.00	60.67	0.00	3597	27.67	1025.43	0.21	17.36
30/07/20 07:07:39 AM	20.00	76.75	0.00	3596	27.66	1025.44	0.20	15.82
30/07/20 07:14:16 AM	20.00	95.75	0.00	3596	27.66	1025.40	0.20	14.43
30/07/20 07:20:54 AM	20.00	114.67	0.00	3597	27.55	1025.45	0.19	13.25
30/07/20 07:27:31 AM	20.00	130.50	0.00	3596	27.36	1025.44	0.19	12.27
30/07/20 07:34:08 AM	20.00	141.50	0.00	3596	27.20	1025.37	0.19	11.40
30/07/20 07:40:45 AM	20.00	143.58	0.00	3596	27.10	1025.28	0.18	10.53
30/07/20 07:47:22 AM	20.00	136.17	0.00	3597	26.97	1025.23	0.19	9.79
30/07/20 07:53:59 AM	20.00	123.08	0.00	3596	27.06	1025.24	0.18	9.10
30/07/20 08:00:36 AM	20.00	109.17	0.00	3596	27.05	1025.29	0.18	8.49
30/07/20 08:07:13 AM	20.00	97.92	0.00	3596	27.04	1025.34	0.18	7.96
30/07/20 08:13:50 AM	20.00	88.00	0.00	3595	27.05	1025.35	0.18	7.48
30/07/20 08:20:26 AM	20.00	74.92	0.00	3595	27.05	1025.42	0.18	7.17
30/07/20 08:27:02 AM	20.00	59.50	0.00	3593	27.05	1025.43	0.18	7.00
30/07/20 08:33:39 AM	20.00	48.83	0.00	3594	27.05	1025.45	0.18	6.86
30/07/20 08:40:16 AM	20.00	42.50	0.00	3594	27.05	1025.53	0.18	6.71
30/07/20 08:46:52 AM	20.00	33.42	0.00	3593	27.05	1025.51	0.18	6.61
30/07/20 08:53:29 AM	20.00	29.50	0.00	3594	27.05	1025.59	0.18	6.48
30/07/20 09:00:06 AM	20.00	25.42	0.00	3593	27.05	1025.73	0.18	6.39
30/07/20 09:06:42 AM	20.00	26.67	0.00	3592	27.05	1025.74	0.18	6.26
30/07/20 09:13:18 AM	20.00	28.08	0.00	3593	27.05	1025.69	0.18	6.08
30/07/20 09:19:55 AM	20.00	21.25	0.00	3593	27.05	1025.74	0.18	6.03
30/07/20 09:26:31 AM	20.00	17.42	0.00	3591	27.05	1025.72	0.19	5.97
30/07/20 09:33:07 AM	20.00	20.50	0.00	3591	27.05	1025.72	0.18	5.83
30/07/20 09:39:43 AM	20.00	21.92	0.00	3591	27.05	1025.79	0.18	5.66
30/07/20 09:46:19 AM	20.00	20.00	0.00	3591	27.05	1025.81	0.18	5.57
30/07/20 09:52:56 AM	20.00	14.42	0.00	3591	27.05	1025.84	0.18	5.49
30/07/20 09:59:32 AM	20.00	13.83	0.00	3590	27.03	1025.94	0.18	5.41
30/07/20 10:06:09 AM	20.00	16.17	0.00	3590	26.98	1025.96	0.18	5.24
30/07/20 10:12:45 AM	20.00	16.33	0.00	3589	26.90	1026.07	0.19	5.14
30/07/20 10:19:22 AM	20.00	16.17	0.00	3590	26.91	1026.16	0.18	5.07
30/07/20 10:25:59 AM	20.00	12.83	0.00	3590	27.01	1026.22	0.18	5.12
30/07/20 10:32:35 AM	20.00	11.00	0.00	3589	27.02	1026.21	0.18	5.28
30/07/20 10:39:12 AM	20.00	7.92	0.00	3588	26.98	1026.23	0.18	5.52
30/07/20 10:45:48 AM	20.00	4.42	0.00	3588	26.84	1026.24	0.18	5.83
30/07/20 10:52:24 AM	20.00	4.00	0.00	3588	26.69	1026.28	0.18	6.03
30/07/20 10:59:01 AM	20.00	4.00	0.00	3587	26.40	1026.33	0.18	6.11
30/07/20 11:05:37 AM	20.00	4.00	0.00	3586	26.14	1026.23	0.18	6.00
30/07/20 11:12:13 AM	20.00	7.58	0.00	3587	26.41	1026.23	0.18	5.79
30/07/20 11:18:50 AM	20.00	13.33	0.00	3586	26.87	1026.26	0.18	5.55
30/07/20 11:25:26 AM	20.00	16.08	0.00	3586	27.04	1026.30	0.18	5.32
30/07/20 11:32:03 AM	20.00	18.17	0.00	3586	27.04	1026.28	0.18	5.12
30/07/20 11:38:39 AM	20.00	20.50	0.00	3586	27.04	1026.27	0.18	4.98
30/07/20 11:45:16 AM	20.00	21.42	0.00	3586	27.03	1026.16	0.18	4.84
30/07/20 11:51:52 AM	20.00	20.17	0.00	3585	27.02	1026.06	0.18	4.76
30/07/20 11:58:28 AM	20.00	20.83	0.00	3586	26.95	1026.08	0.18	4.69
30/07/20 12:05:04 PM	20.00	19.42	0.00	3585	26.69	1026.12	0.18	4.61
30/07/20 12:11:40 PM	20.00	17.50	0.00	3585	26.27	1026.25	0.18	4.54
30/07/20 12:18:16 PM	20.00	17.50	0.00	3585	26.22	1026.31	0.19	4.49
30/07/20 12:24:53 PM	20.00	16.25	0.00	3584	26.10	1026.25	0.19	4.45
30/07/20 12:31:29 PM	20.00	16.33	0.00	3583	26.05	1026.24	0.18	4.43
30/07/20 12:38:05 PM	20.00	17.75	0.00	3585	26.05	1026.30	0.18	4.37
30/07/20 12:44:41 PM	20.00	17.83	0.00	3583	26.04	1026.35	0.18	4.31
30/07/20 12:51:17 PM	20.00	15.50	0.00	3583	26.05	1026.35	0.18	4.32
30/07/20 12:57:54 PM	20.00	12.75	0.00	3583	26.05	1026.38	0.18	4.38
30/07/20 01:04:30 PM	20.00	11.50	0.00	3583	26.05	1026.31	0.19	4.43
30/07/20 01:11:06 PM	20.00	10.67	0.00	3583	26.05	1026.29	0.18	4.45
30/07/20 01:17:42 PM	20.00	11.17	0.00	3582	26.05	1026.28	0.18	4.41
30/07/20 01:24:18 PM	20.00	12.92	0.00	3582	26.05	1026.23	0.18	4.28
30/07/20 01:30:54 PM	20.00	13.25	0.00	3581	26.05	1026.19	0.18	4.17
30/07/20 01:37:30 PM	20.00	12.08	0.00	3581	26.05	1026.16	0.18	4.14
30/07/20 01:44:07 PM	20.00	10.58	0.00	3582	26.05	1026.13	0.18	4.17
30/07/20 01:50:42 PM	20.00	12.25	0.00	3580	26.05	1026.08	0.18	4.10
30/07/20 01:57:18 PM	20.00	11.50	0.00	3581	26.05	1026.01	0.18	4.08
30/07/20 02:03:55 PM	20.00	9.92	0.00	3581	26.05	1025.94	0.18	4.09
30/07/20 02:10:31 PM	20.00	6.42	0.00	3581	26.05	1025.86	0.18	4.09
30/07/20 02:17:07 PM	20.00	8.33	0.00	3580	26.05	1025.73	0.18	4.03
30/07/20 02:23:44 PM	20.00	11.00	0.00	3579	26.05	1025.69	0.18	3.94
30/07/20 02:30:20 PM	20.00	9.83	0.00	3580	26.06	1025.63	0.18	3.91
30/07/20 02:36:56 PM	20.00	10.00	0.00	3579	26.05	1025.61	0.18	3.84
30/07/20 02:43:32 PM	20.00	11.92	0.00	3579	26.06	1025.56	0.18	3.73
30/07/20 02:50:09 PM	20.00	10.50	0.00	3579	26.27	1025.48	0.18	3.67
30/07/20 02:56:44 PM	20.00	8.42	0.00	3578	26.05	1025.33	0.18	3.66
30/07/20 03:03:22 PM	20.00	5.42	0.00	3579	26.05	1025.36	0.18	3.68
30/07/20 03:09:58 PM	20.00	3.08	0.00	3579	26.05	1025.40	0.18	3.69
30/07/20 03:16:34 PM	20.00	1.42	0.00	3578	26.05	1025.45	0.18	3.69
30/07/20 03:23:11 PM	20.00	4.00	0.00	3578	26.05	1025.47	0.18	3.61
30/07/20 03:29:46 PM	20.00	6.33	0.00	3577	26.05	1025.47	0.19	3.51
30/07/20 03:36:22 PM	20.00	6.00	0.00	3577	26.05	1025.41	0.18	3.47
30/07/20 03:42:59 PM	20.00	2.50	0.00	3577	26.05	1025.47	0.18	3.45
30/07/20 03:49:34 PM	20.00	1.67	0.00	3576	26.10	1025.49	0.18	3.38
30/07/20 03:56:10 PM	20.00	1.00	0.00	3577	26.05	1025.47	0.18	3.34
30/07/20 04:02:46 PM	20.00	2.50	0.00	3576	26.04	1025.52	0.18	3.29
30/07/20 04:09:22 PM	20.00	2.08	0.00	3575	26.04	1025.54	0.18	3.22
30/07/20 04:15:59 PM	20.00	0.00	0.00	3576	26.04	1025.51	0.18	3.11
30/07/20 04:22:36 PM	20.00	0.00	0.00	3576	26.04	1025.40	0.18	3.06
30/07/20 04:29:11 PM	20.00	0.00	0.00	3575	26.05	1025.38	0.19	2.97
30/07/20 04:35:47 PM	20.00	0.00	0.00	3575	26.05	1025.27	0.18	2.89
30/07/20 04:42:23 PM	20.00	0.00	0.00	3575	26.04	1025.15	0.19	2.77
30/07/20 04:49:00 PM	20.00	0.25	0.00	3574	26.04	1025.09	0.19	2.64
30/07/20 04:55:35 PM	20.00	0.00	0.00	3573	26.04	1025.10	0.19	2.48
30/07/20 05:02:11 PM	20.00	0.00	0.00	3573	26.04	1025.00	0.18	2.39
30/07/20 05:08:48 PM	20.00	0.00	0.00	3573	26.05	1024.94	0.18	2.29
30/07/20 05:15:24 PM	20.00	0.00	0.00	3572	26.05	1024.85	0.18	2.11
30/07/20 05:22:00 PM	20.00	0.00	0.00	3572	26.05	1024.81	0.19	2.00
30/07/20 05:28:35 PM	20.00	0.00	0.00	3572	26.05	1024.69	0.18	1.85
30/07/20 05:35:10 PM	20.00	0.17	0.00	3571	26.05	1024.66	0.19	1.72
30/07/20 05:41:46 PM	20.00	0.00	0.00	3567	26.05	1024.64	0.18	1.68
30/07/20 05:48:22 PM	20.00	0.00	0.00	3567	26.05	1024.61	0.18	1.63
30/07/20 05:54:58 PM	20.00	0.08	0.00	3570	26.05	1024.61	0.18	1.61
30/07/20 06:01:34 PM	20.00	0.75	0.00	3570	26.05	1024.64	0.18	1.55
30/07/20 06:08:10 PM	20.00	1.75	0.00	3569	26.05	1024.67	0.18	1.37
30/07/20 06:14:46 PM	20.00	2.00	0.00	3569	26.05	1024.67	0.18	1.25
30/07/20 06:21:22 PM	20.00	2.00	0.00	3570	26.05	1024.56	0.18	1.16
30/07/20 06:27:58 PM	20.00	2.00	0.00	3570	26.05	1024.54	0.18	1.11
30/07/20 06:34:34 PM	20.00	1.83	0.00	3569	26.05	1024.59	0.18	1.11
30/07/20 06:41:10 PM	20.00	2.58	0.00	3569	26.05	1024.64	0.18	1.09
30/07/20 06:47:46 PM	20.00	3.17	0.00	3568	26.05	1024.64	0.18	0.97
30/07/20 06:54:22 PM	20.00	2.42	0.00	3569	26.05	1024.59	0.18	0.90
30/07/20 07:00:58 PM	20.00	1.00	0.00	3568	26.05	1024.57	0.18	1.01
30/07/20 07:07:34 PM	20.00	0.17	0.00	3567	26.05	1024.60	0.18	1.09
30/07/20 07:14:09 PM	20.00	0.00	0.00	3566	26.05	1024.62	0.18	1.10
30/07/20 07:20:44 PM	20.00	0.00	0.00	3566	26.05	1024.60	0.19	1.08
30/07/20 07:27:20 PM	20.00	0.00	0.00	3566	26.05	1024.64	0.19	1.11
30/07/20 07:33:56 PM	20.00	0.00	0.00	3565	26.05	1024.54	0.18	1.13
30/07/20 07:40:31 PM	20.00	0.00	0.00	3567	26.05	1024.48	0.18	1.13
30/07/20 07:47:08 PM	20.00	1.08	0.00	3565	26.05	1024.51	0.18	1.01
30/07/20 07:53:44 PM	20.00	3.67	0.00	3565	26.05	1024.51	0.18	0.83
30/07/20 08:00:20 PM	20.00	3.83	0.00	3565	26.05	1024.52	0.18	0.74
30/07/20 08:06:56 PM	20.00	2.75	0.00	3565	26.04	1024.56	0.18	0.72
30/07/20 08:13:32 PM	20.00	1.25	0.00	3564	26.04	1024.66	0.18	0.75
30/07/20 08:20:08 PM	20.00	1.50	0.00	3564	26.04	1024.69	0.19	0.78
30/07/20 08:26:44 PM	20.00	1.42	0.00	3564	26.04	1024.81	0.18	0.80
30/07/20 08:33:20 PM	20.00	7.75	0.00	3564	26.04	1024.93	0.18	0.77
30/07/20 08:39:56 PM	20.00	5.33	0.00	3563	26.04	1024.99	0.18	0.81
30/07/20 08:46:32 PM	20.00	4.25	0.00	3563	26.04	1025.03	0.18	0.74
30/07/20 08:53:08 PM	20.00	2.83	0.00	3562	26.04	1025.00	0.19	0.60
30/07/20 08:59:44 PM	20.00	1.33	0.00	3562	26.05	1025.05	0.18	0.60
30/07/20 09:06:20 PM	20.00	0.00	0.00	3561	26.07	1025.16	0.18	0.66
30/07/20 09:12:56 PM	20.00	0.00	0.00	3561	26.13	1025.24	0.19	0.61
30/07/20 09:19:32 PM	20.00	0.00	0.00	3561	26.23	1025.23	0.19	0.54
30/07/20 09:26:08 PM	20.00	0.00	0.00	3561	26.33	1025.17	0.19	0.60
30/07/20 09:32:44 PM	20.00	0.00	0.00	3561	26.57	1025.18	0.20	0.72
30/07/20 09:39:20 PM	20.00	0.00	0.00	3558	26.66	1025.25	0.20	0.99
30/07/20 09:45:55 PM	20.00	0.00	0.00	3558	26.67	1025.39	0.22	1.26
30/07/20 09:52:31 PM	20.00	1.75	0.00	3558	26.68	1025.48	0.30	1.83
30/07/20 09:59:06 PM	20.00	7.25	0.00	3558	26.68	1025.60	0.39	2.86
30/07/20 10:05:41 PM	20.00	9.67	0.00	3557	26.68	1025.74	0.45	4.33
30/07/20 10:12:16 PM	20.00	102.25	0.00	3556	26.68	1025.86	0.46	5.92
30/07/20 10:18:51 PM	20.00	36.25	0.00	3556	26.68	1025.96	0.44	7.09
30/07/20 10:25:28 PM	20.00	26.75	0.00	3555	26.68	1025.97	0.61	8.14
30/07/20 10:32:05 PM	20.00	22.00	0.00	3556	26.85	1026.08	0.62	9.58
30/07/20 10:38:42 PM	20.00	23.58	0.00	3555	27.65	1026.13	0.54	10.71
30/07/20 10:45:19 PM	20.00	20.50	0.00	3554	27.15	1026.11	0.70	11.41
30/07/20 10:51:56 PM	20.00	18.50	0.00	3554	26.69	1026.22	0.61	12.46
30/07/20 10:58:33 PM	20.00	18.92	0.00	3553	26.69	1026.27	0.46	13.03
30/07/20 11:05:10 PM	20.00	19.33	0.00	3553	26.72	1026.19	0.70	12.97
30/07/20 11:11:48 PM	20.00	19.25	0.00	3553	26.71	1026.15	0.71	13.67
30/07/20 11:18:25 PM	20.00	20.33	0.00	3551	26.88	1026.21	0.66	14.46
30/07/20 11:25:03 PM	20.00	21.67	0.00	3552	27.10	1026.25	0.81	15.29
30/07/20 11:31:40 PM	20.00	22.92	0.00	3551	27.47	1026.27	0.85	16.60
30/07/20 11:38:19 PM	20.00	25.08	0.00	3550	27.64	1026.30	0.85	18.48
30/07/20 11:44:57 PM	20.00	26.58	0.00	3549	27.68	1026.30	0.85	20.39
30/07/20 11:51:35 PM	20.00	26.50	0.00	3548	27.69	1026.40	0.85	22.14
30/07/20 11:58:13 PM	20.00	26.75	0.00	3548	27.77	1026.30	0.85	23.38
31/07/20 12:04:52 AM	20.00	27.42	0.00	3548	27.69	1026.23	0.85	24.04
31/07/20 12:11:31 AM	20.00	27.83	0.00	3547	27.69	1026.22	0.85	24.76
31/07/20 12:18:10 AM	20.00	27.08	0.00	3547	27.69	1026.22	0.85	25.34
31/07/20 12:24:49 AM	20.00	26.33	0.00	3546	27.70	1026.21	0.85	25.72
31/07/20 12:31:29 AM	20.00	26.00	0.00	3545	27.70	1026.17	0.85	26.10
31/07/20 12:38:07 AM	20.00	26.58	0.00	3545	27.70	1026.07	0.85	26.29
31/07/20 12:44:47 AM	20.00	27.25	0.00	3545	27.70	1025.94	0.85	26.33
31/07/20 12:51:26 AM	20.00	29.75	0.00	3545	27.69	1025.88	0.85	26.51
31/07/20 12:58:05 AM	20.00	31.42	0.00	3543	27.69	1025.89	0.85	27.03
31/07/20 01:04:44 AM	20.00	32.58	0.00	3543	27.72	1025.78	0.86	27.68
31/07/20 01:11:24 AM	20.00	33.00	0.00	3542	28.15	1025.67	0.86	28.04
31/07/20 01:18:04 AM	20.00	33.00	0.00	3543	28.69	1025.51	0.85	28.37
31/07/20 01:24:43 AM	20.00	33.00	0.00	3542	28.69	1025.40	0.85	28.25
31/07/20 01:31:22 AM	20.00	32.58	0.00	3541	28.66	1025.16	0.86	27.71
31/07/20 01:38:01 AM	20.00	33.00	0.00	3542	28.42	1024.96	0.85	26.90
31/07/20 01:44:40 AM	20.00	33.00	0.00	3542	28.68	1024.89	0.85	26.49
31/07/20 01:51:20 AM	20.00	33.75	0.00	3541	28.69	1024.85	0.86	26.84
31/07/20 01:58:00 AM	20.00	34.00	0.00	3542	28.68	1024.75	0.85	27.00
31/07/20 02:04:38 AM	20.00	34.08	0.00	3540	28.25	1024.65	0.85	26.39
31/07/20 02:11:17 AM	20.00	34.67	0.00	3541	27.70	1024.51	0.86	26.30
31/07/20 02:17:56 AM	20.00	35.42	0.00	3540	27.70	1024.46	0.86	26.83
31/07/20 02:24:35 AM	20.00	36.00	0.00	3539	27.69	1024.46	0.86	27.28
31/07/20 02:31:15 AM	20.00	36.92	0.00	3539	27.69	1024.38	0.86	27.63
31/07/20 02:37:54 AM	20.00	37.58	0.00	3539	27.69	1024.24	0.86	27.70
31/07/20 02:44:33 AM	20.00	38.00	0.00	3538	27.69	1024.17	0.86	27.92
31/07/20 02:51:13 AM	20.00	38.17	0.00	3537	27.71	1024.02	0.86	28.37
31/07/20 02:57:52 AM	20.00	38.92	0.00	3536	28.11	1023.89	0.86	29.06
31/07/20 03:04:32 AM	20.00	39.25	0.00	3536	28.04	1023.79	0.86	29.97
31/07/20 03:11:12 AM	20.00	40.00	0.00	3536	28.01	1023.73	0.86	30.23
31/07/20 03:17:52 AM	20.00	40.00	0.00	3536	28.46	1023.65	0.85	29.81
31/07/20 03:31:42 AM	20.00	40.00	0.00	3535	28.70	1023.49	0.86	28.91
31/07/20 03:38:21 AM	20.00	40.33	0.00	3535	28.68	1023.46	0.85	28.73
31/07/20 03:45:00 AM	20.00	41.00	0.00	3534	28.70	1023.43	0.85	28.79
31/07/20 03:51:40 AM	20.00	41.33	0.00	3534	28.66	1023.33	0.85	29.11
31/07/20 03:58:20 AM	20.00	41.92	0.00	3533	28.65	1023.30	0.85	28.50
31/07/20 04:04:59 AM	20.00	42.00	0.00	3532	28.51	1023.26	0.85	28.62
31/07/20 04:11:39 AM	20.00	42.50	0.00	3532	28.68	1023.24	0.85	28.47
31/07/20 04:18:18 AM	20.00	43.00	0.00	3532	28.70	1023.30	0.85	28.85
31/07/20 04:24:57 AM	20.00	43.00	0.00	3531	28.60	1023.34	0.85	29.43
31/07/20 04:31:37 AM	20.00	43.00	0.00	3532	28.64	1023.26	0.84	28.84
31/07/20 04:38:16 AM	20.00	43.00	0.00	3532	28.64	1023.29	0.85	27.87
31/07/20 04:44:56 AM	20.00	43.00	0.00	3531	27.76	1023.22	0.80	27.80
31/07/20 04:51:35 AM	20.00	43.00	0.00	3531	27.98	1023.22	0.84	26.94
31/07/20 04:58:15 AM	20.00	42.75	0.00	3531	28.02	1023.26	0.77	26.41
31/07/20 05:04:53 AM	20.00	42.25	0.00	3530	27.85	1023.21	0.82	25.43
31/07/20 05:11:32 AM	20.00	42.00	0.00	3530	27.70	1023.19	0.76	25.16
31/07/20 05:18:11 AM	20.00	42.00	0.00	3529	27.70	1023.25	0.79	25.44
31/07/20 05:24:50 AM	20.00	42.00	0.00	3529	27.70	1023.21	0.79	25.69
31/07/20 05:31:30 AM	20.00	42.00	0.00	3529	27.69	1023.27	0.79	25.96
31/07/20 05:38:09 AM	20.00	42.00	0.00	3527	27.70	1023.26	0.80	25.72
31/07/20 05:44:48 AM	20.00	42.00	0.00	3528	27.70	1023.26	0.77	24.97
31/07/20 05:51:27 AM	20.00	42.00	0.00	3529	27.75	1023.28	0.77	24.61
31/07/20 05:58:06 AM	20.00	42.42	0.00	3528	27.70	1023.18	0.71	24.08
31/07/20 06:04:46 AM	20.00	42.08	0.00	3527	27.74	1023.12	0.68	24.01
31/07/20 06:11:24 AM	20.00	42.00	0.00	3528	27.69	1023.09	0.62	24.67
31/07/20 06:18:04 AM	20.00	42.00	0.00	3527	27.68	1023.10	0.42	24.67
31/07/20 06:24:43 AM	20.00	42.58	0.00	3527	27.67	1023.13	0.28	23.38
31/07/20 06:31:20 AM	20.00	45.67	0.00	3527	29.17	1023.12	0.25	21.36
31/07/20 06:37:58 AM	20.00	52.17	0.00	3527	28.60	1023.11	0.26	19.61
31/07/20 06:44:37 AM	20.00	60.83	0.00	3527	28.28	1023.01	0.23	18.34
31/07/20 06:58:23 AM	20.00	84.50	0.00	3527	27.69	1022.95	0.21	16.13
31/07/20 07:05:01 AM	20.00	99.25	0.00	3527	29.48	1022.82	0.22	15.05
31/07/20 07:11:39 AM	20.00	114.08	0.00	3527	29.27	1022.71	0.20	14.03
31/07/20 07:18:15 AM	20.00	127.58	0.00	3527	28.64	1022.62	0.20	13.04
31/07/20 07:24:53 AM	20.00	137.67	0.00	3527	28.42	1022.56	0.19	12.13
31/07/20 07:31:30 AM	20.00	141.00	0.00	3527	28.17	1022.69	0.19	11.32
31/07/20 07:38:06 AM	20.00	140.00	0.00	3526	28.09	1022.71	0.19	10.70
31/07/20 07:44:42 AM	20.00	82.83	0.00	3526	28.07	1022.56	0.19	10.11
31/07/20 07:51:18 AM	20.00	52.00	0.00	3525	28.19	1022.44	0.18	9.55
31/07/20 07:57:54 AM	20.00	32.17	0.00	3525	28.05	1022.42	0.18	9.10
31/07/20 08:04:30 AM	20.00	34.00	0.00	3524	28.05	1022.47	0.18	8.70
31/07/20 08:11:06 AM	20.00	31.83	0.00	3525	28.05	1022.49	0.18	8.45
31/07/20 08:17:43 AM	20.00	32.67	0.00	3524	28.05	1022.47	0.19	8.29
31/07/20 08:24:19 AM	20.00	27.75	0.00	3524	28.05	1022.48	0.18	8.03
31/07/20 08:30:56 AM	20.00	32.58	0.00	3524	28.05	1022.58	0.18	7.82
31/07/20 08:37:33 AM	20.00	35.67	0.00	3523	28.05	1022.52	0.18	7.61
31/07/20 08:44:10 AM	20.00	45.75	0.00	3523	28.05	1022.41	0.18	7.45
31/07/20 08:50:47 AM	20.00	42.92	0.00	3523	28.05	1022.44	0.18	7.46
31/07/20 08:57:22 AM	20.00	43.42	0.00	3521	28.05	1022.52	0.18	7.44
31/07/20 09:03:59 AM	20.00	42.25	0.00	3521	28.05	1022.53	0.18	7.42
31/07/20 09:10:36 AM	20.00	40.42	0.00	3521	28.05	1022.60	0.18	7.45
31/07/20 09:17:13 AM	20.00	39.58	0.00	3520	28.34	1022.65	0.18	7.48
31/07/20 09:23:50 AM	20.00	39.83	0.00	3520	28.05	1022.71	0.19	7.39
31/07/20 09:30:26 AM	20.00	40.67	0.00	3519	28.04	1022.72	0.18	7.29
31/07/20 09:43:50 AM	20.00	28.00	0.00	3518	28.04	1022.70	0.18	7.14
31/07/20 09:50:27 AM	20.00	27.08	0.00	3518	28.04	1022.61	0.18	7.08
31/07/20 09:57:04 AM	20.00	27.33	0.00	3517	28.04	1022.50	0.19	6.97
31/07/20 10:03:41 AM	20.00	26.33	0.00	3516	28.04	1022.62	0.18	6.82
31/07/20 10:10:16 AM	20.00	26.50	0.00	3515	28.04	1022.78	0.18	6.74
31/07/20 10:16:53 AM	20.00	25.33	0.00	3516	28.04	1022.74	0.18	6.69
31/07/20 10:23:30 AM	20.00	21.92	0.00	3515	28.04	1022.81	0.19	6.68
31/07/20 10:30:06 AM	20.00	26.33	0.00	3514	28.04	1022.95	0.18	6.56
31/07/20 10:36:43 AM	20.00	27.58	0.00	3513	28.03	1022.95	0.18	6.48
31/07/20 10:43:20 AM	20.00	25.00	0.00	3513	28.04	1022.95	0.19	6.46
31/07/20 10:49:57 AM	20.00	23.50	0.00	3513	28.04	1023.04	0.18	6.42
31/07/20 10:56:33 AM	20.00	22.92	0.00	3512	28.02	1022.92	0.18	6.38
31/07/20 11:03:09 AM	20.00	20.42	0.00	3512	28.02	1022.82	0.18	6.37
31/07/20 11:09:46 AM	20.00	19.33	0.00	3511	28.03	1022.76	0.18	6.44
31/07/20 11:16:22 AM	20.00	16.33	0.00	3509	27.98	1022.85	0.18	6.68
31/07/20 11:22:58 AM	20.00	14.50	0.00	3510	27.96	1022.92	0.18	6.91
31/07/20 11:29:35 AM	20.00	13.17	0.00	3510	28.02	1022.90	0.18	6.98
31/07/20 11:36:12 AM	20.00	14.83	0.00	3509	27.96	1022.75	0.18	7.01
31/07/20 11:42:48 AM	20.00	13.83	0.00	3508	27.89	1022.81	0.18	7.12
31/07/20 11:49:24 AM	20.00	14.92	0.00	3507	27.77	1022.78	0.19	7.17
31/07/20 11:56:01 AM	20.00	15.67	0.00	3507	27.72	1022.87	0.18	7.17
31/07/20 12:02:38 PM	20.00	17.83	0.00	3506	27.76	1022.89	0.18	7.08
31/07/20 12:09:15 PM	20.00	16.58	0.00	3506	27.89	1022.84	0.18	7.02
31/07/20 12:15:51 PM	20.00	16.50	0.00	3505	27.72	1022.83	0.18	6.92
31/07/20 12:22:28 PM	20.00	17.50	0.00	3505	27.60	1022.73	0.18	6.85
31/07/20 12:29:05 PM	20.00	13.17	0.00	3504	27.55	1022.70	0.18	7.10
31/07/20 12:35:42 PM	20.00	11.25	0.00	3503	27.31	1022.74	0.19	7.44
31/07/20 12:42:18 PM	20.00	12.33	0.00	3502	27.27	1022.67	0.18	7.56
31/07/20 12:48:55 PM	20.00	14.75	0.00	3502	27.18	1022.60	0.18	7.56
31/07/20 12:55:31 PM	20.00	16.25	0.00	3501	27.34	1022.52	0.18	7.57
31/07/20 01:02:08 PM	20.00	14.83	0.00	3501	27.48	1022.42	0.18	7.65
31/07/20 01:08:45 PM	20.00	15.00	0.00	3500	27.46	1022.44	0.18	7.51
31/07/20 01:15:21 PM	20.00	18.00	0.00	3499	27.50	1022.43	0.18	7.30
31/07/20 01:21:57 PM	20.00	17.58	0.00	3498	27.47	1022.28	0.18	7.17
31/07/20 01:28:34 PM	20.00	18.25	0.00	3498	27.65	1022.20	0.18	6.92
31/07/20 01:35:11 PM	20.00	19.58	0.00	3498	27.70	1022.11	0.18	6.72
31/07/20 01:41:47 PM	20.00	19.00	0.00	3496	27.81	1022.04	0.18	6.49
31/07/20 01:48:23 PM	20.00	22.42	0.00	3496	27.82	1021.97	0.18	6.29
31/07/20 01:55:00 PM	20.00	22.17	0.00	3496	27.76	1021.91	0.19	6.23
31/07/20 02:01:36 PM	20.00	20.00	0.00	3494	27.58	1021.85	0.18	6.21
31/07/20 02:08:13 PM	20.00	16.83	0.00	3495	27.75	1021.79	0.18	6.21
31/07/20 02:14:49 PM	20.00	16.83	0.00	3493	27.79	1021.75	0.18	6.15
31/07/20 02:21:25 PM	20.00	14.83	0.00	3493	27.62	1021.77	0.18	6.15
31/07/20 02:28:02 PM	20.00	14.50	0.00	3493	27.44	1021.73	0.18	6.20
31/07/20 02:34:38 PM	20.00	15.33	0.00	3491	27.38	1021.57	0.18	6.28
31/07/20 02:41:15 PM	20.00	16.00	0.00	3492	27.27	1021.47	0.18	6.25
31/07/20 02:47:51 PM	20.00	15.25	0.00	3490	27.12	1021.49	0.19	6.30
31/07/20 02:54:27 PM	20.00	16.08	0.00	3489	27.06	1021.50	0.18	6.36
31/07/20 03:01:03 PM	20.00	11.67	0.00	3488	27.05	1021.52	0.18	6.70
31/07/20 03:07:40 PM	20.00	9.25	0.00	3488	27.05	1021.44	0.18	7.06
31/07/20 03:14:16 PM	20.00	7.08	0.00	3488	27.04	1021.38	0.18	7.60
31/07/20 03:20:53 PM	20.00	10.33	0.00	3487	27.05	1021.41	0.18	8.04
31/07/20 03:27:30 PM	20.00	13.50	0.00	3486	27.04	1021.38	0.18	8.34
31/07/20 03:34:07 PM	20.00	16.00	0.00	3485	27.42	1021.33	0.18	8.54
31/07/20 03:40:43 PM	20.00	18.00	0.00	3484	28.04	1021.42	0.19	8.77
31/07/20 03:47:20 PM	20.00	19.42	0.00	3484	28.05	1021.49	0.18	8.84
31/07/20 03:53:57 PM	20.00	22.33	0.00	3483	28.05	1021.54	0.19	8.91
31/07/20 04:00:34 PM	20.00	25.58	0.00	3483	28.05	1021.57	0.18	8.92
31/07/20 04:07:11 PM	20.00	25.92	0.00	3482	28.05	1021.56	0.19	8.92
31/07/20 04:13:48 PM	20.00	27.17	0.00	3482	28.04	1021.52	0.18	8.87
31/07/20 04:20:25 PM	20.00	31.50	0.00	3481	28.05	1021.56	0.18	8.82
31/07/20 04:27:01 PM	20.00	30.42	0.00	3480	28.05	1021.50	0.18	8.80
31/07/20 04:33:38 PM	20.00	31.67	0.00	3478	28.05	1021.47	0.18	8.82
31/07/20 04:40:15 PM	20.00	32.67	0.00	3480	28.05	1021.40	0.18	8.90
31/07/20 04:46:53 PM	20.00	34.33	0.00	3479	28.05	1021.40	0.18	8.91
31/07/20 04:53:29 PM	20.00	34.42	0.00	3478	28.05	1021.40	0.18	8.88
31/07/20 05:00:06 PM	20.00	37.58	0.00	3479	28.05	1021.31	0.18	8.81
31/07/20 05:06:43 PM	20.00	38.58	0.00	3478	28.05	1021.25	0.18	8.72
31/07/20 05:13:20 PM	20.00	38.25	0.00	3476	28.05	1021.26	0.19	8.71
31/07/20 05:19:57 PM	20.00	38.75	0.00	3476	28.05	1021.23	0.18	8.78
31/07/20 05:26:34 PM	20.00	38.75	0.00	3476	28.05	1021.23	0.18	8.87
31/07/20 05:33:10 PM	20.00	39.58	0.00	3474	28.05	1021.18	0.19	8.92
31/07/20 05:39:46 PM	20.00	40.50	0.00	3473	28.05	1021.15	0.19	8.98
31/07/20 05:46:23 PM	20.00	40.67	0.00	3474	28.05	1021.11	0.18	9.01
31/07/20 05:52:59 PM	20.00	41.33	0.00	3471	28.05	1021.04	0.18	9.05
31/07/20 05:59:36 PM	20.00	42.33	0.00	3471	28.05	1020.85	0.18	9.03
31/07/20 06:06:12 PM	20.00	43.00	0.00	3470	28.10	1020.76	0.18	8.98
31/07/20 06:12:49 PM	20.00	43.33	0.00	3469	28.05	1020.71	0.19	8.95
31/07/20 06:19:26 PM	20.00	43.17	0.00	3469	28.05	1020.64	0.18	8.97
31/07/20 06:26:03 PM	20.00	43.67	0.00	3468	28.05	1020.60	0.18	9.03
31/07/20 06:32:39 PM	20.00	44.25	0.00	3468	28.05	1020.55	0.19	9.10
31/07/20 06:39:16 PM	20.00	44.58	0.00	3467	28.05	1020.44	0.19	9.21
31/07/20 06:45:53 PM	20.00	45.00	0.00	3465	28.05	1020.49	0.19	9.34
31/07/20 06:52:29 PM	20.00	45.75	0.00	3465	28.05	1020.56	0.18	9.42
31/07/20 06:59:05 PM	20.00	46.67	0.00	3464	28.04	1020.65	0.18	9.47
31/07/20 07:05:41 PM	20.00	47.25	0.00	3464	28.04	1020.70	0.18	9.46
31/07/20 07:12:17 PM	20.00	48.25	0.00	3464	28.04	1020.75	0.18	9.43
31/07/20 07:18:53 PM	20.00	48.25	0.00	3462	28.04	1020.75	0.18	9.43
31/07/20 07:25:29 PM	20.00	48.67	0.00	3462	28.04	1020.72	0.19	9.45
31/07/20 07:32:06 PM	20.00	49.42	0.00	3462	28.04	1020.77	0.18	9.50
31/07/20 07:38:42 PM	20.00	49.83	0.00	3461	28.04	1020.86	0.18	9.50
31/07/20 07:45:18 PM	20.00	49.92	0.00	3460	28.04	1020.87	0.18	9.50
31/07/20 07:51:55 PM	20.00	51.33	0.00	3459	28.12	1020.90	0.18	9.50
31/07/20 07:58:31 PM	20.00	52.42	0.00	3458	28.04	1020.91	0.18	9.49
31/07/20 08:05:08 PM	20.00	53.42	0.00	3459	28.04	1020.92	0.18	9.42
31/07/20 08:11:45 PM	20.00	55.25	0.00	3457	28.04	1020.89	0.19	9.33
31/07/20 08:18:22 PM	20.00	56.25	0.00	3456	28.04	1020.88	0.18	9.32
31/07/20 08:24:59 PM	20.00	57.08	0.00	3456	28.04	1020.90	0.19	9.31
31/07/20 08:31:36 PM	20.00	58.67	0.00	3456	28.06	1020.93	0.19	9.31
31/07/20 08:38:13 PM	20.00	59.25	0.00	3455	28.04	1020.91	0.18	9.32
31/07/20 08:44:50 PM	20.00	59.83	0.00	3454	28.05	1020.93	0.18	9.33
31/07/20 08:51:26 PM	20.00	59.75	0.00	3454	28.05	1020.97	0.18	9.31
31/07/20 08:58:03 PM	20.00	60.17	0.00	3454	28.06	1021.04	0.18	9.31
31/07/20 09:04:40 PM	20.00	60.83	0.00	3453	28.07	1021.07	0.18	9.31
31/07/20 09:11:17 PM	20.00	61.25	0.00	3452	28.07	1021.11	0.19	9.35
31/07/20 09:17:54 PM	20.00	61.50	0.00	3450	28.12	1021.10	0.19	9.39
31/07/20 09:24:31 PM	20.00	61.42	0.00	3450	28.49	1021.15	0.19	9.48
31/07/20 09:31:08 PM	20.00	62.25	0.00	3449	28.86	1021.16	0.19	9.56
31/07/20 09:37:45 PM	20.00	63.08	0.00	3450	28.79	1021.14	0.21	9.68
31/07/20 09:44:22 PM	20.00	64.92	0.00	3449	29.09	1021.17	0.23	9.93
31/07/20 09:50:59 PM	20.00	67.00	0.00	3449	29.66	1021.24	0.26	10.26
31/07/20 09:57:35 PM	20.00	67.17	0.00	3446	29.34	1021.35	0.48	10.78
31/07/20 10:04:12 PM	20.00	61.33	0.00	3447	29.52	1021.43	0.58	12.25
31/07/20 10:10:50 PM	20.00	58.17	0.00	3446	29.59	1021.53	0.65	13.70
31/07/20 10:17:27 PM	20.00	56.17	0.00	3445	29.53	1021.54	0.68	14.93
31/07/20 10:24:04 PM	20.00	56.58	0.00	3444	29.50	1021.55	0.74	15.72
31/07/20 10:30:41 PM	20.00	56.08	0.00	3443	29.68	1021.59	0.84	16.46
31/07/20 10:37:18 PM	20.00	56.00	0.00	3442	29.78	1021.61	0.74	17.31
31/07/20 10:43:55 PM	20.00	57.58	0.00	3442	29.67	1021.59	0.56	17.18
31/07/20 10:50:33 PM	20.00	62.33	0.00	3442	32.74	1021.57	0.52	16.29
31/07/20 10:57:11 PM	20.00	65.67	0.00	3443	22.02	1021.58	0.59	15.89
31/07/20 11:03:49 PM	20.00	65.83	0.00	3442	21.23	1021.53	0.65	16.15
31/07/20 11:10:27 PM	20.00	62.92	0.00	3441	21.04	1021.48	0.71	16.96
31/07/20 11:17:05 PM	20.00	60.58	0.00	3441	21.51	1021.44	0.82	17.68
31/07/20 11:23:43 PM	20.00	58.17	0.00	3440	21.70	1021.49	0.74	18.60
31/07/20 11:30:22 PM	20.00	57.92	0.00	3439	21.68	1021.52	0.73	18.58
31/07/20 11:36:59 PM	20.00	57.58	0.00	3439	21.72	1021.46	0.83	18.95
31/07/20 11:43:37 PM	20.00	56.17	0.00	3438	21.76	1021.43	0.83	19.72
31/07/20 11:50:16 PM	20.00	56.17	0.00	3438	21.65	1021.37	0.77	19.86
31/07/20 11:56:54 PM	20.00	57.00	0.00	3438	21.71	1021.44	0.80	19.57
01/08/20 12:03:31 AM	20.00	57.50	0.00	3437	21.78	1021.45	0.73	19.56
01/08/20 12:10:09 AM	20.00	58.92	0.00	3436	21.77	1021.58	0.64	19.12
01/08/20 12:16:47 AM	20.00	59.00	0.00	3437	21.70	1021.67	0.77	19.22
01/08/20 12:23:25 AM	20.00	58.00	0.00	3437	21.70	1021.62	0.83	20.03
01/08/20 12:30:02 AM	20.00	58.00	0.00	3435	21.59	1021.61	0.76	20.19
01/08/20 12:36:41 AM	20.00	59.08	0.00	3436	21.67	1021.52	0.61	19.72
01/08/20 12:43:19 AM	20.00	61.75	0.00	3436	21.68	1021.42	0.61	18.91
01/08/20 12:49:57 AM	20.00	65.33	0.00	3436	21.61	1021.33	0.64	18.06
01/08/20 12:56:35 AM	20.00	66.08	0.00	3435	21.96	1021.23	0.63	18.11
01/08/20 01:03:13 AM	20.00	67.08	0.00	3435	21.86	1021.28	0.80	17.98
01/08/20 01:09:50 AM	20.00	62.92	0.00	3434	22.02	1021.24	0.85	19.32
01/08/20 01:16:29 AM	20.00	60.50	0.00	3434	22.51	1021.25	0.85	20.42
01/08/20 01:23:07 AM	20.00	59.08	0.00	3432	21.70	1021.18	0.85	21.18
01/08/20 01:29:46 AM	20.00	59.00	0.00	3432	22.39	1021.04	0.85	21.46
01/08/20 01:36:24 AM	20.00	59.00	0.00	3431	22.18	1020.99	0.85	21.52
01/08/20 01:43:03 AM	20.00	59.25	0.00	3431	21.95	1020.92	0.85	21.64
01/08/20 01:49:41 AM	20.00	59.92	0.00	3431	23.36	1020.90	0.80	21.55
01/08/20 01:56:20 AM	20.00	59.58	0.00	3431	29.94	1020.78	0.83	21.87
01/08/20 02:06:51 AM	20.00	397.00	0.00	3650	0.00	1020.40	0.00	16.43
08/09/20 01:17:18 AM	20.00	408.17	0.00	4075	0.00	1011.76	0.00	21.58
08/09/20 01:24:36 AM	20.00	405.42	0.00	4064	0.00	1011.69	0.00	21.62
08/09/20 01:31:56 AM	20.00	404.83	0.00	4075	0.00	1011.66	0.00	21.89
08/09/20 01:39:15 AM	20.00	408.00	0.00	4076	0.00	1011.69	0.00	21.68
08/09/20 01:46:34 AM	20.00	409.33	0.00	4074	0.00	1011.89	0.00	21.63
08/09/20 01:53:52 AM	20.00	410.67	0.00	4075	0.00	1011.81	0.00	21.63
08/09/20 02:01:11 AM	20.00	410.33	0.00	4074	0.00	1011.58	0.00	21.61
08/09/20 02:08:29 AM	20.00	409.42	0.00	4072	0.00	1011.35	0.00	21.63
08/09/20 02:23:49 AM	21.19	561.00	1012.75	4067	391.32	1010.62	0.49	23.75
08/09/20 02:30:01 AM	21.20	445.67	1012.84	4073	391.70	1010.65	0.50	23.68
08/09/20 02:36:11 AM	21.19	447.92	1012.85	4074	391.91	1010.65	0.50	23.52
08/09/20 02:42:22 AM	20.81	375.42	675.63	4078	392.00	1011.33	0.50	23.57
08/09/20 02:44:27 AM	21.25	0.00	1013.65	3825	392.15	1011.81	0.52	25.91
08/09/20 02:50:39 AM	21.20	0.00	1013.79	4079	392.25	1011.72	0.50	24.72
08/09/20 02:56:50 AM	21.13	0.00	1013.71	4077	392.28	1011.57	0.50	23.97
08/09/20 03:03:02 AM	21.03	0.00	1013.93	4079	392.22	1011.76	0.50	23.57
08/09/20 03:09:12 AM	20.99	0.00	1014.33	4077	392.04	1012.12	0.50	23.35
08/09/20 03:15:24 AM	20.95	0.00	1014.40	4078	391.93	1012.20	0.50	23.18
08/09/20 03:21:35 AM	20.91	0.00	1014.02	4077	391.87	1011.80	0.50	23.05
08/09/20 03:27:45 AM	20.85	0.00	1014.12	4075	391.76	1011.89	0.50	22.93
08/09/20 03:33:57 AM	20.79	0.00	1014.14	4076	391.63	1011.92	0.50	22.81
08/09/20 03:40:08 AM	20.71	0.00	1014.26	4076	391.45	1012.00	0.50	22.72
08/09/20 03:46:18 AM	20.61	0.00	1014.16	4074	391.27	1011.90	0.50	22.66
08/09/20 03:52:30 AM	20.54	0.00	1014.51	4075	391.03	1012.24	0.50	22.58
08/09/20 03:58:42 AM	20.48	0.00	1014.45	4074	390.90	1012.17	0.50	22.51
08/09/20 04:04:52 AM	20.44	0.00	1014.49	4073	390.81	1012.20	0.50	22.45
08/09/20 04:11:02 AM	20.38	0.00	1014.53	4072	390.66	1012.24	0.50	22.41
08/09/20 04:17:14 AM	20.38	0.00	1014.65	4074	390.55	1012.34	0.50	22.38
08/09/20 04:23:25 AM	20.38	0.00	1014.81	4075	390.47	1012.51	0.50	22.36
08/09/20 04:29:36 AM	20.38	0.00	1014.88	4075	390.42	1012.57	0.50	22.36
08/09/20 04:35:47 AM	20.38	0.00	1015.11	4072	390.39	1012.80	0.50	22.37
08/09/20 04:41:58 AM	20.39	0.00	1015.14	4074	390.36	1012.83	0.50	22.37
08/09/20 04:48:09 AM	20.38	0.00	1015.21	4074	390.33	1012.90	0.50	22.38
08/09/20 04:54:20 AM	20.40	0.00	1015.26	4074	390.36	1012.95	0.50	22.35
08/09/20 05:00:31 AM	20.38	0.00	1015.28	4069	390.33	1012.97	0.50	22.32
08/09/20 05:06:41 AM	20.37	0.00	1015.49	4070	390.35	1013.17	0.50	22.28
08/09/20 05:12:52 AM	20.36	0.00	1015.53	4071	390.30	1013.21	0.50	22.26
08/09/20 05:19:04 AM	20.33	0.00	1015.58	4073	390.26	1013.25	0.50	22.25
08/09/20 05:25:15 AM	20.33	0.00	1015.65	4073	390.20	1013.34	0.50	22.24
08/09/20 05:31:26 AM	20.32	0.00	1015.65	4069	390.24	1013.32	0.50	22.22
08/09/20 05:37:37 AM	20.31	0.00	1015.71	4073	390.21	1013.38	0.50	22.20
08/09/20 05:43:48 AM	20.31	0.00	1015.86	4073	390.16	1013.52	0.50	22.19
08/09/20 05:49:59 AM	20.35	0.00	1015.98	4078	390.19	1013.64	0.50	22.20
08/09/20 05:56:10 AM	20.50	0.00	1015.94	4079	390.36	1013.60	0.50	22.21
08/09/20 06:02:21 AM	20.62	0.00	1016.00	4079	390.76	1013.64	0.50	22.15
08/09/20 06:08:32 AM	20.56	0.00	1016.02	4079	390.71	1013.66	0.50	22.04
08/09/20 06:14:43 AM	20.49	0.00	1015.99	4077	390.64	1013.61	0.50	21.94
08/09/20 06:20:53 AM	20.44	0.00	1016.10	4077	390.49	1013.72	0.50	21.87
08/09/20 06:27:03 AM	20.39	0.00	1016.27	4077	390.40	1013.88	0.50	21.81
08/09/20 06:33:14 AM	20.38	0.00	1016.41	4077	390.29	1014.02	0.50	21.75
08/09/20 06:39:26 AM	20.33	0.00	1016.61	4077	390.18	1014.21	0.50	21.71
08/09/20 06:45:38 AM	20.31	0.00	1016.67	4078	390.10	1014.26	0.50	21.69
08/09/20 06:51:52 AM	20.31	0.00	1016.66	4079	390.06	1014.26	0.50	21.67
08/09/20 06:58:04 AM	20.29	0.00	1016.61	4078	390.03	1014.21	0.50	21.66
08/09/20 07:04:16 AM	20.28	0.00	1016.71	4079	389.99	1014.31	0.50	21.65
08/09/20 07:10:27 AM	20.25	0.00	1017.09	4079	389.87	1014.68	0.50	21.63
08/09/20 07:16:37 AM	20.25	0.00	1017.25	4076	389.84	1014.84	0.50	21.61
08/09/20 07:22:48 AM	20.25	0.00	1017.35	4077	389.81	1014.93	0.50	21.59
08/09/20 07:29:00 AM	20.22	0.00	1017.50	4078	389.77	1015.08	0.50	21.58
08/09/20 07:35:11 AM	20.18	0.00	1017.61	4079	389.68	1015.19	0.50	21.55
08/09/20 07:41:23 AM	20.13	0.00	1017.81	4079	389.43	1015.38	0.48	21.54
08/09/20 07:47:35 AM	20.17	0.00	1017.89	4078	389.35	1015.47	0.48	21.52
08/09/20 07:53:48 AM	20.18	0.00	1017.98	4078	389.41	1015.54	0.48	21.53
08/09/20 07:59:59 AM	20.19	0.00	1017.99	4077	389.46	1015.55	0.48	21.53
08/09/20 08:06:10 AM	20.17	0.00	1018.11	4077	389.48	1015.67	0.48	21.53
08/09/20 08:12:21 AM	20.15	0.00	1018.22	4078	389.52	1015.78	0.48	21.53
08/09/20 08:18:32 AM	20.15	0.00	1018.35	4078	389.53	1015.92	0.48	21.52
08/09/20 08:24:43 AM	20.13	0.00	1018.47	4078	389.50	1016.04	0.48	21.52
08/09/20 08:30:54 AM	20.13	0.00	1018.60	4077	389.49	1016.16	0.48	21.52
08/09/20 08:37:05 AM	20.13	0.00	1018.70	4077	389.47	1016.26	0.48	21.51
08/09/20 08:43:15 AM	20.13	0.00	1018.84	4076	389.44	1016.40	0.48	21.50
08/09/20 08:49:25 AM	20.11	0.00	1018.94	4076	389.43	1016.49	0.48	21.49
08/09/20 08:55:36 AM	20.10	0.00	1019.17	4076	389.40	1016.71	0.48	21.48
08/09/20 09:01:47 AM	20.07	0.00	1019.28	4077	389.38	1016.83	0.48	21.46
08/09/20 09:07:59 AM	20.06	0.00	1019.31	4076	389.32	1016.84	0.48	21.44
08/09/20 09:14:09 AM	20.03	0.00	1019.33	4075	389.28	1016.87	0.48	21.41
08/09/20 09:20:20 AM	20.00	0.00	1019.48	4077	389.26	1017.01	0.48	21.39
08/09/20 09:26:33 AM	20.00	0.00	1019.60	4076	389.21	1017.13	0.48	21.39
08/09/20 09:32:45 AM	19.97	0.00	1019.60	4076	389.16	1017.12	0.48	21.36
08/09/20 09:38:57 AM	19.95	0.00	1019.64	4076	389.10	1017.16	0.48	21.34
08/09/20 09:45:08 AM	19.94	0.00	1019.72	4076	389.07	1017.23	0.48	21.31
08/09/20 09:51:19 AM	19.94	0.00	1019.85	4076	389.06	1017.36	0.48	21.30
08/09/20 09:57:30 AM	19.94	0.00	1020.02	4076	389.05	1017.54	0.48	21.29
08/09/20 10:03:40 AM	19.92	0.00	1020.16	4075	389.11	1017.67	0.48	21.28
08/09/20 10:09:51 AM	19.89	0.00	1020.25	4075	389.09	1017.76	0.48	21.27
08/09/20 10:16:02 AM	19.88	0.00	1020.32	4076	389.03	1017.82	0.48	21.25
08/09/20 10:22:13 AM	19.88	0.00	1020.41	4076	388.97	1017.93	0.48	21.24
08/09/20 10:28:24 AM	19.84	0.00	1020.43	4076	388.94	1017.93	0.48	21.22
08/09/20 10:34:35 AM	19.81	0.00	1020.50	4076	388.91	1018.00	0.48	21.21
08/09/20 10:40:48 AM	19.81	0.00	1020.49	4076	388.94	1017.98	0.48	21.21
08/09/20 10:46:59 AM	19.81	0.00	1020.55	4075	388.92	1018.05	0.48	21.19
08/09/20 10:53:10 AM	19.81	0.00	1020.74	4076	388.88	1018.24	0.48	21.19
08/09/20 10:59:21 AM	19.79	0.00	1020.84	4076	388.82	1018.35	0.48	21.18
08/09/20 11:05:32 AM	19.77	0.00	1020.80	4075	388.79	1018.29	0.48	21.16
08/09/20 11:11:43 AM	19.75	0.00	1020.83	4075	388.76	1018.33	0.48	21.15
08/09/20 11:17:53 AM	19.74	0.00	1020.94	4074	388.70	1018.42	0.48	21.13
08/09/20 11:24:03 AM	19.71	0.00	1020.98	4074	388.63	1018.48	0.47	21.12
08/09/20 11:30:14 AM	19.70	0.00	1021.02	4074	388.62	1018.51	0.48	21.10
08/09/20 11:36:24 AM	19.69	0.00	1021.03	4073	388.57	1018.51	0.48	21.09
08/09/20 11:42:35 AM	19.70	0.00	1021.04	4073	388.56	1018.51	0.48	21.08
08/09/20 11:48:46 AM	19.69	0.00	1021.02	4074	388.54	1018.50	0.48	21.06
08/09/20 11:54:56 AM	19.69	0.00	1021.10	4074	388.52	1018.59	0.48	21.05
08/09/20 12:01:07 PM	19.67	0.00	1021.14	4074	388.51	1018.62	0.48	21.04
08/09/20 12:07:17 PM	19.65	0.00	1021.12	4072	388.51	1018.60	0.48	21.03
08/09/20 12:13:28 PM	19.63	0.00	1021.14	4075	388.47	1018.61	0.48	21.01
08/09/20 12:19:39 PM	19.62	0.00	1021.13	4073	388.44	1018.61	0.48	20.99
08/09/20 12:25:50 PM	19.57	0.00	1021.17	4074	388.39	1018.66	0.48	20.99
08/09/20 12:32:01 PM	19.54	0.00	1021.24	4074	388.35	1018.72	0.48	20.97
08/09/20 12:38:12 PM	19.54	0.00	1021.28	4074	388.31	1018.73	0.48	20.95
08/09/20 12:44:23 PM	19.50	0.00	1021.37	4074	388.38	1018.85	0.48	20.95
08/09/20 12:50:34 PM	19.50	0.00	1021.44	4074	388.38	1018.92	0.48	20.93
08/09/20 12:56:45 PM	19.50	0.00	1021.42	4074	388.39	1018.89	0.48	20.92
08/09/20 01:02:56 PM	19.48	0.00	1021.38	4073	388.40	1018.85	0.48	20.91
08/09/20 01:09:07 PM	19.50	0.00	1021.41	4074	388.37	1018.88	0.48	20.89
08/09/20 01:15:18 PM	19.48	0.00	1021.48	4073	388.32	1018.94	0.48	20.87
08/09/20 01:21:29 PM	19.48	0.00	1021.57	4072	388.27	1019.03	0.48	20.85
08/09/20 01:27:40 PM	19.46	0.00	1021.77	4073	388.21	1019.22	0.48	20.84
08/09/20 01:33:52 PM	19.44	0.00	1021.69	4073	388.22	1019.15	0.48	20.84
08/09/20 01:40:03 PM	19.44	0.00	1021.62	4073	388.20	1019.07	0.48	20.83
08/09/20 01:46:14 PM	19.44	0.00	1021.60	4073	388.22	1019.05	0.48	20.82
08/09/20 01:52:25 PM	19.44	0.00	1021.67	4073	388.21	1019.13	0.48	20.82
08/09/20 01:58:36 PM	19.44	0.00	1021.63	4072	388.18	1019.08	0.48	20.80
08/09/20 02:04:46 PM	19.43	0.00	1021.62	4071	388.16	1019.07	0.48	20.79
08/09/20 02:10:57 PM	19.43	0.00	1021.61	4071	388.15	1019.04	0.47	20.77
08/09/20 02:17:08 PM	19.39	0.00	1021.62	4071	388.14	1019.05	0.48	20.74
08/09/20 02:23:18 PM	19.38	0.00	1021.63	4071	388.12	1019.07	0.48	20.71
08/09/20 02:29:29 PM	19.36	0.00	1021.67	4070	388.06	1019.11	0.48	20.68
08/09/20 02:35:40 PM	19.31	0.00	1021.66	4071	388.03	1019.09	0.48	20.65
08/09/20 02:41:51 PM	19.31	0.00	1021.68	4071	387.98	1019.11	0.48	20.62
08/09/20 02:48:02 PM	19.27	0.00	1021.70	4071	387.93	1019.13	0.48	20.58
08/09/20 02:54:12 PM	19.25	0.00	1021.71	4071	387.85	1019.14	0.48	20.55
08/09/20 03:00:23 PM	19.23	0.00	1021.78	4069	387.78	1019.21	0.48	20.53
08/09/20 03:06:33 PM	19.19	0.00	1021.79	4070	387.70	1019.22	0.48	20.49
08/09/20 03:12:44 PM	19.14	0.00	1021.78	4071	387.61	1019.20	0.48	20.47
08/09/20 03:18:55 PM	19.13	0.00	1021.82	4072	387.54	1019.23	0.48	20.44
08/09/20 03:25:06 PM	19.08	0.00	1021.76	4071	387.46	1019.16	0.48	20.40
08/09/20 03:31:17 PM	19.06	0.00	1021.65	4070	387.38	1019.07	0.47	20.37
08/09/20 03:37:28 PM	19.04	0.00	1021.65	4070	387.32	1019.07	0.48	20.34
08/09/20 03:43:39 PM	19.00	0.00	1021.66	4071	387.27	1019.07	0.48	20.31
08/09/20 03:49:49 PM	18.97	0.00	1021.68	4068	387.21	1019.09	0.47	20.28
08/09/20 03:56:00 PM	18.94	0.00	1021.60	4071	387.15	1018.99	0.47	20.25
08/09/20 04:02:11 PM	18.93	0.00	1021.55	4071	387.09	1018.95	0.47	20.21
08/09/20 04:08:22 PM	18.93	0.00	1021.59	4071	387.05	1018.98	0.47	20.16
08/09/20 04:14:32 PM	18.88	0.00	1021.61	4068	386.92	1018.99	0.47	20.12
08/09/20 04:20:44 PM	18.82	0.00	1021.60	4070	386.85	1018.99	0.47	20.08
08/09/20 04:26:55 PM	18.81	0.00	1021.56	4070	386.75	1018.93	0.47	20.05
08/09/20 04:33:06 PM	18.79	0.00	1021.53	4069	386.66	1018.91	0.47	20.02
08/09/20 04:39:16 PM	18.77	0.00	1021.55	4069	386.56	1018.93	0.48	20.00
08/09/20 04:45:28 PM	18.75	0.00	1021.54	4070	386.50	1018.92	0.48	19.99
08/09/20 04:51:38 PM	18.74	0.00	1021.50	4070	386.47	1018.86	0.47	19.97
08/09/20 04:57:50 PM	18.72	0.00	1021.47	4070	386.45	1018.85	0.48	19.95
08/09/20 05:04:01 PM	18.66	0.00	1021.45	4069	386.42	1018.81	0.47	19.93
08/09/20 05:10:12 PM	18.63	0.00	1021.45	4069	386.39	1018.81	0.47	19.89
08/09/20 05:16:23 PM	18.60	0.00	1021.38	4067	386.34	1018.73	0.47	19.85
08/09/20 05:22:34 PM	18.52	0.00	1021.29	4068	386.28	1018.65	0.47	19.84
08/09/20 05:28:45 PM	18.46	0.00	1021.34	4067	386.20	1018.71	0.47	19.92
08/09/20 05:34:56 PM	18.47	0.00	1021.34	4069	386.21	1018.71	0.47	20.06
08/09/20 05:41:07 PM	18.49	0.00	1021.39	4069	386.26	1018.78	0.47	20.24
08/09/20 05:47:19 PM	18.53	0.00	1021.40	4069	386.34	1018.79	0.47	20.43
08/09/20 05:53:30 PM	18.60	0.00	1021.39	4069	386.48	1018.81	0.47	20.62
08/09/20 05:59:41 PM	18.67	0.00	1021.37	4068	386.63	1018.81	0.48	20.80
08/09/20 06:05:52 PM	18.73	0.00	1021.37	4067	386.85	1018.80	0.48	20.97
08/09/20 06:12:03 PM	18.81	0.00	1021.36	4068	387.05	1018.80	0.47	21.12
08/09/20 06:18:16 PM	18.82	0.00	1021.47	4068	387.19	1018.92	0.48	21.23
08/09/20 06:24:27 PM	18.86	0.00	1021.51	4068	387.28	1018.97	0.47	21.32
08/09/20 06:30:39 PM	18.83	0.00	1021.53	4068	387.30	1018.99	0.48	21.39
08/09/20 06:36:49 PM	18.83	0.00	1021.48	4066	387.28	1018.94	0.47	21.41
08/09/20 06:42:59 PM	18.87	0.00	1021.55	4067	387.25	1019.02	0.48	21.38
08/09/20 06:49:09 PM	18.88	0.00	1021.60	4067	387.23	1019.05	0.47	21.34
08/09/20 06:55:21 PM	18.88	0.00	1021.71	4068	387.18	1019.15	0.47	21.27
08/09/20 07:01:33 PM	18.86	0.00	1021.74	4067	387.13	1019.17	0.48	21.19
08/09/20 07:07:44 PM	18.83	0.00	1021.82	4068	387.06	1019.26	0.47	21.11
08/09/20 07:13:56 PM	18.80	0.00	1021.85	4067	386.95	1019.29	0.48	21.03
08/09/20 07:20:06 PM	18.76	0.00	1021.85	4067	386.86	1019.27	0.47	20.94
08/09/20 07:26:18 PM	18.75	0.00	1021.89	4067	386.73	1019.30	0.47	20.85
08/09/20 07:32:28 PM	18.74	0.00	1021.86	4066	386.65	1019.27	0.47	20.77
08/09/20 07:38:38 PM	18.75	0.00	1021.95	4066	386.58	1019.35	0.47	20.70
08/09/20 07:44:48 PM	18.71	0.00	1022.03	4066	386.53	1019.42	0.47	20.64
08/09/20 07:51:00 PM	18.70	0.00	1022.04	4068	386.46	1019.43	0.47	20.58
08/09/20 07:57:11 PM	18.69	0.00	1022.06	4066	386.44	1019.44	0.47	20.53
08/09/20 08:03:22 PM	18.69	0.00	1022.11	4067	386.41	1019.49	0.47	20.47
08/09/20 08:09:32 PM	18.67	0.00	1022.23	4066	386.37	1019.60	0.47	20.41
08/09/20 08:15:44 PM	18.64	0.00	1022.31	4067	386.31	1019.69	0.47	20.35
08/09/20 08:21:55 PM	18.63	0.00	1022.37	4067	386.23	1019.72	0.47	20.30
08/09/20 08:28:05 PM	18.63	0.00	1022.42	4067	386.17	1019.78	0.47	20.26
08/09/20 08:34:16 PM	18.61	0.00	1022.47	4067	386.12	1019.81	0.47	20.23
08/09/20 08:40:27 PM	18.62	0.00	1022.55	4067	386.10	1019.91	0.47	20.19
08/09/20 08:46:38 PM	18.63	0.00	1022.65	4067	386.08	1020.01	0.48	20.17
08/09/20 08:52:49 PM	18.60	0.00	1022.69	4066	386.04	1020.03	0.47	20.13
08/09/20 08:58:59 PM	18.60	0.00	1022.68	4066	386.01	1020.02	0.47	20.10
08/09/20 09:05:10 PM	18.58	0.00	1022.74	4066	386.00	1020.09	0.47	20.07
08/09/20 09:11:20 PM	18.56	0.00	1022.78	4067	385.95	1020.12	0.47	20.04
08/09/20 09:17:32 PM	18.52	0.00	1022.81	4066	385.91	1020.15	0.48	20.01
08/09/20 09:23:42 PM	18.51	0.00	1022.75	4066	385.87	1020.08	0.47	19.98
08/09/20 09:29:53 PM	18.46	0.00	1022.86	4067	385.78	1020.18	0.47	19.95
08/09/20 09:36:04 PM	18.43	0.00	1022.86	4066	385.74	1020.19	0.47	19.94
08/09/20 09:42:15 PM	18.39	0.00	1022.90	4066	385.69	1020.22	0.47	19.94
08/09/20 09:48:26 PM	18.38	0.00	1022.92	4064	385.63	1020.24	0.48	19.93
08/09/20 09:54:36 PM	18.38	0.00	1022.93	4065	385.59	1020.25	0.47	19.93
08/09/20 10:00:47 PM	18.34	0.00	1022.90	4065	385.54	1020.24	0.47	19.92
08/09/20 10:06:59 PM	18.33	0.00	1022.89	4066	385.51	1020.21	0.47	19.90
08/09/20 10:13:10 PM	18.34	0.00	1022.87	4065	385.53	1020.19	0.47	19.89
08/09/20 10:19:21 PM	18.39	0.00	1022.86	4066	385.56	1020.18	0.47	19.89
08/09/20 10:25:32 PM	18.43	0.00	1022.82	4066	385.60	1020.15	0.47	19.88
08/09/20 10:31:42 PM	18.44	0.00	1022.85	4063	385.61	1020.16	0.48	19.89
08/09/20 10:37:52 PM	18.49	0.00	1022.87	4063	385.67	1020.18	0.48	19.87
08/09/20 10:44:02 PM	18.51	0.00	1022.87	4064	385.87	1020.17	0.49	19.84
08/09/20 10:50:13 PM	18.53	0.00	1022.88	4065	386.04	1020.19	0.50	19.89
08/09/20 10:56:24 PM	18.57	0.00	1022.89	4065	386.17	1020.22	0.50	20.01
08/09/20 11:02:36 PM	18.60	0.00	1022.88	4065	386.24	1020.20	0.50	20.11
08/09/20 11:08:46 PM	18.63	0.00	1022.96	4057	386.29	1020.27	0.50	20.23
08/09/20 11:14:57 PM	18.65	0.00	1022.98	4052	386.35	1020.31	0.50	20.34
08/09/20 11:21:07 PM	18.69	0.00	1023.07	4050	386.40	1020.41	0.50	20.39
08/09/20 11:27:19 PM	18.70	0.00	1023.08	4053	386.45	1020.41	0.50	20.44
08/09/20 11:33:30 PM	18.71	0.00	1023.02	4056	386.48	1020.36	0.50	20.49
08/09/20 11:39:46 PM	18.73	0.00	1022.99	4064	386.52	1020.33	0.50	20.55
08/09/20 11:52:17 PM	18.74	0.00	1023.07	4062	386.50	1020.42	0.50	20.67
08/09/20 11:58:27 PM	18.75	0.00	1023.16	4062	386.52	1020.50	0.50	20.72
09/09/20 12:04:38 AM	18.75	0.00	1023.21	4061	386.54	1020.56	0.50	20.76
09/09/20 12:10:49 AM	18.76	0.00	1023.19	4062	386.59	1020.54	0.50	20.78
09/09/20 12:17:00 AM	18.76	0.00	1023.15	4063	386.63	1020.50	0.50	20.79
09/09/20 12:23:11 AM	18.80	0.00	1023.16	4063	386.70	1020.51	0.50	20.74
09/09/20 12:29:22 AM	18.83	0.00	1023.17	4064	386.86	1020.51	0.50	20.63
09/09/20 12:35:33 AM	18.89	0.00	1023.17	4063	387.01	1020.51	0.50	20.61
09/09/20 12:41:43 AM	18.96	0.00	1023.20	4063	387.18	1020.53	0.50	20.63
09/09/20 12:47:54 AM	19.06	0.00	1023.14	4063	387.37	1020.48	0.51	20.64
09/09/20 12:54:04 AM	19.07	0.00	1023.07	4061	387.55	1020.39	0.51	20.60
09/09/20 01:00:14 AM	19.13	0.00	1023.06	4061	387.65	1020.38	0.51	20.63
09/09/20 01:06:24 AM	19.16	0.00	1022.97	4061	387.79	1020.30	0.51	20.66
09/09/20 01:12:35 AM	19.18	0.00	1022.91	4062	387.85	1020.25	0.51	20.69
09/09/20 01:18:46 AM	19.18	0.00	1022.88	4062	387.98	1020.20	0.51	20.73
09/09/20 01:24:57 AM	19.21	0.00	1022.92	4062	388.07	1020.25	0.51	20.74
09/09/20 01:31:08 AM	19.19	0.00	1022.79	4062	388.18	1020.11	0.52	20.73
09/09/20 01:37:18 AM	19.19	0.00	1022.73	4061	388.20	1020.05	0.52	20.73
09/09/20 01:43:29 AM	19.19	0.00	1022.64	4062	388.29	1019.97	0.52	20.72
09/09/20 01:49:40 AM	19.19	0.00	1022.59	4060	388.31	1019.92	0.51	20.76
09/09/20 01:55:50 AM	19.25	0.00	1022.51	4060	388.48	1019.83	0.53	20.76
09/09/20 02:02:00 AM	19.25	0.00	1022.42	4061	388.52	1019.74	0.52	20.76
09/09/20 02:08:10 AM	19.25	0.00	1022.31	4061	388.58	1019.62	0.52	20.76
09/09/20 02:14:21 AM	19.28	0.00	1022.22	4060	388.70	1019.54	0.53	20.77
09/09/20 02:20:32 AM	19.31	0.00	1022.19	4060	388.67	1019.51	0.52	20.79
09/09/20 02:26:43 AM	19.31	0.00	1022.10	4061	388.70	1019.42	0.51	20.79
09/09/20 02:32:54 AM	19.31	0.00	1022.01	4061	388.79	1019.33	0.53	20.77
09/09/20 02:39:05 AM	19.32	0.00	1021.92	4060	388.91	1019.23	0.54	20.78
09/09/20 02:45:16 AM	19.39	0.00	1021.85	4061	388.93	1019.16	0.52	20.82
09/09/20 02:51:27 AM	19.41	0.00	1021.68	4061	389.07	1018.99	0.54	20.82
09/09/20 02:57:38 AM	19.42	0.00	1021.55	4060	389.10	1018.86	0.53	20.85
09/09/20 03:03:48 AM	19.47	0.00	1021.43	4061	389.31	1018.74	0.55	20.89
09/09/20 03:09:59 AM	19.53	0.00	1021.29	4058	389.38	1018.60	0.54	20.92
09/09/20 03:16:09 AM	19.58	0.00	1021.20	4060	389.57	1018.51	0.56	20.94
09/09/20 03:22:20 AM	19.64	0.00	1021.12	4058	389.66	1018.44	0.55	20.97
09/09/20 03:28:31 AM	19.69	0.00	1021.03	4059	389.75	1018.33	0.54	21.03
09/09/20 03:34:42 AM	19.75	0.00	1021.02	4060	389.88	1018.32	0.56	21.08
09/09/20 03:40:53 AM	19.77	0.00	1021.00	4059	390.00	1018.30	0.56	21.11
09/09/20 03:47:04 AM	19.81	0.00	1020.89	4059	390.09	1018.20	0.57	21.15
09/09/20 03:53:15 AM	19.84	0.00	1020.81	4059	390.17	1018.12	0.57	21.17
09/09/20 03:59:26 AM	19.88	0.00	1020.83	4059	390.23	1018.13	0.55	21.19
09/09/20 04:05:37 AM	19.88	0.00	1020.76	4059	390.28	1018.07	0.56	21.20
09/09/20 04:11:49 AM	19.88	0.00	1020.68	4059	390.32	1017.99	0.57	21.20
09/09/20 04:17:59 AM	19.89	0.00	1020.62	4057	390.39	1017.93	0.57	21.23
09/09/20 04:24:11 AM	19.94	0.00	1020.60	4057	390.47	1017.92	0.54	21.32
09/09/20 04:30:22 AM	19.91	0.00	1020.61	4055	390.43	1017.93	0.58	21.32
09/09/20 04:36:33 AM	19.79	0.00	1020.56	4057	390.17	1017.87	0.59	21.19
09/09/20 04:42:45 AM	19.72	0.00	1020.51	4058	389.94	1017.83	0.55	21.23
09/09/20 04:48:56 AM	19.65	0.00	1020.54	4058	389.80	1017.86	0.56	21.26
09/09/20 04:55:07 AM	19.56	0.00	1020.50	4058	389.66	1017.83	0.58	21.23
09/09/20 05:01:18 AM	19.49	0.00	1020.50	4058	389.44	1017.81	0.56	21.19
09/09/20 05:07:29 AM	19.43	0.00	1020.47	4058	389.11	1017.79	0.52	21.21
09/09/20 05:13:40 AM	19.38	0.00	1020.37	4058	389.67	1017.71	0.54	21.18
[truncated: 22,730 more rows]
