# Supplementary material for: A Compact, Low-Cost, and Low-Power Turbidity Sensor for Continuous In Situ Stormwater Monitoring
Source: Sensors (Basel). 2024 Jun 17;24(12):3926. doi: 10.3390/s24123926 (PMC11207302; doi:10.3390/s24123926)
Supplement: Supplementary file 1 [file sensors-24-03926-s001.zip › supplementary material/raw data/field/Outlet raw data/TROUPS_OUTLET_A.csv]

This is our new file for site: TROUPS_OUTLET_A.csv. We will write Date and time in first column	temperature in the next	EC	then depth
01/08/20 02:10:52 AM	20.00	219.00	0.00	3690	0.00	1020.43	0.00	16.47
01/08/20 02:26:51 AM	13.81	400.00	1022.00	3686	0.00	1020.06	0.00	16.00
01/08/20 02:34:50 AM	14.42	489.83	1021.97	3692	0.00	1020.03	0.00	15.59
01/08/20 02:41:54 AM	15.92	338.92	1021.84	3697	114.42	1019.95	0.83	15.82
01/08/20 02:49:10 AM	13.83	1022.75	1038.95	3683	71.88	1019.93	0.18	16.77
01/08/20 02:57:10 AM	12.68	1022.92	1038.91	3685	0.00	1019.88	0.00	17.85
01/08/20 03:05:11 AM	12.66	1023.00	1038.64	3689	0.00	1019.70	0.00	18.02
01/08/20 03:13:11 AM	12.65	1023.00	1038.70	3689	0.00	1019.55	0.00	18.38
01/08/20 03:21:11 AM	12.89	1023.00	1038.57	3686	0.00	1019.48	0.00	18.33
01/08/20 03:29:11 AM	12.89	1023.00	1038.47	3689	0.00	1019.36	0.00	18.25
01/08/20 03:37:12 AM	12.96	1023.00	1038.37	3688	0.00	1019.29	0.00	18.48
01/08/20 03:45:11 AM	13.09	1023.00	1038.23	3684	0.00	1019.24	0.00	18.41
01/08/20 03:53:11 AM	13.16	1023.00	1038.18	3689	0.00	1019.10	0.00	18.43
01/08/20 04:09:43 AM	13.30	1023.00	1038.07	3684	0.00	1019.01	0.00	18.32
01/08/20 04:17:44 AM	13.32	1023.00	1038.04	3688	0.00	1018.98	0.00	18.29
01/08/20 04:25:44 AM	13.32	1023.00	1037.85	3689	0.00	1018.83	0.00	18.20
01/08/20 04:33:44 AM	13.43	1023.00	1037.75	3684	0.00	1018.72	0.00	18.46
01/08/20 04:41:44 AM	13.43	1023.00	1037.73	3685	0.00	1018.70	0.00	18.39
01/08/20 04:49:45 AM	13.45	1023.00	1037.80	3688	0.00	1018.74	0.00	18.41
01/08/20 04:57:45 AM	13.50	1023.00	1037.83	3689	0.00	1018.68	0.00	18.44
01/08/20 05:05:45 AM	13.52	1023.00	1037.85	3684	0.00	1018.74	0.00	18.38
01/08/20 05:13:46 AM	13.50	1023.00	1037.83	3688	0.00	1018.74	0.00	18.21
01/08/20 05:21:46 AM	13.53	1023.00	1037.84	3688	0.00	1018.72	0.00	18.20
01/08/20 05:29:46 AM	13.65	1023.00	1037.81	3684	0.00	1018.75	0.00	18.03
01/08/20 05:37:45 AM	13.62	1023.00	1037.83	3685	0.00	1018.72	0.00	17.93
01/08/20 05:45:45 AM	13.56	1023.00	1037.89	3689	0.00	1018.75	0.00	17.77
01/08/20 05:53:45 AM	13.53	1023.00	1037.85	3688	0.00	1018.74	0.00	17.52
01/08/20 06:01:46 AM	13.48	1023.00	1037.86	3688	0.00	1018.74	0.00	17.28
01/08/20 06:09:46 AM	13.49	1023.00	1037.81	3681	0.00	1018.73	0.00	17.08
01/08/20 06:17:45 AM	13.44	1023.00	1037.86	3682	0.00	1018.74	0.00	16.80
01/08/20 06:25:44 AM	13.39	1023.00	1037.90	3683	0.00	1018.73	0.00	16.56
01/08/20 06:33:43 AM	13.32	1023.00	1037.93	3684	0.00	1018.78	0.00	16.25
01/08/20 06:41:43 AM	13.26	1023.00	1038.01	3685	0.00	1018.88	0.00	15.98
01/08/20 06:49:43 AM	13.21	1023.00	1037.86	3683	0.00	1018.88	0.00	15.69
01/08/20 06:57:42 AM	13.14	1023.00	1037.79	3685	0.00	1018.87	0.00	15.25
01/08/20 07:05:41 AM	13.09	1023.00	1037.77	3687	0.00	1018.86	0.00	14.56
01/08/20 07:13:42 AM	13.01	1023.00	1037.80	3689	0.00	1018.88	0.00	13.83
01/08/20 07:21:41 AM	12.97	1023.00	1037.83	3691	0.00	1018.87	0.00	13.29
01/08/20 07:29:40 AM	12.90	1023.00	1037.91	3687	0.00	1018.94	0.00	13.02
01/08/20 07:37:41 AM	12.84	1023.00	1037.94	3691	0.00	1019.00	0.00	12.74
01/08/20 07:45:40 AM	12.78	1023.00	1038.05	3689	0.00	1019.05	0.00	12.38
01/08/20 07:53:39 AM	12.74	1023.00	1038.09	3685	0.00	1019.09	0.00	12.15
01/08/20 08:01:39 AM	12.69	1023.00	1038.14	3689	0.00	1019.14	0.00	11.96
01/08/20 08:09:38 AM	12.65	1023.00	1038.20	3686	0.00	1019.21	0.00	11.92
01/08/20 08:17:39 AM	12.57	1023.00	1038.25	3689	0.00	1019.28	0.00	11.86
01/08/20 08:25:38 AM	12.53	1023.00	1038.30	3690	0.00	1019.32	0.00	11.74
01/08/20 08:33:38 AM	12.50	1023.00	1038.35	3689	0.00	1019.36	0.00	11.63
01/08/20 08:41:37 AM	12.46	1023.00	1038.36	3689	0.00	1019.36	0.00	11.53
01/08/20 08:49:37 AM	12.42	1023.00	1038.39	3690	0.00	1019.38	0.00	11.53
01/08/20 08:57:36 AM	12.36	1023.00	1038.34	3690	0.00	1019.34	0.00	11.52
01/08/20 09:05:36 AM	12.31	1023.00	1038.32	3689	0.00	1019.34	0.00	11.62
01/08/20 09:13:35 AM	12.24	1023.00	1038.36	3690	0.00	1019.39	0.00	11.67
01/08/20 09:21:34 AM	12.23	1023.00	1038.43	3686	0.00	1019.43	0.00	11.73
01/08/20 09:29:35 AM	12.20	1023.00	1038.48	3689	0.00	1019.47	0.00	11.75
01/08/20 09:37:33 AM	12.16	1023.00	1038.46	3685	0.00	1019.52	0.00	11.72
01/08/20 09:45:32 AM	12.13	1023.00	1038.48	3690	0.00	1019.54	0.00	11.82
01/08/20 09:53:31 AM	12.11	1023.00	1038.52	3686	0.00	1019.51	0.00	11.84
01/08/20 10:01:31 AM	12.06	1023.00	1038.47	3690	0.00	1019.51	0.00	11.84
01/08/20 10:09:29 AM	12.03	1023.00	1038.49	3685	0.00	1019.55	0.00	11.97
01/08/20 10:17:29 AM	12.00	1023.00	1038.45	3689	0.00	1019.55	0.00	12.01
01/08/20 10:25:27 AM	11.96	1023.00	1038.52	3685	0.00	1019.59	0.00	12.07
01/08/20 10:33:26 AM	11.94	1023.00	1038.48	3684	0.00	1019.54	0.00	12.18
01/08/20 10:41:25 AM	11.93	1023.00	1038.43	3686	0.00	1019.52	0.00	12.22
01/08/20 10:49:25 AM	11.85	1023.00	1038.44	3689	0.00	1019.52	0.00	12.20
01/08/20 10:57:23 AM	11.82	1023.00	1038.43	3685	0.00	1019.49	0.00	12.20
01/08/20 11:05:24 AM	11.81	1023.00	1038.26	3689	0.00	1019.34	0.00	12.20
01/08/20 11:13:23 AM	11.81	1023.00	1038.16	3685	0.00	1019.25	0.00	12.18
01/08/20 11:21:23 AM	11.80	1023.00	1038.15	3688	0.00	1019.19	0.00	12.05
01/08/20 11:29:22 AM	11.76	1023.00	1038.04	3683	0.00	1019.15	0.00	12.02
01/08/20 11:37:22 AM	11.72	1023.00	1038.02	3689	0.00	1019.07	0.00	11.96
01/08/20 11:45:21 AM	11.69	1023.00	1038.04	3688	0.00	1019.07	0.00	11.92
01/08/20 11:53:21 AM	11.67	1023.00	1037.91	3689	0.00	1019.01	0.00	11.91
01/08/20 12:01:19 PM	11.61	1023.00	1037.90	3685	0.00	1018.97	0.00	11.93
01/08/20 12:09:19 PM	11.57	1023.00	1037.87	3689	0.00	1018.93	0.00	11.96
01/08/20 12:17:18 PM	11.57	1023.00	1037.86	3684	0.00	1018.93	0.00	11.97
01/08/20 12:25:17 PM	11.53	1023.00	1037.84	3688	0.00	1019.00	0.00	11.91
01/08/20 12:33:17 PM	11.49	1023.00	1037.90	3688	0.00	1018.99	0.00	11.86
01/08/20 12:41:16 PM	11.45	1023.00	1037.91	3687	0.00	1019.04	0.00	11.84
01/08/20 12:49:15 PM	11.44	1023.00	1037.97	3688	0.00	1019.04	0.00	11.81
01/08/20 12:57:15 PM	11.40	1023.00	1037.99	3687	0.00	1019.10	0.00	11.80
01/08/20 01:05:15 PM	11.33	1023.00	1038.11	3687	0.00	1019.13	0.00	11.83
01/08/20 01:13:13 PM	11.33	1023.00	1038.17	3684	0.00	1019.27	0.00	11.80
01/08/20 01:21:14 PM	11.29	1023.00	1038.24	3687	0.00	1019.34	0.00	11.81
01/08/20 01:29:13 PM	11.25	1023.00	1038.22	3684	0.00	1019.34	0.00	11.81
01/08/20 01:37:13 PM	11.24	1023.00	1038.13	3687	0.00	1019.22	0.00	11.82
01/08/20 01:45:11 PM	11.23	1023.00	1038.00	3682	0.00	1019.15	0.00	11.92
01/08/20 01:53:11 PM	11.15	1023.00	1037.92	3686	0.00	1019.06	0.00	12.01
01/08/20 02:01:10 PM	11.13	1023.00	1037.74	3682	0.00	1018.98	0.00	12.12
01/08/20 02:09:10 PM	11.13	1023.00	1037.89	3687	0.00	1019.02	0.00	12.21
01/08/20 02:17:10 PM	11.11	1023.00	1037.87	3687	0.00	1019.05	0.00	12.18
01/08/20 02:25:09 PM	11.06	1023.00	1037.82	3684	0.00	1018.96	0.00	12.20
01/08/20 02:33:09 PM	11.00	1023.00	1037.78	3687	0.00	1018.93	0.00	12.19
01/08/20 02:41:07 PM	11.00	1023.00	1037.74	3682	0.00	1018.87	0.00	12.10
01/08/20 02:49:07 PM	10.97	1023.00	1037.73	3687	0.00	1018.88	0.00	12.07
01/08/20 02:57:06 PM	10.94	1023.00	1037.79	3684	0.00	1018.96	0.00	11.99
01/08/20 03:05:05 PM	10.92	1023.00	1037.77	3687	0.00	1018.92	0.00	11.85
01/08/20 03:13:04 PM	10.88	1023.00	1037.71	3686	0.00	1018.83	0.00	11.74
01/08/20 03:21:04 PM	10.85	1023.00	1037.67	3686	0.00	1018.81	0.00	11.64
01/08/20 03:29:04 PM	10.81	1023.00	1037.65	3686	0.00	1018.77	0.00	11.64
01/08/20 03:37:03 PM	10.76	1023.00	1037.54	3686	0.00	1018.74	0.00	11.73
01/08/20 03:45:03 PM	10.72	1023.00	1037.53	3686	0.00	1018.73	0.00	11.66
01/08/20 03:53:02 PM	10.70	1023.00	1037.50	3686	0.00	1018.69	0.00	11.65
01/08/20 04:01:02 PM	10.69	1023.00	1037.54	3686	0.00	1018.71	0.00	11.64
01/08/20 04:09:01 PM	10.68	1023.00	1037.54	3687	0.00	1018.66	0.00	11.60
01/08/20 04:17:01 PM	10.63	1023.00	1037.44	3686	0.00	1018.63	0.00	11.57
01/08/20 04:25:00 PM	10.60	1023.00	1037.37	3682	0.00	1018.57	0.00	11.52
01/08/20 04:33:00 PM	10.59	1023.00	1037.38	3686	0.00	1018.55	0.00	11.48
01/08/20 04:40:59 PM	10.56	1023.00	1037.37	3682	0.00	1018.55	0.00	11.48
01/08/20 04:48:59 PM	10.53	1023.00	1037.33	3686	0.00	1018.50	0.00	11.54
01/08/20 04:56:58 PM	10.49	1023.00	1037.37	3682	0.00	1018.52	0.00	11.54
01/08/20 05:04:57 PM	10.49	1023.00	1037.33	3687	0.00	1018.56	0.00	11.56
01/08/20 05:12:56 PM	10.44	1023.00	1037.29	3682	0.00	1018.48	0.00	11.47
01/08/20 05:20:56 PM	10.42	1023.00	1037.29	3686	0.00	1018.53	0.00	11.48
01/08/20 05:28:55 PM	10.36	1023.00	1037.31	3682	0.00	1018.50	0.00	11.43
01/08/20 05:36:54 PM	10.34	1023.00	1037.31	3686	0.00	1018.48	0.00	11.38
01/08/20 05:44:53 PM	10.31	1023.00	1037.27	3683	0.00	1018.46	0.00	11.32
01/08/20 05:52:52 PM	10.28	1023.00	1037.30	3686	0.00	1018.50	0.00	11.24
01/08/20 06:00:51 PM	10.25	1023.00	1037.35	3682	0.00	1018.61	0.00	11.20
01/08/20 06:08:50 PM	10.21	1023.00	1037.45	3686	0.00	1018.68	0.00	11.30
01/08/20 06:16:49 PM	10.17	1023.00	1037.48	3682	0.00	1018.71	0.00	11.25
01/08/20 06:24:49 PM	10.13	1023.00	1037.47	3686	0.00	1018.69	0.00	11.18
01/08/20 06:32:48 PM	10.13	1023.00	1037.48	3682	0.00	1018.66	0.00	11.12
01/08/20 06:40:48 PM	10.11	1023.00	1037.44	3685	0.00	1018.62	0.00	11.07
01/08/20 06:48:47 PM	10.06	1023.00	1037.52	3681	0.00	1018.73	0.00	11.06
01/08/20 06:56:46 PM	10.03	1023.00	1037.49	3685	0.00	1018.72	0.00	10.90
01/08/20 07:04:45 PM	10.05	1023.00	1037.52	3686	0.00	1018.73	0.00	10.95
01/08/20 07:12:45 PM	10.02	1023.00	1037.60	3686	0.00	1018.84	0.00	10.96
01/08/20 07:20:44 PM	9.98	1023.00	1037.69	3685	0.00	1018.88	0.00	10.83
01/08/20 07:28:43 PM	9.99	1023.00	1037.74	3681	0.00	1018.94	0.00	10.75
01/08/20 07:36:43 PM	9.95	1023.00	1037.83	3686	0.00	1019.01	0.00	10.68
01/08/20 07:44:43 PM	9.94	1023.00	1037.94	3686	0.00	1019.11	0.00	10.59
01/08/20 07:52:41 PM	9.90	1023.00	1038.06	3682	0.00	1019.26	0.00	10.61
01/08/20 08:00:40 PM	9.87	1023.00	1038.19	3686	0.00	1019.38	0.00	10.60
01/08/20 08:08:39 PM	9.83	1023.00	1038.16	3682	0.00	1019.41	0.00	10.64
01/08/20 08:16:38 PM	9.88	1023.00	1038.14	3686	0.00	1019.36	0.00	10.76
01/08/20 08:24:37 PM	9.82	1023.00	1038.28	3682	0.00	1019.48	0.00	10.81
01/08/20 08:32:36 PM	9.81	1023.00	1038.35	3687	0.00	1019.54	0.00	10.71
01/08/20 08:40:35 PM	9.79	1023.00	1038.44	3686	0.00	1019.64	0.00	10.66
01/08/20 08:48:35 PM	9.77	1023.00	1038.45	3681	0.00	1019.67	0.00	10.62
01/08/20 08:56:33 PM	9.75	1023.00	1038.53	3684	0.00	1019.74	0.00	10.62
01/08/20 09:04:32 PM	9.73	1023.00	1038.58	3686	0.00	1019.78	0.00	10.60
01/08/20 09:12:32 PM	9.69	1023.00	1038.61	3685	0.00	1019.83	0.00	10.53
01/08/20 09:20:31 PM	9.68	1023.00	1038.66	3685	0.00	1019.90	0.00	10.44
01/08/20 09:28:30 PM	9.67	1023.00	1038.68	3686	0.00	1019.91	0.00	10.48
01/08/20 09:36:29 PM	9.63	1023.00	1038.73	3682	0.00	1019.99	0.00	10.64
01/08/20 09:44:28 PM	9.62	1023.00	1038.81	3685	0.00	1020.06	0.00	10.83
01/08/20 09:52:27 PM	9.59	1023.00	1038.93	3683	0.00	1020.18	0.00	10.94
01/08/20 10:00:26 PM	9.62	1023.00	1038.99	3685	0.00	1020.25	0.00	11.14
01/08/20 10:08:26 PM	9.63	1023.00	1039.06	3685	0.00	1020.38	0.00	11.35
01/08/20 10:16:25 PM	9.66	1023.00	1039.15	3686	0.00	1020.43	0.00	11.54
01/08/20 10:24:24 PM	9.64	1023.00	1039.13	3683	0.00	1020.44	0.00	11.83
01/08/20 10:32:24 PM	9.66	1023.00	1039.11	3685	0.00	1020.44	0.00	12.12
01/08/20 10:40:23 PM	9.69	1023.00	1039.25	3682	0.00	1020.56	0.00	12.38
01/08/20 10:48:22 PM	9.72	1023.00	1039.30	3678	0.00	1020.67	0.00	12.61
01/08/20 10:56:21 PM	9.78	1023.00	1039.36	3682	0.00	1020.66	0.00	12.83
01/08/20 11:04:21 PM	9.83	1023.00	1039.36	3683	0.00	1020.69	0.00	13.04
01/08/20 11:12:20 PM	9.91	1023.00	1039.39	3679	0.00	1020.76	0.00	13.28
01/08/20 11:20:19 PM	9.98	1023.00	1039.43	3679	0.00	1020.77	0.00	13.54
01/08/20 11:28:18 PM	10.04	1023.00	1039.42	3682	0.00	1020.81	0.00	13.82
01/08/20 11:36:18 PM	10.10	1023.00	1039.43	3683	0.00	1020.83	0.00	14.04
01/08/20 11:44:18 PM	10.16	1023.00	1039.44	3682	0.00	1020.85	0.00	14.27
01/08/20 11:52:18 PM	10.27	1023.00	1039.45	3683	0.00	1020.84	0.00	14.56
02/08/20 12:00:18 AM	10.34	1023.00	1039.49	3683	0.00	1020.89	0.00	14.82
02/08/20 12:08:18 AM	10.42	1023.00	1039.52	3680	0.00	1020.98	0.00	15.02
02/08/20 12:16:18 AM	10.53	1023.00	1039.57	3684	0.00	1020.99	0.00	15.21
02/08/20 12:24:18 AM	10.65	1023.00	1039.57	3684	0.00	1020.98	0.00	15.47
02/08/20 12:32:18 AM	10.76	1023.00	1039.59	3684	0.00	1020.99	0.00	15.76
02/08/20 12:40:17 AM	10.87	1023.00	1039.60	3681	0.00	1021.04	0.00	15.99
02/08/20 12:48:17 AM	11.05	1023.00	1039.55	3681	0.00	1020.93	0.00	16.10
02/08/20 12:56:16 AM	11.14	1023.00	1039.42	3682	0.00	1020.80	0.00	16.25
02/08/20 01:04:16 AM	11.21	1023.00	1039.34	3685	0.00	1020.78	0.00	16.42
02/08/20 01:12:17 AM	11.34	1023.00	1039.41	3685	0.00	1020.81	0.00	16.45
02/08/20 01:20:17 AM	11.47	1023.00	1039.41	3685	0.00	1020.80	0.00	16.76
02/08/20 01:28:16 AM	11.60	1023.00	1039.43	3681	0.00	1020.77	0.00	17.12
02/08/20 01:36:17 AM	11.81	1023.00	1039.22	3684	0.00	1020.63	0.00	17.37
02/08/20 01:44:18 AM	11.90	1023.00	1039.19	3684	0.00	1020.59	0.00	17.67
02/08/20 01:52:18 AM	12.15	1023.00	1039.12	3685	0.00	1020.50	0.00	18.06
02/08/20 02:00:18 AM	12.37	1023.00	1038.92	3680	0.00	1020.32	0.00	18.41
02/08/20 02:08:17 AM	12.51	1023.00	1038.77	3681	0.00	1020.17	0.00	18.49
02/08/20 02:16:18 AM	12.60	1023.00	1038.67	3685	0.00	1020.01	0.00	18.44
02/08/20 02:24:17 AM	12.72	1023.00	1038.53	3682	0.00	1019.94	0.00	18.55
02/08/20 02:32:18 AM	12.85	1023.00	1038.46	3684	0.00	1019.81	0.00	18.83
02/08/20 02:40:18 AM	12.97	1023.00	1038.34	3682	0.00	1019.67	0.00	19.15
02/08/20 02:48:19 AM	13.04	1023.00	1038.18	3685	0.00	1019.53	0.00	19.43
02/08/20 02:56:20 AM	13.21	1023.00	1038.08	3684	0.00	1019.38	0.00	19.93
02/08/20 03:04:19 AM	13.17	1023.00	1037.90	3681	0.00	1019.24	0.00	20.78
02/08/20 03:12:20 AM	13.23	1023.00	1037.80	3684	0.00	1019.12	0.00	20.02
02/08/20 03:20:20 AM	13.24	1023.00	1037.73	3685	0.00	1019.02	0.00	19.63
02/08/20 03:28:21 AM	13.32	1023.00	1037.56	3684	0.00	1018.87	0.00	20.18
02/08/20 03:36:22 AM	13.52	1023.00	1037.49	3684	0.00	1018.77	0.00	20.01
02/08/20 03:44:21 AM	13.59	1023.00	1037.48	3682	0.00	1018.78	0.00	20.61
02/08/20 03:52:23 AM	13.77	1023.00	1037.40	3684	0.00	1018.65	0.00	20.56
02/08/20 04:00:24 AM	13.67	1023.00	1037.31	3684	0.00	1018.58	0.00	20.28
02/08/20 04:07:15 AM	13.43	1023.00	1037.24	3684	49.57	1018.53	0.24	20.38
02/08/20 04:14:01 AM	13.62	1023.00	1037.20	3682	54.29	1018.46	0.25	20.26
02/08/20 04:20:47 AM	13.71	1023.00	1037.12	3684	53.78	1018.40	0.26	19.98
02/08/20 04:27:33 AM	13.78	1023.00	1037.01	3684	54.37	1018.27	0.25	20.14
02/08/20 04:34:18 AM	13.85	1023.00	1036.93	3684	53.95	1018.18	0.25	20.09
02/08/20 04:41:04 AM	13.90	1023.00	1036.87	3684	53.93	1018.15	0.26	20.05
02/08/20 04:47:50 AM	13.91	1023.00	1036.89	3684	53.72	1018.13	0.25	19.93
02/08/20 04:54:36 AM	13.90	1023.00	1036.80	3683	54.41	1018.05	0.26	19.94
02/08/20 05:01:20 AM	13.84	1023.00	1036.77	3681	54.81	1018.02	0.25	19.62
02/08/20 05:08:07 AM	13.82	1023.00	1036.79	3683	54.25	1018.02	0.25	19.30
02/08/20 05:14:51 AM	13.94	1023.00	1036.77	3682	54.85	1018.01	0.25	19.27
02/08/20 05:21:37 AM	14.00	1023.00	1036.72	3684	54.64	1017.96	0.25	19.08
02/08/20 05:28:23 AM	14.00	1023.00	1036.68	3683	53.89	1017.89	0.24	19.08
02/08/20 05:35:08 AM	13.95	1023.00	1036.61	3684	54.77	1017.84	0.25	18.91
02/08/20 05:41:53 AM	13.97	1023.00	1036.56	3683	54.66	1017.79	0.25	19.17
02/08/20 05:48:39 AM	13.94	1023.00	1036.58	3683	55.01	1017.81	0.24	18.87
02/08/20 05:55:24 AM	13.92	1023.00	1036.56	3683	54.39	1017.76	0.24	18.62
02/08/20 06:02:09 AM	13.86	1023.00	1036.48	3682	55.10	1017.71	0.24	18.76
02/08/20 06:08:54 AM	13.88	1023.00	1036.48	3684	54.48	1017.65	0.24	18.76
02/08/20 06:15:40 AM	13.80	1023.00	1036.41	3684	54.61	1017.61	0.23	18.56
02/08/20 06:22:25 AM	13.73	1023.00	1036.36	3681	54.87	1017.59	0.23	18.18
02/08/20 06:29:11 AM	13.69	1023.00	1036.43	3681	54.51	1017.59	0.23	17.91
02/08/20 06:35:56 AM	13.62	1023.00	1036.43	3682	54.72	1017.64	0.23	17.68
02/08/20 06:42:40 AM	13.56	1023.00	1036.37	3681	54.46	1017.56	0.23	17.44
02/08/20 06:49:26 AM	13.51	1023.00	1036.37	3683	53.73	1017.59	0.22	17.14
02/08/20 06:56:11 AM	13.45	1023.00	1036.38	3683	54.53	1017.56	0.22	16.72
02/08/20 07:02:56 AM	13.43	1023.00	1036.40	3684	54.06	1017.58	0.22	16.26
02/08/20 07:09:41 AM	13.38	1023.00	1036.41	3685	53.65	1017.57	0.23	15.39
02/08/20 07:16:26 AM	13.33	1023.00	1036.39	3684	53.22	1017.54	0.22	14.82
02/08/20 07:23:11 AM	13.29	1023.00	1036.42	3685	54.01	1017.53	0.22	14.40
02/08/20 07:29:56 AM	13.24	1023.00	1036.46	3685	53.82	1017.58	0.22	14.05
02/08/20 07:36:41 AM	13.19	1023.00	1036.54	3684	53.62	1017.64	0.22	13.86
02/08/20 07:43:26 AM	13.17	1023.00	1036.62	3684	53.52	1017.69	0.22	13.43
02/08/20 07:50:10 AM	13.13	1023.00	1036.73	3681	53.23	1017.78	0.22	12.89
02/08/20 07:56:54 AM	13.09	1023.00	1036.78	3685	53.24	1017.84	0.22	12.35
02/08/20 08:03:38 AM	13.06	1023.00	1036.81	3683	52.94	1017.84	0.22	11.97
02/08/20 08:10:23 AM	13.04	1023.00	1036.85	3684	53.23	1017.87	0.22	11.67
02/08/20 08:17:07 AM	13.00	1023.00	1036.92	3682	52.09	1017.93	0.22	11.17
02/08/20 08:23:52 AM	12.99	1023.00	1037.00	3685	52.80	1017.96	0.22	10.27
02/08/20 08:30:36 AM	12.94	1023.00	1037.05	3683	52.14	1017.98	0.22	9.33
02/08/20 08:37:20 AM	12.93	1023.00	1037.10	3685	52.82	1017.98	0.22	8.57
02/08/20 08:44:05 AM	12.89	1023.00	1037.11	3684	52.56	1017.97	0.22	8.12
02/08/20 08:50:49 AM	12.86	1023.00	1037.16	3684	52.01	1018.01	0.22	7.82
02/08/20 08:57:32 AM	12.82	1023.00	1037.23	3681	51.23	1018.05	0.22	7.46
02/08/20 09:04:15 AM	12.81	1023.00	1037.31	3680	50.99	1018.12	0.22	7.27
02/08/20 09:10:59 AM	12.74	1023.00	1037.28	3681	50.48	1018.11	0.22	7.04
02/08/20 09:17:42 AM	12.70	1023.00	1037.23	3682	49.93	1018.03	0.22	6.68
02/08/20 09:24:27 AM	12.68	1023.00	1037.22	3683	50.58	1018.01	0.22	6.39
02/08/20 09:31:10 AM	12.62	1023.00	1037.28	3683	51.12	1018.06	0.22	6.19
02/08/20 09:37:55 AM	12.57	1023.00	1037.33	3684	51.33	1018.09	0.22	5.98
02/08/20 09:44:39 AM	12.56	1023.00	1037.41	3683	51.29	1018.17	0.22	5.85
02/08/20 09:51:23 AM	12.53	1023.00	1037.48	3682	50.99	1018.24	0.22	5.82
02/08/20 09:58:06 AM	12.50	1023.00	1037.50	3682	50.86	1018.26	0.22	5.70
02/08/20 10:04:50 AM	12.44	1023.00	1037.53	3678	50.94	1018.28	0.22	5.58
02/08/20 10:11:34 AM	12.42	1023.00	1037.54	3682	50.82	1018.28	0.22	5.45
02/08/20 10:18:18 AM	12.38	1023.00	1037.50	3682	50.72	1018.26	0.22	5.66
02/08/20 10:25:02 AM	12.36	1023.00	1037.43	3682	50.79	1018.22	0.22	5.90
02/08/20 10:31:46 AM	12.32	1023.00	1037.38	3682	50.89	1018.16	0.22	5.86
02/08/20 10:38:30 AM	12.31	1023.00	1037.35	3683	50.51	1018.13	0.22	5.69
02/08/20 10:45:14 AM	12.27	1023.00	1037.32	3682	50.85	1018.08	0.21	5.55
02/08/20 10:51:58 AM	12.26	1023.00	1037.25	3682	50.56	1018.02	0.22	5.64
02/08/20 10:58:42 AM	12.20	1023.00	1037.11	3682	50.74	1017.90	0.22	5.77
02/08/20 11:05:26 AM	12.19	1023.00	1037.07	3682	50.81	1017.85	0.22	5.69
02/08/20 11:12:10 AM	12.17	1023.00	1037.03	3682	50.70	1017.80	0.22	5.57
02/08/20 11:18:54 AM	12.13	1023.00	1036.98	3682	50.97	1017.74	0.21	5.48
02/08/20 11:25:38 AM	12.11	1023.00	1036.97	3682	50.44	1017.73	0.22	5.28
02/08/20 11:32:22 AM	12.06	1023.00	1037.03	3681	50.46	1017.76	0.22	5.04
02/08/20 11:39:05 AM	12.02	1023.00	1037.03	3680	50.33	1017.77	0.22	4.82
02/08/20 11:45:48 AM	12.00	1023.00	1036.93	3679	50.28	1017.67	0.22	4.79
02/08/20 11:52:31 AM	11.97	1023.00	1036.85	3679	50.15	1017.58	0.22	4.87
02/08/20 11:59:14 AM	11.94	1023.00	1036.75	3682	50.01	1017.50	0.22	5.07
02/08/20 12:05:58 PM	11.94	1023.00	1036.71	3683	49.97	1017.45	0.22	5.12
02/08/20 12:12:42 PM	11.91	1023.00	1036.61	3682	49.85	1017.36	0.22	5.03
02/08/20 12:19:26 PM	11.88	1023.00	1036.52	3682	49.97	1017.28	0.21	5.13
02/08/20 12:26:10 PM	11.85	1023.00	1036.40	3682	49.98	1017.16	0.22	5.11
02/08/20 12:32:54 PM	11.82	1023.00	1036.34	3681	49.82	1017.08	0.22	5.03
02/08/20 12:39:37 PM	11.81	1023.00	1036.25	3680	49.89	1016.99	0.22	4.89
02/08/20 12:46:20 PM	11.77	1023.00	1036.17	3679	49.96	1016.91	0.22	4.91
02/08/20 12:53:04 PM	11.75	1023.00	1036.09	3679	49.77	1016.86	0.22	5.13
02/08/20 12:59:47 PM	11.71	1023.00	1036.04	3679	49.13	1016.80	0.22	5.30
02/08/20 01:06:31 PM	11.69	1023.00	1035.94	3681	49.16	1016.72	0.22	5.39
02/08/20 01:13:15 PM	11.69	1023.00	1035.79	3681	49.62	1016.57	0.22	5.39
02/08/20 01:19:59 PM	11.69	1023.00	1035.65	3681	49.78	1016.42	0.21	5.26
02/08/20 01:26:43 PM	11.69	1023.00	1035.53	3681	49.17	1016.30	0.22	5.18
02/08/20 01:33:27 PM	11.69	1023.00	1035.43	3681	49.31	1016.20	0.21	5.19
02/08/20 01:40:11 PM	11.69	1023.00	1035.29	3681	49.23	1016.07	0.22	5.18
02/08/20 01:46:55 PM	11.69	1023.00	1035.21	3680	49.50	1016.00	0.22	5.18
02/08/20 01:53:38 PM	11.69	1023.00	1035.13	3678	49.29	1015.89	0.22	5.22
02/08/20 02:00:22 PM	11.64	1023.00	1035.04	3678	49.57	1015.80	0.22	5.11
02/08/20 02:07:05 PM	11.63	1023.00	1034.96	3678	49.07	1015.72	0.22	4.89
02/08/20 02:13:49 PM	11.59	1023.00	1034.93	3680	48.80	1015.69	0.22	4.67
02/08/20 02:20:32 PM	11.56	1023.00	1034.86	3680	48.64	1015.60	0.22	4.47
02/08/20 02:27:16 PM	11.54	1023.00	1034.80	3680	48.08	1015.54	0.22	4.25
02/08/20 02:34:00 PM	11.50	1023.00	1034.74	3680	48.72	1015.46	0.22	4.09
02/08/20 02:40:43 PM	11.48	1023.00	1034.67	3679	49.00	1015.38	0.22	4.21
02/08/20 02:47:26 PM	11.44	1023.00	1034.60	3678	49.05	1015.33	0.22	4.07
02/08/20 02:54:10 PM	11.41	1023.00	1034.51	3680	49.47	1015.22	0.22	4.07
02/08/20 03:00:54 PM	11.39	1023.00	1034.36	3679	50.15	1015.08	0.22	4.01
02/08/20 03:07:37 PM	11.36	1023.00	1034.27	3676	50.01	1014.98	0.22	3.85
02/08/20 03:14:22 PM	11.32	1023.00	1034.22	3679	49.93	1014.92	0.22	3.66
02/08/20 03:21:05 PM	11.31	1023.00	1034.11	3679	50.11	1014.81	0.22	3.62
02/08/20 03:27:49 PM	11.25	1023.00	1034.02	3679	49.73	1014.72	0.21	3.58
02/08/20 03:34:32 PM	11.25	1023.00	1033.96	3677	49.03	1014.66	0.22	3.60
02/08/20 03:41:17 PM	11.23	1023.00	1033.92	3680	48.84	1014.62	0.22	3.43
02/08/20 03:48:01 PM	11.20	1023.00	1033.84	3680	48.47	1014.54	0.22	3.38
02/08/20 03:54:44 PM	11.19	1023.00	1033.74	3679	49.47	1014.45	0.22	3.54
02/08/20 04:01:27 PM	11.17	1023.00	1033.67	3677	48.90	1014.37	0.22	3.46
02/08/20 04:08:10 PM	11.13	1023.00	1033.69	3679	49.58	1014.37	0.22	3.21
02/08/20 04:14:54 PM	11.13	1023.00	1033.65	3679	49.66	1014.32	0.22	3.05
02/08/20 04:21:37 PM	11.13	1023.00	1033.57	3676	49.44	1014.26	0.22	3.12
02/08/20 04:28:21 PM	11.09	1023.00	1033.50	3679	49.90	1014.19	0.22	3.18
02/08/20 04:35:04 PM	11.07	1023.00	1033.46	3677	49.97	1014.15	0.22	3.10
02/08/20 04:41:48 PM	11.06	1023.00	1033.46	3677	49.77	1014.13	0.22	2.84
02/08/20 04:48:31 PM	11.01	1023.00	1033.49	3676	49.79	1014.15	0.22	2.74
02/08/20 04:55:14 PM	11.00	1023.00	1033.49	3676	49.99	1014.12	0.21	2.61
02/08/20 05:01:58 PM	11.00	1023.00	1033.48	3678	50.01	1014.19	0.22	3.76
02/08/20 05:08:42 PM	11.00	1023.00	1033.48	3678	49.78	1014.27	0.22	5.24
02/08/20 05:15:26 PM	10.98	1023.00	1033.42	3676	48.54	1014.25	0.22	6.15
02/08/20 05:22:10 PM	10.95	1023.00	1033.34	3676	47.44	1014.19	0.22	6.55
02/08/20 05:28:53 PM	10.96	1023.00	1033.31	3673	48.69	1014.16	0.22	6.75
02/08/20 05:35:38 PM	10.95	1023.00	1033.19	3676	50.38	1014.07	0.22	6.84
02/08/20 05:42:21 PM	10.95	1023.00	1033.10	3672	49.55	1013.96	0.22	6.94
02/08/20 05:49:05 PM	10.95	1023.00	1033.02	3673	50.96	1013.89	0.22	6.91
02/08/20 05:55:49 PM	10.93	1023.00	1032.95	3672	50.96	1013.81	0.22	6.89
02/08/20 06:02:34 PM	10.87	1023.00	1033.06	3675	50.98	1013.91	0.22	6.98
02/08/20 06:09:18 PM	10.82	1023.00	1033.09	3676	50.61	1013.96	0.22	7.22
02/08/20 06:16:02 PM	10.81	1023.00	1033.04	3675	49.03	1013.92	0.22	7.40
02/08/20 06:22:47 PM	10.81	1023.00	1033.05	3674	50.82	1013.92	0.22	7.57
02/08/20 06:29:31 PM	10.81	1023.00	1032.97	3675	50.80	1013.88	0.22	7.60
02/08/20 06:36:14 PM	10.81	1023.00	1032.97	3672	50.83	1013.86	0.22	7.60
02/08/20 06:42:57 PM	10.81	1023.00	1033.09	3671	50.66	1013.98	0.22	7.49
02/08/20 06:49:42 PM	10.81	1023.00	1033.16	3675	50.16	1014.04	0.22	7.50
02/08/20 06:56:26 PM	10.78	1023.00	1033.19	3676	48.09	1014.09	0.22	7.65
02/08/20 07:03:11 PM	10.75	1023.00	1033.15	3674	48.35	1014.03	0.22	7.58
02/08/20 07:09:55 PM	10.74	1023.00	1033.14	3674	47.83	1014.01	0.22	7.37
02/08/20 07:16:39 PM	10.76	1023.00	1033.17	3675	47.89	1014.04	0.22	7.34
02/08/20 07:23:22 PM	10.74	1023.00	1033.18	3671	48.11	1014.06	0.22	7.46
02/08/20 07:30:07 PM	10.70	1023.00	1033.28	3672	48.28	1014.14	0.22	7.54
02/08/20 07:36:52 PM	10.69	1023.00	1033.38	3674	48.86	1014.26	0.22	7.82
02/08/20 07:43:36 PM	10.69	1023.00	1033.42	3675	49.72	1014.29	0.22	7.81
02/08/20 07:50:20 PM	10.69	1023.00	1033.38	3675	49.91	1014.26	0.22	7.74
02/08/20 07:57:03 PM	10.69	1023.00	1033.40	3672	49.78	1014.28	0.22	7.73
02/08/20 08:03:47 PM	10.67	1023.00	1033.42	3675	48.21	1014.30	0.22	7.73
02/08/20 08:10:32 PM	10.63	1023.00	1033.38	3675	48.49	1014.26	0.22	7.58
02/08/20 08:17:16 PM	10.64	1023.00	1033.40	3675	49.91	1014.26	0.22	7.52
02/08/20 08:24:00 PM	10.64	1023.00	1033.38	3675	49.11	1014.25	0.22	7.41
02/08/20 08:30:44 PM	10.59	1023.00	1033.31	3674	48.91	1014.18	0.22	7.43
02/08/20 08:37:28 PM	10.56	1023.00	1033.29	3675	48.93	1014.17	0.21	7.33
02/08/20 08:44:11 PM	10.54	1023.00	1033.34	3671	48.94	1014.19	0.22	7.19
02/08/20 08:50:55 PM	10.50	1023.00	1033.31	3669	48.13	1014.16	0.22	7.13
02/08/20 08:57:39 PM	10.45	1023.00	1033.43	3674	47.75	1014.27	0.21	7.06
02/08/20 09:04:23 PM	10.44	1023.00	1033.50	3674	48.50	1014.33	0.22	6.95
02/08/20 09:11:06 PM	10.46	1023.00	1033.50	3671	48.16	1014.35	0.22	6.84
02/08/20 09:17:49 PM	10.44	1023.00	1033.43	3672	46.73	1014.27	0.22	6.76
02/08/20 09:24:33 PM	10.41	1023.00	1033.56	3670	47.31	1014.40	0.22	6.89
02/08/20 09:31:17 PM	10.39	1023.00	1033.58	3670	46.75	1014.46	0.22	7.38
02/08/20 09:38:01 PM	10.39	1023.00	1033.68	3673	48.40	1014.57	0.22	7.79
02/08/20 09:44:45 PM	10.38	1023.00	1033.68	3674	48.83	1014.61	0.22	8.18
02/08/20 09:51:29 PM	10.38	1023.00	1033.64	3673	49.97	1014.56	0.23	8.32
02/08/20 09:58:13 PM	10.40	1023.00	1033.56	3670	49.78	1014.50	0.23	8.43
02/08/20 10:04:58 PM	10.44	1023.00	1033.51	3673	50.83	1014.44	0.24	8.51
02/08/20 10:11:42 PM	10.44	1023.00	1033.53	3673	50.44	1014.46	0.27	8.82
02/08/20 10:18:25 PM	10.44	1023.00	1033.52	3670	50.52	1014.49	0.25	9.32
02/08/20 10:25:10 PM	10.44	1023.00	1033.51	3673	50.35	1014.52	0.24	9.68
02/08/20 10:31:53 PM	10.44	1023.00	1033.43	3669	50.56	1014.44	0.23	9.90
02/08/20 10:38:38 PM	10.45	1023.00	1033.41	3673	50.20	1014.42	0.23	9.95
02/08/20 10:45:22 PM	10.49	1023.00	1033.43	3673	50.37	1014.47	0.24	10.08
02/08/20 10:52:06 PM	10.52	1023.00	1033.45	3673	50.25	1014.46	0.30	10.27
02/08/20 10:58:51 PM	10.56	1023.00	1033.43	3673	50.44	1014.46	0.27	10.65
02/08/20 11:05:36 PM	10.60	1023.00	1033.41	3673	52.18	1014.47	0.31	10.91
02/08/20 11:12:20 PM	10.64	1023.00	1033.46	3673	49.36	1014.52	0.28	11.14
02/08/20 11:19:05 PM	10.68	1023.00	1033.47	3673	49.41	1014.56	0.27	11.53
02/08/20 11:25:49 PM	10.69	1023.00	1033.45	3671	49.50	1014.49	0.28	11.51
02/08/20 11:32:34 PM	10.74	1023.00	1033.48	3674	49.46	1014.58	0.37	11.38
02/08/20 11:39:19 PM	10.82	1023.00	1033.44	3673	49.31	1014.54	0.48	11.79
02/08/20 11:46:04 PM	10.87	1023.00	1033.36	3671	49.33	1014.46	0.44	12.14
02/08/20 11:52:49 PM	10.93	1023.00	1033.29	3673	50.04	1014.36	0.59	12.11
02/08/20 11:59:34 PM	11.01	1023.00	1033.26	3673	49.45	1014.38	0.61	12.76
03/08/20 12:06:19 AM	11.06	1023.00	1033.20	3672	49.26	1014.33	0.47	13.00
03/08/20 12:13:03 AM	11.09	1023.00	1033.09	3670	49.46	1014.19	0.53	12.96
03/08/20 12:19:47 AM	11.17	1023.00	1032.97	3671	50.18	1014.10	0.56	13.15
03/08/20 12:26:32 AM	11.26	1023.00	1032.99	3670	48.50	1014.10	0.46	13.36
03/08/20 12:33:16 AM	11.34	1023.00	1032.99	3669	48.68	1014.10	0.56	13.54
03/08/20 12:40:00 AM	11.49	1023.00	1032.94	3669	50.41	1014.08	0.55	14.09
03/08/20 12:46:45 AM	11.54	1023.00	1032.85	3672	50.62	1013.99	0.52	14.15
03/08/20 12:53:30 AM	11.64	1023.00	1032.83	3672	50.57	1013.97	0.47	14.87
03/08/20 01:00:15 AM	11.60	1023.00	1032.76	3672	50.40	1013.91	0.32	14.43
03/08/20 01:07:00 AM	11.55	1023.00	1032.66	3672	50.82	1013.80	0.34	14.18
03/08/20 01:13:45 AM	11.55	1023.00	1032.54	3672	49.63	1013.68	0.30	14.07
03/08/20 01:20:30 AM	11.66	1023.00	1032.48	3672	49.25	1013.60	0.32	13.97
03/08/20 01:27:15 AM	11.63	1023.00	1032.37	3672	49.98	1013.52	0.33	14.16
03/08/20 01:34:00 AM	11.68	1023.00	1032.33	3671	51.36	1013.46	0.42	14.28
03/08/20 01:40:45 AM	11.63	1023.00	1032.28	3672	52.13	1013.41	0.35	14.06
03/08/20 01:47:30 AM	11.55	1023.00	1032.12	3672	51.68	1013.26	0.53	14.46
03/08/20 01:54:15 AM	11.61	1023.00	1031.94	3670	53.58	1013.08	0.59	15.37
03/08/20 02:01:00 AM	11.69	1023.00	1031.83	3671	53.90	1013.05	0.59	16.13
03/08/20 02:07:45 AM	11.74	1023.00	1031.69	3669	53.65	1012.91	0.60	16.66
03/08/20 02:14:30 AM	11.80	1023.00	1031.53	3673	53.54	1012.75	0.53	16.93
03/08/20 02:21:15 AM	11.88	1023.00	1031.41	3672	53.51	1012.61	0.47	16.70
03/08/20 02:28:00 AM	11.98	1023.00	1031.32	3673	52.56	1012.51	0.56	16.75
03/08/20 02:34:45 AM	12.11	1023.00	1031.24	3670	54.26	1012.39	0.54	17.26
03/08/20 02:41:30 AM	12.09	1023.00	1031.17	3673	53.65	1012.34	0.51	17.59
03/08/20 02:48:15 AM	12.07	1023.00	1030.97	3673	53.54	1012.15	0.40	17.14
03/08/20 02:55:00 AM	12.01	1023.00	1030.82	3671	53.06	1011.98	0.31	15.85
03/08/20 03:01:45 AM	11.96	1023.00	1030.71	3671	53.34	1011.82	0.41	15.15
03/08/20 03:08:31 AM	12.13	1023.00	1030.60	3673	52.03	1011.73	0.46	15.78
03/08/20 03:15:16 AM	12.19	1023.00	1030.49	3673	53.24	1011.57	0.41	16.09
03/08/20 03:22:01 AM	12.25	1023.00	1030.40	3673	53.59	1011.48	0.38	15.90
03/08/20 03:28:46 AM	12.18	1023.00	1030.22	3673	53.45	1011.32	0.38	15.78
03/08/20 03:35:31 AM	12.13	1023.00	1030.06	3673	52.77	1011.20	0.37	15.54
03/08/20 03:42:16 AM	12.15	1023.00	1029.99	3673	51.54	1011.09	0.33	15.45
03/08/20 03:49:01 AM	12.24	1023.00	1029.89	3672	51.09	1011.01	0.38	15.49
03/08/20 03:55:46 AM	12.34	1023.00	1029.79	3670	50.21	1010.89	0.44	15.99
03/08/20 04:02:31 AM	12.47	1023.00	1029.73	3669	55.21	1010.82	0.35	16.38
03/08/20 04:09:15 AM	12.48	1023.00	1029.68	3670	56.65	1010.79	0.39	16.78
03/08/20 04:16:00 AM	12.48	1023.00	1029.61	3672	54.64	1010.72	0.34	16.74
03/08/20 04:22:45 AM	12.48	1023.00	1029.63	3673	51.38	1010.74	0.32	16.30
03/08/20 04:29:30 AM	12.50	1023.00	1029.60	3672	51.15	1010.68	0.30	16.10
03/08/20 04:36:16 AM	12.53	1023.00	1029.53	3672	51.61	1010.58	0.31	15.74
03/08/20 04:43:00 AM	12.56	1023.00	1029.51	3670	51.55	1010.53	0.33	15.73
03/08/20 04:49:45 AM	12.54	1023.00	1029.51	3672	51.28	1010.51	0.33	15.71
03/08/20 04:56:30 AM	12.58	1023.00	1029.53	3673	54.17	1010.51	0.32	15.65
03/08/20 05:03:15 AM	12.49	1023.00	1029.55	3672	55.64	1010.54	0.30	15.22
03/08/20 05:10:00 AM	12.39	1023.00	1029.47	3672	55.14	1010.47	0.34	14.96
03/08/20 05:16:45 AM	12.43	1023.00	1029.44	3672	52.33	1010.40	0.35	15.52
03/08/20 05:23:30 AM	12.46	1023.00	1029.37	3672	52.78	1010.36	0.39	15.18
03/08/20 05:30:15 AM	12.56	1023.00	1029.41	3672	53.75	1010.38	0.45	16.13
03/08/20 05:37:01 AM	12.51	1023.00	1029.34	3672	52.20	1010.36	0.35	16.51
03/08/20 05:43:46 AM	12.50	1023.00	1029.32	3672	53.91	1010.31	0.29	15.47
03/08/20 05:50:31 AM	12.44	1023.00	1029.36	3672	52.76	1010.28	0.26	14.73
03/08/20 05:57:16 AM	12.39	1023.00	1029.32	3672	53.60	1010.28	0.25	13.86
03/08/20 06:04:00 AM	12.42	1023.00	1029.33	3672	51.14	1010.23	0.24	13.33
03/08/20 06:10:45 AM	12.38	1023.00	1029.32	3672	468.48	1010.20	0.55	13.19
03/08/20 06:17:30 AM	12.39	1023.00	1029.26	3673	555.39	1010.15	0.64	13.00
03/08/20 06:24:14 AM	12.37	1023.00	1029.27	3671	146.37	1010.13	0.30	12.84
03/08/20 06:31:00 AM	12.34	1023.00	1029.23	3672	121.98	1010.10	0.27	12.69
03/08/20 06:37:44 AM	12.28	1023.00	1029.22	3672	72.37	1010.06	0.23	12.54
03/08/20 06:44:29 AM	12.25	1023.00	1029.17	3673	74.80	1010.03	0.23	12.40
03/08/20 06:51:13 AM	12.26	1023.00	1029.15	3671	74.09	1009.97	0.23	12.31
03/08/20 06:57:58 AM	12.28	1023.00	1029.16	3673	78.72	1010.01	0.23	12.26
03/08/20 07:04:42 AM	12.31	1023.00	1029.17	3673	53.89	1009.98	0.22	12.19
03/08/20 07:11:26 AM	12.31	1023.00	1029.08	3670	51.84	1009.90	0.22	12.09
03/08/20 07:18:12 AM	12.31	1023.00	1029.00	3672	51.14	1009.83	0.22	12.05
03/08/20 07:24:55 AM	12.31	1023.00	1029.02	3671	50.82	1009.83	0.22	11.96
03/08/20 07:31:41 AM	12.31	1023.00	1028.99	3673	50.37	1009.80	0.22	11.92
03/08/20 07:38:25 AM	12.31	1023.00	1029.00	3672	50.25	1009.81	0.22	11.90
03/08/20 07:45:09 AM	12.31	1023.00	1029.03	3670	50.15	1009.84	0.22	11.84
03/08/20 07:51:54 AM	12.33	1023.00	1029.08	3673	50.06	1009.86	0.22	11.76
03/08/20 07:58:38 AM	12.33	1023.00	1029.05	3672	50.28	1009.83	0.22	11.58
03/08/20 08:05:22 AM	12.34	1023.00	1029.02	3671	50.54	1009.78	0.22	11.35
03/08/20 08:12:07 AM	12.35	1023.00	1029.05	3672	49.09	1009.81	0.22	11.21
03/08/20 08:18:51 AM	12.32	1023.00	1029.32	3671	48.05	1010.04	0.22	11.04
03/08/20 08:25:35 AM	12.31	1023.00	1029.57	3671	49.39	1010.26	0.22	10.94
03/08/20 08:32:20 AM	12.30	1023.00	1029.59	3672	49.89	1010.26	0.22	10.50
03/08/20 08:39:05 AM	12.26	1023.00	1029.71	3671	50.48	1010.40	0.22	10.12
03/08/20 08:45:48 AM	12.25	1023.00	1029.77	3670	50.41	1010.47	0.22	10.00
03/08/20 08:52:32 AM	12.25	1023.00	1029.80	3672	49.02	1010.47	0.22	9.99
03/08/20 08:59:17 AM	12.21	1023.00	1029.83	3672	49.10	1010.47	0.22	9.93
03/08/20 09:06:01 AM	12.19	1023.00	1029.82	3671	49.14	1010.49	0.22	9.95
03/08/20 09:12:46 AM	12.19	1023.00	1029.82	3671	49.73	1010.51	0.22	9.96
03/08/20 09:19:29 AM	12.19	1023.00	1029.79	3669	49.73	1010.46	0.22	9.97
03/08/20 09:26:13 AM	12.19	1023.00	1029.83	3671	49.08	1010.49	0.22	9.95
03/08/20 09:32:58 AM	12.18	1023.00	1029.83	3671	48.89	1010.50	0.22	9.93
03/08/20 09:39:42 AM	12.17	1023.00	1029.89	3671	48.72	1010.52	0.22	9.88
03/08/20 09:46:27 AM	12.13	1023.00	1029.89	3670	48.88	1010.55	0.22	9.83
03/08/20 09:53:10 AM	12.13	1023.00	1029.88	3669	48.83	1010.51	0.22	9.53
03/08/20 09:59:55 AM	12.13	1023.00	1029.97	3667	49.56	1010.57	0.22	9.21
03/08/20 10:06:38 AM	12.13	1023.00	1029.98	3668	49.76	1010.54	0.22	8.86
03/08/20 10:13:22 AM	12.11	1023.00	1029.94	3670	50.12	1010.50	0.22	8.51
03/08/20 10:20:07 AM	12.07	1023.00	1029.89	3670	50.00	1010.44	0.22	8.28
03/08/20 10:26:51 AM	12.06	1023.00	1029.94	3670	50.05	1010.48	0.22	8.13
03/08/20 10:33:35 AM	12.06	1023.00	1029.97	3670	49.45	1010.50	0.22	8.03
03/08/20 10:40:19 AM	12.04	1023.00	1029.92	3668	49.88	1010.44	0.21	7.99
03/08/20 10:47:04 AM	12.00	1023.00	1029.96	3670	49.51	1010.47	0.22	7.97
03/08/20 10:53:48 AM	11.99	1023.00	1029.95	3670	48.37	1010.47	0.22	7.97
03/08/20 11:00:32 AM	11.95	1023.00	1029.93	3669	47.21	1010.43	0.22	7.91
03/08/20 11:07:15 AM	11.94	1023.00	1029.90	3667	48.75	1010.39	0.22	7.76
03/08/20 11:13:59 AM	11.94	1023.00	1029.84	3670	48.22	1010.33	0.22	7.68
03/08/20 11:20:44 AM	11.92	1023.00	1029.78	3670	47.75	1010.28	0.22	7.65
03/08/20 11:27:28 AM	11.88	1023.00	1029.80	3670	48.74	1010.28	0.22	7.62
03/08/20 11:34:12 AM	11.88	1023.00	1029.75	3669	47.66	1010.20	0.22	7.60
03/08/20 11:40:55 AM	11.88	1023.00	1029.61	3668	48.05	1010.06	0.22	7.58
03/08/20 11:47:38 AM	11.84	1023.00	1029.59	3667	49.73	1010.01	0.21	7.57
03/08/20 11:54:23 AM	11.81	1023.00	1029.50	3669	49.72	1009.93	0.22	7.53
03/08/20 12:01:07 PM	11.76	1023.00	1029.48	3670	49.01	1009.89	0.22	7.49
03/08/20 12:07:51 PM	11.74	1023.00	1029.37	3670	48.90	1009.76	0.22	7.47
03/08/20 12:14:35 PM	11.74	1023.00	1029.33	3670	58.04	1009.72	0.22	7.48
03/08/20 12:21:18 PM	11.74	1023.00	1029.29	3668	57.56	1009.67	0.22	7.51
03/08/20 12:28:02 PM	11.70	1023.00	1029.26	3668	82.09	1009.61	0.22	7.54
03/08/20 12:34:47 PM	11.69	1023.00	1029.22	3670	63.91	1009.57	0.22	7.53
03/08/20 12:41:31 PM	11.69	1023.00	1029.19	3669	50.28	1009.49	0.21	7.51
03/08/20 12:48:15 PM	11.67	1023.00	1029.15	3669	49.88	1009.43	0.22	7.50
03/08/20 12:54:59 PM	11.63	1023.00	1029.09	3670	88.62	1009.37	0.23	7.47
03/08/20 01:01:42 PM	11.63	1023.00	1029.08	3667	54.40	1009.35	0.22	7.42
03/08/20 01:08:27 PM	11.60	1023.00	1029.03	3667	49.92	1009.29	0.22	7.41
03/08/20 01:15:11 PM	11.56	1023.00	1029.01	3669	49.88	1009.26	0.22	7.40
03/08/20 01:21:55 PM	11.56	1023.00	1029.04	3669	49.90	1009.28	0.22	7.42
03/08/20 01:28:39 PM	11.56	1023.00	1028.99	3669	49.89	1009.21	0.22	7.43
03/08/20 01:35:23 PM	11.56	1023.00	1028.95	3669	49.77	1009.16	0.22	7.46
03/08/20 01:42:06 PM	11.56	1023.00	1028.96	3667	49.88	1009.15	0.22	7.51
03/08/20 01:48:49 PM	11.56	1023.00	1028.91	3668	49.78	1009.11	0.22	7.56
03/08/20 01:55:33 PM	11.51	1023.00	1028.93	3668	49.60	1009.12	0.22	7.58
03/08/20 02:02:18 PM	11.45	1023.00	1028.92	3668	49.26	1009.09	0.22	7.54
03/08/20 02:09:05 PM	11.42	1023.00	1028.94	3669	48.97	1009.10	0.22	7.55
03/08/20 02:15:51 PM	11.37	1023.00	1028.89	3669	48.99	1009.04	0.22	7.58
03/08/20 02:22:35 PM	11.37	1023.00	1028.87	3669	48.94	1009.02	0.22	7.58
03/08/20 02:29:19 PM	11.35	1023.00	1028.89	3666	48.61	1009.02	0.21	7.52
03/08/20 02:36:03 PM	11.31	1023.00	1028.86	3669	58.54	1009.01	0.22	7.44
03/08/20 02:42:47 PM	11.31	1023.00	1028.87	3669	95.23	1008.98	0.23	7.27
03/08/20 02:49:31 PM	11.31	1023.00	1028.84	3669	49.20	1008.94	0.22	7.12
03/08/20 02:56:15 PM	11.31	1023.00	1028.84	3669	55.49	1008.91	0.22	6.91
03/08/20 03:02:59 PM	11.30	1023.00	1028.84	3668	248.97	1008.91	0.33	6.75
03/08/20 03:09:43 PM	11.26	1023.00	1028.90	3669	59.56	1008.94	0.22	6.68
03/08/20 03:16:27 PM	11.25	1023.00	1028.94	3669	50.51	1008.97	0.22	6.66
03/08/20 03:23:11 PM	11.26	1023.00	1028.93	3669	147.00	1008.95	0.32	6.49
03/08/20 03:29:55 PM	11.22	1023.00	1028.89	3669	52.02	1008.89	0.22	6.16
03/08/20 03:36:39 PM	11.19	1023.00	1028.94	3668	47.34	1008.93	0.22	6.01
03/08/20 03:43:23 PM	11.18	1023.00	1028.96	3668	47.44	1008.94	0.21	5.85
03/08/20 03:50:07 PM	11.13	1023.00	1028.96	3668	46.64	1008.93	0.22	6.13
03/08/20 03:56:51 PM	11.12	1023.00	1028.98	3668	47.54	1008.95	0.22	6.40
03/08/20 04:03:35 PM	11.08	1023.00	1028.99	3668	47.99	1008.96	0.22	6.44
03/08/20 04:10:19 PM	11.06	1023.00	1028.92	3668	47.93	1008.86	0.21	6.38
03/08/20 04:17:03 PM	11.05	1023.00	1028.87	3668	47.92	1008.80	0.22	6.50
03/08/20 04:23:47 PM	11.05	1023.00	1028.83	3667	60.11	1008.74	0.21	6.74
03/08/20 04:30:31 PM	11.03	1023.00	1028.78	3668	52.54	1008.73	0.22	6.90
03/08/20 04:37:15 PM	11.04	1023.00	1028.82	3667	70.90	1008.73	0.22	7.04
03/08/20 04:43:59 PM	11.06	1023.00	1028.82	3668	48.54	1008.72	0.22	7.07
03/08/20 04:50:43 PM	11.06	1023.00	1028.84	3667	48.28	1008.79	0.22	7.07
03/08/20 04:57:27 PM	11.05	1023.00	1028.95	3667	48.13	1008.84	0.22	6.91
03/08/20 05:04:11 PM	11.02	1023.00	1028.96	3668	48.10	1008.79	0.22	6.54
03/08/20 05:10:55 PM	11.01	1023.00	1028.92	3668	48.64	1008.75	0.22	6.20
03/08/20 05:17:39 PM	11.01	1023.00	1028.93	3667	48.81	1008.72	0.22	5.95
03/08/20 05:24:23 PM	11.02	1023.00	1028.90	3667	48.35	1008.69	0.22	5.84
03/08/20 05:31:07 PM	11.01	1023.00	1028.90	3667	48.12	1008.67	0.22	5.77
03/08/20 05:37:51 PM	10.99	1023.00	1028.93	3668	47.89	1008.68	0.22	5.69
03/08/20 05:44:35 PM	10.98	1023.00	1028.92	3667	47.55	1008.65	0.22	5.65
03/08/20 05:51:19 PM	10.95	1023.00	1029.12	3667	48.02	1008.77	0.22	5.62
03/08/20 05:58:03 PM	10.93	1023.00	1029.45	3667	48.93	1008.97	0.22	5.55
03/08/20 06:04:46 PM	10.88	1023.00	1029.49	3664	48.10	1008.98	0.22	5.26
03/08/20 06:11:30 PM	10.86	1023.00	1029.58	3667	47.95	1009.04	0.22	5.06
03/08/20 06:18:14 PM	10.83	1023.00	1029.64	3667	50.55	1009.03	0.22	4.90
03/08/20 06:24:58 PM	10.81	1023.00	1029.68	3667	61.45	1008.96	0.22	4.83
03/08/20 06:31:41 PM	10.82	1023.00	1029.86	3664	73.45	1009.02	0.22	4.81
03/08/20 06:38:25 PM	10.81	1023.00	1030.07	3668	85.04	1009.15	0.23	4.86
03/08/20 06:45:09 PM	10.81	1023.00	1030.27	3667	87.03	1009.26	0.22	4.77
03/08/20 06:51:53 PM	10.76	1023.00	1030.28	3667	70.90	1009.13	0.23	4.56
03/08/20 06:58:36 PM	10.75	1023.00	1030.02	3665	63.78	1008.92	0.22	4.37
03/08/20 07:05:19 PM	10.75	1023.00	1030.10	3665	64.17	1008.92	0.22	4.32
03/08/20 07:12:03 PM	10.71	1023.00	1029.95	3668	66.85	1008.70	0.22	4.34
03/08/20 07:18:46 PM	10.69	1023.00	1030.02	3667	66.91	1008.73	0.22	4.34
03/08/20 07:25:30 PM	10.69	1023.00	1029.91	3667	61.13	1008.56	0.22	4.39
03/08/20 07:32:13 PM	10.63	1023.00	1030.07	3664	57.34	1008.68	0.22	4.50
03/08/20 07:38:57 PM	10.59	1023.00	1030.26	3667	57.15	1008.80	0.22	4.54
03/08/20 07:45:41 PM	10.56	1023.00	1030.20	3667	53.96	1008.72	0.22	4.52
03/08/20 07:52:24 PM	10.51	1023.00	1030.24	3664	46.76	1008.66	0.22	4.35
03/08/20 07:59:09 PM	10.48	1023.00	1030.35	3667	46.76	1008.75	0.21	4.21
03/08/20 08:05:53 PM	10.44	1023.00	1030.35	3666	46.23	1008.71	0.22	4.09
03/08/20 08:12:36 PM	10.38	1023.00	1030.30	3666	46.63	1008.59	0.22	3.98
03/08/20 08:19:19 PM	10.31	1023.00	1030.35	3665	46.13	1008.61	0.22	3.76
03/08/20 08:26:04 PM	10.26	1023.00	1030.41	3667	46.12	1008.60	0.21	3.53
03/08/20 08:32:47 PM	10.19	1023.00	1030.59	3667	45.83	1008.74	0.22	3.32
03/08/20 08:39:30 PM	10.14	1023.00	1030.77	3664	46.02	1008.92	0.21	3.49
03/08/20 08:46:15 PM	10.10	1023.00	1030.82	3667	45.27	1008.92	0.22	3.65
03/08/20 08:52:58 PM	10.11	1023.00	1030.93	3667	45.84	1008.99	0.21	3.72
03/08/20 08:59:42 PM	10.08	1023.00	1030.80	3664	45.92	1008.79	0.22	3.68
03/08/20 09:06:26 PM	10.06	1023.00	1030.79	3667	45.80	1008.73	0.22	3.42
03/08/20 09:13:09 PM	10.01	1023.00	1030.78	3666	45.90	1008.65	0.21	3.11
03/08/20 09:19:52 PM	9.94	1023.00	1030.77	3665	45.89	1008.58	0.22	2.88
03/08/20 09:26:36 PM	9.86	1023.00	1030.79	3665	45.95	1008.54	0.22	2.77
03/08/20 09:33:19 PM	9.82	1023.00	1030.96	3665	45.95	1008.65	0.22	2.74
03/08/20 09:40:04 PM	9.81	1023.00	1031.08	3665	46.06	1008.72	0.22	2.78
03/08/20 09:46:47 PM	9.78	1023.00	1031.15	3667	46.45	1008.71	0.23	2.87
03/08/20 09:53:30 PM	9.73	1023.00	1031.20	3664	46.35	1008.74	0.25	3.12
03/08/20 10:00:15 PM	9.69	1023.00	1031.25	3666	46.48	1008.72	0.28	3.39
03/08/20 10:06:59 PM	9.69	1023.00	1031.33	3666	46.46	1008.75	0.31	3.65
03/08/20 10:13:42 PM	9.69	1023.00	1031.39	3666	46.22	1008.76	0.35	3.90
03/08/20 10:20:25 PM	9.69	1023.00	1031.50	3664	46.41	1008.79	0.39	4.17
03/08/20 10:27:10 PM	9.73	1023.00	1031.76	3666	46.27	1009.00	0.47	4.64
03/08/20 10:33:54 PM	9.74	1023.00	1031.80	3666	46.20	1008.96	0.39	4.88
03/08/20 10:40:38 PM	9.75	1023.00	1031.84	3666	46.18	1008.97	0.49	4.92
03/08/20 10:47:21 PM	9.80	1023.00	1032.01	3665	46.03	1009.06	0.42	5.30
03/08/20 10:54:05 PM	9.79	1023.00	1032.13	3665	45.93	1009.17	0.23	5.75
03/08/20 11:00:49 PM	9.75	1023.00	1032.09	3665	45.72	1009.01	0.23	5.66
03/08/20 11:07:33 PM	9.76	1023.00	1032.07	3665	45.91	1008.94	0.36	5.56
03/08/20 11:14:16 PM	9.76	1023.00	1032.32	3663	45.79	1009.09	0.27	5.84
03/08/20 11:20:59 PM	9.77	1023.00	1032.40	3663	45.90	1009.12	0.24	5.69
03/08/20 11:27:42 PM	9.82	1023.00	1032.54	3664	46.02	1009.24	0.24	5.76
03/08/20 11:34:26 PM	9.86	1023.00	1032.58	3663	46.31	1009.17	0.35	5.57
03/08/20 11:41:09 PM	9.93	1023.00	1032.56	3663	45.80	1009.09	0.45	5.96
03/08/20 11:47:52 PM	9.95	1023.00	1032.63	3662	46.40	1009.16	0.39	6.47
03/08/20 11:54:36 PM	9.94	1023.00	1032.75	3662	45.66	1009.18	0.29	6.58
04/08/20 12:01:20 AM	9.94	1023.00	1032.70	3665	45.95	1009.10	0.27	6.54
04/08/20 12:08:04 AM	9.98	1023.00	1032.81	3664	46.47	1009.07	0.36	6.54
04/08/20 12:14:49 AM	9.99	1023.00	1032.76	3663	46.60	1009.09	0.45	7.11
04/08/20 12:21:33 AM	10.05	1023.00	1032.81	3664	46.60	1009.06	0.45	7.60
04/08/20 12:28:17 AM	10.06	1023.00	1032.89	3664	46.86	1009.10	0.41	7.78
04/08/20 12:35:00 AM	10.08	1023.00	1032.90	3661	46.83	1009.12	0.47	8.15
04/08/20 12:41:44 AM	10.09	1023.00	1032.93	3662	47.45	1009.03	0.24	8.03
04/08/20 12:48:28 AM	10.02	1023.00	1033.33	3662	47.31	1009.20	0.22	7.02
04/08/20 12:55:11 AM	9.98	1023.00	1033.35	3663	48.28	1009.21	0.22	5.91
04/08/20 01:01:55 AM	9.94	1023.00	1033.43	3663	48.63	1009.09	0.23	5.36
04/08/20 01:08:38 AM	9.89	1023.00	1033.45	3663	48.67	1009.07	0.23	5.12
04/08/20 01:15:21 AM	9.92	1023.00	1033.75	3662	48.30	1009.26	0.46	5.51
04/08/20 01:22:06 AM	9.95	1023.00	1034.04	3662	49.41	1009.56	0.36	6.33
04/08/20 01:28:49 AM	9.94	1023.00	1034.22	3662	49.14	1009.67	0.28	6.06
04/08/20 01:35:32 AM	9.95	1023.00	1034.26	3662	49.05	1009.60	0.42	5.97
04/08/20 01:42:15 AM	10.03	1023.00	1034.15	3662	48.60	1009.54	0.42	7.12
04/08/20 01:48:59 AM	10.06	1023.00	1034.10	3661	49.21	1009.50	0.43	7.87
04/08/20 01:55:43 AM	10.08	1023.00	1034.21	3661	48.61	1009.51	0.32	8.40
04/08/20 02:02:27 AM	10.03	1023.00	1034.31	3663	48.54	1009.53	0.24	7.63
04/08/20 02:23:20 AM	10.00	140.00	1034.48	3658	164.76	1009.11	0.33	4.62
04/08/20 02:30:04 AM	10.04	140.75	1034.31	3667	79.31	1009.09	0.42	4.83
04/08/20 02:36:48 AM	10.09	141.08	1034.33	3667	64.70	1009.09	0.55	5.49
04/08/20 02:43:32 AM	10.23	141.17	1034.49	3666	61.20	1009.29	0.61	7.00
04/08/20 02:50:16 AM	10.30	141.67	1034.50	3666	55.73	1009.26	0.55	7.89
04/08/20 02:57:00 AM	10.34	142.00	1034.45	3666	54.26	1009.22	0.60	9.21
04/08/20 03:03:44 AM	10.34	141.92	1034.44	3666	53.19	1009.18	0.29	9.51
04/08/20 03:10:28 AM	10.32	141.42	1034.36	3666	53.39	1008.95	0.44	8.81
04/08/20 03:17:12 AM	10.37	142.00	1034.46	3665	53.82	1008.98	0.45	9.22
04/08/20 03:23:55 AM	10.42	142.00	1034.40	3666	54.52	1008.95	0.45	10.03
04/08/20 03:30:39 AM	10.45	142.00	1034.28	3666	53.39	1008.82	0.51	9.95
04/08/20 03:37:23 AM	10.50	142.08	1034.35	3666	52.12	1008.86	0.52	10.62
04/08/20 03:44:08 AM	10.56	142.58	1034.27	3665	51.58	1008.76	0.49	11.27
04/08/20 03:50:52 AM	10.56	142.50	1034.26	3666	51.50	1008.70	0.38	11.12
04/08/20 03:57:36 AM	10.56	142.33	1034.30	3664	50.64	1008.64	0.30	10.31
04/08/20 04:04:21 AM	10.56	142.00	1034.23	3667	51.16	1008.51	0.23	9.19
04/08/20 04:11:05 AM	10.61	142.58	1034.42	3666	50.89	1008.58	0.35	8.54
04/08/20 04:17:49 AM	10.63	142.42	1034.70	3667	51.89	1008.76	0.23	7.96
04/08/20 04:24:33 AM	10.64	142.17	1034.68	3667	51.82	1008.68	0.36	7.49
04/08/20 04:31:17 AM	10.68	142.67	1034.66	3666	51.83	1008.60	0.32	7.87
04/08/20 04:38:01 AM	10.71	143.00	1034.60	3666	52.32	1008.47	0.35	8.17
04/08/20 04:44:45 AM	10.74	142.83	1034.73	3666	51.64	1008.59	0.26	7.91
04/08/20 04:51:29 AM	10.74	142.83	1034.92	3665	52.37	1008.68	0.26	7.53
04/08/20 04:58:13 AM	10.75	142.58	1035.08	3665	51.53	1008.75	0.24	7.15
04/08/20 05:04:56 AM	10.75	142.83	1035.06	3665	51.32	1008.64	0.24	7.24
04/08/20 05:11:40 AM	10.75	142.42	1035.16	3665	51.58	1008.65	0.25	7.06
04/08/20 05:18:23 AM	10.76	142.67	1035.18	3664	51.69	1008.64	0.30	7.27
04/08/20 05:25:07 AM	10.79	142.83	1035.22	3665	51.00	1008.59	0.23	7.39
04/08/20 05:31:51 AM	10.75	142.50	1035.24	3665	51.37	1008.52	0.24	7.17
04/08/20 05:38:34 AM	10.75	142.50	1035.23	3665	52.28	1008.45	0.27	7.38
04/08/20 05:45:17 AM	10.75	142.83	1035.28	3664	52.62	1008.45	0.29	8.18
04/08/20 05:52:02 AM	10.73	142.67	1035.38	3664	53.63	1008.43	0.23	8.26
04/08/20 05:58:45 AM	10.70	142.58	1035.56	3664	53.75	1008.54	0.23	8.10
04/08/20 06:05:29 AM	10.69	142.25	1035.71	3665	53.97	1008.61	0.24	7.96
04/08/20 06:12:12 AM	10.65	142.08	1035.72	3665	55.37	1008.59	0.24	7.88
04/08/20 06:18:56 AM	10.61	142.00	1035.80	3665	54.70	1008.54	0.24	7.91
04/08/20 06:25:40 AM	10.61	142.00	1035.79	3665	54.76	1008.51	0.24	8.06
04/08/20 06:32:24 AM	10.58	142.00	1035.86	3665	54.03	1008.51	0.23	8.09
04/08/20 06:39:07 AM	10.56	142.00	1036.27	3664	53.85	1008.73	0.22	7.80
04/08/20 06:45:50 AM	10.56	142.00	1036.22	3665	54.82	1008.70	0.22	6.64
04/08/20 06:52:34 AM	10.56	142.00	1036.46	3665	54.20	1008.81	0.22	6.01
04/08/20 06:59:18 AM	10.56	142.00	1036.93	3666	53.93	1009.15	0.22	5.78
04/08/20 07:06:01 AM	10.56	142.00	1037.34	3666	54.80	1009.39	0.22	5.46
04/08/20 07:12:45 AM	10.56	142.00	1037.58	3665	54.97	1009.43	0.22	5.19
04/08/20 07:19:28 AM	10.53	141.92	1037.60	3664	54.63	1009.44	0.22	5.10
04/08/20 07:26:12 AM	10.50	141.58	1037.94	3665	54.34	1009.49	0.22	5.08
04/08/20 07:32:55 AM	10.50	141.50	1038.04	3666	54.01	1009.46	0.22	4.92
04/08/20 07:39:38 AM	10.49	141.50	1038.29	3665	53.95	1009.48	0.22	4.58
04/08/20 07:46:22 AM	10.45	141.08	1038.34	3665	52.87	1009.39	0.22	4.19
04/08/20 07:53:05 AM	10.44	141.00	1038.36	3666	53.21	1009.25	0.22	3.94
04/08/20 07:59:48 AM	10.43	141.00	1038.49	3664	53.67	1009.28	0.22	3.80
04/08/20 08:06:32 AM	10.39	141.00	1038.48	3665	54.83	1009.19	0.22	4.07
04/08/20 08:13:15 AM	10.35	141.00	1038.81	3664	54.28	1009.43	0.22	4.39
04/08/20 08:19:59 AM	10.31	141.00	1039.03	3665	53.91	1009.51	0.22	4.61
04/08/20 08:26:42 AM	10.26	140.92	1039.19	3665	53.89	1009.64	0.22	4.82
04/08/20 08:33:26 AM	10.26	140.92	1039.38	3663	53.60	1009.74	0.22	4.81
04/08/20 08:40:09 AM	10.25	140.75	1039.48	3664	52.70	1009.74	0.22	4.81
04/08/20 08:46:52 AM	10.25	140.42	1039.67	3663	53.77	1009.82	0.22	4.82
04/08/20 08:53:35 AM	10.24	140.50	1039.82	3663	53.68	1009.88	0.22	4.97
04/08/20 09:00:18 AM	10.23	140.33	1039.91	3664	53.05	1009.88	0.22	5.02
04/08/20 09:07:02 AM	10.21	140.17	1039.87	3664	52.08	1009.74	0.22	4.83
04/08/20 09:13:45 AM	10.22	140.33	1040.08	3663	51.07	1009.89	0.22	4.73
04/08/20 09:20:29 AM	10.22	140.17	1040.22	3664	53.43	1009.88	0.22	4.70
04/08/20 09:27:13 AM	10.22	140.00	1040.51	3664	54.28	1010.02	0.22	4.71
04/08/20 09:33:56 AM	10.20	140.08	1040.96	3664	54.04	1010.35	0.22	4.72
04/08/20 09:40:39 AM	10.17	140.00	1041.06	3663	53.86	1010.28	0.22	4.43
04/08/20 09:47:23 AM	10.14	140.00	1041.02	3665	53.46	1010.15	0.22	4.20
04/08/20 09:54:07 AM	10.13	140.00	1040.93	3664	52.65	1009.89	0.22	4.08
04/08/20 10:00:49 AM	10.13	140.00	1041.18	3663	52.06	1009.93	0.22	3.96
04/08/20 10:07:32 AM	10.13	140.00	1041.46	3663	52.37	1009.98	0.22	3.81
04/08/20 10:14:16 AM	10.13	140.00	1041.74	3664	52.26	1010.06	0.22	3.74
04/08/20 10:20:58 AM	10.13	140.00	1042.07	3663	52.64	1010.19	0.22	3.88
04/08/20 10:27:42 AM	10.13	140.00	1042.36	3664	52.69	1010.33	0.22	4.06
04/08/20 10:34:25 AM	10.13	140.00	1042.68	3664	51.83	1010.43	0.22	4.15
04/08/20 10:41:08 AM	10.10	140.00	1043.00	3663	51.75	1010.57	0.22	4.20
04/08/20 10:47:53 AM	10.06	139.75	1043.21	3664	52.74	1010.57	0.21	4.13
04/08/20 10:54:36 AM	10.06	139.75	1043.20	3664	52.37	1010.34	0.22	4.05
04/08/20 11:01:19 AM	10.06	139.58	1043.41	3663	52.18	1010.27	0.22	3.87
04/08/20 11:08:03 AM	10.06	139.58	1043.72	3664	51.61	1010.31	0.22	3.59
04/08/20 11:14:45 AM	10.05	139.42	1044.07	3663	50.89	1010.40	0.22	3.35
04/08/20 11:21:29 AM	10.03	139.50	1044.46	3663	51.30	1010.55	0.22	3.10
04/08/20 11:28:12 AM	10.01	139.58	1044.76	3662	52.82	1010.64	0.22	3.04
04/08/20 11:34:55 AM	10.00	139.42	1045.00	3664	52.90	1010.67	0.22	2.92
04/08/20 11:41:38 AM	9.99	139.25	1045.12	3662	52.27	1010.60	0.22	2.63
04/08/20 11:48:22 AM	9.98	139.17	1045.32	3663	51.41	1010.59	0.22	2.30
04/08/20 11:55:05 AM	9.95	139.00	1045.60	3662	52.51	1010.64	0.22	1.95
04/08/20 12:01:48 PM	9.94	139.00	1045.87	3663	52.48	1010.73	0.21	1.80
04/08/20 12:08:31 PM	9.92	139.00	1046.15	3663	51.41	1010.81	0.22	1.83
04/08/20 12:15:14 PM	9.87	139.00	1046.29	3662	52.04	1010.75	0.22	1.74
04/08/20 12:21:57 PM	9.83	139.00	1046.36	3662	51.79	1010.63	0.22	1.67
04/08/20 12:28:40 PM	9.81	139.00	1046.58	3658	51.58	1010.64	0.22	1.53
04/08/20 12:35:22 PM	9.78	139.00	1046.83	3662	52.55	1010.69	0.22	1.74
04/08/20 12:42:05 PM	9.74	139.00	1046.97	3661	54.12	1010.64	0.22	2.00
04/08/20 12:48:48 PM	9.70	139.08	1047.14	3662	55.93	1010.60	0.22	2.00
04/08/20 12:55:31 PM	9.65	139.75	1047.25	3658	57.94	1010.49	0.22	1.92
04/08/20 01:02:15 PM	9.61	139.92	1047.34	3662	59.98	1010.40	0.22	2.13
04/08/20 01:08:58 PM	9.58	139.92	1047.48	3661	60.87	1010.34	0.22	2.32
04/08/20 01:15:42 PM	9.56	140.00	1047.72	3663	61.85	1010.35	0.22	2.40
04/08/20 01:22:24 PM	9.51	139.83	1047.84	3662	61.85	1010.29	0.22	2.69
04/08/20 01:29:08 PM	9.50	139.92	1048.01	3662	62.27	1010.28	0.22	3.06
04/08/20 01:35:51 PM	9.49	139.83	1048.30	3661	62.15	1010.37	0.22	3.37
04/08/20 01:42:34 PM	9.48	139.83	1048.47	3662	61.67	1010.37	0.22	3.63
04/08/20 01:49:18 PM	9.45	139.58	1048.61	3662	64.19	1010.32	0.22	3.74
04/08/20 01:56:01 PM	9.44	139.58	1048.75	3661	67.29	1010.25	0.22	3.91
04/08/20 02:02:45 PM	9.44	139.50	1048.81	3663	66.94	1010.14	0.22	4.06
04/08/20 02:09:28 PM	9.43	139.08	1048.87	3662	66.30	1010.02	0.22	4.16
04/08/20 02:16:12 PM	9.38	139.00	1049.02	3662	64.75	1009.98	0.22	4.27
04/08/20 02:22:56 PM	9.39	139.08	1049.03	3662	65.86	1009.84	0.22	4.43
04/08/20 02:36:55 PM	9.38	139.08	1049.28	3661	65.75	1009.77	0.22	4.71
04/08/20 02:43:39 PM	9.37	139.00	1049.51	3662	65.35	1009.81	0.22	4.81
04/08/20 02:50:23 PM	9.34	139.08	1049.68	3662	67.33	1009.76	0.22	4.92
04/08/20 02:57:06 PM	9.31	139.00	1049.79	3661	66.72	1009.71	0.22	4.99
04/08/20 03:03:50 PM	9.31	139.00	1050.03	3662	68.33	1009.74	0.22	5.04
04/08/20 03:10:34 PM	9.31	139.00	1050.32	3662	68.31	1009.72	0.22	5.07
04/08/20 03:17:17 PM	9.31	139.00	1050.47	3661	66.16	1009.58	0.22	5.10
04/08/20 03:23:59 PM	9.28	139.00	1050.74	3660	64.08	1009.52	0.22	5.15
04/08/20 03:30:43 PM	9.25	139.00	1051.07	3662	62.16	1009.53	0.22	5.21
04/08/20 03:37:27 PM	9.25	139.00	1051.38	3661	62.58	1009.55	0.22	5.27
04/08/20 03:44:10 PM	9.26	139.67	1051.81	3660	62.02	1009.65	0.22	5.33
04/08/20 03:50:53 PM	9.28	140.33	1051.91	3661	61.31	1009.52	0.22	5.45
04/08/20 03:57:36 PM	9.31	141.00	1052.19	3660	61.97	1009.51	0.22	5.68
04/08/20 04:04:20 PM	9.31	141.50	1052.53	3661	61.54	1009.67	0.22	5.86
04/08/20 04:11:04 PM	9.31	141.67	1052.80	3661	61.01	1009.72	0.22	5.93
04/08/20 04:17:48 PM	9.31	142.00	1052.88	3661	61.82	1009.62	0.23	6.03
04/08/20 04:24:32 PM	9.31	142.00	1052.96	3661	64.14	1009.55	0.22	6.23
04/08/20 04:31:15 PM	9.31	142.00	1053.32	3660	65.55	1009.71	0.22	6.33
04/08/20 04:37:58 PM	9.31	142.00	1053.43	3660	65.76	1009.68	0.22	6.36
04/08/20 04:44:41 PM	9.31	142.00	1053.62	3659	65.03	1009.68	0.22	6.60
04/08/20 04:51:24 PM	9.32	142.00	1053.66	3660	69.15	1009.63	0.22	7.03
04/08/20 04:58:07 PM	9.34	142.00	1053.89	3660	69.80	1009.71	0.22	7.20
04/08/20 05:04:50 PM	9.38	142.58	1054.26	3659	71.84	1009.83	0.22	7.24
04/08/20 05:11:34 PM	9.38	143.00	1054.31	3661	73.43	1009.80	0.22	7.13
04/08/20 05:18:18 PM	9.38	142.92	1054.55	3661	74.42	1009.81	0.22	6.91
04/08/20 05:25:02 PM	9.38	143.00	1054.70	3661	75.48	1009.82	0.22	6.75
04/08/20 05:31:46 PM	9.34	143.00	1054.91	3661	75.51	1009.85	0.22	6.62
04/08/20 05:38:30 PM	9.36	143.83	1055.00	3661	78.16	1009.75	0.22	6.63
04/08/20 05:45:14 PM	9.43	144.00	1055.20	3661	79.42	1009.85	0.22	6.76
04/08/20 05:51:58 PM	9.44	144.00	1055.38	3661	79.49	1009.87	0.22	7.03
04/08/20 05:58:42 PM	9.44	144.00	1055.59	3661	79.36	1009.96	0.23	7.02
04/08/20 06:05:26 PM	9.43	144.00	1055.78	3661	80.63	1010.06	0.22	7.10
04/08/20 06:12:10 PM	9.39	144.00	1055.95	3661	80.99	1010.08	0.23	6.91
04/08/20 06:18:53 PM	9.37	144.00	1056.07	3659	82.23	1010.12	0.22	7.00
04/08/20 06:25:37 PM	9.37	144.25	1056.20	3661	83.39	1010.19	0.22	7.25
04/08/20 06:32:21 PM	9.35	144.58	1056.45	3661	83.84	1010.36	0.23	7.43
04/08/20 06:39:05 PM	9.34	145.00	1056.57	3661	83.41	1010.42	0.22	7.31
04/08/20 06:45:49 PM	9.32	145.00	1056.67	3661	83.53	1010.45	0.23	7.39
04/08/20 06:52:33 PM	9.31	145.00	1056.75	3661	83.10	1010.50	0.23	7.59
04/08/20 06:59:17 PM	9.31	145.00	1056.84	3660	83.28	1010.53	0.22	7.72
04/08/20 07:06:01 PM	9.31	145.00	1056.91	3660	83.22	1010.59	0.23	7.90
04/08/20 07:12:45 PM	9.30	145.08	1056.99	3660	82.06	1010.64	0.22	7.92
04/08/20 07:19:29 PM	9.29	145.17	1057.08	3660	81.70	1010.69	0.23	7.70
04/08/20 07:33:29 PM	9.26	145.75	1057.24	3660	81.18	1010.84	0.22	7.99
04/08/20 07:40:13 PM	9.26	145.92	1057.29	3660	80.92	1010.91	0.22	8.03
04/08/20 07:46:57 PM	9.27	146.00	1057.38	3660	81.72	1010.98	0.23	8.11
04/08/20 07:53:42 PM	9.25	145.83	1057.46	3660	80.34	1011.05	0.22	8.13
04/08/20 08:00:25 PM	9.25	145.58	1057.47	3659	80.64	1011.13	0.22	8.11
04/08/20 08:07:09 PM	9.25	145.42	1057.51	3660	77.81	1011.16	0.22	8.11
04/08/20 08:13:52 PM	9.24	145.33	1057.52	3658	76.87	1011.22	0.22	8.05
04/08/20 08:20:35 PM	9.22	145.42	1057.56	3659	75.83	1011.22	0.22	7.97
04/08/20 08:27:19 PM	9.20	145.42	1057.57	3659	76.58	1011.28	0.23	7.88
04/08/20 08:34:03 PM	9.19	145.25	1057.55	3660	74.46	1011.32	0.22	7.80
04/08/20 08:40:46 PM	9.19	145.08	1057.55	3660	75.45	1011.33	0.22	7.65
04/08/20 08:47:31 PM	9.19	145.25	1057.62	3660	74.89	1011.35	0.22	7.50
04/08/20 08:54:15 PM	9.17	145.17	1057.54	3660	73.79	1011.37	0.22	7.37
04/08/20 09:00:58 PM	9.14	145.42	1057.65	3660	74.63	1011.47	0.22	7.18
04/08/20 09:07:42 PM	9.13	145.42	1057.76	3660	75.10	1011.62	0.22	7.21
04/08/20 09:14:26 PM	9.13	145.58	1057.79	3660	73.91	1011.68	0.22	7.21
04/08/20 09:21:10 PM	9.13	145.50	1057.95	3659	74.49	1011.85	0.22	7.34
04/08/20 09:27:54 PM	9.12	145.25	1058.02	3660	73.83	1011.96	0.22	7.15
04/08/20 09:34:38 PM	9.10	145.08	1057.98	3660	74.42	1011.93	0.22	6.61
04/08/20 09:41:21 PM	9.08	145.17	1057.96	3659	75.43	1011.97	0.22	6.12
04/08/20 09:48:04 PM	9.06	145.00	1057.99	3659	77.13	1012.00	0.23	5.82
04/08/20 09:54:48 PM	9.05	145.00	1057.98	3658	76.76	1012.02	0.23	5.91
04/08/20 10:01:32 PM	9.06	145.00	1058.05	3660	75.54	1012.13	0.23	5.95
04/08/20 10:08:15 PM	9.02	144.33	1058.09	3660	73.67	1012.21	0.22	5.91
04/08/20 10:14:59 PM	9.00	144.00	1058.18	3659	73.13	1012.34	0.22	6.01
04/08/20 10:21:43 PM	9.00	144.00	1058.22	3659	72.88	1012.43	0.23	6.26
04/08/20 10:28:26 PM	9.00	144.00	1058.22	3658	73.09	1012.48	0.22	6.48
04/08/20 10:35:09 PM	9.00	144.25	1058.17	3658	72.69	1012.46	0.22	6.75
04/08/20 10:41:53 PM	8.99	144.00	1058.14	3658	71.88	1012.50	0.22	7.07
04/08/20 10:48:37 PM	8.98	144.00	1058.26	3658	71.09	1012.64	0.22	7.13
04/08/20 10:55:21 PM	8.95	144.00	1058.32	3658	70.01	1012.74	0.22	7.06
04/08/20 11:02:04 PM	8.96	144.00	1058.38	3657	70.77	1012.84	0.23	7.22
04/08/20 11:08:47 PM	8.96	143.92	1058.43	3658	69.49	1012.94	0.23	7.69
04/08/20 11:15:30 PM	8.95	143.58	1058.47	3659	69.15	1013.08	0.23	8.53
04/08/20 11:22:15 PM	8.98	143.08	1058.43	3658	69.18	1013.11	0.23	9.40
04/08/20 11:28:58 PM	8.96	142.92	1058.34	3658	69.63	1013.04	0.23	9.36
04/08/20 11:35:42 PM	8.96	143.00	1058.41	3659	70.19	1013.17	0.23	9.27
04/08/20 11:42:27 PM	9.00	142.92	1058.39	3658	70.61	1013.17	0.23	9.61
04/08/20 11:49:11 PM	9.00	142.83	1058.34	3659	71.22	1013.17	0.23	9.53
04/08/20 11:55:54 PM	9.00	142.67	1058.39	3657	71.79	1013.25	0.23	9.45
05/08/20 12:02:39 AM	9.00	143.00	1058.36	3658	69.92	1013.27	0.23	9.67
05/08/20 12:09:23 AM	9.01	143.00	1058.31	3658	71.41	1013.30	0.23	10.48
05/08/20 12:16:07 AM	9.03	142.92	1058.28	3658	73.15	1013.29	0.23	10.49
05/08/20 12:22:51 AM	9.03	142.67	1058.31	3657	73.33	1013.32	0.23	10.16
05/08/20 12:29:35 AM	9.05	142.25	1058.26	3658	71.35	1013.34	0.23	10.05
05/08/20 12:36:20 AM	9.06	142.83	1058.20	3658	70.16	1013.31	0.24	10.52
05/08/20 12:43:03 AM	9.07	142.83	1058.22	3657	71.39	1013.37	0.24	11.71
05/08/20 12:49:47 AM	9.10	142.92	1058.16	3658	72.23	1013.45	0.24	12.05
05/08/20 12:56:32 AM	9.14	143.00	1058.16	3658	71.24	1013.44	0.24	12.35
05/08/20 01:03:16 AM	9.18	142.92	1058.03	3658	70.99	1013.40	0.24	12.51
05/08/20 01:09:59 AM	9.19	143.00	1057.99	3656	69.26	1013.40	0.25	12.91
05/08/20 01:16:43 AM	9.21	142.83	1057.93	3658	71.61	1013.35	0.24	13.28
05/08/20 01:23:28 AM	9.24	142.58	1057.87	3658	72.32	1013.35	0.25	13.30
05/08/20 01:30:12 AM	9.25	142.58	1057.83	3658	72.62	1013.41	0.23	13.03
05/08/20 01:36:57 AM	9.26	142.17	1057.87	3658	70.79	1013.40	0.23	12.09
05/08/20 01:43:42 AM	9.31	142.17	1057.80	3657	69.36	1013.44	0.25	12.69
05/08/20 01:50:25 AM	9.35	142.08	1057.68	3656	67.93	1013.38	0.25	13.59
05/08/20 01:57:13 AM	9.38	142.00	1057.64	3657	69.59	1013.40	0.23	14.10
05/08/20 02:03:58 AM	9.38	142.17	1057.60	3658	70.39	1013.35	0.23	13.42
05/08/20 02:10:41 AM	9.33	142.50	1057.50	3656	67.40	1013.28	0.24	13.40
05/08/20 02:17:26 AM	9.38	143.00	1057.38	3657	67.77	1013.23	0.24	13.93
05/08/20 02:24:10 AM	9.38	142.75	1057.39	3658	66.56	1013.26	0.23	13.05
05/08/20 02:30:54 AM	9.43	142.83	1057.24	3656	62.83	1013.11	0.24	12.62
05/08/20 02:37:40 AM	9.53	142.58	1057.25	3657	62.35	1013.19	0.24	13.41
05/08/20 02:44:24 AM	9.59	142.00	1057.14	3657	65.67	1013.15	0.23	13.68
05/08/20 02:51:09 AM	9.56	142.25	1057.07	3656	62.52	1013.05	0.23	13.34
05/08/20 02:57:54 AM	9.60	142.25	1057.00	3657	60.20	1013.10	0.24	14.24
05/08/20 03:04:38 AM	9.65	142.42	1056.90	3656	58.71	1013.09	0.23	14.42
05/08/20 03:11:22 AM	9.75	142.00	1056.88	3656	60.29	1013.00	0.23	14.04
05/08/20 03:18:07 AM	9.75	142.00	1056.67	3656	59.62	1012.91	0.24	14.08
05/08/20 03:24:52 AM	9.77	141.92	1056.65	3657	55.23	1012.86	0.22	13.74
05/08/20 03:31:36 AM	9.76	141.50	1056.61	3656	58.22	1012.82	0.23	13.10
05/08/20 03:38:19 AM	9.83	141.17	1056.57	3656	57.44	1012.89	0.23	13.85
05/08/20 03:45:04 AM	9.88	141.42	1056.60	3657	54.19	1012.93	0.23	14.40
05/08/20 03:51:49 AM	9.92	141.17	1056.60	3656	55.90	1013.00	0.23	13.69
05/08/20 03:58:32 AM	9.94	140.92	1056.52	3656	55.64	1012.97	0.23	13.15
05/08/20 04:05:17 AM	9.95	140.58	1056.43	3658	55.64	1012.88	0.22	12.81
05/08/20 04:12:01 AM	10.07	141.00	1056.39	3656	53.58	1012.88	0.23	11.93
05/08/20 04:18:45 AM	10.15	140.17	1056.40	3657	52.51	1012.90	0.23	12.44
05/08/20 04:25:29 AM	10.15	139.67	1056.27	3657	60.78	1012.85	0.23	13.09
05/08/20 04:32:14 AM	10.14	139.00	1056.22	3657	58.54	1012.83	0.23	12.61
05/08/20 04:38:58 AM	10.18	139.00	1056.30	3657	56.97	1012.89	0.22	12.24
05/08/20 04:45:43 AM	10.14	139.00	1056.28	3657	60.18	1012.91	0.23	10.82
05/08/20 04:52:27 AM	10.09	139.00	1056.21	3656	59.35	1012.87	0.23	10.43
05/08/20 04:59:11 AM	10.08	139.83	1056.07	3656	57.83	1012.85	0.23	12.06
05/08/20 05:05:56 AM	10.19	139.33	1055.91	3657	57.56	1012.76	0.23	12.68
05/08/20 05:12:40 AM	10.24	139.08	1055.86	3657	55.41	1012.73	0.23	12.90
05/08/20 05:19:25 AM	10.24	139.00	1055.79	3656	54.57	1012.69	0.22	12.45
05/08/20 05:26:09 AM	10.23	139.00	1055.77	3656	55.52	1012.73	0.22	12.42
05/08/20 05:32:54 AM	10.23	139.00	1055.80	3656	58.89	1012.82	0.22	12.54
05/08/20 05:39:38 AM	10.19	139.17	1055.75	3656	58.73	1012.86	0.22	12.62
05/08/20 05:46:22 AM	10.21	139.08	1055.77	3657	57.97	1012.88	0.22	12.23
05/08/20 05:53:06 AM	10.22	139.25	1055.75	3656	55.85	1012.91	0.22	11.70
05/08/20 05:59:50 AM	10.26	139.00	1055.79	3657	54.09	1012.99	0.22	11.09
05/08/20 06:13:35 AM	10.36	138.50	1056.00	3657	49.75	1013.29	0.22	10.32
05/08/20 06:20:19 AM	10.32	138.58	1056.03	3657	51.21	1013.32	0.22	9.88
05/08/20 06:27:03 AM	10.31	138.08	1055.93	3656	50.13	1013.22	0.22	9.48
05/08/20 06:33:47 AM	10.31	138.00	1055.83	3657	52.01	1013.15	0.22	8.92
05/08/20 06:40:30 AM	10.33	138.00	1055.74	3656	55.97	1013.08	0.22	8.29
05/08/20 06:47:14 AM	10.38	138.00	1055.71	3655	54.97	1013.09	0.22	7.80
05/08/20 06:53:58 AM	10.38	138.00	1055.70	3656	59.20	1013.12	0.22	7.54
05/08/20 07:00:42 AM	10.38	137.92	1055.75	3657	58.89	1013.23	0.22	7.95
05/08/20 07:07:26 AM	10.42	137.75	1055.76	3657	57.32	1013.29	0.22	8.17
05/08/20 07:14:10 AM	10.39	137.67	1055.69	3656	56.91	1013.31	0.22	8.03
05/08/20 07:20:54 AM	10.38	137.08	1055.60	3656	56.23	1013.26	0.22	7.84
05/08/20 07:27:38 AM	10.38	137.17	1055.50	3657	54.99	1013.22	0.22	7.70
05/08/20 07:34:22 AM	10.38	137.25	1055.50	3656	53.74	1013.26	0.21	7.47
05/08/20 07:41:06 AM	10.39	137.33	1055.56	3656	52.98	1013.38	0.22	7.30
05/08/20 07:47:50 AM	10.38	137.08	1055.57	3656	52.17	1013.44	0.22	7.31
05/08/20 07:54:34 AM	10.39	137.00	1055.54	3656	51.63	1013.47	0.22	7.38
05/08/20 08:01:18 AM	10.41	137.00	1055.53	3656	50.86	1013.50	0.22	7.12
05/08/20 08:08:02 AM	10.38	137.00	1055.65	3657	50.42	1013.68	0.22	7.09
05/08/20 08:14:46 AM	10.38	137.00	1055.63	3656	50.55	1013.75	0.22	7.18
05/08/20 08:21:30 AM	10.38	137.00	1055.59	3656	49.78	1013.74	0.22	7.10
05/08/20 08:28:13 AM	10.35	136.67	1055.59	3655	58.23	1013.81	0.22	7.06
05/08/20 08:34:56 AM	10.32	136.08	1055.55	3655	58.75	1013.83	0.22	7.10
05/08/20 08:41:40 AM	10.31	136.00	1055.56	3656	56.66	1013.90	0.22	7.18
05/08/20 08:48:24 AM	10.31	136.00	1055.59	3656	55.01	1013.99	0.22	7.15
05/08/20 08:55:08 AM	10.31	136.00	1055.57	3657	54.21	1014.01	0.22	6.98
05/08/20 09:01:52 AM	10.31	136.00	1055.55	3656	54.45	1014.03	0.22	6.74
05/08/20 09:08:36 AM	10.31	136.00	1055.52	3656	54.71	1014.05	0.22	6.48
05/08/20 09:15:19 AM	10.26	135.83	1055.50	3654	54.04	1014.05	0.22	6.12
05/08/20 09:22:03 AM	10.25	135.25	1055.46	3657	53.74	1014.09	0.22	5.75
05/08/20 09:28:46 AM	10.25	135.17	1055.55	3655	53.21	1014.23	0.22	5.53
05/08/20 09:35:30 AM	10.22	135.17	1055.53	3656	57.18	1014.27	0.22	5.58
05/08/20 09:42:14 AM	10.20	135.08	1055.46	3657	56.91	1014.24	0.22	5.82
05/08/20 09:48:57 AM	10.17	135.00	1055.39	3655	57.63	1014.23	0.22	5.66
05/08/20 09:55:41 AM	10.13	135.00	1055.31	3656	58.89	1014.19	0.22	5.26
05/08/20 10:02:25 AM	10.12	135.00	1055.33	3656	58.53	1014.24	0.22	4.87
05/08/20 10:09:09 AM	10.10	134.75	1055.28	3656	58.18	1014.23	0.22	4.54
05/08/20 10:15:52 AM	10.07	134.67	1055.29	3656	57.28	1014.29	0.22	4.32
05/08/20 10:22:35 AM	10.05	134.42	1055.28	3654	55.03	1014.34	0.21	4.39
05/08/20 10:29:18 AM	10.04	134.08	1055.21	3654	54.91	1014.37	0.22	4.88
05/08/20 10:36:01 AM	10.02	134.00	1055.24	3656	53.85	1014.47	0.22	5.14
05/08/20 10:42:45 AM	10.00	134.00	1055.21	3655	53.69	1014.51	0.21	5.28
05/08/20 10:49:28 AM	9.99	134.00	1055.15	3654	54.19	1014.52	0.22	5.29
05/08/20 10:56:12 AM	9.98	134.00	1055.27	3655	53.70	1014.70	0.21	5.55
05/08/20 11:02:56 AM	9.95	134.00	1055.17	3655	53.93	1014.68	0.21	5.85
05/08/20 11:09:40 AM	9.94	133.42	1055.23	3655	53.52	1014.79	0.22	5.99
05/08/20 11:16:23 AM	9.94	133.75	1055.20	3654	52.88	1014.84	0.22	6.25
05/08/20 11:23:07 AM	9.93	133.33	1055.08	3654	52.39	1014.77	0.22	6.22
05/08/20 11:29:50 AM	9.89	133.08	1055.04	3653	52.32	1014.81	0.22	5.94
05/08/20 11:36:34 AM	9.88	133.00	1055.09	3655	49.53	1014.91	0.22	5.87
05/08/20 11:43:17 AM	9.88	133.00	1055.11	3655	47.61	1015.00	0.22	5.93
05/08/20 11:50:01 AM	9.88	133.00	1055.09	3655	49.25	1015.03	0.22	6.10
05/08/20 11:56:45 AM	9.83	133.00	1055.14	3654	48.85	1015.15	0.22	6.32
05/08/20 12:03:29 PM	9.80	132.50	1055.09	3654	47.76	1015.15	0.21	6.42
05/08/20 12:10:12 PM	9.75	132.00	1054.98	3654	47.98	1015.09	0.21	6.26
05/08/20 12:16:56 PM	9.74	132.00	1054.97	3654	47.87	1015.14	0.22	6.02
05/08/20 12:23:40 PM	9.69	131.00	1054.75	3654	48.30	1014.96	0.22	5.80
05/08/20 12:30:23 PM	9.69	130.42	1054.62	3655	47.66	1014.87	0.22	5.42
05/08/20 12:37:07 PM	9.68	129.42	1054.60	3655	45.72	1014.89	0.21	5.14
05/08/20 12:43:50 PM	9.67	129.17	1054.61	3654	47.04	1014.95	0.21	4.89
05/08/20 12:50:34 PM	9.64	129.00	1054.54	3655	47.91	1014.92	0.22	4.71
05/08/20 12:57:17 PM	9.63	129.00	1054.48	3653	53.36	1014.90	0.22	4.60
05/08/20 01:04:01 PM	9.63	129.00	1054.48	3655	56.36	1014.96	0.22	4.68
05/08/20 01:10:44 PM	9.56	128.08	1054.38	3655	52.95	1014.90	0.22	4.50
05/08/20 01:17:27 PM	9.48	128.00	1054.28	3654	53.34	1014.87	0.22	4.34
05/08/20 01:24:10 PM	9.44	127.67	1054.19	3654	54.20	1014.82	0.21	4.24
05/08/20 01:30:54 PM	9.43	127.00	1054.02	3655	53.73	1014.70	0.22	3.97
05/08/20 01:37:38 PM	9.38	126.58	1053.92	3655	52.35	1014.62	0.22	3.62
05/08/20 01:44:21 PM	9.35	126.00	1053.89	3654	51.60	1014.65	0.22	3.45
05/08/20 01:51:05 PM	9.34	126.00	1053.85	3654	50.65	1014.66	0.22	3.33
05/08/20 01:57:48 PM	9.31	125.50	1053.71	3654	50.22	1014.58	0.21	3.49
05/08/20 02:04:32 PM	9.31	125.42	1053.63	3654	49.80	1014.56	0.21	3.74
05/08/20 02:11:15 PM	9.31	125.67	1053.61	3654	48.02	1014.63	0.21	4.18
05/08/20 02:17:58 PM	9.33	126.00	1053.51	3653	47.34	1014.61	0.21	4.47
05/08/20 02:24:43 PM	9.33	125.50	1053.44	3654	47.61	1014.60	0.21	4.61
05/08/20 02:31:26 PM	9.30	125.42	1053.35	3654	47.22	1014.56	0.22	4.79
05/08/20 02:38:09 PM	9.31	125.33	1053.31	3653	46.41	1014.60	0.21	4.72
05/08/20 02:44:54 PM	9.31	125.67	1053.32	3654	44.81	1014.65	0.21	4.68
05/08/20 02:51:37 PM	9.30	125.50	1053.25	3654	48.79	1014.64	0.22	4.77
05/08/20 02:58:20 PM	9.25	125.42	1053.18	3653	55.30	1014.64	0.22	4.91
05/08/20 03:05:05 PM	9.24	125.17	1053.16	3654	54.94	1014.67	0.22	4.85
05/08/20 03:11:51 PM	9.23	125.00	1053.14	3654	54.01	1014.70	0.22	4.73
05/08/20 03:18:34 PM	9.24	125.00	1053.22	3652	54.94	1014.83	0.22	4.69
05/08/20 03:25:19 PM	9.20	125.00	1053.23	3654	56.91	1014.92	0.22	5.02
05/08/20 03:32:02 PM	9.17	125.00	1053.25	3652	56.65	1015.01	0.22	5.32
05/08/20 03:38:46 PM	9.14	125.00	1053.25	3653	58.08	1015.07	0.22	5.56
05/08/20 03:45:29 PM	9.13	125.00	1053.21	3653	57.95	1015.09	0.22	5.73
05/08/20 03:52:12 PM	9.13	124.83	1053.12	3652	58.07	1015.06	0.22	5.84
05/08/20 03:58:55 PM	9.13	124.25	1053.07	3652	57.94	1015.06	0.22	5.88
05/08/20 04:05:39 PM	9.13	124.17	1053.02	3653	58.31	1015.07	0.22	5.81
05/08/20 04:12:23 PM	9.13	124.00	1052.96	3653	57.25	1015.06	0.22	5.80
05/08/20 04:19:06 PM	9.17	124.25	1052.88	3653	55.47	1015.01	0.22	5.63
05/08/20 04:25:49 PM	9.19	124.25	1052.88	3652	53.82	1015.06	0.22	5.52
05/08/20 04:32:33 PM	9.19	124.42	1052.89	3653	54.11	1015.13	0.22	5.64
05/08/20 04:39:17 PM	9.19	124.25	1052.83	3653	55.04	1015.11	0.22	5.83
05/08/20 04:46:00 PM	9.19	124.17	1052.81	3653	57.39	1015.13	0.22	5.81
05/08/20 04:52:43 PM	9.12	123.83	1052.78	3652	57.61	1015.16	0.22	5.68
05/08/20 04:59:27 PM	9.06	123.25	1052.75	3653	57.73	1015.17	0.22	5.71
05/08/20 05:06:11 PM	9.04	123.00	1052.66	3652	56.90	1015.13	0.22	5.81
05/08/20 05:12:54 PM	9.02	122.83	1052.56	3653	56.67	1015.09	0.22	5.89
05/08/20 05:19:38 PM	9.00	122.25	1052.49	3652	56.82	1015.08	0.22	5.91
05/08/20 05:26:22 PM	9.00	122.00	1052.48	3653	56.93	1015.12	0.22	5.92
05/08/20 05:33:05 PM	9.00	122.00	1052.53	3652	56.23	1015.22	0.22	5.98
05/08/20 05:39:49 PM	9.00	122.00	1052.51	3651	54.97	1015.25	0.22	6.02
05/08/20 05:46:32 PM	9.01	122.00	1052.45	3652	54.15	1015.22	0.22	6.04
05/08/20 05:53:17 PM	9.00	122.00	1052.43	3653	56.01	1015.24	0.22	6.03
05/08/20 06:00:01 PM	8.99	121.58	1052.40	3652	56.50	1015.25	0.22	5.94
05/08/20 06:06:44 PM	8.96	121.25	1052.41	3653	56.31	1015.29	0.22	5.82
05/08/20 06:13:27 PM	8.94	121.00	1052.46	3652	55.91	1015.40	0.22	5.87
05/08/20 06:20:10 PM	8.94	121.00	1052.51	3652	55.67	1015.50	0.22	5.92
05/08/20 06:26:55 PM	8.94	121.00	1052.50	3652	55.80	1015.53	0.22	5.96
05/08/20 06:33:39 PM	8.94	121.00	1052.51	3652	54.95	1015.60	0.22	5.97
05/08/20 06:40:23 PM	8.93	121.00	1052.50	3652	54.34	1015.63	0.22	5.93
05/08/20 06:47:05 PM	8.89	120.50	1052.50	3651	55.60	1015.66	0.22	5.66
05/08/20 06:53:49 PM	8.88	120.00	1052.57	3652	55.36	1015.75	0.22	5.56
05/08/20 07:00:33 PM	8.87	120.00	1052.60	3652	54.58	1015.84	0.22	5.70
05/08/20 07:07:17 PM	8.85	119.92	1052.57	3652	54.44	1015.85	0.22	5.59
05/08/20 07:21:16 PM	8.83	119.00	1052.48	3652	53.89	1015.82	0.22	4.88
05/08/20 07:28:00 PM	8.84	119.00	1052.46	3652	53.71	1015.82	0.22	4.74
05/08/20 07:34:43 PM	8.81	118.58	1052.46	3652	54.76	1015.90	0.22	4.83
05/08/20 07:41:27 PM	8.76	118.00	1052.50	3652	54.74	1015.97	0.22	4.98
05/08/20 07:48:10 PM	8.75	118.00	1052.45	3651	54.29	1015.98	0.22	5.23
05/08/20 07:54:54 PM	8.75	117.25	1052.47	3652	54.15	1016.05	0.22	5.36
05/08/20 08:01:37 PM	8.76	117.00	1052.54	3651	54.21	1016.14	0.22	5.10
05/08/20 08:08:21 PM	8.76	117.00	1052.52	3652	53.77	1016.15	0.22	4.77
05/08/20 08:15:05 PM	8.77	117.00	1052.58	3652	53.20	1016.23	0.22	4.30
05/08/20 08:21:48 PM	8.75	117.00	1052.63	3652	52.37	1016.29	0.22	3.81
05/08/20 08:28:32 PM	8.71	117.00	1052.70	3652	51.84	1016.39	0.22	3.73
05/08/20 08:35:15 PM	8.71	116.92	1052.73	3651	51.53	1016.49	0.22	4.01
05/08/20 08:41:58 PM	8.72	116.67	1052.74	3653	50.91	1016.55	0.22	4.22
05/08/20 08:48:42 PM	8.69	116.83	1052.74	3652	50.60	1016.61	0.22	4.43
05/08/20 08:55:25 PM	8.69	116.50	1052.81	3650	49.97	1016.72	0.21	4.74
05/08/20 09:02:09 PM	8.68	116.00	1052.84	3652	50.35	1016.82	0.22	4.99
05/08/20 09:08:53 PM	8.68	116.00	1052.90	3652	49.48	1016.91	0.22	5.11
05/08/20 09:15:37 PM	8.64	116.00	1052.94	3651	50.87	1016.99	0.22	5.15
05/08/20 09:22:20 PM	8.65	116.00	1053.01	3651	51.03	1017.12	0.22	5.20
05/08/20 09:29:04 PM	8.65	116.00	1053.00	3651	51.87	1017.14	0.22	5.14
05/08/20 09:35:48 PM	8.64	116.00	1053.07	3652	52.80	1017.25	0.21	5.13
05/08/20 09:42:31 PM	8.68	116.00	1053.07	3650	52.76	1017.27	0.22	5.19
05/08/20 09:49:14 PM	8.69	115.67	1052.98	3652	53.14	1017.24	0.22	5.22
05/08/20 09:55:58 PM	8.65	115.67	1052.98	3651	53.45	1017.27	0.22	5.17
05/08/20 10:02:42 PM	8.64	115.17	1053.06	3651	52.73	1017.37	0.22	5.20
05/08/20 10:09:25 PM	8.68	115.08	1053.12	3650	53.06	1017.49	0.22	5.73
05/08/20 10:16:09 PM	8.69	115.33	1053.22	3650	53.38	1017.67	0.23	6.54
05/08/20 10:22:52 PM	8.69	115.00	1053.29	3650	52.85	1017.82	0.23	7.44
05/08/20 10:29:36 PM	8.69	115.00	1053.31	3651	52.44	1017.92	0.22	8.04
05/08/20 10:36:20 PM	8.72	115.00	1053.32	3650	52.38	1017.96	0.23	8.28
05/08/20 10:43:04 PM	8.75	115.00	1053.27	3651	51.84	1017.94	0.23	8.22
05/08/20 10:49:48 PM	8.80	115.00	1053.30	3651	54.09	1018.01	0.23	8.26
05/08/20 10:56:32 PM	8.82	115.00	1053.34	3651	53.33	1018.07	0.23	8.27
05/08/20 11:03:16 PM	8.85	115.00	1053.36	3651	53.11	1018.12	0.23	8.19
05/08/20 11:10:00 PM	8.88	115.00	1053.36	3651	52.99	1018.15	0.22	8.12
05/08/20 11:16:45 PM	8.91	115.00	1053.34	3651	53.71	1018.16	0.24	8.22
05/08/20 11:23:28 PM	8.94	115.00	1053.24	3650	54.12	1018.14	0.23	8.92
05/08/20 11:30:12 PM	8.91	114.92	1053.28	3651	53.68	1018.22	0.22	9.18
05/08/20 11:36:56 PM	8.89	115.08	1053.31	3651	53.03	1018.27	0.22	9.11
05/08/20 11:43:40 PM	8.99	118.08	1053.15	3651	52.28	1018.13	0.23	8.88
05/08/20 11:50:24 PM	9.06	120.00	1053.08	3651	52.36	1018.08	0.24	8.98
05/08/20 11:57:08 PM	9.12	119.83	1053.10	3649	53.69	1018.21	0.26	10.13
06/08/20 12:03:52 AM	9.20	119.42	1053.09	3650	53.81	1018.26	0.26	11.20
06/08/20 12:10:37 AM	9.27	119.00	1052.98	3650	53.92	1018.23	0.26	12.13
06/08/20 12:17:22 AM	9.25	119.83	1052.93	3650	54.40	1018.20	0.24	12.11
06/08/20 12:24:06 AM	9.28	120.00	1052.88	3650	53.75	1018.17	0.24	11.79
06/08/20 12:30:50 AM	9.32	120.00	1052.82	3649	52.44	1018.17	0.26	12.13
06/08/20 12:37:34 AM	9.38	119.58	1052.83	3650	51.55	1018.23	0.25	13.20
06/08/20 12:44:19 AM	9.38	119.00	1052.83	3650	51.22	1018.25	0.24	12.89
06/08/20 12:51:03 AM	9.38	119.58	1052.76	3648	51.00	1018.24	0.27	13.31
06/08/20 12:57:47 AM	9.42	120.83	1052.69	3649	51.57	1018.23	0.23	14.47
06/08/20 01:04:32 AM	9.40	120.50	1052.76	3650	51.49	1018.29	0.22	13.54
06/08/20 01:11:17 AM	9.45	120.00	1052.85	3650	51.76	1018.37	0.24	12.56
06/08/20 01:18:02 AM	9.50	119.75	1052.88	3650	50.00	1018.46	0.26	12.91
06/08/20 01:24:46 AM	9.52	119.25	1052.80	3649	49.59	1018.44	0.27	14.03
06/08/20 01:31:31 AM	9.50	119.58	1052.69	3650	50.30	1018.40	0.24	14.84
06/08/20 01:38:15 AM	9.44	119.00	1052.64	3649	51.54	1018.33	0.23	13.94
06/08/20 01:44:59 AM	9.51	119.92	1052.52	3650	51.59	1018.21	0.25	13.64
06/08/20 01:51:44 AM	9.58	122.00	1052.37	3649	50.38	1018.14	0.27	14.11
06/08/20 01:58:29 AM	9.67	122.92	1052.32	3650	50.74	1018.14	0.26	15.03
06/08/20 02:05:13 AM	9.78	123.00	1052.27	3647	50.23	1018.17	0.27	15.51
06/08/20 02:11:58 AM	9.85	123.00	1052.19	3650	51.36	1018.08	0.23	15.08
06/08/20 02:18:43 AM	10.03	123.00	1052.10	3648	49.35	1018.00	0.26	14.61
06/08/20 02:25:27 AM	10.30	122.92	1051.96	3649	50.89	1017.90	0.26	15.63
06/08/20 02:32:12 AM	10.48	122.00	1051.89	3649	51.34	1017.84	0.23	15.12
06/08/20 02:38:56 AM	10.61	122.00	1051.83	3649	47.09	1017.73	0.23	13.49
06/08/20 02:45:40 AM	10.72	122.00	1051.63	3650	49.13	1017.54	0.23	12.93
06/08/20 02:52:25 AM	10.81	121.50	1051.58	3650	55.52	1017.51	0.26	13.83
06/08/20 02:59:09 AM	10.87	120.92	1051.46	3648	54.89	1017.53	0.25	15.11
06/08/20 03:05:54 AM	10.69	120.33	1051.38	3649	55.91	1017.44	0.22	14.76
06/08/20 03:19:54 AM	10.45	121.42	1051.35	3648	56.74	1017.42	0.23	13.17
06/08/20 03:26:38 AM	10.36	122.83	1051.21	3649	56.06	1017.35	0.23	13.05
06/08/20 03:33:23 AM	10.39	123.00	1051.09	3649	55.53	1017.28	0.24	13.19
06/08/20 03:40:07 AM	10.61	123.00	1050.94	3648	56.38	1017.20	0.26	14.88
06/08/20 03:46:52 AM	10.76	122.75	1050.86	3648	55.49	1017.11	0.23	15.77
06/08/20 03:53:36 AM	10.71	122.00	1050.85	3649	54.54	1017.15	0.23	14.05
06/08/20 04:00:21 AM	10.84	122.17	1050.84	3648	52.10	1017.18	0.24	14.79
06/08/20 04:07:05 AM	10.94	122.00	1050.96	3648	55.50	1017.31	0.22	14.57
06/08/20 04:13:51 AM	10.98	122.00	1051.06	3649	55.88	1017.39	0.22	13.28
06/08/20 04:20:34 AM	11.06	122.00	1051.13	3649	55.16	1017.47	0.23	12.53
06/08/20 04:27:20 AM	11.13	121.83	1051.09	3649	55.51	1017.51	0.24	13.55
06/08/20 04:34:04 AM	11.18	121.42	1050.97	3648	54.94	1017.52	0.23	15.61
06/08/20 04:40:48 AM	11.14	121.00	1050.99	3648	54.90	1017.50	0.22	14.06
06/08/20 04:47:32 AM	11.12	121.00	1050.99	3649	54.36	1017.49	0.22	12.81
06/08/20 04:54:16 AM	11.19	121.00	1050.95	3647	54.32	1017.47	0.24	14.06
06/08/20 05:01:00 AM	11.28	121.00	1050.93	3648	55.19	1017.51	0.22	15.11
06/08/20 05:07:44 AM	11.31	121.00	1050.97	3648	54.85	1017.54	0.22	13.93
06/08/20 05:14:28 AM	11.32	121.00	1050.90	3647	53.77	1017.49	0.22	13.12
06/08/20 05:21:13 AM	11.37	121.00	1050.89	3649	51.45	1017.45	0.23	12.88
06/08/20 05:27:57 AM	11.43	121.00	1050.85	3649	49.37	1017.48	0.22	12.85
06/08/20 05:34:42 AM	11.43	121.00	1050.81	3649	50.61	1017.43	0.22	12.07
06/08/20 05:41:26 AM	11.39	121.00	1050.72	3649	50.96	1017.37	0.22	11.55
06/08/20 05:48:11 AM	11.44	121.00	1050.62	3649	50.73	1017.30	0.23	12.20
06/08/20 05:54:54 AM	11.41	119.50	1050.67	3648	53.73	1017.39	0.22	12.09
06/08/20 06:01:39 AM	11.38	118.25	1050.66	3649	55.87	1017.41	0.23	11.43
06/08/20 06:08:23 AM	11.38	118.00	1050.72	3649	56.07	1017.42	0.22	11.15
06/08/20 06:15:07 AM	11.37	118.00	1050.73	3648	55.78	1017.50	0.22	10.82
06/08/20 06:21:50 AM	11.38	118.00	1050.72	3648	55.41	1017.49	0.22	10.60
06/08/20 06:28:34 AM	11.34	117.92	1050.79	3649	54.09	1017.61	0.22	10.70
06/08/20 06:35:19 AM	11.33	117.17	1050.84	3648	53.43	1017.71	0.22	11.59
06/08/20 06:42:02 AM	11.35	117.25	1050.68	3647	53.44	1017.62	0.22	12.13
06/08/20 06:48:47 AM	11.33	117.08	1050.64	3649	55.00	1017.60	0.22	11.64
06/08/20 06:55:31 AM	11.31	117.00	1050.63	3649	54.88	1017.59	0.22	10.53
06/08/20 07:02:14 AM	11.27	117.00	1050.61	3648	54.81	1017.56	0.22	9.70
06/08/20 07:08:59 AM	11.24	116.92	1050.64	3649	54.57	1017.60	0.22	9.15
06/08/20 07:15:44 AM	11.22	116.67	1050.63	3649	54.05	1017.61	0.22	8.64
06/08/20 07:22:27 AM	11.19	116.25	1050.71	3649	53.86	1017.70	0.22	8.16
06/08/20 07:29:11 AM	11.19	116.00	1050.72	3649	52.99	1017.73	0.21	7.73
06/08/20 07:35:56 AM	11.17	116.00	1050.76	3649	52.61	1017.76	0.22	7.20
06/08/20 07:42:39 AM	11.14	116.00	1050.77	3648	51.83	1017.78	0.22	6.50
06/08/20 07:49:23 AM	11.11	115.83	1050.78	3649	52.71	1017.79	0.22	5.95
06/08/20 07:56:06 AM	11.07	115.58	1050.81	3649	51.42	1017.85	0.22	5.68
06/08/20 08:02:49 AM	11.04	115.58	1050.91	3648	50.21	1017.95	0.22	5.29
06/08/20 08:09:34 AM	11.01	115.00	1050.96	3650	52.05	1018.03	0.22	4.93
06/08/20 08:16:16 AM	11.00	115.00	1051.03	3649	53.77	1018.10	0.22	4.65
06/08/20 08:23:00 AM	10.94	115.00	1051.15	3649	54.17	1018.25	0.22	4.72
06/08/20 08:29:43 AM	10.93	114.83	1051.25	3649	53.86	1018.41	0.22	4.68
06/08/20 08:36:26 AM	10.88	114.17	1051.31	3648	54.84	1018.49	0.22	4.36
06/08/20 08:43:10 AM	10.83	114.00	1051.27	3649	55.01	1018.47	0.22	4.19
06/08/20 08:49:52 AM	10.81	113.92	1051.14	3648	55.17	1018.35	0.22	3.77
06/08/20 08:56:36 AM	10.77	113.75	1051.14	3649	54.49	1018.38	0.22	3.53
06/08/20 09:03:19 AM	10.75	113.50	1051.12	3648	51.37	1018.39	0.22	3.51
06/08/20 09:10:03 AM	10.70	113.08	1051.14	3649	49.93	1018.43	0.22	3.28
06/08/20 09:16:45 AM	10.68	113.00	1051.17	3648	50.31	1018.48	0.22	3.04
06/08/20 09:23:29 AM	10.63	113.00	1051.11	3648	52.90	1018.43	0.22	2.82
06/08/20 09:30:11 AM	10.60	113.00	1050.99	3648	55.72	1018.36	0.21	2.99
06/08/20 09:36:55 AM	10.56	113.00	1050.94	3649	55.39	1018.36	0.22	2.96
06/08/20 09:43:38 AM	10.53	113.00	1050.99	3648	56.08	1018.43	0.22	2.79
06/08/20 09:50:21 AM	10.50	112.25	1050.99	3647	57.05	1018.45	0.22	2.64
06/08/20 09:57:05 AM	10.47	112.00	1051.07	3649	57.38	1018.58	0.22	2.61
06/08/20 10:03:47 AM	10.44	112.00	1051.08	3648	57.01	1018.61	0.22	2.55
06/08/20 10:10:31 AM	10.44	112.00	1051.19	3648	56.49	1018.76	0.22	2.56
06/08/20 10:17:14 AM	10.40	112.00	1051.24	3647	56.42	1018.85	0.22	2.49
06/08/20 10:23:57 AM	10.38	112.00	1051.19	3648	56.09	1018.82	0.22	2.29
06/08/20 10:30:41 AM	10.35	111.83	1051.17	3646	55.71	1018.82	0.22	2.00
06/08/20 10:37:23 AM	10.31	111.08	1051.24	3646	55.49	1018.91	0.22	1.85
06/08/20 10:44:06 AM	10.31	111.00	1051.36	3648	55.28	1019.06	0.22	1.63
06/08/20 10:50:48 AM	10.27	111.00	1051.32	3646	55.06	1019.05	0.22	1.86
06/08/20 10:57:32 AM	10.24	111.00	1051.22	3647	54.99	1019.01	0.22	1.81
06/08/20 11:04:14 AM	10.20	110.75	1051.18	3647	54.83	1019.00	0.22	1.73
06/08/20 11:10:57 AM	10.19	110.67	1051.11	3646	51.72	1018.95	0.22	1.62
06/08/20 11:17:40 AM	10.15	110.00	1051.09	3646	51.43	1018.95	0.22	1.56
06/08/20 11:24:24 AM	10.12	110.00	1051.17	3646	53.11	1019.09	0.21	1.80
06/08/20 11:31:06 AM	10.07	110.00	1051.12	3646	53.54	1019.10	0.22	2.08
06/08/20 11:37:49 AM	10.06	110.00	1050.93	3646	53.50	1018.95	0.22	2.07
06/08/20 11:44:32 AM	10.04	110.00	1050.83	3645	53.66	1018.85	0.22	1.88
06/08/20 11:51:15 AM	10.00	110.00	1050.77	3646	53.99	1018.83	0.22	1.88
06/08/20 11:57:58 AM	10.00	110.00	1050.67	3646	53.59	1018.77	0.22	1.94
06/08/20 12:04:42 PM	9.96	110.00	1050.65	3647	52.61	1018.78	0.22	1.94
06/08/20 12:11:25 PM	9.94	110.00	1050.56	3647	53.78	1018.73	0.22	2.18
06/08/20 12:18:08 PM	9.93	109.75	1050.47	3646	53.89	1018.70	0.22	2.66
06/08/20 12:24:52 PM	9.90	109.75	1050.34	3647	53.33	1018.62	0.22	2.89
06/08/20 12:31:35 PM	9.88	109.50	1050.09	3646	52.16	1018.42	0.22	2.89
06/08/20 12:38:18 PM	9.88	109.08	1049.84	3648	51.93	1018.19	0.22	2.73
06/08/20 12:45:02 PM	9.86	109.00	1049.68	3646	51.82	1018.07	0.22	2.96
06/08/20 12:51:45 PM	9.81	109.00	1049.64	3647	52.48	1018.09	0.22	3.45
06/08/20 12:58:28 PM	9.77	109.00	1049.52	3646	52.55	1018.02	0.22	3.76
06/08/20 01:05:11 PM	9.74	109.00	1049.59	3646	52.36	1018.13	0.22	3.87
06/08/20 01:11:55 PM	9.74	109.00	1049.66	3646	51.88	1018.25	0.22	3.81
06/08/20 01:18:38 PM	9.72	109.00	1049.61	3647	51.98	1018.22	0.21	3.74
06/08/20 01:25:22 PM	9.69	109.00	1049.45	3647	51.94	1018.09	0.22	3.66
06/08/20 01:32:05 PM	9.69	109.00	1049.45	3645	51.52	1018.11	0.22	3.62
06/08/20 01:38:48 PM	9.69	109.00	1049.66	3646	51.52	1018.37	0.22	3.59
06/08/20 01:45:31 PM	9.68	109.00	1049.78	3646	51.72	1018.53	0.22	3.53
06/08/20 01:52:14 PM	9.66	108.92	1049.81	3647	51.76	1018.59	0.22	3.47
06/08/20 01:58:57 PM	9.63	108.75	1050.03	3646	51.81	1018.84	0.21	3.27
06/08/20 02:05:40 PM	9.61	108.17	1050.05	3647	51.94	1018.87	0.22	3.05
06/08/20 02:12:23 PM	9.57	108.08	1049.89	3646	51.93	1018.73	0.21	2.95
06/08/20 02:19:06 PM	9.56	108.00	1049.80	3647	51.94	1018.67	0.22	2.71
06/08/20 02:25:49 PM	9.56	108.00	1049.67	3646	51.87	1018.56	0.22	2.50
06/08/20 02:32:33 PM	9.50	108.00	1049.38	3647	51.61	1018.30	0.21	2.43
06/08/20 02:39:17 PM	9.48	108.00	1049.20	3647	51.69	1018.17	0.22	2.75
06/08/20 02:46:00 PM	9.45	108.00	1049.14	3647	51.69	1018.13	0.22	2.74
06/08/20 02:52:43 PM	9.41	108.00	1049.08	3646	51.93	1018.07	0.22	2.65
06/08/20 02:59:26 PM	9.38	108.00	1049.04	3646	50.95	1018.06	0.22	2.41
06/08/20 03:06:10 PM	9.35	107.67	1048.94	3646	51.88	1017.99	0.22	2.19
06/08/20 03:12:53 PM	9.32	107.00	1048.91	3645	53.48	1017.97	0.22	2.04
06/08/20 03:19:36 PM	9.31	107.08	1048.91	3645	53.85	1018.00	0.22	2.13
06/08/20 03:26:18 PM	9.31	107.00	1048.81	3645	53.78	1017.95	0.22	2.13
06/08/20 03:33:02 PM	9.29	107.00	1048.67	3645	53.39	1017.84	0.22	2.20
06/08/20 03:39:45 PM	9.25	107.00	1048.60	3646	52.72	1017.81	0.22	2.34
06/08/20 03:46:28 PM	9.22	107.00	1048.61	3646	52.65	1017.86	0.22	2.46
06/08/20 03:53:11 PM	9.19	107.00	1048.46	3645	53.12	1017.74	0.22	2.69
06/08/20 03:59:55 PM	9.18	107.00	1048.36	3646	52.53	1017.68	0.22	3.03
06/08/20 04:06:38 PM	9.16	107.00	1048.32	3644	52.65	1017.71	0.22	3.21
06/08/20 04:13:22 PM	9.14	107.00	1048.28	3646	53.06	1017.73	0.22	3.28
06/08/20 04:20:06 PM	9.10	106.92	1048.31	3646	53.88	1017.77	0.22	3.29
06/08/20 04:26:49 PM	9.04	106.42	1048.16	3645	54.55	1017.66	0.22	3.30
06/08/20 04:33:32 PM	8.97	106.17	1048.05	3646	54.25	1017.59	0.22	3.24
06/08/20 04:40:16 PM	8.92	106.00	1047.78	3645	54.09	1017.36	0.22	3.15
06/08/20 04:46:58 PM	8.84	106.00	1047.57	3645	54.44	1017.18	0.22	3.23
06/08/20 04:53:41 PM	8.79	105.83	1047.74	3646	54.81	1017.38	0.22	3.30
06/08/20 05:00:24 PM	8.75	105.33	1047.80	3645	54.93	1017.48	0.22	3.30
06/08/20 05:07:08 PM	8.76	105.33	1047.76	3646	53.71	1017.49	0.22	3.30
06/08/20 05:13:51 PM	8.77	105.00	1047.64	3645	53.86	1017.39	0.22	3.19
06/08/20 05:20:34 PM	8.76	105.00	1047.64	3646	52.76	1017.43	0.22	3.05
06/08/20 05:27:17 PM	8.75	105.00	1047.59	3645	53.27	1017.40	0.22	2.88
06/08/20 05:34:00 PM	8.75	105.00	1047.51	3646	54.15	1017.34	0.22	2.93
06/08/20 05:40:43 PM	8.74	105.00	1047.43	3645	54.83	1017.28	0.22	3.10
06/08/20 05:47:27 PM	8.70	105.00	1047.34	3646	54.97	1017.25	0.22	3.17
06/08/20 05:54:10 PM	8.69	105.00	1047.29	3644	55.56	1017.23	0.22	3.12
06/08/20 06:00:54 PM	8.69	105.00	1047.31	3646	55.62	1017.28	0.22	3.05
06/08/20 06:07:36 PM	8.69	105.00	1047.28	3644	54.71	1017.30	0.22	3.00
06/08/20 06:14:20 PM	8.69	105.00	1047.31	3645	54.58	1017.34	0.22	2.98
06/08/20 06:21:03 PM	8.67	105.00	1047.30	3645	54.82	1017.34	0.22	3.02
06/08/20 06:27:47 PM	8.65	104.67	1047.36	3646	54.45	1017.43	0.22	3.03
06/08/20 06:34:31 PM	8.61	104.17	1047.28	3646	54.92	1017.39	0.22	3.00
06/08/20 06:41:14 PM	8.58	104.00	1047.28	3645	55.66	1017.42	0.22	2.98
06/08/20 06:47:58 PM	8.56	104.00	1047.23	3646	55.28	1017.42	0.22	2.94
06/08/20 06:54:41 PM	8.54	104.00	1047.16	3645	54.61	1017.38	0.21	2.92
06/08/20 07:01:25 PM	8.51	104.00	1047.18	3645	54.69	1017.42	0.22	2.96
06/08/20 07:08:08 PM	8.50	104.00	1047.19	3644	55.67	1017.49	0.22	3.05
06/08/20 07:14:52 PM	8.45	104.00	1047.17	3644	54.13	1017.50	0.22	3.14
06/08/20 07:21:35 PM	8.42	103.58	1047.08	3645	54.36	1017.43	0.22	3.13
06/08/20 07:28:19 PM	8.39	103.33	1046.99	3645	54.96	1017.38	0.22	3.09
06/08/20 07:35:02 PM	8.38	103.25	1046.90	3645	54.73	1017.31	0.22	3.04
06/08/20 07:41:46 PM	8.37	103.00	1046.80	3645	54.90	1017.25	0.22	3.01
06/08/20 07:48:29 PM	8.35	103.00	1046.75	3645	54.82	1017.24	0.22	3.02
06/08/20 07:55:13 PM	8.32	103.00	1046.62	3645	53.64	1017.12	0.21	3.05
06/08/20 08:01:56 PM	8.30	103.00	1046.57	3645	53.37	1017.11	0.21	3.09
06/08/20 08:08:40 PM	8.26	103.00	1046.52	3645	53.94	1017.10	0.22	3.19
06/08/20 08:15:23 PM	8.26	103.00	1046.37	3645	54.50	1017.00	0.22	3.32
06/08/20 08:22:07 PM	8.22	103.00	1046.24	3644	54.16	1016.90	0.22	3.42
06/08/20 08:28:50 PM	8.20	103.00	1046.10	3645	53.13	1016.80	0.22	3.45
06/08/20 08:35:33 PM	8.19	103.00	1046.16	3643	53.01	1016.88	0.21	3.43
06/08/20 08:42:19 PM	8.19	103.00	1046.22	3645	53.00	1016.99	0.22	3.38
06/08/20 08:49:03 PM	8.16	102.92	1046.23	3644	52.96	1017.02	0.22	3.27
06/08/20 08:55:46 PM	8.13	102.67	1046.22	3644	52.87	1017.02	0.22	3.09
06/08/20 09:02:30 PM	8.13	102.25	1046.13	3645	52.50	1016.96	0.22	3.03
06/08/20 09:09:14 PM	8.13	102.08	1046.11	3644	51.98	1017.00	0.22	3.22
06/08/20 09:15:56 PM	8.12	102.00	1045.93	3643	51.93	1016.85	0.21	3.55
06/08/20 09:22:39 PM	8.09	102.00	1045.83	3645	51.56	1016.79	0.21	3.84
06/08/20 09:29:22 PM	8.05	102.00	1045.74	3642	51.18	1016.75	0.22	4.05
06/08/20 09:36:06 PM	8.01	102.00	1045.73	3644	51.04	1016.78	0.22	4.20
06/08/20 09:42:49 PM	8.00	102.00	1045.70	3644	50.84	1016.80	0.22	4.33
06/08/20 09:49:33 PM	8.02	102.00	1045.76	3644	52.84	1016.88	0.22	4.46
06/08/20 09:56:16 PM	8.06	102.00	1045.74	3644	52.46	1016.93	0.22	4.65
06/08/20 10:03:00 PM	8.01	102.00	1045.67	3643	53.18	1016.90	0.22	4.82
06/08/20 10:09:44 PM	8.00	102.00	1045.66	3644	54.98	1016.92	0.22	5.06
06/08/20 10:16:28 PM	8.01	102.00	1045.63	3644	54.25	1016.96	0.22	5.36
06/08/20 10:23:11 PM	8.01	102.00	1045.56	3642	53.82	1016.97	0.22	5.71
06/08/20 10:37:09 PM	8.03	101.08	1045.53	3642	53.39	1016.99	0.22	6.31
06/08/20 10:43:53 PM	8.00	101.00	1045.40	3643	54.38	1016.94	0.22	6.50
06/08/20 10:50:37 PM	7.98	101.00	1045.39	3644	55.10	1016.97	0.22	6.65
06/08/20 10:57:21 PM	7.99	101.00	1045.31	3644	54.87	1016.90	0.22	6.75
06/08/20 11:04:04 PM	7.96	101.00	1045.32	3642	54.52	1016.92	0.23	6.85
06/08/20 11:10:48 PM	7.94	101.00	1045.29	3643	55.21	1016.92	0.23	6.96
06/08/20 11:17:32 PM	7.96	101.00	1045.14	3643	55.81	1016.83	0.23	7.07
06/08/20 11:24:16 PM	7.99	101.00	1045.05	3643	55.00	1016.80	0.23	7.19
06/08/20 11:30:59 PM	7.99	101.00	1045.09	3642	54.48	1016.86	0.22	7.30
06/08/20 11:37:43 PM	8.00	101.00	1045.13	3643	54.20	1016.97	0.23	7.46
06/08/20 11:44:27 PM	8.02	101.67	1045.16	3643	54.19	1017.05	0.23	7.64
06/08/20 11:51:11 PM	8.04	102.00	1045.08	3643	53.49	1016.97	0.22	7.89
06/08/20 11:57:55 PM	8.06	102.00	1044.90	3643	53.29	1016.85	0.22	8.18
07/08/20 12:04:39 AM	8.06	102.00	1044.73	3643	53.26	1016.71	0.23	8.49
07/08/20 12:11:23 AM	8.10	102.00	1044.63	3643	52.43	1016.66	0.23	8.84
07/08/20 12:18:07 AM	8.15	102.08	1044.55	3642	52.37	1016.67	0.23	9.17
07/08/20 12:24:50 AM	8.17	102.33	1044.41	3642	51.83	1016.52	0.23	9.44
07/08/20 12:31:34 AM	8.19	103.00	1044.32	3642	51.39	1016.44	0.23	9.65
07/08/20 12:38:18 AM	8.25	103.00	1044.22	3642	51.95	1016.39	0.23	9.84
07/08/20 12:45:02 AM	8.27	103.00	1044.02	3643	52.72	1016.24	0.22	10.00
07/08/20 12:51:46 AM	8.31	103.00	1043.84	3641	53.10	1016.12	0.23	10.14
07/08/20 01:05:30 AM	8.39	103.17	1043.53	3642	54.21	1015.89	0.23	10.49
07/08/20 01:12:14 AM	8.43	103.25	1043.40	3640	55.25	1015.72	0.22	10.61
07/08/20 01:18:58 AM	8.45	103.67	1043.13	3641	54.99	1015.56	0.22	10.69
07/08/20 01:25:41 AM	8.49	103.83	1042.99	3641	55.45	1015.38	0.23	10.72
07/08/20 01:32:26 AM	8.51	104.00	1042.89	3642	55.47	1015.32	0.23	10.76
07/08/20 01:39:11 AM	8.54	104.00	1042.65	3642	55.20	1015.14	0.23	10.84
07/08/20 01:45:54 AM	8.57	104.00	1042.53	3641	54.85	1015.09	0.23	10.92
07/08/20 01:52:39 AM	8.61	104.00	1042.39	3642	55.36	1014.91	0.23	11.00
07/08/20 01:59:23 AM	8.63	104.00	1042.27	3643	54.83	1014.80	0.23	11.08
07/08/20 02:06:07 AM	8.68	104.00	1042.21	3641	55.91	1014.78	0.23	11.18
07/08/20 02:12:52 AM	8.69	104.00	1042.25	3643	55.86	1014.94	0.23	11.30
07/08/20 02:19:36 AM	8.73	104.00	1042.48	3641	56.83	1015.13	0.23	11.39
07/08/20 02:26:21 AM	8.75	104.00	1042.48	3642	56.40	1015.20	0.23	11.42
07/08/20 02:33:05 AM	8.78	104.00	1042.39	3642	55.95	1015.13	0.23	11.51
07/08/20 02:39:49 AM	8.81	104.00	1042.20	3641	55.61	1014.90	0.23	11.54
07/08/20 02:46:33 AM	8.82	104.00	1041.94	3641	57.19	1014.70	0.24	11.64
07/08/20 02:53:18 AM	8.87	104.25	1041.78	3642	58.07	1014.58	0.23	11.73
07/08/20 03:00:02 AM	8.88	104.42	1041.70	3641	57.78	1014.48	0.23	11.72
07/08/20 03:06:46 AM	8.93	104.67	1041.51	3642	56.78	1014.34	0.23	11.71
07/08/20 03:13:30 AM	8.94	104.92	1041.31	3641	56.51	1014.18	0.23	11.68
07/08/20 03:20:15 AM	8.96	104.92	1041.23	3642	57.68	1014.11	0.23	11.65
07/08/20 03:26:59 AM	9.00	105.00	1040.93	3642	56.76	1013.82	0.23	11.60
07/08/20 03:33:43 AM	9.01	105.00	1040.60	3641	56.03	1013.53	0.23	11.55
07/08/20 03:40:27 AM	9.06	105.00	1040.40	3642	55.98	1013.34	0.23	11.57
07/08/20 03:47:10 AM	9.06	105.00	1040.21	3641	55.89	1013.18	0.23	11.61
07/08/20 03:53:55 AM	9.06	105.00	1040.08	3642	55.61	1013.08	0.23	11.62
07/08/20 04:00:39 AM	9.06	105.00	1040.01	3643	56.72	1013.06	0.23	11.58
07/08/20 04:07:23 AM	9.06	105.00	1039.87	3641	56.69	1012.87	0.23	11.48
07/08/20 04:14:08 AM	9.06	105.00	1039.93	3642	56.61	1013.01	0.23	11.42
07/08/20 04:20:52 AM	9.06	105.00	1040.02	3642	56.94	1013.06	0.23	11.32
07/08/20 04:27:36 AM	9.06	105.00	1040.02	3641	56.85	1013.12	0.22	11.19
07/08/20 04:34:20 AM	9.06	105.00	1039.99	3642	56.43	1013.12	0.23	11.13
07/08/20 04:48:14 AM	9.06	105.00	1040.21	3642	56.25	1013.37	0.23	11.07
07/08/20 04:54:58 AM	9.06	105.00	1040.21	3641	56.36	1013.42	0.23	11.05
07/08/20 05:01:43 AM	9.06	105.00	1040.17	3642	55.99	1013.37	0.22	11.02
07/08/20 05:08:27 AM	9.06	105.00	1040.13	3641	55.48	1013.38	0.22	10.99
07/08/20 05:15:10 AM	9.06	105.00	1040.18	3640	55.19	1013.45	0.23	10.97
07/08/20 05:21:54 AM	9.06	105.00	1040.16	3641	54.76	1013.47	0.22	10.94
07/08/20 05:28:39 AM	9.06	105.00	1040.17	3641	55.88	1013.42	0.22	10.94
07/08/20 05:35:23 AM	9.06	105.00	1040.15	3641	55.16	1013.49	0.22	10.92
07/08/20 05:42:07 AM	9.05	105.00	1040.23	3641	54.61	1013.53	0.22	10.90
07/08/20 05:56:07 AM	9.05	105.00	1040.27	3642	54.71	1013.64	0.22	10.80
07/08/20 06:02:51 AM	9.03	105.00	1040.25	3642	54.13	1013.61	0.22	10.76
07/08/20 06:09:35 AM	9.02	105.00	1040.11	3640	54.07	1013.54	0.22	10.73
07/08/20 06:16:20 AM	9.05	105.00	1040.04	3641	54.24	1013.47	0.22	10.70
07/08/20 06:23:04 AM	9.03	105.00	1039.89	3641	53.88	1013.37	0.22	10.67
07/08/20 06:29:48 AM	9.01	105.00	1039.88	3640	54.30	1013.39	0.22	10.71
07/08/20 06:36:33 AM	9.01	105.00	1039.79	3641	54.06	1013.32	0.22	10.72
07/08/20 06:43:17 AM	9.00	105.00	1039.87	3641	54.69	1013.31	0.22	10.73
07/08/20 06:50:02 AM	9.00	105.00	1039.79	3641	54.08	1013.33	0.22	10.70
07/08/20 06:56:45 AM	9.00	105.00	1039.62	3640	54.36	1013.19	0.22	10.65
07/08/20 07:03:29 AM	8.99	105.00	1039.55	3641	54.67	1013.14	0.22	10.61
07/08/20 07:10:14 AM	9.00	105.00	1039.50	3641	54.14	1013.15	0.22	10.58
07/08/20 07:16:57 AM	8.97	105.00	1039.45	3640	53.85	1013.08	0.22	10.54
07/08/20 07:23:42 AM	8.98	105.00	1039.41	3641	53.97	1013.09	0.22	10.55
07/08/20 07:30:26 AM	8.95	105.00	1039.44	3641	53.77	1013.13	0.22	10.51
07/08/20 07:37:10 AM	8.95	105.00	1039.39	3641	53.28	1013.08	0.22	10.43
07/08/20 07:43:54 AM	8.94	105.00	1039.27	3640	53.54	1012.98	0.22	10.38
07/08/20 07:50:39 AM	8.94	105.00	1039.17	3641	53.89	1012.92	0.22	10.39
07/08/20 07:57:23 AM	8.94	105.00	1039.15	3641	53.40	1012.93	0.22	10.39
07/08/20 08:04:07 AM	8.94	105.00	1039.03	3641	53.66	1012.87	0.22	10.40
07/08/20 08:10:51 AM	8.94	105.00	1039.11	3639	53.45	1012.95	0.22	10.40
07/08/20 08:17:36 AM	8.94	105.00	1039.11	3641	53.73	1012.97	0.22	10.42
07/08/20 08:24:20 AM	8.94	105.00	1039.09	3640	53.71	1013.03	0.22	10.47
07/08/20 08:31:05 AM	8.94	105.00	1039.18	3640	53.91	1013.04	0.22	10.46
07/08/20 08:37:48 AM	8.94	105.00	1039.15	3639	53.80	1013.12	0.21	10.39
07/08/20 08:44:32 AM	8.94	105.00	1039.25	3640	55.61	1013.20	0.22	10.40
07/08/20 08:51:17 AM	8.94	105.00	1039.29	3640	54.99	1013.21	0.22	10.40
07/08/20 08:58:02 AM	8.94	105.00	1039.37	3641	54.70	1013.39	0.22	10.39
07/08/20 09:04:45 AM	8.94	105.00	1039.56	3640	54.74	1013.53	0.22	10.26
07/08/20 09:11:29 AM	8.94	105.00	1039.70	3640	54.72	1013.70	0.22	9.82
07/08/20 09:25:28 AM	8.94	105.00	1039.85	3640	54.06	1013.84	0.22	9.46
07/08/20 09:32:12 AM	8.96	105.00	1039.83	3641	53.87	1013.89	0.22	9.48
07/08/20 09:38:57 AM	8.99	105.00	1039.89	3641	53.42	1013.91	0.22	9.53
07/08/20 09:45:41 AM	9.00	105.00	1039.94	3640	53.97	1014.00	0.22	9.57
07/08/20 09:52:24 AM	9.00	105.00	1040.04	3640	53.92	1014.10	0.22	9.55
07/08/20 09:59:08 AM	9.00	105.00	1040.04	3640	53.73	1014.15	0.22	9.54
07/08/20 10:05:52 AM	9.00	104.92	1040.12	3640	53.91	1014.24	0.22	9.49
07/08/20 10:12:37 AM	9.00	105.00	1040.17	3641	53.87	1014.32	0.22	9.41
07/08/20 10:19:20 AM	9.00	105.00	1040.18	3641	53.32	1014.34	0.22	9.24
07/08/20 10:26:05 AM	9.00	104.75	1040.14	3640	53.23	1014.33	0.21	9.16
07/08/20 10:32:48 AM	9.01	104.67	1040.13	3639	52.94	1014.33	0.22	9.12
07/08/20 10:39:32 AM	9.01	104.17	1040.02	3640	52.84	1014.22	0.22	9.07
07/08/20 10:46:16 AM	9.00	104.00	1040.07	3640	52.99	1014.25	0.22	9.03
07/08/20 10:53:00 AM	9.02	104.00	1040.21	3640	54.04	1014.34	0.22	9.00
07/08/20 10:59:45 AM	9.01	104.00	1040.20	3640	54.02	1014.39	0.22	8.95
07/08/20 11:06:29 AM	9.05	104.00	1040.28	3640	53.89	1014.45	0.22	8.92
07/08/20 11:13:14 AM	9.05	104.00	1040.36	3640	54.30	1014.46	0.22	8.87
07/08/20 11:19:57 AM	9.04	104.00	1040.34	3640	54.81	1014.41	0.22	8.83
07/08/20 11:26:40 AM	9.04	104.00	1040.41	3639	53.94	1014.35	0.22	8.80
07/08/20 11:33:23 AM	9.04	104.00	1040.49	3639	53.96	1014.39	0.22	8.77
07/08/20 11:40:06 AM	9.02	103.92	1040.54	3639	53.94	1014.39	0.22	8.76
07/08/20 11:46:50 AM	9.03	103.83	1040.55	3640	54.74	1014.32	0.22	8.72
07/08/20 11:53:34 AM	9.03	103.83	1040.57	3639	53.41	1014.21	0.22	8.69
07/08/20 12:00:18 PM	9.02	103.33	1040.58	3640	53.52	1014.17	0.22	8.66
07/08/20 12:07:03 PM	9.02	103.25	1040.62	3641	53.51	1014.14	0.22	8.62
07/08/20 12:13:47 PM	9.02	103.25	1040.61	3640	54.76	1014.07	0.22	8.60
07/08/20 12:20:31 PM	9.02	103.08	1040.61	3640	56.52	1013.98	0.22	8.58
07/08/20 12:27:15 PM	9.01	103.00	1040.63	3640	56.73	1013.90	0.22	8.55
07/08/20 12:33:59 PM	9.01	103.00	1040.75	3640	56.53	1013.90	0.22	8.55
07/08/20 12:40:43 PM	9.00	103.00	1040.77	3640	57.52	1013.83	0.22	8.54
07/08/20 12:47:27 PM	9.00	103.00	1040.94	3640	57.48	1013.90	0.22	8.55
07/08/20 12:54:10 PM	9.00	103.00	1040.97	3639	57.08	1013.78	0.22	8.52
07/08/20 01:00:53 PM	9.00	103.00	1040.98	3639	56.67	1013.70	0.22	8.51
07/08/20 01:07:36 PM	9.00	103.00	1041.00	3639	56.88	1013.60	0.22	8.51
07/08/20 01:14:20 PM	9.00	103.00	1041.07	3639	57.81	1013.57	0.22	8.51
07/08/20 01:21:05 PM	9.00	103.00	1041.05	3639	57.79	1013.43	0.22	8.52
07/08/20 01:27:48 PM	8.99	103.00	1041.18	3640	59.44	1013.46	0.22	8.52
07/08/20 01:34:33 PM	9.00	103.00	1041.32	3640	60.35	1013.48	0.22	8.51
07/08/20 01:41:16 PM	8.99	103.00	1041.39	3640	60.38	1013.47	0.22	8.52
07/08/20 01:48:00 PM	8.99	103.00	1041.47	3640	60.45	1013.42	0.22	8.52
07/08/20 01:54:45 PM	8.98	103.00	1041.52	3639	59.93	1013.34	0.22	8.49
07/08/20 02:01:29 PM	8.98	103.00	1041.53	3640	59.97	1013.23	0.22	8.50
07/08/20 02:08:13 PM	8.98	103.00	1041.62	3640	59.85	1013.21	0.22	8.51
07/08/20 02:14:57 PM	8.98	103.00	1041.63	3639	61.28	1013.11	0.22	8.55
07/08/20 02:21:41 PM	8.95	103.00	1041.67	3640	61.21	1012.99	0.22	8.57
07/08/20 02:28:25 PM	8.95	103.00	1041.73	3640	61.99	1012.93	0.22	8.56
07/08/20 02:35:09 PM	8.96	103.00	1041.85	3640	61.58	1012.89	0.22	8.55
07/08/20 02:41:53 PM	8.94	103.00	1041.98	3639	61.79	1012.85	0.22	8.56
07/08/20 02:48:36 PM	8.94	103.00	1042.17	3639	60.85	1012.86	0.22	8.53
07/08/20 02:55:20 PM	8.95	103.00	1042.29	3639	61.04	1012.84	0.22	8.54
07/08/20 03:02:04 PM	8.94	103.00	1042.48	3638	60.53	1012.80	0.22	8.55
07/08/20 03:08:48 PM	8.94	103.00	1042.58	3639	60.34	1012.76	0.22	8.61
07/08/20 03:15:32 PM	8.94	103.00	1042.82	3639	60.60	1012.81	0.22	8.68
07/08/20 03:22:16 PM	8.94	103.00	1042.98	3639	59.46	1012.78	0.22	8.71
07/08/20 03:29:00 PM	8.94	103.00	1043.11	3639	61.44	1012.75	0.22	8.82
07/08/20 03:35:44 PM	8.94	103.00	1043.25	3639	61.19	1012.68	0.22	8.88
07/08/20 03:42:28 PM	8.94	103.00	1043.48	3639	61.03	1012.70	0.22	8.96
07/08/20 03:49:12 PM	8.94	102.92	1043.65	3639	61.22	1012.73	0.22	9.04
07/08/20 03:55:55 PM	8.94	103.00	1043.85	3638	61.10	1012.72	0.22	9.09
07/08/20 04:02:38 PM	8.94	102.92	1043.99	3638	61.05	1012.71	0.22	9.16
07/08/20 04:09:22 PM	8.94	102.42	1044.17	3638	59.95	1012.66	0.22	9.17
07/08/20 04:16:07 PM	8.94	102.17	1044.26	3639	59.68	1012.58	0.22	9.18
07/08/20 04:22:51 PM	8.94	102.00	1044.41	3639	60.86	1012.51	0.22	9.19
07/08/20 04:29:35 PM	8.94	102.00	1044.51	3640	61.24	1012.46	0.22	9.19
07/08/20 04:36:19 PM	8.94	102.00	1044.67	3639	61.35	1012.38	0.22	9.21
07/08/20 04:43:03 PM	8.94	102.00	1044.78	3639	60.98	1012.32	0.22	9.20
07/08/20 04:49:47 PM	8.94	102.00	1044.84	3638	62.93	1012.23	0.22	9.27
07/08/20 04:56:30 PM	8.94	101.83	1044.96	3637	62.72	1012.19	0.22	9.36
07/08/20 05:03:14 PM	8.94	101.67	1045.08	3638	63.33	1012.16	0.22	9.37
07/08/20 05:09:59 PM	8.94	101.42	1045.21	3639	62.62	1012.11	0.22	9.40
07/08/20 05:16:43 PM	8.94	101.08	1045.30	3638	62.85	1012.05	0.22	9.45
07/08/20 05:23:27 PM	8.94	101.00	1045.41	3639	63.78	1011.98	0.22	9.48
07/08/20 05:30:11 PM	8.94	101.00	1045.54	3637	65.28	1011.98	0.22	9.47
07/08/20 05:36:55 PM	8.94	101.00	1045.65	3637	65.72	1011.95	0.22	9.49
07/08/20 05:43:40 PM	8.95	101.00	1045.83	3638	66.22	1011.99	0.22	9.50
07/08/20 05:50:24 PM	8.96	101.00	1045.98	3638	67.44	1012.03	0.22	9.52
07/08/20 05:57:08 PM	8.95	101.00	1046.12	3638	68.73	1012.03	0.22	9.49
07/08/20 06:03:52 PM	8.94	101.00	1046.23	3638	69.08	1012.02	0.23	9.46
07/08/20 06:10:36 PM	8.95	101.00	1046.36	3639	69.29	1012.01	0.22	9.37
07/08/20 06:17:20 PM	8.94	101.00	1046.46	3637	67.95	1012.01	0.22	9.31
07/08/20 06:24:03 PM	8.94	101.00	1046.56	3637	67.72	1012.02	0.22	9.20
07/08/20 06:30:47 PM	8.94	101.00	1046.66	3638	67.84	1012.03	0.22	9.15
07/08/20 06:37:31 PM	8.94	101.00	1046.82	3639	68.28	1012.08	0.22	9.12
07/08/20 06:44:15 PM	8.94	101.00	1046.99	3638	68.82	1012.14	0.22	9.10
07/08/20 06:50:59 PM	8.94	101.00	1047.09	3638	69.40	1012.15	0.22	9.07
07/08/20 06:57:43 PM	8.94	101.00	1047.23	3639	70.41	1012.16	0.22	9.05
07/08/20 07:04:27 PM	8.94	101.00	1047.33	3637	71.47	1012.19	0.22	9.02
07/08/20 07:11:10 PM	8.94	101.00	1047.43	3637	71.58	1012.21	0.22	9.01
07/08/20 07:17:54 PM	8.94	101.00	1047.50	3637	71.06	1012.22	0.22	8.99
07/08/20 07:24:37 PM	8.94	101.00	1047.56	3638	70.81	1012.20	0.22	8.99
07/08/20 07:31:20 PM	8.94	101.00	1047.65	3637	70.63	1012.21	0.22	8.99
07/08/20 07:38:05 PM	8.94	101.00	1047.74	3638	70.42	1012.23	0.22	9.00
07/08/20 07:44:49 PM	8.94	101.00	1047.86	3639	70.62	1012.24	0.22	8.99
07/08/20 07:51:33 PM	8.94	101.00	1047.94	3638	71.42	1012.25	0.22	9.01
07/08/20 07:58:17 PM	8.94	101.00	1048.04	3637	70.60	1012.26	0.22	9.02
07/08/20 08:05:01 PM	8.94	101.00	1048.15	3638	72.00	1012.31	0.22	9.04
07/08/20 08:11:45 PM	8.94	101.00	1048.17	3638	72.64	1012.26	0.22	9.05
07/08/20 08:18:29 PM	8.94	101.00	1048.23	3637	71.34	1012.20	0.22	9.07
07/08/20 08:25:13 PM	8.94	101.00	1048.45	3636	71.58	1012.23	0.22	9.10
07/08/20 08:31:57 PM	8.94	101.00	1048.54	3636	70.67	1012.26	0.23	9.12
07/08/20 08:38:40 PM	8.94	101.00	1048.58	3636	70.45	1012.26	0.22	9.13
07/08/20 08:45:25 PM	8.95	101.00	1048.63	3638	72.30	1012.21	0.22	9.14
07/08/20 08:52:09 PM	8.94	101.00	1048.70	3638	72.22	1012.21	0.23	9.17
07/08/20 08:58:53 PM	8.95	101.00	1048.82	3637	71.74	1012.30	0.22	9.18
07/08/20 09:05:37 PM	8.94	101.00	1048.88	3637	71.49	1012.29	0.22	9.17
07/08/20 09:12:21 PM	8.94	101.00	1049.07	3637	72.56	1012.41	0.22	9.17
07/08/20 09:19:04 PM	8.95	101.00	1049.21	3636	71.20	1012.48	0.22	9.16
07/08/20 09:25:48 PM	8.96	101.00	1049.36	3637	71.81	1012.59	0.22	9.17
07/08/20 09:32:32 PM	8.94	101.00	1049.53	3638	72.08	1012.68	0.22	9.18
07/08/20 09:39:16 PM	8.94	101.00	1049.61	3637	72.18	1012.70	0.22	9.20
07/08/20 09:46:01 PM	8.94	101.00	1049.65	3637	72.71	1012.73	0.22	9.24
07/08/20 09:52:45 PM	8.94	101.00	1049.83	3637	73.08	1012.77	0.22	9.28
07/08/20 09:59:28 PM	8.97	101.00	1049.97	3637	73.63	1012.86	0.22	9.29
07/08/20 10:06:12 PM	8.97	100.92	1050.09	3637	73.83	1012.91	0.22	9.30
07/08/20 10:12:56 PM	9.00	101.00	1050.22	3637	74.64	1012.97	0.23	9.31
07/08/20 10:19:40 PM	8.99	100.92	1050.41	3637	75.14	1013.12	0.22	9.33
07/08/20 10:26:25 PM	8.99	100.67	1050.64	3637	74.68	1013.24	0.22	9.36
07/08/20 10:33:09 PM	9.00	100.75	1050.73	3637	74.36	1013.26	0.22	9.39
07/08/20 10:39:52 PM	9.00	100.92	1050.85	3636	75.18	1013.29	0.23	9.42
07/08/20 10:46:36 PM	9.00	100.92	1050.98	3636	76.04	1013.37	0.22	9.47
07/08/20 10:53:21 PM	9.01	100.92	1051.16	3637	76.47	1013.47	0.23	9.53
07/08/20 11:00:05 PM	9.01	100.92	1051.35	3637	75.53	1013.62	0.22	9.58
07/08/20 11:06:49 PM	9.04	100.75	1051.53	3637	75.27	1013.73	0.22	9.65
07/08/20 11:13:33 PM	9.03	100.83	1051.70	3636	75.20	1013.84	0.22	9.67
07/08/20 11:20:17 PM	9.06	101.00	1051.81	3636	74.71	1013.87	0.22	9.68
07/08/20 11:27:02 PM	9.06	100.92	1051.81	3637	75.35	1013.84	0.23	9.70
07/08/20 11:33:46 PM	9.06	100.75	1051.78	3637	76.53	1013.72	0.23	9.71
07/08/20 11:40:30 PM	9.08	100.83	1051.84	3637	77.49	1013.71	0.22	9.72
07/08/20 11:47:14 PM	9.11	100.92	1051.96	3636	76.44	1013.77	0.23	9.73
07/08/20 11:53:58 PM	9.12	101.00	1052.04	3636	75.34	1013.77	0.23	9.81
08/08/20 12:00:42 AM	9.13	101.00	1052.12	3635	73.25	1013.80	0.22	9.91
08/08/20 12:07:27 AM	9.13	101.00	1052.20	3636	73.94	1013.81	0.22	10.03
08/08/20 12:14:11 AM	9.13	101.00	1052.30	3637	73.08	1013.87	0.22	10.13
08/08/20 12:20:54 AM	9.13	101.00	1052.46	3636	71.64	1013.94	0.23	10.24
08/08/20 12:27:38 AM	9.16	101.00	1052.57	3636	69.70	1013.98	0.22	10.40
08/08/20 12:34:22 AM	9.18	101.00	1052.60	3636	70.98	1013.95	0.23	10.57
08/08/20 12:41:06 AM	9.20	101.00	1052.65	3635	75.95	1013.97	0.23	10.76
08/08/20 12:47:50 AM	9.26	101.00	1052.81	3637	76.31	1014.01	0.23	10.89
08/08/20 12:54:35 AM	9.31	101.00	1052.93	3637	76.69	1014.06	0.23	10.97
08/08/20 01:01:18 AM	9.35	101.00	1053.03	3635	76.35	1014.09	0.23	11.06
08/08/20 01:08:03 AM	9.37	101.00	1053.02	3636	76.11	1013.98	0.22	11.17
08/08/20 01:14:47 AM	9.38	101.17	1053.02	3636	76.19	1013.94	0.23	11.30
08/08/20 01:21:30 AM	9.41	101.58	1053.16	3635	76.67	1013.98	0.23	11.43
08/08/20 01:28:15 AM	9.44	101.67	1053.21	3636	76.78	1013.98	0.23	11.43
08/08/20 01:34:59 AM	9.44	101.92	1053.27	3637	77.12	1013.93	0.23	11.35
08/08/20 01:41:43 AM	9.45	102.00	1053.29	3636	77.08	1013.87	0.23	11.43
08/08/20 01:48:28 AM	9.49	102.00	1053.32	3636	77.11	1013.80	0.22	11.57
08/08/20 01:55:11 AM	9.50	102.00	1053.34	3635	77.49	1013.74	0.23	11.69
08/08/20 02:01:57 AM	9.53	102.00	1053.37	3636	76.61	1013.67	0.23	11.90
08/08/20 02:08:40 AM	9.56	102.00	1053.37	3635	75.63	1013.60	0.22	12.04
08/08/20 02:15:24 AM	9.58	102.00	1053.37	3635	75.59	1013.51	0.22	12.11
08/08/20 02:22:09 AM	9.63	102.00	1053.39	3636	75.34	1013.42	0.22	11.94
08/08/20 02:28:53 AM	9.65	102.00	1053.48	3634	74.77	1013.41	0.22	11.60
08/08/20 02:35:38 AM	9.67	102.00	1053.61	3636	73.96	1013.41	0.22	11.28
08/08/20 02:42:22 AM	9.67	102.00	1053.74	3636	73.47	1013.41	0.22	11.12
08/08/20 02:49:06 AM	9.68	102.00	1053.85	3635	72.67	1013.42	0.23	11.15
08/08/20 02:55:51 AM	9.69	101.92	1053.91	3636	72.48	1013.38	0.22	11.24
08/08/20 03:02:34 AM	9.69	102.00	1053.91	3635	72.47	1013.26	0.23	11.34
08/08/20 03:09:19 AM	9.69	102.00	1053.96	3634	72.89	1013.20	0.23	11.54
08/08/20 03:16:04 AM	9.69	102.00	1053.96	3636	72.52	1013.12	0.23	11.75
08/08/20 03:22:47 AM	9.76	102.00	1054.05	3635	69.76	1013.09	0.22	11.91
08/08/20 03:29:31 AM	9.81	102.00	1054.14	3636	70.86	1013.06	0.23	11.97
08/08/20 03:36:16 AM	9.83	102.00	1054.19	3635	71.56	1013.01	0.22	12.05
08/08/20 03:43:01 AM	9.82	102.00	1054.28	3635	70.41	1013.03	0.23	12.15
08/08/20 03:49:45 AM	9.86	102.00	1054.37	3636	69.90	1013.02	0.23	12.31
08/08/20 03:56:29 AM	9.88	102.00	1054.38	3635	68.66	1012.97	0.23	12.39
08/08/20 04:03:14 AM	9.92	102.00	1054.39	3636	69.36	1012.88	0.23	12.51
08/08/20 04:09:58 AM	9.90	102.00	1054.49	3635	69.97	1012.90	0.23	12.62
08/08/20 04:16:43 AM	9.96	102.08	1054.53	3635	70.05	1012.85	0.23	12.76
08/08/20 04:23:27 AM	10.00	102.17	1054.56	3635	72.70	1012.82	0.23	12.88
08/08/20 04:30:12 AM	10.01	102.50	1054.55	3635	72.68	1012.72	0.23	13.01
08/08/20 04:36:57 AM	10.06	102.92	1054.61	3635	71.78	1012.70	0.22	13.23
08/08/20 04:43:40 AM	10.06	103.00	1054.64	3634	71.22	1012.67	0.23	13.39
08/08/20 04:50:25 AM	10.10	103.00	1054.75	3635	71.94	1012.70	0.23	13.73
08/08/20 04:57:10 AM	10.16	103.00	1054.83	3635	72.37	1012.74	0.23	13.84
08/08/20 05:03:53 AM	10.20	103.00	1054.92	3635	73.32	1012.73	0.23	13.62
08/08/20 05:10:38 AM	10.19	103.00	1054.98	3635	73.15	1012.73	0.23	13.40
08/08/20 05:17:22 AM	10.23	103.00	1055.01	3635	72.70	1012.64	0.22	13.21
08/08/20 05:24:07 AM	10.25	103.00	1055.01	3636	72.18	1012.54	0.23	12.98
08/08/20 05:30:52 AM	10.25	103.00	1055.05	3636	71.92	1012.50	0.22	12.93
08/08/20 05:37:36 AM	10.31	103.00	1055.22	3634	72.21	1012.56	0.22	13.04
08/08/20 05:44:21 AM	10.29	103.00	1055.28	3635	72.02	1012.59	0.23	13.06
08/08/20 05:51:05 AM	10.29	103.25	1055.36	3634	71.91	1012.54	0.22	12.91
08/08/20 05:57:50 AM	10.30	103.00	1055.41	3636	72.03	1012.55	0.22	12.80
08/08/20 06:04:34 AM	10.20	103.00	1055.51	3635	72.15	1012.59	0.23	13.35
08/08/20 06:11:18 AM	10.19	103.08	1055.63	3634	71.80	1012.67	0.23	13.99
08/08/20 06:18:03 AM	10.24	103.67	1055.69	3635	71.42	1012.73	0.23	14.78
08/08/20 06:24:48 AM	10.25	103.50	1055.76	3635	71.30	1012.76	0.22	14.46
08/08/20 06:31:31 AM	10.22	103.17	1055.91	3634	71.13	1012.78	0.22	13.43
08/08/20 06:38:16 AM	10.19	103.00	1056.03	3635	70.93	1012.82	0.22	12.81
08/08/20 06:45:00 AM	10.19	103.00	1056.08	3634	71.18	1012.80	0.22	12.50
08/08/20 06:51:45 AM	10.19	103.08	1056.11	3635	71.28	1012.77	0.22	12.28
08/08/20 06:58:29 AM	10.18	103.00	1056.19	3634	72.22	1012.79	0.22	12.04
08/08/20 07:05:13 AM	10.17	103.00	1056.17	3635	71.29	1012.76	0.22	11.90
08/08/20 07:11:57 AM	10.13	103.00	1056.27	3635	71.37	1012.80	0.22	11.86
08/08/20 07:18:42 AM	10.13	103.00	1056.31	3635	71.61	1012.82	0.22	11.78
08/08/20 07:25:26 AM	10.13	103.00	1056.37	3634	71.44	1012.86	0.22	11.72
08/08/20 07:32:10 AM	10.13	103.00	1056.47	3635	71.18	1012.94	0.22	11.71
08/08/20 07:38:53 AM	10.10	103.00	1056.60	3635	71.39	1013.03	0.22	11.58
08/08/20 07:45:38 AM	10.06	103.00	1056.73	3635	71.11	1013.15	0.22	11.52
08/08/20 07:52:22 AM	10.06	103.00	1056.89	3635	70.56	1013.32	0.22	11.49
08/08/20 07:59:06 AM	10.06	103.00	1057.00	3634	70.77	1013.38	0.22	11.47
08/08/20 08:05:51 AM	10.03	103.00	1057.01	3635	71.29	1013.39	0.22	11.52
08/08/20 08:12:35 AM	10.01	103.00	1057.03	3635	71.32	1013.41	0.22	11.51
08/08/20 08:19:19 AM	10.00	103.00	1057.05	3635	71.18	1013.45	0.22	11.42
08/08/20 08:26:03 AM	9.98	103.00	1057.12	3635	71.44	1013.54	0.22	11.37
08/08/20 08:32:47 AM	9.98	103.00	1057.20	3635	71.71	1013.58	0.22	11.29
08/08/20 08:39:32 AM	9.97	103.00	1057.27	3635	72.35	1013.69	0.22	11.28
08/08/20 08:46:15 AM	9.95	103.00	1057.36	3635	72.67	1013.79	0.22	11.30
08/08/20 08:52:59 AM	9.94	103.00	1057.50	3633	72.53	1013.93	0.22	11.29
08/08/20 08:59:44 AM	9.95	103.00	1057.81	3634	71.85	1013.98	0.22	11.31
08/08/20 09:06:28 AM	9.95	103.00	1058.06	3634	71.11	1014.01	0.22	11.37
08/08/20 09:13:13 AM	9.94	103.00	1058.02	3635	71.94	1014.00	0.22	11.39
08/08/20 09:19:57 AM	9.94	103.00	1058.02	3634	72.34	1013.99	0.22	11.42
08/08/20 09:26:41 AM	9.94	103.00	1058.00	3633	72.40	1014.01	0.22	11.38
08/08/20 09:33:26 AM	9.94	103.00	1058.06	3634	72.60	1014.06	0.22	11.31
08/08/20 09:40:10 AM	9.94	103.00	1058.10	3633	72.15	1014.12	0.22	11.26
08/08/20 09:46:55 AM	9.95	103.00	1058.11	3635	72.26	1014.14	0.22	11.24
08/08/20 09:53:39 AM	9.94	103.00	1058.18	3635	72.38	1014.26	0.22	11.20
08/08/20 10:00:23 AM	9.94	103.00	1058.27	3633	72.35	1014.36	0.22	11.23
08/08/20 10:07:08 AM	9.94	103.00	1058.29	3635	72.45	1014.40	0.22	11.24
08/08/20 10:13:52 AM	9.94	103.00	1058.31	3635	73.58	1014.41	0.22	11.25
08/08/20 10:20:36 AM	9.94	103.00	1058.24	3633	74.52	1014.43	0.22	11.24
08/08/20 10:27:21 AM	9.94	103.00	1058.32	3635	73.84	1014.48	0.22	11.22
08/08/20 10:34:05 AM	9.94	103.00	1058.41	3634	74.29	1014.56	0.22	11.18
08/08/20 10:40:49 AM	9.94	103.00	1058.36	3633	73.47	1014.57	0.22	11.14
08/08/20 10:47:34 AM	9.94	103.00	1058.40	3634	73.28	1014.62	0.22	11.10
08/08/20 10:54:18 AM	9.95	103.00	1058.44	3634	72.49	1014.69	0.22	11.05
08/08/20 11:01:02 AM	9.97	103.00	1058.41	3633	74.02	1014.68	0.22	11.05
08/08/20 11:07:46 AM	9.99	103.00	1058.40	3634	75.43	1014.67	0.22	11.06
08/08/20 11:14:30 AM	10.00	103.00	1058.36	3634	74.70	1014.70	0.22	11.05
08/08/20 11:21:14 AM	10.00	103.00	1058.30	3633	76.15	1014.63	0.22	11.04
08/08/20 11:27:58 AM	10.00	103.00	1058.28	3634	76.73	1014.64	0.22	11.07
08/08/20 11:34:42 AM	10.00	103.00	1058.24	3634	76.84	1014.64	0.22	11.11
08/08/20 11:41:26 AM	10.00	103.00	1058.24	3633	78.43	1014.67	0.22	11.13
08/08/20 11:48:11 AM	10.00	103.00	1058.27	3634	81.26	1014.73	0.22	11.15
08/08/20 11:54:55 AM	10.00	103.00	1058.27	3633	78.88	1014.72	0.22	11.15
08/08/20 12:01:40 PM	10.00	103.00	1058.20	3634	77.16	1014.73	0.23	11.13
08/08/20 12:08:24 PM	10.00	103.00	1058.18	3634	76.73	1014.74	0.22	11.13
08/08/20 12:15:08 PM	10.00	103.00	1058.19	3632	77.69	1014.81	0.22	11.15
08/08/20 12:21:52 PM	10.00	103.00	1058.15	3633	75.89	1014.82	0.22	11.15
08/08/20 12:28:36 PM	10.00	103.00	1058.17	3633	78.86	1014.85	0.22	11.15
08/08/20 12:35:20 PM	10.00	103.00	1058.12	3633	77.26	1014.83	0.22	11.16
08/08/20 12:42:05 PM	10.00	102.83	1058.08	3634	78.25	1014.84	0.22	11.16
08/08/20 12:48:50 PM	10.00	102.58	1058.04	3634	78.31	1014.84	0.22	11.16
08/08/20 12:55:34 PM	10.00	102.67	1057.96	3633	78.59	1014.78	0.22	11.16
08/08/20 01:02:18 PM	10.01	102.83	1057.98	3633	77.85	1014.83	0.22	11.16
08/08/20 01:09:02 PM	10.00	102.75	1057.91	3632	76.62	1014.83	0.22	11.14
08/08/20 01:15:46 PM	10.00	102.67	1057.83	3632	76.19	1014.75	0.22	11.13
08/08/20 01:22:30 PM	10.01	102.83	1057.75	3633	76.72	1014.72	0.22	11.08
08/08/20 01:29:14 PM	10.01	102.42	1057.62	3633	78.86	1014.62	0.22	11.03
08/08/20 01:35:59 PM	10.01	102.33	1057.51	3634	76.79	1014.57	0.22	10.94
08/08/20 01:42:43 PM	10.00	102.33	1057.51	3634	76.67	1014.55	0.22	10.91
08/08/20 01:49:27 PM	10.00	102.17	1057.42	3632	77.41	1014.54	0.23	10.94
08/08/20 01:56:11 PM	10.00	102.08	1057.33	3634	77.91	1014.50	0.22	10.97
08/08/20 02:02:55 PM	10.00	102.08	1057.30	3632	79.05	1014.45	0.22	10.80
08/08/20 02:09:39 PM	10.00	102.08	1057.28	3633	78.88	1014.50	0.22	10.72
08/08/20 02:16:23 PM	10.00	102.00	1057.28	3633	77.74	1014.53	0.22	10.71
08/08/20 02:23:07 PM	10.00	102.00	1057.22	3632	76.15	1014.52	0.22	10.53
08/08/20 02:29:52 PM	10.00	102.00	1057.22	3633	74.85	1014.52	0.22	10.28
08/08/20 02:36:36 PM	10.01	102.00	1057.17	3633	72.15	1014.53	0.22	10.08
08/08/20 02:43:21 PM	10.00	102.00	1057.18	3633	70.89	1014.58	0.22	9.91
08/08/20 02:50:04 PM	10.00	102.00	1057.19	3632	70.02	1014.61	0.22	9.71
08/08/20 02:56:47 PM	10.00	102.00	1057.18	3632	68.99	1014.61	0.22	9.55
08/08/20 03:03:32 PM	10.01	102.00	1057.18	3633	68.16	1014.66	0.22	9.26
08/08/20 03:10:16 PM	10.00	102.00	1057.21	3633	67.98	1014.69	0.22	8.95
08/08/20 03:17:00 PM	10.00	102.00	1057.23	3633	68.05	1014.76	0.22	8.96
08/08/20 03:23:45 PM	10.00	102.00	1057.27	3633	68.63	1014.82	0.22	8.88
08/08/20 03:30:28 PM	9.98	102.00	1057.21	3632	73.11	1014.79	0.22	8.71
08/08/20 03:37:11 PM	9.94	102.00	1057.13	3632	76.82	1014.76	0.22	8.78
08/08/20 03:43:56 PM	9.94	102.00	1057.09	3633	74.72	1014.77	0.22	8.78
08/08/20 03:50:40 PM	9.94	102.00	1057.03	3634	71.99	1014.73	0.22	8.54
08/08/20 03:57:24 PM	9.94	102.00	1056.96	3634	70.81	1014.69	0.22	8.42
08/08/20 04:04:08 PM	9.94	102.00	1056.81	3633	70.28	1014.58	0.22	8.28
08/08/20 04:10:52 PM	9.94	102.00	1056.74	3634	71.46	1014.53	0.22	8.09
08/08/20 04:17:36 PM	9.94	102.00	1056.69	3634	70.24	1014.52	0.22	7.89
08/08/20 04:24:20 PM	9.93	102.00	1056.69	3633	70.48	1014.56	0.23	7.84
08/08/20 04:31:05 PM	9.89	102.00	1056.68	3633	73.26	1014.59	0.22	7.73
08/08/20 04:37:49 PM	9.88	102.00	1056.69	3634	73.67	1014.62	0.22	7.58
08/08/20 04:44:33 PM	9.88	102.00	1056.60	3633	72.79	1014.59	0.22	7.38
08/08/20 04:51:16 PM	9.87	102.00	1056.56	3632	72.03	1014.57	0.22	7.15
08/08/20 04:58:01 PM	9.87	102.00	1056.54	3634	71.60	1014.58	0.22	6.91
08/08/20 05:04:45 PM	9.83	101.83	1056.57	3633	73.63	1014.64	0.22	6.68
08/08/20 05:11:28 PM	9.82	101.67	1056.51	3633	73.28	1014.62	0.22	6.83
08/08/20 05:18:12 PM	9.81	101.25	1056.46	3633	71.55	1014.63	0.22	6.96
08/08/20 05:24:57 PM	9.81	101.42	1056.43	3633	70.57	1014.65	0.22	7.10
08/08/20 05:31:40 PM	9.81	101.58	1056.42	3632	69.53	1014.66	0.22	7.07
08/08/20 05:38:23 PM	9.81	101.75	1056.40	3632	68.45	1014.67	0.22	7.05
08/08/20 05:45:07 PM	9.81	101.75	1056.37	3633	68.42	1014.68	0.22	7.08
08/08/20 05:51:50 PM	9.79	101.08	1056.32	3632	68.89	1014.67	0.22	7.03
08/08/20 05:58:34 PM	9.76	101.00	1056.29	3633	68.78	1014.67	0.22	7.02
08/08/20 06:05:18 PM	9.75	101.00	1056.29	3634	68.64	1014.71	0.22	6.97
08/08/20 06:12:01 PM	9.73	101.00	1056.27	3632	68.67	1014.74	0.22	6.91
08/08/20 06:26:00 PM	9.69	101.00	1056.16	3632	67.82	1014.70	0.22	6.63
08/08/20 06:32:45 PM	9.68	101.00	1056.17	3633	67.35	1014.74	0.22	6.34
08/08/20 06:39:29 PM	9.64	100.67	1056.19	3633	66.88	1014.79	0.22	6.02
08/08/20 06:46:12 PM	9.63	100.17	1056.26	3634	66.54	1014.88	0.22	5.76
08/08/20 06:52:55 PM	9.63	100.00	1056.36	3632	66.41	1015.02	0.22	5.43
08/08/20 06:59:39 PM	9.61	100.00	1056.37	3634	65.76	1015.06	0.22	5.30
08/08/20 07:06:22 PM	9.60	100.00	1056.36	3633	66.11	1015.09	0.22	5.29
08/08/20 07:13:06 PM	9.57	100.00	1056.31	3633	66.85	1015.09	0.22	5.30
08/08/20 07:19:49 PM	9.56	100.00	1056.23	3632	66.52	1015.05	0.22	5.33
08/08/20 07:26:33 PM	9.56	100.00	1056.16	3632	64.68	1015.02	0.22	5.29
08/08/20 07:33:17 PM	9.54	100.00	1056.09	3633	64.65	1015.00	0.22	5.23
08/08/20 07:39:59 PM	9.51	100.00	1056.06	3631	64.31	1015.01	0.22	5.12
08/08/20 07:46:43 PM	9.50	100.00	1056.01	3633	64.27	1015.00	0.22	5.28
08/08/20 07:53:27 PM	9.50	100.00	1056.05	3632	64.13	1015.13	0.22	5.83
08/08/20 08:00:11 PM	9.50	100.00	1056.09	3633	65.31	1015.25	0.22	6.22
08/08/20 08:06:53 PM	9.47	100.00	1056.14	3632	64.27	1015.34	0.22	6.31
08/08/20 08:13:36 PM	9.45	100.00	1056.21	3631	63.47	1015.46	0.22	6.29
08/08/20 08:20:20 PM	9.47	100.00	1056.20	3632	62.59	1015.49	0.22	6.36
08/08/20 08:27:04 PM	9.47	100.00	1056.23	3632	61.96	1015.57	0.22	6.44
08/08/20 08:33:47 PM	9.50	100.00	1056.24	3632	61.20	1015.62	0.22	6.60
08/08/20 08:40:32 PM	9.50	100.00	1056.26	3632	61.11	1015.72	0.22	6.79
08/08/20 08:47:15 PM	9.50	100.00	1056.28	3631	61.47	1015.78	0.22	6.93
08/08/20 08:53:59 PM	9.50	100.00	1056.27	3631	61.26	1015.82	0.22	7.01
08/08/20 09:00:43 PM	9.49	100.00	1056.25	3630	60.76	1015.85	0.22	7.04
08/08/20 09:07:27 PM	9.48	100.00	1056.28	3631	60.98	1015.93	0.22	7.10
08/08/20 09:14:10 PM	9.49	100.00	1056.35	3631	60.74	1016.00	0.22	7.15
08/08/20 09:20:54 PM	9.50	100.00	1056.42	3632	60.90	1016.09	0.22	7.17
08/08/20 09:27:38 PM	9.50	100.00	1056.42	3632	60.68	1016.16	0.22	7.23
08/08/20 09:34:22 PM	9.50	99.92	1056.45	3632	60.95	1016.25	0.22	7.31
08/08/20 09:41:06 PM	9.50	99.75	1056.44	3631	61.06	1016.30	0.22	7.40
08/08/20 09:47:50 PM	9.49	99.17	1056.38	3632	60.90	1016.30	0.22	7.47
08/08/20 09:54:34 PM	9.50	99.33	1056.31	3631	60.38	1016.28	0.22	7.57
08/08/20 10:01:18 PM	9.50	99.33	1056.25	3631	60.08	1016.30	0.22	7.74
08/08/20 10:08:02 PM	9.51	99.25	1056.23	3631	59.97	1016.32	0.22	7.92
08/08/20 10:14:46 PM	9.50	99.25	1056.28	3631	59.88	1016.44	0.22	8.00
08/08/20 10:21:30 PM	9.53	99.42	1056.23	3631	60.02	1016.44	0.22	8.15
08/08/20 10:28:14 PM	9.54	99.50	1056.20	3631	59.97	1016.49	0.22	8.41
08/08/20 10:34:58 PM	9.56	99.58	1056.16	3632	59.47	1016.50	0.22	8.61
08/08/20 10:41:42 PM	9.56	99.67	1056.15	3631	59.31	1016.55	0.23	8.76
08/08/20 10:48:25 PM	9.60	99.83	1056.09	3630	60.38	1016.57	0.23	9.18
08/08/20 10:55:09 PM	9.63	99.92	1056.03	3631	63.47	1016.55	0.23	9.45
08/08/20 11:01:53 PM	9.63	100.00	1056.05	3631	65.38	1016.65	0.23	9.72
08/08/20 11:08:37 PM	9.67	100.00	1056.04	3631	64.34	1016.72	0.23	9.96
08/08/20 11:15:21 PM	9.68	100.00	1055.98	3630	63.82	1016.70	0.23	10.32
08/08/20 11:22:06 PM	9.73	100.00	1055.97	3631	62.77	1016.76	0.22	10.88
08/08/20 11:28:50 PM	9.76	100.00	1055.99	3631	62.29	1016.81	0.22	10.91
08/08/20 11:35:34 PM	9.80	100.00	1056.00	3630	61.68	1016.86	0.22	10.64
08/08/20 11:42:18 PM	9.81	100.00	1055.91	3630	61.33	1016.82	0.22	10.37
08/08/20 11:49:03 PM	9.81	100.00	1055.86	3632	61.62	1016.79	0.22	10.21
08/08/20 11:55:47 PM	9.81	100.00	1055.85	3631	61.65	1016.83	0.22	10.19
09/08/20 12:02:31 AM	9.81	100.00	1055.87	3630	62.53	1016.91	0.22	10.14
09/08/20 12:09:14 AM	9.81	100.00	1055.78	3630	62.38	1016.86	0.22	10.24
09/08/20 12:15:58 AM	9.81	100.00	1055.78	3630	62.81	1016.92	0.22	10.29
09/08/20 12:22:42 AM	9.82	100.00	1055.81	3631	62.38	1016.98	0.23	10.75
09/08/20 12:29:26 AM	9.87	100.25	1055.78	3630	62.13	1017.05	0.22	11.08
09/08/20 12:36:10 AM	9.88	100.75	1055.73	3630	62.16	1017.04	0.22	11.42
09/08/20 12:42:54 AM	9.88	100.42	1055.61	3630	62.60	1017.00	0.23	11.63
09/08/20 12:49:38 AM	9.88	100.25	1055.62	3630	62.30	1017.06	0.23	11.58
09/08/20 12:56:22 AM	9.90	100.67	1055.63	3630	61.11	1017.08	0.23	11.63
09/08/20 01:03:06 AM	9.97	101.00	1055.56	3630	59.55	1017.08	0.23	11.80
09/08/20 01:09:50 AM	10.06	101.00	1055.46	3629	60.36	1017.05	0.22	12.40
09/08/20 01:16:34 AM	10.07	101.00	1055.44	3630	70.67	1017.10	0.23	12.66
09/08/20 01:23:18 AM	10.14	101.00	1055.43	3629	72.40	1017.13	0.23	12.86
09/08/20 01:30:02 AM	10.19	101.00	1055.36	3630	72.10	1017.13	0.23	12.94
09/08/20 01:36:47 AM	10.25	101.00	1055.31	3630	71.05	1017.06	0.23	12.78
09/08/20 01:43:31 AM	10.30	101.00	1055.18	3630	70.99	1017.05	0.25	12.85
09/08/20 01:50:16 AM	10.35	101.00	1055.01	3630	71.42	1016.97	0.26	14.79
09/08/20 01:57:01 AM	10.41	101.25	1054.76	3629	71.87	1016.76	0.25	15.87
09/08/20 02:03:45 AM	10.51	101.33	1054.63	3629	72.47	1016.69	0.23	15.22
09/08/20 02:10:30 AM	10.51	101.33	1054.62	3630	72.69	1016.68	0.23	14.20
09/08/20 02:17:14 AM	10.54	101.42	1054.53	3630	71.32	1016.62	0.23	13.66
09/08/20 02:23:58 AM	10.57	101.33	1054.44	3629	69.38	1016.58	0.23	13.69
09/08/20 02:30:43 AM	10.61	101.50	1054.42	3630	69.60	1016.60	0.23	13.74
09/08/20 02:37:28 AM	10.66	102.00	1054.34	3629	71.17	1016.59	0.24	14.12
09/08/20 02:44:13 AM	10.70	102.00	1054.23	3630	71.03	1016.53	0.24	15.22
09/08/20 02:50:58 AM	10.75	102.00	1054.16	3629	69.14	1016.52	0.23	15.01
09/08/20 02:57:42 AM	10.76	101.67	1054.08	3629	70.93	1016.48	0.23	14.50
09/08/20 03:04:27 AM	10.79	101.83	1053.97	3630	71.08	1016.41	0.23	14.78
09/08/20 03:11:12 AM	10.81	102.00	1053.92	3630	69.68	1016.43	0.23	14.97
09/08/20 03:17:56 AM	10.86	102.00	1053.87	3628	69.01	1016.35	0.23	15.06
09/08/20 03:24:40 AM	10.88	102.00	1053.79	3629	69.31	1016.40	0.23	15.00
09/08/20 03:31:24 AM	10.90	101.92	1053.76	3630	68.86	1016.39	0.23	15.26
09/08/20 03:38:09 AM	10.97	102.00	1053.65	3629	68.74	1016.36	0.23	15.45
09/08/20 03:44:54 AM	11.04	102.00	1053.56	3630	67.91	1016.29	0.24	15.55
09/08/20 03:51:39 AM	11.09	102.00	1053.53	3629	68.37	1016.33	0.25	16.51
09/08/20 03:58:24 AM	11.14	102.00	1053.41	3629	69.73	1016.30	0.25	18.05
09/08/20 04:05:09 AM	11.24	102.58	1053.39	3629	69.07	1016.27	0.23	17.52
09/08/20 04:11:55 AM	11.26	102.00	1053.33	3630	69.54	1016.24	0.23	15.94
09/08/20 04:18:39 AM	11.29	102.00	1053.19	3629	68.61	1016.19	0.24	16.24
09/08/20 04:25:24 AM	11.30	102.17	1053.09	3629	67.91	1016.17	0.24	17.16
09/08/20 04:32:09 AM	11.42	102.83	1053.00	3629	65.13	1016.12	0.23	17.88
09/08/20 04:38:54 AM	11.40	102.67	1052.90	3628	67.13	1016.05	0.24	18.24
09/08/20 04:52:54 AM	11.48	103.00	1052.87	3629	68.96	1016.10	0.23	18.29
09/08/20 04:59:39 AM	11.60	103.00	1052.79	3629	68.86	1016.10	0.24	18.33
09/08/20 05:06:24 AM	11.67	103.00	1052.77	3629	67.94	1016.12	0.24	18.51
09/08/20 05:13:09 AM	11.70	103.00	1052.80	3630	72.65	1016.17	0.23	17.14
09/08/20 05:27:11 AM	11.65	103.00	1052.66	3630	71.93	1016.05	0.23	14.92
09/08/20 05:33:56 AM	11.63	103.00	1052.62	3630	70.85	1016.06	0.23	15.21
09/08/20 05:40:41 AM	11.64	103.00	1052.62	3629	68.85	1016.14	0.23	16.76
09/08/20 05:47:26 AM	11.64	103.00	1052.54	3630	68.65	1016.14	0.23	16.95
09/08/20 05:54:11 AM	11.67	103.00	1052.54	3630	67.68	1016.13	0.23	15.83
09/08/20 06:00:55 AM	11.69	103.00	1052.48	3630	68.88	1016.11	0.23	15.57
09/08/20 06:07:39 AM	11.68	103.00	1052.42	3629	69.24	1016.09	0.23	15.88
09/08/20 06:14:23 AM	11.69	103.00	1052.31	3629	67.28	1016.07	0.22	16.13
09/08/20 06:21:09 AM	11.70	103.00	1052.32	3629	66.56	1016.06	0.23	15.03
09/08/20 06:27:53 AM	11.74	103.00	1052.34	3630	67.42	1016.10	0.23	14.44
09/08/20 06:34:37 AM	11.75	102.92	1052.37	3628	68.31	1016.17	0.22	13.83
09/08/20 06:41:22 AM	11.75	103.00	1052.45	3630	68.81	1016.24	0.23	13.94
09/08/20 06:48:07 AM	11.75	103.00	1052.47	3630	69.38	1016.32	0.22	14.32
09/08/20 06:54:51 AM	11.73	103.00	1052.56	3630	70.44	1016.44	0.22	14.49
09/08/20 07:01:35 AM	11.69	103.00	1052.61	3629	70.13	1016.54	0.22	14.11
09/08/20 07:08:20 AM	11.69	103.00	1052.64	3630	70.60	1016.61	0.23	13.64
09/08/20 07:15:04 AM	11.69	102.58	1052.74	3630	72.78	1016.71	0.23	13.12
09/08/20 07:21:48 AM	11.68	102.42	1052.78	3628	71.16	1016.81	0.22	12.73
09/08/20 07:28:33 AM	11.67	102.42	1052.85	3630	70.03	1016.86	0.22	12.48
09/08/20 07:35:16 AM	11.67	102.08	1052.88	3629	68.89	1016.94	0.22	12.24
09/08/20 07:42:01 AM	11.66	102.08	1052.97	3629	68.56	1017.06	0.22	11.99
09/08/20 07:48:45 AM	11.64	102.00	1053.04	3629	68.41	1017.18	0.22	11.83
09/08/20 07:55:29 AM	11.63	102.00	1053.06	3629	68.48	1017.22	0.22	11.63
09/08/20 08:02:13 AM	11.63	102.00	1053.10	3629	69.99	1017.31	0.22	11.42
09/08/20 08:08:58 AM	11.59	102.00	1053.23	3630	69.38	1017.47	0.22	11.28
09/08/20 08:15:43 AM	11.57	102.00	1053.33	3630	69.71	1017.59	0.22	11.13
09/08/20 08:22:26 AM	11.56	102.00	1053.34	3629	69.66	1017.64	0.22	10.88
09/08/20 08:29:12 AM	11.56	102.00	1053.43	3630	69.30	1017.76	0.22	10.67
09/08/20 08:35:56 AM	11.55	102.00	1053.43	3630	69.22	1017.77	0.22	10.32
09/08/20 08:42:39 AM	11.52	102.00	1053.45	3629	69.43	1017.82	0.22	10.01
09/08/20 08:49:22 AM	11.51	102.00	1053.53	3628	68.72	1017.94	0.22	9.75
09/08/20 08:56:06 AM	11.50	101.67	1053.65	3630	68.34	1018.09	0.22	9.42
09/08/20 09:02:50 AM	11.46	101.42	1053.67	3630	69.97	1018.12	0.23	9.10
09/08/20 09:09:35 AM	11.44	101.00	1053.69	3629	69.99	1018.19	0.22	8.88
09/08/20 09:16:19 AM	11.43	101.00	1053.67	3630	69.94	1018.20	0.22	8.63
09/08/20 09:23:03 AM	11.39	101.00	1053.68	3630	69.01	1018.24	0.22	8.47
09/08/20 09:29:47 AM	11.38	101.00	1053.70	3629	69.10	1018.27	0.22	8.37
09/08/20 09:36:31 AM	11.38	101.00	1053.74	3630	69.73	1018.34	0.22	8.23
09/08/20 09:43:15 AM	11.38	101.00	1053.70	3630	70.04	1018.34	0.22	8.13
09/08/20 09:49:59 AM	11.33	101.00	1053.67	3629	69.91	1018.34	0.22	7.82
09/08/20 09:56:43 AM	11.31	100.92	1053.65	3630	71.05	1018.36	0.22	7.62
09/08/20 10:03:27 AM	11.25	100.00	1053.68	3631	70.87	1018.42	0.22	7.47
09/08/20 10:10:11 AM	11.20	100.00	1053.73	3630	70.53	1018.48	0.22	7.44
09/08/20 10:16:55 AM	11.15	100.00	1053.70	3630	70.73	1018.51	0.22	7.41
09/08/20 10:23:38 AM	11.08	99.00	1053.64	3630	72.04	1018.48	0.22	7.16
09/08/20 10:30:22 AM	11.06	99.00	1053.60	3629	70.13	1018.47	0.22	6.71
09/08/20 10:37:05 AM	11.01	99.00	1053.60	3629	69.67	1018.48	0.22	6.16
09/08/20 10:43:49 AM	10.99	99.00	1053.59	3629	69.82	1018.49	0.22	5.76
09/08/20 10:50:33 AM	10.96	99.00	1053.49	3630	69.42	1018.41	0.22	5.41
09/08/20 10:57:16 AM	10.94	99.00	1053.43	3630	68.95	1018.37	0.22	5.17
09/08/20 11:04:00 AM	10.94	99.00	1053.42	3629	68.90	1018.41	0.22	5.20
09/08/20 11:10:44 AM	10.92	99.00	1053.41	3630	72.44	1018.44	0.22	5.18
09/08/20 11:24:42 AM	10.89	99.00	1053.45	3628	73.51	1018.52	0.22	4.76
09/08/20 11:31:27 AM	10.87	99.00	1053.43	3629	72.70	1018.53	0.22	4.66
09/08/20 11:38:11 AM	10.82	98.75	1053.40	3630	73.87	1018.54	0.22	4.54
09/08/20 11:44:53 AM	10.77	98.33	1053.34	3628	74.56	1018.52	0.22	4.45
09/08/20 11:51:37 AM	10.74	98.00	1053.36	3629	74.15	1018.57	0.22	4.33
09/08/20 11:58:20 AM	10.70	98.00	1053.37	3629	74.60	1018.59	0.22	4.35
09/08/20 12:05:03 PM	10.63	97.33	1053.29	3628	75.06	1018.57	0.22	4.73
09/08/20 12:11:47 PM	10.61	97.00	1053.16	3629	73.62	1018.51	0.23	4.90
09/08/20 12:18:30 PM	10.56	97.00	1053.08	3629	73.90	1018.47	0.22	4.90
09/08/20 12:25:13 PM	10.56	97.00	1052.97	3628	73.48	1018.41	0.22	4.84
09/08/20 12:31:57 PM	10.52	97.00	1053.00	3629	73.10	1018.46	0.22	4.81
09/08/20 12:38:41 PM	10.50	97.00	1053.02	3629	72.80	1018.52	0.22	4.89
09/08/20 12:45:24 PM	10.50	97.00	1053.01	3628	72.41	1018.56	0.22	5.13
09/08/20 12:52:08 PM	10.50	97.00	1053.01	3628	73.57	1018.61	0.22	5.38
09/08/20 12:58:52 PM	10.46	97.00	1052.95	3629	74.32	1018.61	0.22	5.52
09/08/20 01:05:36 PM	10.44	96.92	1052.90	3628	73.92	1018.59	0.22	5.54
09/08/20 01:12:19 PM	10.43	97.00	1052.76	3628	73.25	1018.49	0.22	5.51
09/08/20 01:19:02 PM	10.44	97.00	1052.63	3629	72.32	1018.37	0.22	5.40
09/08/20 01:25:46 PM	10.43	96.75	1052.59	3628	71.78	1018.35	0.22	5.38
09/08/20 01:32:29 PM	10.39	96.08	1052.54	3629	71.13	1018.36	0.22	5.29
09/08/20 01:39:13 PM	10.38	96.08	1052.43	3627	70.85	1018.28	0.22	5.25
09/08/20 01:45:57 PM	10.36	96.00	1052.31	3628	70.89	1018.20	0.22	5.31
09/08/20 01:52:41 PM	10.34	96.00	1052.26	3629	70.57	1018.19	0.22	5.31
09/08/20 01:59:24 PM	10.34	96.00	1052.27	3627	69.84	1018.23	0.22	5.37
09/08/20 02:06:08 PM	10.31	96.00	1052.30	3629	69.75	1018.30	0.22	5.31
09/08/20 02:12:52 PM	10.31	96.00	1052.30	3629	69.54	1018.32	0.22	5.01
09/08/20 02:19:35 PM	10.29	96.00	1052.27	3628	69.25	1018.31	0.22	4.66
09/08/20 02:26:19 PM	10.26	96.00	1052.26	3628	68.88	1018.31	0.22	4.38
09/08/20 02:33:02 PM	10.25	96.00	1052.25	3628	69.12	1018.36	0.22	4.50
09/08/20 02:39:45 PM	10.23	96.00	1052.14	3628	69.35	1018.28	0.22	4.72
09/08/20 02:46:29 PM	10.19	96.00	1052.13	3628	70.18	1018.32	0.22	4.81
09/08/20 02:53:13 PM	10.18	96.00	1052.19	3628	70.80	1018.41	0.22	4.85
09/08/20 02:59:56 PM	10.15	96.00	1052.24	3628	71.28	1018.50	0.22	4.92
09/08/20 03:06:40 PM	10.13	96.00	1052.15	3629	71.34	1018.42	0.22	4.65
09/08/20 03:13:23 PM	10.08	96.00	1052.23	3627	72.37	1018.53	0.22	4.36
09/08/20 03:20:07 PM	10.06	96.00	1052.25	3628	71.40	1018.60	0.22	4.34
09/08/20 03:26:51 PM	10.06	96.00	1052.25	3628	70.17	1018.61	0.22	4.32
09/08/20 03:33:34 PM	10.06	96.00	1052.13	3627	69.74	1018.54	0.22	4.45
09/08/20 03:40:18 PM	10.04	96.00	1052.01	3629	69.86	1018.47	0.22	4.50
09/08/20 03:47:01 PM	10.01	96.00	1051.92	3627	69.77	1018.39	0.22	4.43
09/08/20 03:53:45 PM	10.00	95.92	1051.90	3628	68.91	1018.42	0.22	4.43
09/08/20 04:00:29 PM	9.99	96.00	1051.81	3628	68.99	1018.37	0.22	4.66
09/08/20 04:07:12 PM	9.96	95.83	1051.75	3628	69.38	1018.34	0.22	4.60
09/08/20 04:13:55 PM	9.94	95.17	1051.73	3628	69.53	1018.34	0.22	4.28
09/08/20 04:20:39 PM	9.93	95.08	1051.77	3628	69.83	1018.41	0.22	4.08
09/08/20 04:27:22 PM	9.88	95.00	1051.77	3628	69.93	1018.44	0.22	3.86
09/08/20 04:34:06 PM	9.88	95.00	1051.69	3628	69.90	1018.37	0.22	3.45
09/08/20 04:40:49 PM	9.83	95.00	1051.62	3628	69.90	1018.33	0.22	3.58
09/08/20 04:47:33 PM	9.81	95.00	1051.57	3628	69.99	1018.34	0.22	3.68
09/08/20 04:54:16 PM	9.80	95.00	1051.49	3629	70.22	1018.27	0.22	3.56
09/08/20 05:01:00 PM	9.77	95.00	1051.38	3628	70.72	1018.22	0.22	3.80
09/08/20 05:07:44 PM	9.75	95.00	1051.41	3627	70.86	1018.30	0.23	4.29
09/08/20 05:14:27 PM	9.72	95.00	1051.40	3628	70.59	1018.33	0.22	4.53
09/08/20 05:21:11 PM	9.69	95.00	1051.39	3628	70.35	1018.35	0.23	4.53
09/08/20 05:27:54 PM	9.69	95.00	1051.31	3626	69.91	1018.34	0.22	4.62
09/08/20 05:41:52 PM	9.68	95.00	1051.20	3627	69.28	1018.30	0.22	4.72
09/08/20 05:48:36 PM	9.64	95.00	1051.16	3627	68.67	1018.29	0.22	4.60
09/08/20 05:55:20 PM	9.63	94.50	1051.15	3627	67.98	1018.31	0.22	4.44
09/08/20 06:02:03 PM	9.61	94.33	1051.23	3627	67.73	1018.41	0.22	4.37
09/08/20 06:08:47 PM	9.56	94.00	1051.25	3627	67.14	1018.47	0.22	4.62
09/08/20 06:15:31 PM	9.56	94.00	1051.37	3627	66.41	1018.65	0.22	4.93
09/08/20 06:22:14 PM	9.56	94.00	1051.45	3626	66.46	1018.79	0.22	5.28
09/08/20 06:28:59 PM	9.56	94.00	1051.45	3627	66.79	1018.85	0.22	5.67
09/08/20 06:35:42 PM	9.56	94.00	1051.42	3627	66.07	1018.89	0.22	5.93
09/08/20 06:42:26 PM	9.56	94.00	1051.44	3627	65.67	1018.94	0.22	6.14
09/08/20 06:49:10 PM	9.56	94.00	1051.42	3627	65.52	1018.96	0.22	6.28
09/08/20 06:55:53 PM	9.54	94.00	1051.29	3626	65.80	1018.86	0.22	6.42
09/08/20 07:02:38 PM	9.56	94.00	1051.23	3627	65.98	1018.84	0.22	6.55
09/08/20 07:09:21 PM	9.53	94.00	1051.22	3626	66.62	1018.88	0.22	6.59
09/08/20 07:16:05 PM	9.54	94.00	1051.24	3627	66.73	1018.91	0.22	6.37
09/08/20 07:22:49 PM	9.53	94.00	1051.23	3627	66.64	1018.91	0.22	5.84
09/08/20 07:29:32 PM	9.54	94.00	1051.15	3626	66.13	1018.83	0.22	5.32
09/08/20 07:36:16 PM	9.51	94.00	1051.13	3627	66.06	1018.81	0.22	4.91
09/08/20 07:42:59 PM	9.50	94.00	1051.13	3627	66.07	1018.85	0.22	4.89
09/08/20 07:49:42 PM	9.49	93.92	1051.08	3626	66.74	1018.84	0.22	4.87
09/08/20 07:56:26 PM	9.49	93.92	1051.08	3627	66.24	1018.87	0.22	4.96
09/08/20 08:03:10 PM	9.46	93.83	1051.12	3627	66.21	1018.97	0.22	5.21
09/08/20 08:09:53 PM	9.44	93.75	1051.14	3626	66.64	1019.02	0.22	5.28
09/08/20 08:16:36 PM	9.44	93.33	1051.22	3627	66.38	1019.13	0.22	5.27
09/08/20 08:23:20 PM	9.43	93.58	1051.24	3626	65.79	1019.18	0.22	5.40
09/08/20 08:30:04 PM	9.44	93.58	1051.14	3627	65.65	1019.11	0.22	5.53
09/08/20 08:36:47 PM	9.43	93.58	1051.07	3625	65.55	1019.11	0.22	5.71
09/08/20 08:43:31 PM	9.43	93.25	1051.04	3627	64.69	1019.12	0.22	5.77
09/08/20 08:50:16 PM	9.40	93.17	1051.04	3627	66.29	1019.14	0.22	5.76
09/08/20 08:57:00 PM	9.39	93.33	1051.04	3626	65.73	1019.17	0.22	5.57
09/08/20 09:03:43 PM	9.38	93.08	1051.09	3627	65.80	1019.21	0.22	5.02
09/08/20 09:10:27 PM	9.38	93.00	1051.07	3627	66.36	1019.19	0.22	4.63
09/08/20 09:17:11 PM	9.36	93.00	1051.04	3627	66.72	1019.20	0.22	4.61
09/08/20 09:23:54 PM	9.33	93.00	1051.09	3625	65.81	1019.27	0.22	4.70
09/08/20 09:30:39 PM	9.31	93.00	1051.14	3627	65.71	1019.37	0.23	5.05
09/08/20 09:37:22 PM	9.31	93.00	1051.17	3625	67.62	1019.45	0.22	5.25
09/08/20 09:44:06 PM	9.31	93.00	1051.24	3626	68.31	1019.56	0.22	5.41
09/08/20 09:50:49 PM	9.31	93.00	1051.21	3627	67.46	1019.57	0.22	5.55
09/08/20 09:57:32 PM	9.31	93.00	1051.20	3626	67.00	1019.60	0.22	5.51
09/08/20 10:04:16 PM	9.31	93.00	1051.26	3626	66.41	1019.72	0.23	5.86
09/08/20 10:11:00 PM	9.32	93.00	1051.24	3627	66.21	1019.76	0.23	6.58
09/08/20 10:17:43 PM	9.35	93.00	1051.30	3626	65.70	1019.85	0.23	6.95
09/08/20 10:24:27 PM	9.38	93.00	1051.38	3626	65.46	1019.98	0.23	7.09
09/08/20 10:31:12 PM	9.38	93.00	1051.34	3626	65.60	1019.97	0.23	7.20
09/08/20 10:37:55 PM	9.39	93.00	1051.34	3626	65.76	1020.00	0.23	7.38
09/08/20 10:44:40 PM	9.43	93.00	1051.30	3626	66.09	1020.01	0.24	7.67
09/08/20 10:51:24 PM	9.46	93.00	1051.25	3626	65.89	1020.02	0.24	8.02
09/08/20 10:58:09 PM	9.48	93.00	1051.28	3626	64.73	1020.08	0.24	8.28
09/08/20 11:04:53 PM	9.49	93.00	1051.32	3626	65.39	1020.14	0.24	8.51
09/08/20 11:11:36 PM	9.50	93.00	1051.19	3625	67.26	1020.08	0.25	8.73
09/08/20 11:18:20 PM	9.56	93.00	1051.18	3626	67.32	1020.07	0.25	8.98
09/08/20 11:25:04 PM	9.57	93.08	1051.07	3625	66.52	1020.03	0.26	9.32
09/08/20 11:31:48 PM	9.58	93.08	1050.94	3626	67.08	1019.94	0.27	9.67
09/08/20 11:38:33 PM	9.61	93.00	1050.82	3626	68.61	1019.89	0.28	10.06
09/08/20 11:45:17 PM	9.66	93.83	1050.69	3626	71.70	1019.79	0.28	10.43
09/08/20 11:52:01 PM	9.79	94.00	1050.67	3625	71.88	1019.79	0.29	10.73
09/08/20 11:58:45 PM	9.93	94.00	1050.77	3626	71.03	1019.92	0.29	10.99
10/08/20 12:05:30 AM	10.02	94.50	1050.76	3626	72.16	1019.95	0.30	11.10
10/08/20 12:12:14 AM	10.07	94.92	1050.68	3625	68.47	1019.89	0.30	11.22
10/08/20 12:18:59 AM	10.16	95.00	1050.54	3625	65.24	1019.79	0.29	11.51
10/08/20 12:25:42 AM	10.26	95.00	1050.43	3625	65.28	1019.73	0.30	11.80
10/08/20 12:32:28 AM	10.37	95.17	1050.43	3625	70.22	1019.79	0.31	12.11
10/08/20 12:39:11 AM	10.45	95.58	1050.39	3624	66.34	1019.79	0.30	12.51
10/08/20 12:45:57 AM	10.53	96.00	1050.30	3625	66.33	1019.76	0.31	13.05
10/08/20 12:52:40 AM	10.65	96.00	1050.21	3624	63.47	1019.72	0.30	13.72
10/08/20 12:59:26 AM	10.75	96.00	1050.14	3625	63.15	1019.70	0.30	14.27
10/08/20 01:06:11 AM	10.85	96.58	1050.06	3625	59.83	1019.68	0.30	14.76
10/08/20 01:12:56 AM	10.89	96.67	1049.97	3625	67.18	1019.65	0.31	15.05
10/08/20 01:19:39 AM	10.94	97.00	1049.90	3624	73.23	1019.59	0.32	15.27
10/08/20 01:26:24 AM	10.94	97.08	1049.91	3624	73.11	1019.65	0.32	15.73
10/08/20 01:33:09 AM	11.09	97.83	1049.80	3625	72.44	1019.58	0.32	16.03
10/08/20 01:39:54 AM	11.20	98.00	1049.71	3625	72.21	1019.52	0.32	16.38
10/08/20 01:46:39 AM	11.22	98.00	1049.66	3624	73.50	1019.53	0.33	16.60
10/08/20 01:53:24 AM	11.19	98.00	1049.48	3624	73.12	1019.36	0.32	16.84
10/08/20 02:00:08 AM	11.20	98.00	1049.28	3624	72.36	1019.20	0.32	17.04
10/08/20 02:06:52 AM	11.29	98.00	1049.15	3623	71.93	1019.11	0.32	17.16
10/08/20 02:13:37 AM	11.32	98.00	1048.96	3623	70.79	1018.95	0.31	17.48
10/08/20 02:20:22 AM	11.42	98.17	1048.85	3624	69.63	1018.87	0.31	17.57
10/08/20 02:27:08 AM	11.53	98.83	1048.71	3624	69.11	1018.78	0.31	17.92
10/08/20 02:33:53 AM	11.79	99.00	1048.54	3624	69.20	1018.64	0.30	18.19
10/08/20 02:40:38 AM	12.15	100.00	1048.40	3624	70.15	1018.52	0.31	18.42
10/08/20 02:47:23 AM	12.33	100.00	1048.29	3624	73.76	1018.46	0.31	18.70
10/08/20 02:54:09 AM	12.33	100.00	1048.23	3624	74.11	1018.40	0.31	18.71
10/08/20 03:00:54 AM	12.39	100.00	1048.10	3624	73.88	1018.30	0.31	18.66
10/08/20 03:07:39 AM	12.37	100.00	1047.96	3623	72.94	1018.20	0.30	18.91
10/08/20 03:14:24 AM	12.34	100.00	1047.76	3622	72.45	1018.04	0.30	19.13
10/08/20 03:21:10 AM	12.52	100.58	1047.66	3624	71.59	1017.96	0.29	19.27
10/08/20 03:27:55 AM	12.77	101.00	1047.60	3624	74.14	1017.91	0.29	19.32
10/08/20 03:34:40 AM	12.69	101.00	1047.51	3623	72.81	1017.84	0.29	19.29
10/08/20 03:41:26 AM	12.74	100.92	1047.32	3624	72.72	1017.69	0.29	19.08
10/08/20 03:48:11 AM	12.47	100.00	1047.24	3624	74.06	1017.64	0.28	19.09
10/08/20 03:54:56 AM	12.33	100.00	1047.18	3623	72.83	1017.62	0.28	19.22
10/08/20 04:01:41 AM	12.68	100.83	1047.17	3624	74.31	1017.59	0.28	19.32
10/08/20 04:08:26 AM	13.11	102.00	1047.06	3624	74.39	1017.50	0.28	19.35
10/08/20 04:15:11 AM	13.00	101.00	1046.98	3623	73.68	1017.46	0.27	19.43
10/08/20 04:21:56 AM	13.02	101.25	1046.85	3624	74.07	1017.38	0.27	19.65
10/08/20 04:28:41 AM	13.17	102.00	1046.83	3624	69.72	1017.37	0.26	19.74
10/08/20 04:35:26 AM	13.40	102.17	1046.74	3623	66.05	1017.32	0.26	19.84
10/08/20 04:42:12 AM	13.56	102.67	1046.63	3625	74.35	1017.21	0.26	19.70
10/08/20 04:48:57 AM	13.54	102.08	1046.51	3624	74.69	1017.12	0.26	19.62
10/08/20 04:55:42 AM	13.64	102.83	1046.39	3624	74.56	1017.02	0.26	19.45
10/08/20 05:02:28 AM	13.78	103.00	1046.33	3625	74.12	1016.97	0.25	19.31
10/08/20 05:09:13 AM	13.82	103.00	1046.21	3625	73.36	1016.89	0.25	19.35
10/08/20 05:15:58 AM	13.74	102.75	1046.09	3623	73.93	1016.77	0.25	19.55
10/08/20 05:22:43 AM	13.54	102.08	1046.03	3625	74.66	1016.75	0.25	19.45
10/08/20 05:29:28 AM	13.35	101.75	1045.95	3625	74.45	1016.70	0.24	19.30
10/08/20 05:36:12 AM	13.36	102.00	1045.94	3624	74.33	1016.73	0.24	19.44
10/08/20 05:42:58 AM	13.60	102.00	1045.92	3624	74.83	1016.71	0.23	19.87
10/08/20 05:49:43 AM	13.51	102.00	1045.88	3624	74.27	1016.73	0.23	19.91
10/08/20 05:56:28 AM	13.22	101.42	1045.89	3625	74.13	1016.76	0.24	19.44
10/08/20 06:03:13 AM	12.76	100.25	1045.74	3624	73.56	1016.64	0.23	17.99
10/08/20 06:09:58 AM	12.74	100.50	1045.63	3624	72.53	1016.56	0.23	17.62
10/08/20 06:16:42 AM	12.82	100.67	1045.61	3624	72.79	1016.53	0.23	17.01
10/08/20 06:23:27 AM	12.84	101.00	1045.59	3623	71.16	1016.52	0.23	17.56
10/08/20 06:30:11 AM	12.93	100.92	1045.51	3624	70.52	1016.50	0.23	18.15
10/08/20 06:36:57 AM	12.96	101.00	1045.44	3625	69.55	1016.45	0.23	18.35
10/08/20 06:43:42 AM	13.03	101.00	1045.37	3625	67.00	1016.40	0.23	18.04
10/08/20 06:50:27 AM	13.08	101.00	1045.26	3625	63.47	1016.29	0.22	17.24
10/08/20 06:57:11 AM	13.24	101.08	1045.15	3624	68.06	1016.19	0.22	16.34
10/08/20 07:03:56 AM	13.31	101.08	1045.11	3625	72.45	1016.14	0.22	15.98
10/08/20 07:10:41 AM	13.16	101.00	1045.04	3625	72.81	1016.05	0.22	15.20
10/08/20 07:17:25 AM	13.10	101.00	1045.04	3625	72.92	1016.07	0.22	14.02
10/08/20 07:24:09 AM	13.06	101.00	1045.04	3625	72.56	1016.04	0.22	12.87
10/08/20 07:30:53 AM	13.06	101.00	1044.97	3624	72.03	1015.96	0.22	11.98
10/08/20 07:37:37 AM	13.06	101.00	1044.91	3625	72.17	1015.87	0.22	11.05
10/08/20 07:44:21 AM	13.05	101.00	1044.81	3626	72.63	1015.77	0.22	10.53
10/08/20 07:51:06 AM	12.97	100.75	1044.75	3625	72.39	1015.72	0.22	9.97
10/08/20 07:57:50 AM	12.99	100.83	1044.68	3626	71.58	1015.66	0.22	9.50
10/08/20 08:04:34 AM	13.00	100.83	1044.67	3625	71.29	1015.61	0.22	8.95
10/08/20 08:11:18 AM	13.01	101.00	1044.70	3625	68.76	1015.65	0.22	8.42
10/08/20 08:18:02 AM	13.00	100.92	1044.79	3624	68.63	1015.74	0.22	7.82
10/08/20 08:24:46 AM	12.99	100.75	1044.85	3625	70.21	1015.80	0.23	7.34
10/08/20 08:31:31 AM	12.95	100.50	1044.87	3626	71.91	1015.81	0.22	6.91
10/08/20 08:38:14 AM	12.93	100.08	1044.86	3626	70.91	1015.82	0.22	6.67
10/08/20 08:44:58 AM	12.91	100.00	1044.88	3626	69.74	1015.86	0.22	6.52
10/08/20 08:51:42 AM	12.88	100.00	1044.86	3626	70.05	1015.85	0.22	6.65
10/08/20 08:58:26 AM	12.84	100.00	1044.91	3625	72.05	1015.95	0.22	6.77
10/08/20 09:05:10 AM	12.81	100.00	1044.96	3625	71.86	1016.03	0.23	6.79
10/08/20 09:11:54 AM	12.75	100.00	1045.00	3625	71.98	1016.10	0.23	6.74
10/08/20 09:18:37 AM	12.70	100.00	1045.06	3624	71.82	1016.18	0.23	6.59
10/08/20 09:25:21 AM	12.69	100.00	1045.18	3624	70.97	1016.29	0.22	6.34
10/08/20 09:32:04 AM	12.69	100.00	1045.17	3625	71.04	1016.29	0.22	6.05
10/08/20 09:38:48 AM	12.67	100.00	1045.33	3625	70.95	1016.47	0.22	5.96
10/08/20 09:45:32 AM	12.64	100.00	1045.41	3625	71.09	1016.58	0.22	5.83
10/08/20 09:52:15 AM	12.63	100.00	1045.44	3624	70.13	1016.62	0.22	5.68
10/08/20 09:58:58 AM	12.58	100.00	1045.41	3624	70.26	1016.62	0.22	5.77
10/08/20 10:05:41 AM	12.56	99.67	1045.42	3625	70.72	1016.66	0.22	5.84
10/08/20 10:12:25 AM	12.52	99.08	1045.40	3625	70.88	1016.65	0.22	5.77
10/08/20 10:19:09 AM	12.44	99.00	1045.37	3624	70.78	1016.66	0.22	5.74
10/08/20 10:25:52 AM	12.44	99.00	1045.37	3623	69.91	1016.67	0.22	5.65
10/08/20 10:32:36 AM	12.42	99.00	1045.42	3624	69.74	1016.74	0.22	5.53
10/08/20 10:39:19 AM	12.40	99.00	1045.45	3623	70.49	1016.79	0.22	5.31
10/08/20 10:46:03 AM	12.38	99.00	1045.38	3623	70.81	1016.73	0.22	5.22
10/08/20 10:52:47 AM	12.36	99.00	1045.34	3625	69.27	1016.72	0.22	5.26
10/08/20 10:59:30 AM	12.32	99.00	1045.23	3623	68.68	1016.62	0.22	5.19
10/08/20 11:06:13 AM	12.31	99.00	1045.17	3623	69.65	1016.58	0.22	5.10
10/08/20 11:12:57 AM	12.26	99.00	1045.15	3625	70.44	1016.59	0.22	5.11
10/08/20 11:19:40 AM	12.22	99.00	1045.17	3625	69.56	1016.64	0.22	5.22
10/08/20 11:26:23 AM	12.18	99.00	1045.26	3623	69.36	1016.74	0.22	5.21
10/08/20 11:33:06 AM	12.15	98.75	1045.26	3625	70.72	1016.79	0.22	5.15
10/08/20 11:39:50 AM	12.13	98.50	1045.25	3622	70.35	1016.79	0.22	5.28
10/08/20 11:46:33 AM	12.06	98.25	1045.28	3623	70.48	1016.85	0.22	5.45
10/08/20 11:53:18 AM	12.04	98.00	1045.25	3624	70.36	1016.85	0.22	5.60
10/08/20 12:00:02 PM	11.98	98.00	1045.23	3624	69.60	1016.86	0.22	5.62
10/08/20 12:06:45 PM	11.94	98.00	1045.25	3623	70.50	1016.91	0.22	5.62
10/08/20 12:13:28 PM	11.89	98.00	1045.27	3623	69.94	1016.94	0.22	5.52
10/08/20 12:20:12 PM	11.88	98.00	1045.29	3624	69.69	1016.98	0.22	5.30
10/08/20 12:26:55 PM	11.82	98.00	1045.35	3624	69.89	1017.03	0.22	4.96
10/08/20 12:33:38 PM	11.81	98.00	1045.28	3623	70.42	1016.99	0.22	4.69
10/08/20 12:40:22 PM	11.76	98.00	1045.19	3624	70.83	1016.91	0.22	4.62
10/08/20 12:47:05 PM	11.74	97.92	1045.05	3624	70.15	1016.74	0.22	4.27
10/08/20 12:53:48 PM	11.71	97.58	1044.94	3623	69.48	1016.63	0.22	4.09
10/08/20 01:00:32 PM	11.68	97.42	1044.80	3624	70.03	1016.50	0.22	3.65
10/08/20 01:07:14 PM	11.63	97.00	1044.73	3623	70.00	1016.44	0.22	3.42
10/08/20 01:13:59 PM	11.57	97.00	1044.68	3624	70.32	1016.42	0.22	3.53
10/08/20 01:20:41 PM	11.55	97.00	1044.62	3624	70.66	1016.37	0.22	3.49
10/08/20 01:27:26 PM	11.49	97.00	1044.55	3624	70.83	1016.33	0.22	3.42
10/08/20 01:34:09 PM	11.45	97.00	1044.44	3623	70.57	1016.25	0.22	3.46
10/08/20 01:40:52 PM	11.41	97.00	1044.42	3624	70.04	1016.24	0.22	3.28
10/08/20 01:47:35 PM	11.38	97.00	1044.44	3623	69.78	1016.27	0.22	2.92
10/08/20 01:54:19 PM	11.34	97.00	1044.38	3623	69.52	1016.20	0.22	2.67
10/08/20 02:01:03 PM	11.30	96.92	1044.38	3623	69.25	1016.23	0.22	2.65
10/08/20 02:07:46 PM	11.27	96.67	1044.33	3624	69.13	1016.21	0.22	2.99
10/08/20 02:14:30 PM	11.24	96.17	1044.24	3624	69.13	1016.15	0.22	2.98
10/08/20 02:21:12 PM	11.20	96.17	1044.20	3623	68.95	1016.13	0.22	2.69
10/08/20 02:27:55 PM	11.18	96.00	1044.14	3622	69.96	1016.05	0.22	2.14
10/08/20 02:34:39 PM	11.15	96.00	1044.08	3622	70.61	1015.98	0.22	1.88
10/08/20 02:41:21 PM	11.12	96.00	1044.03	3622	70.36	1015.97	0.22	1.91
10/08/20 02:48:04 PM	11.06	96.00	1043.94	3623	70.42	1015.92	0.22	1.97
10/08/20 02:54:47 PM	11.03	96.00	1043.81	3621	70.46	1015.81	0.22	1.98
10/08/20 03:01:30 PM	11.00	96.00	1043.77	3623	71.03	1015.78	0.22	1.79
10/08/20 03:08:14 PM	10.97	96.00	1043.72	3623	70.98	1015.72	0.22	1.32
10/08/20 03:14:56 PM	10.93	95.92	1043.61	3622	70.80	1015.63	0.23	1.15
10/08/20 03:21:39 PM	10.88	95.83	1043.60	3623	69.80	1015.65	0.22	1.27
10/08/20 03:28:23 PM	10.87	95.83	1043.60	3622	69.43	1015.67	0.22	1.46
10/08/20 03:35:05 PM	10.82	95.25	1043.56	3622	71.33	1015.66	0.22	1.44
10/08/20 03:41:49 PM	10.81	95.17	1043.58	3623	70.61	1015.70	0.22	1.46
10/08/20 03:48:32 PM	10.76	95.00	1043.63	3623	71.61	1015.77	0.22	1.38
10/08/20 03:55:14 PM	10.73	95.00	1043.68	3621	72.93	1015.83	0.22	1.12
10/08/20 04:01:57 PM	10.69	95.00	1043.69	3622	73.70	1015.85	0.22	1.01
10/08/20 04:08:41 PM	10.68	95.00	1043.74	3623	73.19	1015.93	0.22	0.91
10/08/20 04:15:24 PM	10.63	95.00	1043.88	3622	72.91	1016.09	0.22	1.02
10/08/20 04:22:07 PM	10.60	95.00	1043.89	3621	72.84	1016.12	0.22	1.01
10/08/20 04:28:51 PM	10.57	95.00	1043.80	3622	72.94	1016.05	0.22	0.93
10/08/20 04:35:34 PM	10.53	95.00	1043.72	3622	72.44	1016.00	0.22	0.91
10/08/20 04:42:16 PM	10.50	95.00	1043.71	3621	71.89	1016.01	0.22	0.95
[truncated: 13,995 more rows]
