# Supplementary material for: A Compact, Low-Cost, and Low-Power Turbidity Sensor for Continuous In Situ Stormwater Monitoring
Source: Sensors (Basel). 2024 Jun 17;24(12):3926. doi: 10.3390/s24123926 (PMC11207302; doi:10.3390/s24123926)
Supplement: Supplementary file 1 [file sensors-24-03926-s001.zip › supplementary material/raw data/lab/Turbidity sensor calibration_20 sensors.xlsx]

## Sheet: Turb 1
Sensor ID	Turb 01
place	living lab
Date	2022-08-03
start time
finish time
sensor w LED_1	69.32	117.49	190.8	241.49	375.4	515.65
sensor wo LED_1	0.22	0.23	0.29	0.33	0.46	0.57
sensor w LED_2	68.94	117.28	190.45	241.23	375.36	515.43
sensor wo LED_2	0.23	0.23	0.29	0.33	0.45	0.57
sensor w LED_3	68.65	117.33	189.57	241.06	375.51	515.3
sensor wo LED_3	0.22	0.24	0.28	0.33	0.45	0.58
difference_1	69.1	117.26	190.51	241.16	374.94	515.08
difference_2	68.71	117.05	190.16	240.9	374.91	514.86
difference_3	68.43	117.09	189.29	240.73	375.06	514.72
difference average	68.7467	117.133	189.987	240.93	374.97	514.887
Turb_1	0.92	23.9	57.9	89.9	170	282
Turb_2	0.92	23.8	57.9	90.3	171	281
Turb_3	0.96	23.8	58	90.4	170	282
Turb average	0.933333	23.8333	57.9333	90.2	170.333	281.667
Voltage drop	0.221763	0.377849	0.61286	0.777194	1.20958	1.66092

## Sheet: Turb 2
Sensor ID	Turb 02
place	living lab
Date	2022-08-03
start time
finish time
sensor w LED_1	11.99	43.81	95.11	134.65	237.24	345.16
sensor wo LED_1	0.22	0.21	0.24	0.25	0.33	0.41
sensor w LED_2	12.17	43.76	95.35	135.28	237.83	345.31
sensor wo LED_2	0.2	0.23	0.22	0.24	0.33	0.42
sensor w LED_3	12.05	43.84	95.95	135.17	237.59	345.18
sensor wo LED_3	0.21	0.22	0.22	0.25	0.33	0.41
difference_1	11.77	43.6	94.87	134.4	236.91	344.75
difference_2	11.97	43.53	95.13	135.04	237.5	344.89
difference_3	11.84	43.62	95.73	134.92	237.26	344.77
difference average	11.86	43.5833	95.2433	134.787	237.223	344.803
Turb_1	0.92	23.9	57.9	89.9	170	282
Turb_2	0.92	23.8	57.9	90.3	171	281
Turb_3	0.96	23.8	58	90.4	170	282
Turb average	0.933333	23.8333	57.9333	90.2	170.333	281.667
Voltage drop	0.0382581	0.140591	0.307237	0.434796	0.765237	1.11227

## Sheet: Turb 3
Sensor ID	Turb 03
place	living lab
Date	2022-08-03
start time
finish time
sensor w LED_1	21.29	41.19	71.75	95.43	160.13	228.73
sensor wo LED_1	0.21	0.22	0.22	0.24	0.26	0.31
sensor w LED_2	21.28	41.29	71.72	95.57	160.01	228.95
sensor wo LED_2	0.2	0.22	0.22	0.23	0.27	0.31
sensor w LED_3	21.32	41.22	71.36	95.67	160.05	229.09
sensor wo LED_3	0.22	0.21	0.22	0.23	0.26	0.3
difference_1	21.08	40.97	71.53	95.19	159.87	228.42
difference_2	21.08	41.07	71.5	95.34	159.74	228.64
difference_3	21.1	41.01	71.14	95.44	159.79	228.79
difference average	21.0867	41.0167	71.39	95.3233	159.8	228.617
Turb_1	0.92	23.9	57.9	89.9	170	282
Turb_2	0.92	23.8	57.9	90.3	171	281
Turb_3	0.96	23.8	58	90.4	170	282
Turb average	0.933333	23.8333	57.9333	90.2	170.333	281.667
Voltage drop	0.0680215	0.132312	0.23029	0.307495	0.515484	0.737473

## Sheet: Turb 4
Sensor ID	Turb 04
place	living lab
Date	2022-08-03
start time
finish time
sensor w LED_1	67.41	125.62	212.48	275.85	436.09	614.25
sensor wo LED_1	0.25	0.27	0.32	0.38	0.53	0.69
sensor w LED_2	67.87	125.63	212.55	275.83	436.21	613.86
sensor wo LED_2	0.24	0.26	0.32	0.38	0.54	0.68
sensor w LED_3	67.45	125.43	212.68	276.07	436.3	612.48
sensor wo LED_3	0.24	0.26	0.32	0.38	0.53	0.69
difference_1	67.16	125.35	212.16	275.47	435.56	613.56
difference_2	67.63	125.37	212.23	275.45	435.67	613.18
difference_3	67.21	125.17	212.36	275.69	435.77	611.79
difference average	67.3333	125.297	212.25	275.537	435.667	612.843
Turb_1	0.92	23.9	57.9	89.9	170	282
Turb_2	0.92	23.8	57.9	90.3	171	281
Turb_3	0.96	23.8	58	90.4	170	282
Turb average	0.933333	23.8333	57.9333	90.2	170.333	281.667
Voltage drop	0.217204	0.404183	0.684677	0.888828	1.40538	1.97691

## Sheet: Turb 5
Sensor ID	Turb 05
place	living lab
Date	2022-08-03
start time
finish time
sensor w LED_1	12.11	21.04	35.04	46.02	76.04	111.06
sensor wo LED_1	0.18	0.19	0.19	0.18	0.21	0.21
sensor w LED_2	12.11	21.04	35.03	46.06	76.03	110.93
sensor wo LED_2	0.17	0.17	0.19	0.2	0.21	0.2
sensor w LED_3	12.08	21.02	35.04	46.05	76.01	110.93
sensor wo LED_3	0.17	0.18	0.19	0.2	0.19	0.21
difference_1	11.93	20.85	34.85	45.84	75.83	110.85
difference_2	11.94	20.87	34.84	45.86	75.82	110.73
difference_3	11.91	20.84	34.85	45.85	75.82	110.72
difference average	11.9267	20.8533	34.8467	45.85	75.8233	110.767
Turb_1	0.92	23.9	57.9	89.9	170	282
Turb_2	0.92	23.8	57.9	90.3	171	281
Turb_3	0.96	23.8	58	90.4	170	282
Turb average	0.933333	23.8333	57.9333	90.2	170.333	281.667
Voltage drop	0.0384731	0.0672688	0.112409	0.147903	0.244591	0.357312

## Sheet: Turb 6
Sensor ID	Turb 06
place	living lab
Date	2022-08-03
start time
finish time
sensor w LED_1	9.05	17.32	30.95	41.21	69.85	101.94
sensor wo LED_1	0.18	0.18	0.2	0.19	0.22	0.22
sensor w LED_2	9.08	17.54	31.01	41.15	69.75	102.01
sensor wo LED_2	0.19	0.19	0.2	0.2	0.21	0.22
sensor w LED_3	9.04	17.45	31.02	41.23	69.7	102
sensor wo LED_3	0.2	0.19	0.19	0.2	0.22	0.22
difference_1	8.87	17.14	30.75	41.02	69.63	101.72
difference_2	8.89	17.35	30.81	40.95	69.54	101.79
difference_3	8.84	17.26	30.83	41.03	69.48	101.78
difference average	8.86667	17.25	30.7967	41	69.55	101.763
Turb_1	0.92	23.9	57.9	89.9	170	282
Turb_2	0.92	23.8	57.9	90.3	171	281
Turb_3	0.96	23.8	58	90.4	170	282
Turb average	0.933333	23.8333	57.9333	90.2	170.333	281.667
Voltage drop	0.0286022	0.0556452	0.0993441	0.132258	0.224355	0.328269

## Sheet: Turb 7
Sensor ID	Turb 07
place	living lab
Date	2022-08-03
start time
finish time
sensor w LED_1	30.1	37.08	48.95	58.31	83.03	112.87
sensor wo LED_1	0.18	0.19	0.18	0.2	0.2	0.21
sensor w LED_2	30.11	37.09	48.97	58.35	83.03	112.91
sensor wo LED_2	0.18	0.18	0.2	0.19	0.2	0.21
sensor w LED_3	30.06	37.1	48.96	58.33	83.02	112.88
sensor wo LED_3	0.18	0.18	0.19	0.19	0.19	0.21
difference_1	29.92	36.89	48.77	58.11	82.83	112.66
difference_2	29.93	36.91	48.77	58.16	82.83	112.7
difference_3	29.88	36.92	48.77	58.14	82.83	112.67
difference average	29.91	36.9067	48.77	58.1367	82.83	112.677
Turb_1	0.92	23.9	57.9	89.9	170	282
Turb_2	0.92	23.8	57.9	90.3	171	281
Turb_3	0.96	23.8	58	90.4	170	282
Turb average	0.933333	23.8333	57.9333	90.2	170.333	281.667
Voltage drop	0.0964839	0.119054	0.157323	0.187538	0.267194	0.363473

## Sheet: Turb 8
Sensor ID	Turb 08
place	living lab
Date	2022-08-03
start time
finish time
sensor w LED_1	9.1	13.44	20.99	26.59	42.23	60.98
sensor wo LED_1	0.17	0.17	0.17	0.17	0.19	0.18
sensor w LED_2	9.11	13.44	21.01	26.55	42.25	61
sensor wo LED_2	0.17	0.18	0.19	0.18	0.18	0.19
sensor w LED_3	9.09	13.41	21.03	26.56	42.23	61
sensor wo LED_3	0.18	0.17	0.18	0.19	0.19	0.19
difference_1	8.93	13.27	20.82	26.42	42.04	60.8
difference_2	8.94	13.26	20.82	26.37	42.07	60.81
difference_3	8.91	13.24	20.85	26.37	42.04	60.81
difference average	8.92667	13.2567	20.83	26.3867	42.05	60.8067
Turb_1	0.92	23.9	57.9	89.9	170	282
Turb_2	0.92	23.8	57.9	90.3	171	281
Turb_3	0.96	23.8	58	90.4	170	282
Turb average	0.933333	23.8333	57.9333	90.2	170.333	281.667
Voltage drop	0.0287957	0.0427634	0.0671935	0.0851183	0.135645	0.196151

## Sheet: Turb 9
Sensor ID	Turb 09
place	living lab
Date	2022-08-03
start time
finish time
sensor w LED_1	13.12	17.41	24.57	30.12	46.01	65.04
sensor wo LED_1	0.18	0.17	0.19	0.18	0.18	0.19
sensor w LED_2	13.12	17.45	24.47	30.08	46.02	65.01
sensor wo LED_2	0.18	0.17	0.18	0.17	0.19	0.19
sensor w LED_3	13.12	17.46	24.45	30.13	46.02	65.01
sensor wo LED_3	0.17	0.17	0.19	0.19	0.18	0.18
difference_1	12.94	17.24	24.38	29.94	45.83	64.85
difference_2	12.94	17.28	24.29	29.91	45.83	64.82
difference_3	12.95	17.29	24.26	29.94	45.84	64.83
difference average	12.9433	17.27	24.31	29.93	45.8333	64.8333
Turb_1	0.92	23.9	57.9	89.9	170	282
Turb_2	0.92	23.8	57.9	90.3	171	281
Turb_3	0.96	23.8	58	90.4	170	282
Turb average	0.933333	23.8333	57.9333	90.2	170.333	281.667
Voltage drop	0.0417527	0.0557097	0.0784194	0.0965484	0.147849	0.20914

## Sheet: Turb 10
Sensor ID	Turb 10
place	living lab
Date	2022-08-04
start time
finish time
sensor w LED_1	16.25	25.23	39.24	51.21	76.25	115.42
sensor wo LED_1	0.21	0.23	0.25	0.26	0.29	0.32
sensor w LED_2	16.23	25.24	39.23	51.21	76.24	116.45
sensor wo LED_2	0.21	0.23	0.25	0.26	0.29	0.32
sensor w LED_3	16.23	25.23	39.24	51.15	76.24	116.38
sensor wo LED_3	0.2	0.23	0.24	0.26	0.29	0.32
difference_1	16.04	25	38.99	50.95	75.96	115.1
difference_2	16.02	25.01	38.98	50.95	75.95	116.13
difference_3	16.03	25	39	50.89	75.95	116.06
difference average	16.03	25.0033	38.99	50.93	75.9533	115.763
Turb_1	1.84	26.5	60.1	91.1	202	327
Turb_2	2.18	26.5	59.9	91.2	202	328
Turb_3	2.18	26.5	60	91.2	203	329
Turb average	2.06667	26.5	60	91.1667	202.333	328
Voltage drop	0.0517097	0.0806559	0.125774	0.16429	0.245011	0.37343

[truncated: 13 more sheets: Turb 11, Turb 12, Turb 13, Turb 14, Turb 15, Turb 16, Turb 17, Turb 18, Turb 19, Turb 20, Turb 21, Turb 22, Turb 23]
