# Supplementary material for: A Compact, Low-Cost, and Low-Power Turbidity Sensor for Continuous In Situ Stormwater Monitoring
Source: Sensors (Basel). 2024 Jun 17;24(12):3926. doi: 10.3390/s24123926 (PMC11207302; doi:10.3390/s24123926)
Supplement: Supplementary file 1 [file sensors-24-03926-s001.zip › supplementary material/README.txt]

cad contains the 3D printing case files for the sensor
code contains the latest version of the firmare for the sensor
raw data contains all the raw data collected in the study
design files contains the electronic design files and schematics for the sensor
Turbidity PCB_v1.5 BoM.xlsx is a bill of materials for the sensor
