# Supplementary material for: A Compact, Low-Cost, and Low-Power Turbidity Sensor for Continuous In Situ Stormwater Monitoring
Source: Sensors (Basel). 2024 Jun 17;24(12):3926. doi: 10.3390/s24123926 (PMC11207302; doi:10.3390/s24123926)
Supplement: Supplementary file 1 [file sensors-24-03926-s001.zip › supplementary material/Turbidity PCB_v1.5 BoM.xlsx]

## Sheet: Sheet2
Part Number	Package	Schematic Designator	Component	Value	QTY per board	Unit Price (USD)	Total Price (USD)	Supplier
ATmega328P-AU	TQFP-32	U1	Atmega328P		1	2.66	2.66	https://www.digikey.com/product-detail/en/microchip-technology/ATMEGA328P-AU/ATMEGA328P-AU-ND/1832260
TCR2EE17,LM(CT	4-UDFN (1.0x1.0)	U2	Voltage Regulator	1.6 V	1	0.64	0.64	https://www.digikey.com.au/product-detail/en/on-semiconductor/NCP114AMX160TCG/NCP114AMX160TCGOSTR-ND/5257658
RH100-8.000-8-2020-TR	4-SMD	Y1	Crystal	8 MhZ	1	0.49	0.49	https://www.digikey.com/product-detail/en/raltron-electronics/RH100-8-000-8-2020-TR/2151-RH100-8-000-8-2020-TRDKR-ND/10272920
MCR006YRTF2004	0402	R1	Resistor	2MΩ	1	0.16	0.16	https://www.digikey.com.au/product-detail/en/yageo/RC0402JR-072ML/YAG3295TR-ND/5281155
RMCF0201FT10K0	0402	R2	Resistor	10KΩ	1	0.16	0.16	https://www.digikey.com.au/product-detail/en/yageo/RC0402FR-0710KL/311-10-0KLRTR-ND/726523
RMCF0201FT330R	0402	R3	Resistor	330Ω	1	0.27	0.27	https://www.digikey.com.au/product-detail/en/panasonic-electronic-components/ERA-2AEB331X/P330DCTR-ND/1705993
ERJ-1GNJ1R0C	0402	R4	Resistor	1Ω	1	0.16	0.16	https://www.digikey.com.au/product-detail/en/te-connectivity-passive-product/CRGCQ0402J1R0/A130030TR-ND/8576632
MMBT3904-7-F	SOT-23-3	Q3	NPN Transistor		1	0.12	0.12	https://www.digikey.com/product-detail/en/diodes-incorporated/MMBT3904-7-F/MMBT3904-FDITR-ND/814494
PREC040SABN-RC	0.1 inch	M1	Motor_DC	01x02	1	0.58	0.58	https://www.digikey.com/product-detail/en/sullins-connector-solutions/PREC040SABN-RC/S1022EC-40-ND/2775014
PEC01SAAN	0.1 inch	J5,J6,J7,J8,J9	Pin Header	01x01	5	0.1	0.5	https://www.digikey.com/product-detail/en/sullins-connector-solutions/PEC01SAAN/S1012E-01-ND/859154
GRM035R60J475ME15D	0402	C1	Capacitor	3.3 μF	1	0.8	0.8	https://www.digikey.com.au/product-detail/en/kemet/C0402C335M7PACTU/399-5501-2-ND/1950661
GRM0335C1E220JA01D	0402	C2,C3	Capacitor	22 pF	2	0.16	0.32	https://www.digikey.com.au/product-detail/en/murata-electronics/GRM1555C1H220JA01J/490-11382-2-ND/4420285
GRM033R60J105MEA2D	0402	C4	Capacitor	1 μF	2	0.16	0.32	https://www.digikey.com.au/product-detail/en/kemet/C0402C105K9PACTU/399-4873-2-ND/1090778
PCB labour cost			labour cost				7
VSLY5850			infrared LED		1	1.56	1.56	https://www.digikey.com.au/en/products/detail/vishay-semiconductor-opto-division/VSLY5850/2615286?s=N4IgTCBcDaIG4GcA2BPArADjQBhAXQF8g
BPW77NB			infrared phototransistor		1	3.59	3.59	https://www.digikey.com.au/en/products/detail/vishay-semiconductor-opto-division/BPW77NB/1681155?s=N4IgTCBcDaIEIAUDqB2FA7ARiAugXyA
TECHNO GEL GUM			water proof gel		25ml	1	1	https://au.element14.com/raytech/techno-gel-gum/potting-compound-bottle-1lt-blue/dp/2508162
Filament			housing material		20m	3	3	https://www.b3d.com.au/DispProd.asp?CatID=&SubCatID=138&ProdID=PETG175Black1
Epoxy cover			epoxy		252mm^2	0.1	0.1	https://solutions.covestro.com/en/products/makrolon/makrolon-gf9425_86675250-05126980?SelectedCountry=CN
